# Supplementary material for: The RNA m6A landscape during human oocyte-to-embryo transition
Source: EMBO J. 2025 Jun 4;44(14):4150–80. doi: 10.1038/s44318-025-00474-5 (PMC12264149; doi:10.1038/s44318-025-00474-5)
Supplement: Supplementary file 3 — Dataset EV1–EV6 [file 44318_2025_474_MOESM3_ESM.zip]

Archive with 7 entries (7 files):
- Li Wang et al Dataset EV1.txt
- Li Wang et al Dataset EV2.txt
- Li Wang et al Dataset EV3.txt
- Li Wang et al Dataset EV4.txt
- Li Wang et al Dataset EV5.txt
- Li Wang et al Dataset EV6.txt
- Li_et_al_Names_of_datasets.docx
