# Supplementary material for: The RNA m6A landscape during human oocyte-to-embryo transition
Source: EMBO J. 2025 Jun 4;44(14):4150–80. doi: 10.1038/s44318-025-00474-5 (PMC12264149; doi:10.1038/s44318-025-00474-5)
Supplement: Supplementary file 3 — Dataset EV1–EV6 [file 44318_2025_474_MOESM3_ESM.zip › Li Wang et al Dataset EV1.txt]

### Header line to explain each column ###
#1 GeneID: gene ID from GENCODE (v39) annotation library
#2 GeneName: gene name from GENCODE (v39) annotation library
#3 GeneType: gene type from GENCODE (v39) annotation library
#4 GeneLength: length (exonic) of the longest isoform for each gene (bp)
#5-10 m6A_DevelopmentalStage: 1 for m6A-modified (m6A+) gene, and 0 for unmodified gene; for each developmental stage, a gene is denoted as m6A+ if it overlaps with m6A peaks identified in either Biological replicate 1 or Biological replicate 2; m6A peaks are called by MACS2 with the q value <0.05.
#11-16 Expr_DevelopmentalStage: expression value (TPM, transcripts per million) calculated using Input sample.
GeneID	GeneName	GeneType	GeneLength	m6A_GV	m6A_MII	m6A_1C	m6A_2C	m6A_8C	m6A_BLT	Expr_GV	Expr_MII	Expr_1C	Expr_2C	Expr_8C	Expr_BLT
ENSG00000223972.5	DDX11L1	transcribed_unprocessed_pseudogene	1657	0	0	0	0	0	0	0.9905	2.1789	1.9375	9.4457	10.437	3.8381
ENSG00000227232.5	WASH7P	unprocessed_pseudogene	1351	0	0	0	0	0	0	4.6223	15.9334	14.1599	28.4167	32.2867	102.8792
ENSG00000278267.1	MIR6859-1	miRNA	68	0	0	0	0	0	0	0.0	0.0	0.0	0.0	3.5705	31.4984
ENSG00000243485.5	MIR1302-2HG	lncRNA	712	0	0	0	0	0	0	0.0	0.0	0.0	0.0	1.1013	1.8347
ENSG00000284332.1	MIR1302-2	miRNA	138	0	0	0	0	0	0	0.0	0.0	0.0	0.0	0.0	0.0
ENSG00000237613.2	FAM138A	lncRNA	1187	0	0	0	0	0	0	0.0	0.0	0.0	0.0	1.7135	1.6167
ENSG00000268020.3	OR4G4P	unprocessed_pseudogene	840	0	0	0	0	0	0	0.0	0.0	0.0	0.0	0.0	0.0
ENSG00000240361.2	OR4G11P	transcribed_unprocessed_pseudogene	1414	0	0	0	0	0	0	0.0	0.0	0.0	0.0	0.7799	0.0
ENSG00000186092.7	OR4F5	protein_coding	2618	0	0	0	0	0	0	0.0	0.0	0.0	0.0	0.0	0.0
ENSG00000238009.6	ENSG00000238009	lncRNA	2748	0	1	0	1	1	0	215.7965	313.6093	238.0998	391.6107	182.3716	8.7841
ENSG00000239945.1	ENSG00000239945	lncRNA	1319	0	1	0	1	1	0	0.0	0.0	0.0	8.471	0.7409	0.0
ENSG00000233750.3	CICP27	processed_pseudogene	3812	0	0	0	0	0	0	0.1778	0.0	0.0772	0.125	1.2498	2.7011
ENSG00000268903.1	ENSG00000268903	processed_pseudogene	755	0	0	0	0	0	0	0.0	0.0	0.0	1.7538	2.4303	2.6019
ENSG00000269981.1	ENSG00000269981	processed_pseudogene	284	0	0	0	0	0	0	0.0	0.8668	2.026	1.0742	0.0	5.8998
ENSG00000239906.1	ENSG00000239906	lncRNA	323	0	0	0	0	0	0	0.0	0.0	0.0	0.0	0.0	0.0
ENSG00000241860.7	ENSG00000241860	lncRNA	4860	0	0	0	0	0	0	0.0	0.0	1.4968	4.5498	7.6767	7.7783
ENSG00000222623.1	RNU6-1100P	snRNA	104	0	0	0	0	0	0	0.0	0.0	0.0	0.0	3.9802	1.9048
ENSG00000241599.1	ENSG00000241599	lncRNA	457	0	0	0	0	0	0	0.0	0.0	0.0	0.0	0.0	0.0
ENSG00000279928.2	DDX11L17	unprocessed_pseudogene	570	0	0	0	0	0	0	0.0	6.4541	6.5071	4.0615	6.4033	0.0
ENSG00000279457.4	WASH9P	unprocessed_pseudogene	1397	0	0	0	0	0	0	7.8407	18.3946	15.7932	40.4269	35.9532	105.174
ENSG00000273874.1	MIR6859-2	miRNA	68	0	0	0	0	0	0	0.0	0.0	0.0	0.0	3.2778	26.1577
ENSG00000228463.10	ENSG00000228463	transcribed_processed_pseudogene	5603	1	1	1	1	1	0	86.017	137.4277	156.9102	277.4186	170.2232	11.5017
ENSG00000286448.1	ENSG00000286448	lncRNA	736	1	1	0	1	0	0	0.0	0.0	0.0	0.0	0.0	0.0
ENSG00000236679.2	RPL23AP24	processed_pseudogene	385	0	1	0	0	0	0	19.3525	10.4613	7.9593	25.4181	30.5289	13.4207
ENSG00000236601.2	ENSG00000236601	lncRNA	994	0	0	0	0	0	0	2.0261	7.4849	0.0	0.0	1.8462	0.0
ENSG00000237094.12	ENSG00000237094	transcribed_unprocessed_pseudogene	902	0	0	0	0	0	0	21.0088	59.5845	35.7754	70.3232	94.5908	43.7895
ENSG00000269732.1	WBP1LP7	processed_pseudogene	363	0	0	0	0	0	0	0.0	0.0	0.0	0.7689	4.4079	2.3875
ENSG00000284733.2	OR4F29	protein_coding	939	0	0	0	0	0	0	0.4956	2.9056	4.0318	7.0392	6.4472	1.8811
ENSG00000233653.3	CICP7	processed_pseudogene	2477	0	0	0	0	0	0	0.0	0.0	0.0	0.0	1.8503	5.6942
ENSG00000250575.1	ENSG00000250575	unprocessed_pseudogene	1239	0	0	0	0	0	0	0.0	0.7892	0.0	1.9785	2.9426	7.5278
ENSG00000278757.1	U6	snRNA	104	0	0	0	0	0	0	0.0	0.0	0.0	0.0	3.9802	2.1032
ENSG00000230021.10	ENSG00000230021	transcribed_processed_pseudogene	1702	0	0	0	0	0	0	15.9041	57.6551	38.0702	79.6819	98.4624	12.1627
ENSG00000235146.2	ENSG00000235146	lncRNA	607	0	0	0	0	0	0	0.0	0.0	0.0	0.0	0.0	0.0
ENSG00000225972.1	MTND1P23	unprocessed_pseudogene	372	0	0	0	0	0	0	5.0845	5.1285	0.4686	0.0	8.2922	98.3815
ENSG00000225630.1	MTND2P28	unprocessed_pseudogene	1044	0	0	0	0	0	0	36.2634	18.9486	6.513	2.3626	24.8116	273.9134
ENSG00000237973.1	MTCO1P12	unprocessed_pseudogene	1543	0	0	0	0	0	0	53.651	18.5685	34.2264	28.6579	113.3064	238.0586
ENSG00000278791.1	ENSG00000278791	miRNA	89	0	0	0	0	0	0	0.0	0.0	0.0	0.0	0.0	0.0
ENSG00000229344.1	MTCO2P12	unprocessed_pseudogene	682	0	0	0	0	0	0	2.722	3.429	2.3991	2.7727	15.5201	54.0378
ENSG00000240409.1	MTATP8P1	unprocessed_pseudogene	207	0	0	0	0	0	0	1.9179	0.5616	0.0	0.0	0.8443	11.9399
ENSG00000248527.1	MTATP6P1	unprocessed_pseudogene	681	0	0	0	0	0	0	111.3823	54.4727	2.8677	4.3494	25.3238	428.3225
ENSG00000198744.5	MTCO3P12	unprocessed_pseudogene	547	0	0	0	0	0	0	2.1041	1.7382	2.9912	10.6005	18.6009	49.8223
ENSG00000268663.1	WBP1LP6	processed_pseudogene	424	0	0	0	0	0	0	0.0	0.0	0.0	1.2604	4.6373	3.6306
ENSG00000284662.2	OR4F16	protein_coding	939	0	0	0	0	0	0	0.4956	2.9493	4.5109	7.1475	8.0834	3.0106
ENSG00000229376.3	CICP3	processed_pseudogene	2455	0	0	0	0	0	0	0.0	0.4054	0.0428	0.5316	1.7236	2.6794
ENSG00000228327.4	ENSG00000228327	transcribed_unprocessed_pseudogene	6432	0	0	0	0	0	0	1.7168	6.2216	5.0055	3.3616	3.4526	10.0023
ENSG00000223181.1	RNU6-1199P	snRNA	104	0	0	0	0	0	0	0.0	0.0	0.0	0.0	0.0	0.0
ENSG00000229905.1	ENSG00000229905	lncRNA	456	0	0	0	0	0	0	0.0	0.0	0.0	0.0	0.0	0.0
ENSG00000237491.10	LINC01409	lncRNA	2949	0	0	0	0	0	0	3.3147	0.0	0.0	0.0	2.3897	2.3913
ENSG00000285268.1	ENSG00000285268	transcribed_processed_pseudogene	114	0	0	0	0	0	0	0.0	0.0	0.0	0.0	0.0	0.0
ENSG00000230092.7	ENSG00000230092	transcribed_unprocessed_pseudogene	872	0	0	0	0	0	0	1.5186	1.9503	3.2077	0.8486	0.0	1.5902
ENSG00000177757.2	FAM87B	lncRNA	1947	0	0	0	0	0	0	0.3967	0.2925	0.2336	0.0	1.756	0.0
ENSG00000228794.11	LINC01128	lncRNA	8389	1	1	1	1	1	1	89.3125	107.7067	107.1912	93.0881	78.4465	13.1783
ENSG00000225880.5	LINC00115	lncRNA	1317	0	0	0	0	0	0	1.5464	1.8484	0.0356	0.0	1.6592	7.201
ENSG00000288531.1	ENSG00000288531	lncRNA	2509	0	0	0	1	0	0	18.2548	5.2597	7.3778	6.6393	5.1435	0.0
ENSG00000230368.2	FAM41C	lncRNA	1807	1	1	1	1	0	0	1.9376	3.8329	6.0961	8.4965	4.594	0.0
ENSG00000234711.1	TUBB8P11	unprocessed_pseudogene	1058	1	1	1	1	0	0	147.6239	113.9977	105.1836	101.0896	248.8711	7.4894
ENSG00000283040.1	ENSG00000283040	transcribed_unprocessed_pseudogene	837	0	0	0	0	0	0	0.0	0.0	1.2831	1.0412	0.0	0.0
ENSG00000272438.1	ENSG00000272438	lncRNA	351	0	0	0	0	0	0	0.0	0.0	0.0	0.0	0.0	0.0
ENSG00000230699.2	ENSG00000230699	lncRNA	3043	0	0	0	0	0	0	0.0	0.0	0.3215	0.0	1.1929	0.0
ENSG00000241180.1	ENSG00000241180	lncRNA	443	0	0	0	0	0	0	0.0	0.0	0.0	0.0	0.0	0.0
ENSG00000223764.2	LINC02593	lncRNA	4152	0	0	0	0	0	0	0.0	0.0	0.0	0.0	0.0	0.0
ENSG00000187634.13	SAMD11	protein_coding	3468	0	0	0	0	0	0	0.0	0.0	0.0	0.3719	0.3863	0.0
ENSG00000188976.11	NOC2L	protein_coding	4201	0	0	0	0	0	0	61.99	41.1624	52.8742	48.2036	74.0652	355.1072
ENSG00000187961.15	KLHL17	protein_coding	2567	0	0	0	0	0	0	2.1949	0.0	4.2218	4.8096	6.1952	36.4138
ENSG00000187583.11	PLEKHN1	protein_coding	3176	0	0	0	0	0	0	0.0	0.0	0.0	0.0	1.4011	0.0
ENSG00000187642.9	PERM1	protein_coding	3340	0	0	0	0	0	0	0.0	0.0	0.0	0.0	0.0	0.0
ENSG00000272512.1	ENSG00000272512	lncRNA	2086	0	0	0	0	0	0	0.0	0.0	0.0	0.0	0.0	0.8844
ENSG00000188290.11	HES4	protein_coding	1040	0	0	0	0	0	0	0.0	0.0	1.356	1.7717	0.0	3.8055
ENSG00000187608.10	ISG15	protein_coding	787	0	0	0	0	0	0	0.0	0.0	0.0	0.0	0.0	0.0
ENSG00000231702.2	ENSG00000231702	processed_pseudogene	154	0	0	0	0	0	0	0.0	0.0	0.0	0.0	0.0	0.0
ENSG00000224969.1	ENSG00000224969	lncRNA	471	0	0	0	0	0	0	0.0	0.0	0.0	0.0	0.0	0.0
ENSG00000188157.15	AGRN	protein_coding	7477	0	0	0	0	0	0	5.1822	4.9833	7.4049	7.3191	9.742	50.4846
ENSG00000242590.1	ENSG00000242590	lncRNA	402	0	0	0	0	0	0	0.0	0.0	0.0	0.0	0.0	0.0
ENSG00000217801.11	ENSG00000217801	transcribed_unprocessed_pseudogene	1288	0	0	0	0	0	0	3.0709	0.0	0.3551	0.0	3.3004	0.0
ENSG00000273443.1	ENSG00000273443	lncRNA	829	0	0	0	0	0	0	0.0	0.0	0.0	0.0	0.0	0.0
ENSG00000237330.3	RNF223	protein_coding	1900	0	0	0	0	0	0	0.0	0.0	0.0	0.0	0.0	0.0
ENSG00000131591.18	C1orf159	protein_coding	3315	0	0	0	0	0	1	5.2313	2.3103	8.7249	14.6538	4.8797	11.3508
ENSG00000285812.1	ENSG00000285812	lncRNA	1095	0	0	0	0	0	0	0.0	0.0	0.0	0.0	0.0	0.0
ENSG00000223823.1	LINC01342	lncRNA	1620	0	0	0	0	0	0	0.0	0.0	0.0	0.0	1.6019	0.0
ENSG00000207730.3	MIR200B	miRNA	95	0	0	0	0	0	0	0.0	0.0	0.0	0.0	0.0	0.0
ENSG00000207607.3	MIR200A	miRNA	90	0	0	0	0	0	0	0.0	0.0	0.0	0.0	3.9802	0.0
ENSG00000198976.1	MIR429	miRNA	83	0	0	0	0	0	0	0.0	0.0	0.0	0.0	0.0	0.0
ENSG00000272141.1	ENSG00000272141	lncRNA	987	0	0	0	0	0	0	0.0	0.0	0.0	0.0	0.0	0.0
ENSG00000205231.1	TTLL10-AS1	lncRNA	3532	0	0	0	0	0	0	0.0	0.0	0.0	0.0	0.0	0.0
ENSG00000162571.14	TTLL10	protein_coding	2307	0	0	0	0	0	0	0.0	0.0	0.0	0.0	0.4848	0.0
ENSG00000186891.14	TNFRSF18	protein_coding	1083	0	0	0	0	0	0	0.0	0.0	0.0	0.0	0.0	0.0
ENSG00000186827.11	TNFRSF4	protein_coding	1707	0	0	0	0	0	0	0.0	0.0	0.0	0.0	0.0	0.0
ENSG00000078808.19	SDF4	protein_coding	3516	0	0	0	0	0	1	54.4337	27.7516	43.9972	31.1445	37.947	136.9941
ENSG00000176022.7	B3GALT6	protein_coding	2805	1	0	0	1	0	1	12.4284	6.1457	7.9278	15.3427	5.4503	18.6957
ENSG00000184163.3	C1QTNF12	protein_coding	1036	0	0	0	0	0	0	0.0	0.0	0.0	0.9073	0.0	3.1703
ENSG00000260179.1	ENSG00000260179	lncRNA	1558	0	0	0	0	0	0	0.0	0.0	0.0	0.0694	0.0	0.9271
ENSG00000160087.21	UBE2J2	protein_coding	2455	1	1	1	0	0	1	148.4713	118.1901	116.6359	141.2041	58.7647	91.7509
ENSG00000230415.1	LINC01786	lncRNA	389	0	0	0	0	0	0	0.0	0.0	0.0	0.0	0.0	0.0
ENSG00000162572.21	SCNN1D	protein_coding	3475	0	0	0	0	0	0	0.0	0.0	0.0	0.0	0.0	0.0
ENSG00000131584.19	ACAP3	protein_coding	5319	0	0	0	0	0	0	5.2456	4.1633	8.362	5.3006	3.2526	12.7784
ENSG00000278073.1	MIR6726	miRNA	61	0	0	0	0	0	0	0.0	0.0	0.0	0.0	0.0	0.0
ENSG00000169972.12	PUSL1	protein_coding	1783	0	0	0	0	0	0	4.9578	6.2505	10.7357	8.672	3.911	54.8818
ENSG00000127054.22	INTS11	protein_coding	3079	0	0	0	0	1	1	19.4259	9.6969	12.4573	7.8963	22.3952	141.3303
ENSG00000283712.1	MIR6727	miRNA	65	0	0	0	0	0	0	0.2173	0.0	0.0158	0.0	0.033	0.0
ENSG00000240731.1	ENSG00000240731	lncRNA	386	0	0	0	0	0	0	0.1426	0.0	0.0	0.0	1.4642	4.1518
ENSG00000224051.7	CPTP	protein_coding	2154	0	1	0	0	0	1	17.9571	9.9795	23.3884	19.9003	12.32	26.7995
ENSG00000169962.5	TAS1R3	protein_coding	3475	0	0	0	0	0	0	1.0713	0.0	0.6193	0.0	0.0	0.0
ENSG00000107404.21	DVL1	protein_coding	3305	0	0	0	0	0	1	82.8442	57.7617	143.4282	131.7378	80.7426	79.3694
ENSG00000284372.1	MIR6808	miRNA	59	0	0	0	0	0	0	0.0	0.0	0.0	0.0	0.0	0.0
ENSG00000162576.17	MXRA8	protein_coding	2728	0	0	0	0	0	1	1.2285	0.0	2.1153	2.5452	5.5656	14.2024
ENSG00000175756.14	AURKAIP1	protein_coding	1072	0	0	0	0	0	1	92.1536	113.0609	90.1876	101.3362	51.2392	553.4964
ENSG00000223663.2	NDUFB4P8	processed_pseudogene	367	0	0	0	0	0	0	0.0	0.0	0.0	0.0	0.0	0.0
ENSG00000221978.13	CCNL2	protein_coding	4452	0	0	0	0	1	1	55.5629	45.8465	78.8681	68.6398	85.0249	121.4221
ENSG00000224870.8	MRPL20-AS1	lncRNA	2518	0	0	0	0	1	1	3.3228	1.159	1.2632	2.9082	7.4543	10.9511
ENSG00000242485.6	MRPL20	protein_coding	1693	0	0	0	0	0	0	31.8498	60.8786	72.6646	66.7251	60.5727	192.1081
ENSG00000264293.2	RN7SL657P	misc_RNA	293	0	0	0	0	0	0	0.0	0.0	0.1933	0.0	0.0	0.6308
ENSG00000272455.1	MRPL20-DT	lncRNA	1523	0	0	0	0	0	0	0.9824	0.0	0.0	0.0	1.1604	18.0362
ENSG00000235098.9	ANKRD65	protein_coding	2024	0	0	0	0	0	1	0.0	0.0	0.0	0.0	1.8033	0.0
ENSG00000225905.1	ENSG00000225905	lncRNA	543	0	0	0	0	0	0	0.0	0.0	0.0	0.0	0.0	0.0
ENSG00000205116.4	TMEM88B	protein_coding	3217	0	0	0	0	0	0	0.0	0.0	0.0	0.0	1.0764	0.0
ENSG00000225285.1	LINC01770	lncRNA	634	0	0	0	0	0	0	0.0	0.0	0.0	0.0	3.0197	0.0
ENSG00000179403.12	VWA1	protein_coding	4492	0	0	0	0	0	1	0.0	0.0	0.1823	0.0	1.5825	35.5315
ENSG00000215915.10	ATAD3C	protein_coding	3864	0	1	0	0	0	0	83.9701	49.7391	81.7376	111.1556	65.9273	34.7235
ENSG00000160072.20	ATAD3B	protein_coding	4314	0	0	0	0	0	0	6.6648	4.9902	9.041	17.9391	46.539	476.9802
ENSG00000284740.2	ENSG00000284740	transcribed_unprocessed_pseudogene	660	0	0	0	0	0	0	0.0	13.4652	4.3038	9.7687	6.3905	8.2477
ENSG00000197785.14	ATAD3A	protein_coding	2612	0	0	0	0	0	0	71.3061	88.6673	117.0113	120.57	110.9493	488.4701
ENSG00000205090.9	TMEM240	protein_coding	1381	0	0	0	0	0	0	0.0	0.0	0.0	0.0	0.0	1.2222
ENSG00000160075.12	SSU72	protein_coding	4176	0	0	0	0	1	0	239.9099	209.9954	204.0097	209.1551	91.2325	374.1732
ENSG00000215014.5	ENSG00000215014	lncRNA	2101	0	0	0	0	0	0	2.5484	6.6557	1.1588	4.2254	16.3048	4.1073
ENSG00000274481.1	ENSG00000274481	processed_pseudogene	400	0	0	0	0	1	0	0.0	0.0	0.0	0.0	1.2438	0.0
ENSG00000228594.4	FNDC10	protein_coding	2124	0	1	0	0	0	0	9.4493	4.9772	11.7835	18.9335	11.8151	12.4139
ENSG00000286989.1	ENSG00000286989	lncRNA	1830	0	0	0	0	0	0	1.5285	0.0	0.5039	0.0	0.0	0.7983
ENSG00000272106.1	ENSG00000272106	lncRNA	2038	0	0	0	0	0	0	1.3123	1.562	1.8664	0.6044	8.0335	2.9645
ENSG00000197530.13	MIB2	protein_coding	4247	0	0	0	0	0	0	22.7499	19.9853	32.5801	18.9481	26.6077	48.1778
ENSG00000189409.14	MMP23B	protein_coding	1531	0	0	0	0	0	0	0.0	1.2224	20.6875	28.254	15.7926	0.9048
ENSG00000248333.9	CDK11B	protein_coding	2992	0	0	0	0	0	0	43.7073	42.968	41.7485	64.4315	98.101	108.2529
ENSG00000272004.1	ENSG00000272004	lncRNA	400	0	0	0	0	0	0	0.0	0.0	0.0	0.0	8.3433	0.0
ENSG00000189339.12	SLC35E2B	protein_coding	6434	0	0	0	0	0	1	6.8545	2.9805	9.7111	7.5082	15.958	26.9305
ENSG00000269737.2	ENSG00000269737	transcribed_processed_pseudogene	1422	0	0	0	0	0	0	0.0	0.0	0.0	0.0	1.2344	3.1599
ENSG00000215914.4	MMP23A	unprocessed_pseudogene	1017	0	0	0	0	0	0	0.0	4.5923	4.7859	15.3409	7.6943	0.0
ENSG00000008128.23	CDK11A	protein_coding	2984	0	1	0	0	0	0	16.461	22.2294	21.6654	35.3383	75.399	117.658
ENSG00000268575.1	ENSG00000268575	lncRNA	5079	0	1	0	0	0	0	0.4938	0.0	0.0	0.5508	0.8217	1.8629
ENSG00000227775.3	ENSG00000227775	transcribed_processed_pseudogene	1808	0	0	0	0	0	0	0.0	0.0	0.6049	2.7739	13.9718	5.4777
ENSG00000215790.8	SLC35E2A	transcribed_unprocessed_pseudogene	2078	0	0	0	0	0	0	0.0	5.0775	7.9582	4.39	10.2203	21.7477
ENSG00000008130.15	NADK	protein_coding	3653	0	0	0	1	0	1	23.927	24.2757	22.7393	47.1813	21.2201	109.1156
ENSG00000078369.18	GNB1	protein_coding	3163	0	0	0	0	0	0	309.7682	262.1929	329.3806	345.8393	335.5632	197.9667
ENSG00000231050.2	ENSG00000231050	lncRNA	988	0	0	0	0	0	0	0.0	0.0	0.0	0.0	0.3585	0.0
ENSG00000169885.10	CALML6	protein_coding	1882	0	0	0	0	0	0	0.0	0.0	0.0	0.0	1.9376	0.0
ENSG00000178821.13	TMEM52	protein_coding	1118	0	0	0	0	1	0	14.6023	7.572	26.1562	33.2776	20.0565	7.5246
ENSG00000142609.20	CFAP74	protein_coding	5355	0	0	0	0	0	0	4.7862	2.467	6.9156	6.0503	6.5105	0.2705
ENSG00000233542.2	ENSG00000233542	lncRNA	1954	0	0	0	0	0	0	0.0	0.0	0.0	0.0	0.0	0.0
ENSG00000187730.9	GABRD	protein_coding	2393	0	0	0	0	0	0	0.3889	0.0	0.0	0.5009	5.7199	5.0482
ENSG00000226969.1	ENSG00000226969	lncRNA	437	0	0	0	0	0	0	0.0	0.0	0.0	0.0	1.6241	0.0
ENSG00000067606.17	PRKCZ	protein_coding	2385	0	1	0	1	0	1	65.6092	66.5461	119.2888	89.6078	120.5685	24.1807
ENSG00000271806.1	ENSG00000271806	lncRNA	4196	0	0	0	0	0	0	0.0	0.0	0.0	0.0	0.4338	1.0025
ENSG00000182873.5	PRKCZ-AS1	lncRNA	1253	0	0	0	0	0	0	0.4712	0.0	0.0	0.0	0.5305	0.4809
ENSG00000162585.17	FAAP20	protein_coding	4478	0	0	0	0	0	1	14.7997	2.6646	13.6035	18.285	15.6396	24.315
ENSG00000234396.3	ENSG00000234396	lncRNA	326	0	0	0	0	0	0	0.0	0.0	0.0	0.0	0.0	0.0
ENSG00000157933.10	SKI	protein_coding	6083	1	1	1	1	0	1	193.8371	223.8298	260.7464	295.5039	188.2629	60.7705
ENSG00000287356.1	ENSG00000287356	lncRNA	5675	0	0	0	0	0	0	0.2776	0.0	0.0	0.0	0.0	0.0
ENSG00000116151.14	MORN1	protein_coding	4764	0	0	0	0	0	0	4.4254	0.6559	2.4656	1.555	0.0	4.2177
ENSG00000272161.1	ENSG00000272161	lncRNA	493	0	0	0	0	0	0	0.0	0.0	1.0873	0.0	0.0	0.0
ENSG00000269896.2	ENSG00000269896	transcribed_processed_pseudogene	2407	0	0	0	0	0	0	0.8607	0.0	1.0977	0.0	3.2391	0.0
ENSG00000272420.1	ENSG00000272420	lncRNA	568	0	0	0	0	0	0	0.0	0.0	0.0	0.0	0.0	0.0
ENSG00000157916.20	RER1	protein_coding	3028	1	0	0	1	0	1	59.5553	59.5791	61.1178	84.0371	50.7356	60.8985
ENSG00000157911.11	PEX10	protein_coding	2905	0	0	0	0	0	1	2.6086	3.0999	10.9099	12.6328	3.8382	13.7154
ENSG00000149527.18	PLCH2	protein_coding	6986	1	0	0	1	0	0	15.006	30.2056	50.7468	21.7122	35.5433	0.4368
ENSG00000224387.1	ENSG00000224387	lncRNA	455	0	0	0	0	0	0	0.0	0.0	0.0	0.0	0.0	0.0
ENSG00000229393.1	ENSG00000229393	lncRNA	514	0	0	0	0	0	0	0.0	0.0	0.0	0.0	0.0	0.0
ENSG00000157881.16	PANK4	protein_coding	2641	0	0	0	0	0	0	14.2194	9.7613	17.5058	14.6366	10.3513	21.6517
ENSG00000197921.6	HES5	protein_coding	1324	0	0	0	0	0	0	0.0	0.0	0.0	0.0	0.0	0.0
ENSG00000272449.2	ENSG00000272449	lncRNA	1531	0	0	0	0	0	0	2.6316	0.0	0.4822	0.0	0.0	0.0
ENSG00000238164.6	TNFRSF14-AS1	lncRNA	3608	0	0	0	0	0	0	0.0	0.0	0.0	0.0	1.1749	0.0
ENSG00000157873.18	TNFRSF14	protein_coding	4255	0	0	0	0	0	0	0.2187	0.0	0.0	0.0	0.0	0.0
ENSG00000225931.3	ENSG00000225931	TEC	1297	0	0	0	0	0	0	0.0	0.0	0.0	0.0	0.0	0.0
ENSG00000228037.1	ENSG00000228037	lncRNA	626	0	0	0	0	0	0	0.0	0.0	0.0	0.0	0.0	1.0614
ENSG00000289610.1	ENSG00000289610	lncRNA	449	0	0	0	0	0	0	0.0	0.0	0.0	0.0	0.0	0.0
ENSG00000157870.17	PRXL2B	protein_coding	2827	0	0	0	0	0	0	6.7155	5.8047	11.6966	6.8013	7.7861	0.0
ENSG00000142606.16	MMEL1	protein_coding	2879	0	0	0	0	0	0	0.0	0.0	0.0	0.0	0.0	0.0
ENSG00000237058.1	MMEL1-AS1	lncRNA	373	0	0	0	0	0	0	0.0	0.0	0.0	0.0	0.0	0.0
ENSG00000215912.12	TTC34	protein_coding	8814	0	0	0	0	0	0	0.6415	0.2452	0.2898	0.187	1.3547	0.2266
ENSG00000285945.1	ENSG00000285945	lncRNA	593	0	0	0	0	0	0	0.0	0.0	0.0	0.0	0.0	0.0
ENSG00000283259.1	ENSG00000283259	lncRNA	1565	0	0	0	0	0	0	0.0	0.0	0.0	0.0	0.0	1.1207
ENSG00000233234.1	ENSG00000233234	lncRNA	607	0	0	0	0	0	0	0.0	0.0	0.0	0.0	0.0	0.0
ENSG00000287396.1	ENSG00000287396	lncRNA	663	0	0	0	0	0	0	0.0	0.0	0.0	0.0	0.0	0.0
ENSG00000231630.1	ENSG00000231630	lncRNA	429	0	0	0	0	0	0	0.0	0.0	0.0	0.0	0.0	0.0
ENSG00000284745.1	ENSG00000284745	lncRNA	1509	0	0	0	0	0	0	0.0	0.0	0.0	0.0	0.0	1.321
ENSG00000169717.7	ACTRT2	protein_coding	1437	0	0	0	0	0	0	0.0	0.0	0.0	0.0	0.0	0.4365
ENSG00000177133.13	PRDM16-DT	lncRNA	4247	0	0	0	0	0	0	0.0	0.0	0.0	0.0	0.0	0.0
ENSG00000142611.17	PRDM16	protein_coding	8698	0	1	0	1	0	0	19.9017	10.1358	20.7074	9.7907	12.9275	0.0
ENSG00000283572.1	MIR4251	miRNA	61	0	0	0	0	0	0	0.0	0.0	0.0	0.0	0.0	0.0
ENSG00000226286.1	ENSG00000226286	lncRNA	469	0	0	0	0	0	0	0.0	0.0	0.0	0.0	0.0	0.0
ENSG00000279839.1	ENSG00000279839	TEC	2677	0	0	0	0	0	0	0.0	0.0	0.0	0.0	0.0	0.0
ENSG00000272235.1	ENSG00000272235	lncRNA	3461	0	0	0	0	0	0	0.2689	0.0	0.0	0.0	0.0	0.0
ENSG00000287828.1	ENSG00000287828	lncRNA	728	0	0	0	0	0	0	0.0	0.0	0.0	0.0	0.0	1.5986
ENSG00000286518.1	ENSG00000286518	lncRNA	2784	0	0	0	0	0	0	0.2732	0.0	0.0	0.0	0.0	0.0
ENSG00000130762.15	ARHGEF16	protein_coding	2822	0	1	0	0	0	1	89.4076	94.5786	142.2177	99.2954	102.511	57.1458
ENSG00000272088.1	ENSG00000272088	lncRNA	382	0	0	0	0	0	0	0.0	0.0	0.0	0.0	0.0	0.0
ENSG00000162591.16	MEGF6	protein_coding	7443	0	0	0	0	0	0	0.9062	0.904	1.0789	1.5308	0.1963	0.0
ENSG00000207776.1	MIR551A	miRNA	96	0	0	0	0	0	0	0.0	0.0	0.0	0.0	0.0	0.0
ENSG00000238260.2	ENSG00000238260	lncRNA	1929	0	0	0	0	0	0	0.4698	0.0	0.0311	0.0	0.0	0.0
ENSG00000158109.15	TPRG1L	protein_coding	2401	0	0	0	0	0	1	11.9208	3.4432	10.8487	12.1318	10.6941	20.3443
ENSG00000116213.16	WRAP73	protein_coding	6089	0	0	0	0	0	1	20.8473	29.7345	33.9005	37.7258	31.5251	33.7492
ENSG00000078900.15	TP73	protein_coding	5192	0	0	0	0	0	1	0.4261	1.7032	2.1035	1.4773	1.0401	0.5165
ENSG00000227589.1	TP73-AS3	lncRNA	754	0	0	0	0	0	0	0.0	0.0	0.0	0.0	0.0	0.0
ENSG00000235131.1	TP73-AS2	lncRNA	351	0	0	0	0	0	0	0.0	0.0	0.0	0.0	0.0	0.0
ENSG00000227372.12	TP73-AS1	transcribed_unitary_pseudogene	6358	1	1	0	0	1	1	107.4082	79.2101	91.1451	121.152	94.0423	15.1253
ENSG00000276189.1	ENSG00000276189	misc_RNA	161	0	0	0	0	0	0	0.0	0.0	0.0	0.0	0.0	0.0
ENSG00000162592.10	CCDC27	protein_coding	2685	1	1	0	1	0	0	228.723	195.3887	218.2521	273.3463	172.071	5.134
ENSG00000235169.11	SMIM1	protein_coding	547	0	0	0	0	0	0	11.5881	14.3576	27.5092	18.3461	30.7448	6.7957
ENSG00000130764.10	LRRC47	protein_coding	4303	0	0	0	1	0	1	58.0818	37.5196	38.7419	44.9946	22.8206	56.968
ENSG00000266075.2	RN7SL574P	misc_RNA	297	0	0	0	0	0	0	0.0	0.0	0.0	0.0	0.0	0.0
ENSG00000272153.1	ENSG00000272153	lncRNA	531	0	0	0	0	0	0	1.5949	0.0	0.0	0.0	0.0	5.011
ENSG00000116198.14	CEP104	protein_coding	7766	1	0	1	0	0	0	63.5646	69.4601	84.513	67.5918	67.4015	38.2305
ENSG00000169598.17	DFFB	protein_coding	3152	0	0	0	0	0	0	5.9645	5.6893	4.8613	3.9088	1.6322	13.3723
ENSG00000198912.12	C1orf174	protein_coding	3499	1	1	1	1	0	1	115.7743	116.915	190.0057	145.1401	85.3863	57.042
ENSG00000236423.7	LINC01134	lncRNA	3060	0	0	0	0	0	0	0.0	0.0	1.2892	2.3803	0.0	0.8874
ENSG00000233304.7	LINC01346	lncRNA	3242	0	0	0	0	0	0	0.0	0.0	0.0	0.0	0.0	0.0
ENSG00000226374.3	LINC01345	lncRNA	1646	0	0	0	0	0	0	0.0	0.0	0.0	0.0	0.0	0.0
ENSG00000284668.2	LINC02780	lncRNA	1258	0	0	0	0	0	0	16.3162	30.7493	26.1545	15.245	7.2834	0.0
ENSG00000284703.1	ENSG00000284703	lncRNA	4817	0	0	0	0	0	0	0.0	0.0	0.0	0.0	0.0	0.0
ENSG00000229280.1	EEF1DP6	processed_pseudogene	372	0	0	0	0	0	0	0.0	0.0	0.0	0.0	0.0	0.0
ENSG00000235054.4	LINC01777	lncRNA	2077	0	0	0	0	0	0	0.0	0.0	0.0	0.0	0.0	0.0
ENSG00000284694.1	ENSG00000284694	lncRNA	3402	0	0	0	0	0	0	0.0	0.0	0.0	0.0	0.0	0.3469
ENSG00000227169.2	ENSG00000227169	lncRNA	356	0	0	0	0	0	0	0.0	0.0	0.0	0.0	0.0	0.0
ENSG00000232596.3	LINC01646	lncRNA	1531	0	0	0	0	0	0	0.0	0.0	0.0	0.0	0.0	0.0
ENSG00000196581.11	AJAP1	protein_coding	12102	0	0	0	0	0	0	0.3643	0.0	0.8185	3.5513	0.5318	1.5804
ENSG00000287586.1	ENSG00000287586	lncRNA	3030	0	0	0	0	0	0	0.0	0.0	0.1769	0.0	0.0	0.2956
ENSG00000284739.1	ENSG00000284739	lncRNA	464	0	0	0	0	0	0	0.0	0.0	0.0	0.0	0.0	0.0
ENSG00000284674.1	LINC02781	lncRNA	1580	0	0	0	0	0	0	0.0	0.0	0.0	0.0	0.0	0.0
ENSG00000231510.1	LINC02782	lncRNA	449	0	0	0	0	0	0	0.0	0.0	0.0	0.0	0.0	0.0
ENSG00000284616.1	ENSG00000284616	lncRNA	1225	0	0	0	0	0	0	0.0	0.0	0.0	0.0	0.0	0.0
ENSG00000284692.2	ENSG00000284692	lncRNA	2210	0	0	0	0	0	0	0.0	0.0	0.0	0.0	0.0	0.0
ENSG00000284666.1	ENSG00000284666	lncRNA	609	0	0	0	0	0	0	0.0	0.0	0.0	0.0	0.0	0.0
ENSG00000260972.1	ENSG00000260972	lncRNA	1697	0	0	0	0	0	0	0.0	0.0	0.0	0.0	0.0	0.3478
ENSG00000283356.1	ENSG00000283356	unprocessed_pseudogene	135	0	0	0	0	0	0	0.0	0.0	0.0	0.0	0.0	0.0
ENSG00000236948.2	ENSG00000236948	lncRNA	847	0	0	0	0	0	0	0.0	0.0	0.0	0.0	0.0	0.0
ENSG00000264341.1	ENSG00000264341	miRNA	73	0	0	0	0	0	0	0.0	0.0	0.0	0.0	0.0	0.0
ENSG00000264101.1	MIR4689	miRNA	70	0	0	0	0	0	0	0.0	0.0	0.0	2.1636	0.0	0.0
ENSG00000131697.18	NPHP4	protein_coding	5548	0	0	0	0	0	0	80.2602	54.7474	78.612	141.792	84.6754	8.9676
ENSG00000069424.16	KCNAB2	protein_coding	5979	0	0	0	0	0	0	0.0	1.0383	7.8991	6.4791	10.7872	1.2413
ENSG00000116254.18	CHD5	protein_coding	9850	0	0	0	0	0	0	0.9388	0.3652	0.0	0.7066	0.6744	0.3587
ENSG00000285629.1	ENSG00000285629	protein_coding	663	0	0	0	0	0	0	0.0	0.0	0.0	0.0	0.0	0.0
ENSG00000116251.11	RPL22	protein_coding	2279	0	0	0	0	1	1	65.9855	42.5296	31.0464	23.6506	28.2191	257.1245
ENSG00000226944.1	RNF207-AS1	lncRNA	378	0	0	0	0	0	0	0.0	0.0	0.0	0.0	0.0	0.0
ENSG00000158286.13	RNF207	protein_coding	3981	0	0	0	0	0	0	0.0	0.0	0.4947	0.314	0.4709	16.3181
ENSG00000116237.16	ICMT	protein_coding	4795	1	1	1	1	1	1	58.2222	67.1151	118.4897	111.3807	85.9289	85.648
ENSG00000225077.3	LINC00337	lncRNA	2040	1	0	0	0	0	0	6.2682	3.4511	10.7496	6.6882	8.0711	6.1607
ENSG00000173673.8	HES3	protein_coding	710	0	0	0	0	0	0	0.0	0.0	0.0	0.0	0.0	0.0
ENSG00000158292.7	GPR153	protein_coding	4198	0	0	0	0	0	0	12.9208	8.4881	17.5451	22.5518	20.4473	7.3485
ENSG00000097021.20	ACOT7	protein_coding	1813	0	0	0	0	1	0	87.1924	71.8523	109.248	126.4212	55.7835	82.6554
ENSG00000271746.1	ENSG00000271746	lncRNA	837	0	0	0	0	0	0	0.0	0.0	0.6579	0.5941	4.3961	2.1103
ENSG00000069812.11	HES2	protein_coding	4262	0	0	0	0	1	1	0.0	0.0	0.0	0.0	6.4387	0.8492
ENSG00000187017.18	ESPN	protein_coding	4731	0	0	0	0	0	0	5.8004	2.1442	4.9678	6.8528	6.6958	0.6385
ENSG00000265392.1	MIR4252	miRNA	63	0	0	0	0	0	0	0.0	0.0	0.0	0.0	0.0	0.0
ENSG00000231868.1	ENSG00000231868	lncRNA	351	0	0	0	0	0	0	0.0	0.0	0.0	0.0	0.0	0.0
ENSG00000215788.11	TNFRSF25	protein_coding	3483	0	0	0	0	0	0	0.0	0.0	0.0	0.0	2.6306	2.1243
ENSG00000171680.23	PLEKHG5	protein_coding	4191	0	0	0	0	1	0	83.7309	79.7451	74.6024	56.5744	52.0378	2.6253
ENSG00000162408.11	NOL9	protein_coding	6627	0	0	0	1	0	1	16.6354	12.1366	13.9854	17.005	16.4959	48.2031
ENSG00000253022.1	RNU6-731P	snRNA	111	0	0	0	0	0	0	0.0	0.0	0.0	0.0	0.0	0.9667
ENSG00000229519.2	ENSG00000229519	processed_pseudogene	401	0	0	0	0	0	0	0.0	0.0	0.0	0.0	0.0	1.06
ENSG00000173662.21	TAS1R1	protein_coding	2764	0	0	0	0	0	0	0.0	0.0	0.0	0.0	2.4754	0.4031
ENSG00000204859.13	ZBTB48	protein_coding	2484	0	0	1	1	1	1	36.4072	48.4483	38.9369	55.7731	12.5566	13.6641
ENSG00000162413.17	KLHL21	protein_coding	6445	0	0	0	0	1	1	1.3281	0.3034	0.0	0.0	21.5349	40.0601
ENSG00000116273.6	PHF13	protein_coding	3632	1	1	1	1	1	1	157.1827	177.3835	238.9196	228.4855	205.8335	17.251
ENSG00000041988.16	THAP3	protein_coding	2053	0	0	0	0	0	1	2.8903	0.0	0.0	0.0	0.0	15.6188
ENSG00000007923.17	DNAJC11	protein_coding	5004	0	0	0	0	0	0	104.952	137.1969	81.7321	76.3515	59.299	150.6138
ENSG00000228750.7	LINC01672	lncRNA	1686	0	0	0	0	0	0	0.0	0.0	0.0	0.0	0.0	0.0
ENSG00000284744.1	ENSG00000284744	lncRNA	987	0	0	0	0	0	0	0.0	0.0	0.0	0.0	0.0	0.0
ENSG00000237436.1	CAMTA1-DT	lncRNA	415	0	0	0	0	0	0	0.0	0.0	0.0	1.9394	0.0	0.0
ENSG00000171735.19	CAMTA1	protein_coding	8314	1	0	0	0	0	0	34.8294	40.5807	28.2818	22.4237	31.901	12.9388
ENSG00000227950.1	ENSG00000227950	processed_pseudogene	286	0	0	0	0	0	0	0.0	0.0	0.0	0.0	0.0	0.0
ENSG00000237365.1	ENSG00000237365	lncRNA	349	0	0	0	0	0	0	0.0	0.0	0.0	0.0	0.0	0.0
ENSG00000207056.1	RNU1-8P	snRNA	165	0	0	0	0	0	0	0.0	0.0	0.0	0.0	0.0	0.0
ENSG00000237402.1	CAMTA1-IT1	lncRNA	365	0	0	0	0	0	0	0.0	0.0	0.0	1.4582	0.0	0.0
ENSG00000237728.2	CAMTA1-AS2	lncRNA	433	0	0	0	0	0	0	0.0	0.0	0.0	0.0	0.0	0.0
ENSG00000225126.1	CAMTA1-AS1	lncRNA	361	0	0	0	0	0	0	0.0	0.0	0.0	0.0	0.0	0.0
ENSG00000270171.1	ENSG00000270171	lncRNA	1721	0	0	0	0	0	0	0.0	0.0	0.0	0.0	0.0	0.0
ENSG00000270035.1	ENSG00000270035	lncRNA	570	0	0	0	0	0	0	0.0	0.0	0.0	0.0	0.0	0.0
ENSG00000269978.1	ENSG00000269978	lncRNA	267	0	0	0	0	0	0	0.0	0.0	0.0	0.0	0.0	0.0
ENSG00000049245.13	VAMP3	protein_coding	2178	0	0	0	1	1	1	59.1582	58.8954	98.7687	98.238	76.3409	23.0429
ENSG00000269925.1	ENSG00000269925	lncRNA	393	0	0	0	0	0	0	0.0	0.0	0.0	0.0	0.0	10.8687
ENSG00000049246.15	PER3	protein_coding	6365	0	0	0	1	0	0	64.9298	58.2141	60.1203	44.8365	49.981	3.6284
ENSG00000236266.1	ENSG00000236266	lncRNA	830	0	0	0	0	0	0	0.8889	2.4058	2.7544	0.0	0.0	0.0
ENSG00000049247.14	UTS2	protein_coding	1601	0	0	0	0	0	0	0.0	0.0	0.0	0.0	0.0	0.0
ENSG00000049249.9	TNFRSF9	protein_coding	5970	0	0	0	0	0	0	0.0	0.0	0.0	0.0	0.0	0.0
ENSG00000270330.1	ENSG00000270330	processed_pseudogene	355	0	0	0	0	0	0	0.0	0.0	0.0	0.0	0.0	0.0
ENSG00000116288.13	PARK7	protein_coding	1127	1	1	0	0	0	0	135.5329	76.1652	122.793	134.2696	56.3787	161.132
ENSG00000200344.1	Y_RNA	misc_RNA	103	0	0	0	0	0	0	0.0	0.0	0.0	0.0	0.0	0.0
ENSG00000284747.1	ENSG00000284747	lncRNA	2236	0	0	0	0	0	0	0.0	0.0	0.0	0.0	0.534	2.2923
ENSG00000284716.1	ENSG00000284716	lncRNA	1043	0	0	0	0	0	0	0.0	0.0	0.0	0.0	0.0	0.0
ENSG00000116285.13	ERRFI1	protein_coding	3097	1	0	0	1	1	1	49.7955	30.5182	38.9818	28.4486	55.5107	96.2727
ENSG00000238290.1	ENSG00000238290	lncRNA	2044	0	0	0	0	0	0	0.0	0.0	0.0	0.0	0.0	0.0
ENSG00000232848.1	ENSG00000232848	processed_pseudogene	800	0	0	0	0	0	0	0.0	0.0	0.0	0.0	0.0	0.0
ENSG00000229305.1	ENSG00000229305	processed_pseudogene	1075	0	0	0	0	0	0	0.0	0.0	0.0	0.0	0.0	0.0
ENSG00000288816.1	ENSG00000288816	lncRNA	1002	0	0	0	1	0	0	0.0	0.0	0.0	0.0	0.0	0.0
ENSG00000227634.3	LINC01714	lncRNA	896	0	0	0	0	0	0	0.0	0.0	0.0	0.0	0.0	0.0
ENSG00000200975.1	RNU1-7P	snRNA	164	0	0	0	0	0	0	0.0	0.0	0.0	0.0	0.0	0.0
ENSG00000233645.1	ENSG00000233645	lncRNA	477	0	0	0	0	0	0	0.0	0.0	0.0	0.0	0.0	0.0
ENSG00000251977.1	RNU6-991P	snRNA	107	0	0	0	0	0	0	0.0	0.0	0.0	0.0	0.0	0.0
ENSG00000162426.16	SLC45A1	protein_coding	2496	0	0	0	0	0	0	7.5859	5.0381	13.7948	13.4321	2.4845	0.7033
ENSG00000252254.1	Y_RNA	misc_RNA	113	0	0	0	0	0	0	0.0	0.0	0.0	0.0	0.0	0.0
ENSG00000142599.19	RERE	protein_coding	8026	1	1	1	1	1	1	140.3037	134.7944	178.0866	141.2079	129.8133	28.294
ENSG00000232912.6	RERE-AS1	lncRNA	1052	0	0	0	0	0	0	0.0	0.0	0.0	0.0	0.0	0.0
ENSG00000221083.1	ENSG00000221083	snoRNA	125	0	0	0	0	0	0	0.0	0.0	0.0	0.0	0.0	0.0
ENSG00000270282.1	ENSG00000270282	processed_pseudogene	369	0	0	0	0	0	0	0.0	0.0	0.0	0.0	0.0	0.0
ENSG00000234619.1	RPL7P11	processed_pseudogene	658	0	0	0	0	0	0	0.9886	0.0	0.0	0.0	0.0	0.9408
ENSG00000224315.2	RPL7P7	processed_pseudogene	703	0	0	0	0	0	0	0.0	0.0	0.0	0.0	2.1798	2.5654
ENSG00000222511.2	Y_RNA	misc_RNA	103	0	0	0	0	0	0	0.0	0.0	0.0	0.0	0.5024	0.6812
ENSG00000226545.1	ENSG00000226545	unprocessed_pseudogene	415	0	0	0	0	0	0	0.0	0.0	0.0	0.0	0.0	0.0
ENSG00000228423.2	ENSG00000228423	lncRNA	353	0	0	0	0	0	0	0.0	0.0	0.0	0.2268	6.7314	0.5962
ENSG00000229716.2	RPL23AP19	processed_pseudogene	369	0	0	0	0	0	0	0.0	0.0	0.0	0.0	0.0	0.0
ENSG00000074800.16	ENO1	protein_coding	2548	0	0	0	0	1	0	163.5622	93.9938	80.68	117.1448	227.7904	2482.6407
ENSG00000274258.1	MIR6728	miRNA	89	0	0	0	0	0	0	0.0	0.0	0.0	0.7293	3.5777	0.0
ENSG00000230679.1	ENO1-AS1	lncRNA	456	0	0	0	0	0	0	0.0	0.0	0.0	0.0	0.0	0.0
ENSG00000201725.1	RNU6-304P	snRNA	107	0	0	0	0	0	0	0.0	0.0	0.0	0.0	3.9802	0.0
ENSG00000238249.2	HMGN2P17	processed_pseudogene	743	0	0	0	0	0	0	0.0	0.0	0.0	0.5824	0.5357	2.3218
ENSG00000232208.2	ENSG00000232208	processed_pseudogene	352	0	0	0	0	0	0	0.0	0.0	0.0	0.0	0.0	0.0
ENSG00000232663.2	ENSG00000232663	processed_pseudogene	163	0	0	0	0	0	0	0.0	0.0	0.0	0.0	0.0	0.0
ENSG00000131686.15	CA6	protein_coding	1493	0	0	0	0	1	0	0.0	0.0	0.0	0.5012	1.1607	0.0
ENSG00000265141.2	RN7SL451P	misc_RNA	299	0	0	0	0	0	0	0.0	0.0	0.0	0.0	0.0	0.0
ENSG00000197241.4	SLC2A7	protein_coding	1944	0	0	0	0	0	0	0.0	0.0	0.0	0.0	0.0	0.0
ENSG00000142583.18	SLC2A5	protein_coding	4085	0	0	0	0	0	0	0.3834	0.0	4.6173	1.6321	2.4492	0.0
ENSG00000252404.1	ENSG00000252404	scaRNA	184	0	0	0	0	0	0	0.0	0.0	0.0	0.0	0.0	0.0
ENSG00000180758.12	GPR157	protein_coding	5197	0	0	0	0	0	0	0.0	0.0	0.0	0.0	1.3556	5.1607
ENSG00000228526.7	MIR34AHG	lncRNA	4457	0	0	0	0	0	1	1.5293	0.4644	0.288	0.5652	3.5995	9.8669
ENSG00000284357.1	MIR34A	miRNA	110	0	0	0	0	0	0	0.0	0.0	0.0	0.0	0.0	0.0
ENSG00000234546.5	LNCTAM34A	lncRNA	1265	0	0	0	0	0	0	0.0	0.0	0.0	0.0	0.0	5.232
ENSG00000049239.13	H6PD	protein_coding	9147	0	0	0	0	0	0	3.6302	4.1894	9.5575	6.9209	6.0707	2.1697
ENSG00000171621.14	SPSB1	protein_coding	3106	1	1	1	1	0	1	50.9418	27.1309	23.4483	38.1479	31.562	17.7235
ENSG00000284652.1	ENSG00000284652	lncRNA	1765	0	0	0	0	0	0	0.0	0.0	0.0	0.0	0.0	0.0
ENSG00000284693.2	LINC02606	lncRNA	2442	0	0	0	0	0	0	0.0	1.5961	0.6676	0.0	0.0	0.0
ENSG00000252956.1	RNA5SP40	rRNA_pseudogene	110	0	0	0	0	0	0	0.0	0.0	0.0	0.0	0.0	0.0
ENSG00000235263.1	ENSG00000235263	lncRNA	708	0	0	0	0	0	0	0.0	0.0	0.0	0.0	0.0	0.0
ENSG00000171612.7	SLC25A33	protein_coding	3865	0	0	0	0	0	1	18.3388	10.2296	19.0073	33.1179	27.8421	24.5888
ENSG00000231181.1	ENSG00000231181	processed_pseudogene	559	0	0	0	0	0	0	0.743	0.0	0.0	1.4127	1.0823	2.8645
ENSG00000188807.13	TMEM201	protein_coding	3851	0	0	0	0	0	0	65.4732	49.2534	109.1095	114.2538	134.5285	45.9437
ENSG00000171608.17	PIK3CD	protein_coding	5483	1	0	0	1	0	0	29.0209	38.4223	24.9211	24.4148	29.6095	2.6139
ENSG00000179840.5	PIK3CD-AS1	lncRNA	1823	0	0	0	0	0	0	0.0	0.0	0.0	0.0	0.0	0.0
ENSG00000233268.3	ENSG00000233268	processed_pseudogene	421	0	0	0	0	0	0	0.0	0.0	0.0	0.0	0.0	0.0
ENSG00000231789.3	PIK3CD-AS2	lncRNA	978	0	0	0	0	0	0	0.0	0.0	0.0	0.0	0.0	0.0
ENSG00000171603.18	CLSTN1	protein_coding	4760	0	0	0	0	0	0	387.0845	407.9095	394.0196	446.5713	385.0467	76.5305
ENSG00000271264.1	MZT1P1	processed_pseudogene	246	0	0	0	0	0	0	0.0	0.0	0.0	0.0	0.0	0.0
ENSG00000280113.2	ENSG00000280113	TEC	1983	0	0	0	0	0	0	0.0	0.3103	0.3336	0.9547	0.0	0.0
ENSG00000178585.15	CTNNBIP1	protein_coding	3006	0	0	0	0	0	0	32.2288	27.641	48.5431	40.5264	33.5923	7.8125
ENSG00000223989.1	ENSG00000223989	lncRNA	424	0	0	0	0	0	0	0.0	0.0	0.0	0.0	0.0	0.0
ENSG00000285701.1	ENSG00000285701	lncRNA	762	0	0	0	0	0	0	0.0	0.0	0.0	0.0	0.0	1.0236
ENSG00000162441.12	LZIC	protein_coding	4989	1	0	0	0	0	0	53.257	69.2543	57.0845	37.8332	26.3465	36.9235
ENSG00000228150.1	ENSG00000228150	lncRNA	440	0	0	0	0	0	0	0.0	0.0	0.4387	0.0	0.0	0.0
ENSG00000173614.14	NMNAT1	protein_coding	3734	0	0	0	0	0	0	5.2089	4.5648	2.2637	4.9855	10.7959	5.9617
ENSG00000202415.1	RN7SKP269	misc_RNA	319	0	0	0	0	0	0	1.9608	0.0	0.0	0.0	6.8999	0.0
ENSG00000283611.2	TMEM274P	unitary_pseudogene	444	0	0	0	0	0	0	0.0	0.0	0.0	0.0	0.0	0.0
ENSG00000265521.1	MIR5697	miRNA	78	0	0	0	0	0	0	0.0	0.0	0.0	0.0	0.0	0.0
ENSG00000241326.1	ENSG00000241326	lncRNA	436	0	0	0	0	0	0	0.0	0.0	0.0	0.0	0.0	0.0
ENSG00000162444.12	RBP7	protein_coding	861	0	0	0	0	0	0	0.0	0.0	0.0	0.0	11.5986	0.0
ENSG00000130939.20	UBE4B	protein_coding	6184	0	0	1	0	1	1	42.4519	41.5485	58.1092	48.1752	43.5622	36.0483
ENSG00000224340.1	ENSG00000224340	processed_pseudogene	337	0	0	0	0	0	0	0.0	0.0	0.0	0.0	0.0	0.0
ENSG00000233623.2	PGAM1P11	processed_pseudogene	680	0	0	0	0	0	0	0.0	0.0	0.0	0.0	0.0	1.93
ENSG00000201746.1	RNU6-828P	snRNA	107	0	0	0	0	0	0	0.0	0.0	0.0	0.0	0.0	0.0
ENSG00000054523.19	KIF1B	protein_coding	10855	1	1	1	1	1	1	72.9196	57.4813	67.9837	65.2015	71.8108	25.1544
ENSG00000264881.1	ENSG00000264881	miRNA	86	0	0	0	0	0	0	0.0	0.0	0.0	0.0	0.0	5.6626
ENSG00000199562.1	RNU6-37P	snRNA	107	0	0	0	0	0	0	1.59	0.0	0.0	4.3272	0.0	0.0
ENSG00000264501.2	RN7SL731P	misc_RNA	293	0	0	0	0	0	0	0.0032	0.0073	0.0018	0.0085	0.1102	0.1241
ENSG00000284735.1	ENSG00000284735	lncRNA	1392	0	0	0	0	0	0	0.0	0.6484	0.0	0.0	0.0	0.0
ENSG00000284642.1	ENSG00000284642	lncRNA	1369	0	0	0	0	0	0	0.0	0.0	0.0	0.0	0.0	0.0
ENSG00000142657.21	PGD	protein_coding	2268	0	0	0	0	0	0	205.431	193.0572	170.7352	205.8985	167.5304	190.1923
ENSG00000271989.1	ENSG00000271989	lncRNA	797	0	0	0	0	0	0	24.7155	42.9401	50.5647	61.6665	24.4974	0.0
ENSG00000251503.8	CENPS-CORT	protein_coding	1469	1	0	1	1	1	0	7.2394	6.1796	9.0528	8.5564	8.5495	2.5172
ENSG00000175279.22	CENPS	protein_coding	914	1	0	1	1	1	0	260.7768	323.5576	232.0297	241.3444	113.9677	13.3448
ENSG00000241563.4	CORT	protein_coding	914	0	0	0	0	0	0	0.0	0.6331	0.0	0.3717	0.037	1.0723
ENSG00000160049.12	DFFA	protein_coding	6035	0	0	0	1	1	1	21.1379	16.7036	24.1361	23.4715	15.8619	77.718
ENSG00000203469.2	ENSG00000203469	lncRNA	467	0	0	0	0	0	0	0.0	0.0	0.0	0.0	0.0	0.0
ENSG00000142655.13	PEX14	protein_coding	1922	1	1	1	1	1	1	98.463	99.3698	82.3303	96.6268	105.1874	41.7313
ENSG00000287727.1	ENSG00000287727	lncRNA	2876	0	0	0	0	0	0	0.0	0.0	0.0	0.0	0.3737	0.9456
ENSG00000243267.3	RN7SL614P	misc_RNA	280	0	0	0	0	0	0	0.0	0.0	0.0	1.3677	0.0	0.0
ENSG00000130940.15	CASZ1	protein_coding	7934	0	0	0	0	1	0	0.963	0.3982	0.6322	1.358	3.4325	1.0356
ENSG00000272078.1	ENSG00000272078	lncRNA	7923	0	0	0	0	0	0	0.0	0.0	0.0	0.6613	0.2867	0.0
ENSG00000225158.2	HSPE1P24	processed_pseudogene	238	0	0	0	0	0	0	0.0	0.0	0.0	0.0	0.0	0.0
ENSG00000175262.14	C1orf127	protein_coding	2761	0	0	0	0	0	0	11.5463	9.3162	2.773	12.7218	14.4312	1.9656
ENSG00000215785.2	CFL1P6	processed_pseudogene	494	0	0	0	0	0	0	0.0	0.0	0.0	0.0	0.0	0.0
ENSG00000120948.19	TARDBP	protein_coding	4185	0	0	1	1	0	1	81.1854	75.2453	123.1222	71.7092	77.054	118.0632
ENSG00000009724.17	MASP2	protein_coding	2455	0	0	0	0	0	0	0.0	0.0	0.2046	0.0	0.8122	5.5262
ENSG00000116649.10	SRM	protein_coding	1260	0	0	0	0	0	0	24.7116	26.799	39.3516	38.9672	35.8446	1004.6756
ENSG00000171824.14	EXOSC10	protein_coding	2796	0	0	0	1	0	0	85.3565	91.0228	73.8712	97.1159	88.5451	103.8971
ENSG00000226849.1	ENSG00000226849	lncRNA	2682	0	0	0	1	0	0	0.0	0.0	0.0	0.0	0.3261	0.0
ENSG00000230337.2	EXOSC10-AS1	lncRNA	685	0	0	0	0	0	0	0.0	0.0	0.0	0.0	4.4088	0.0
ENSG00000198793.13	MTOR	protein_coding	8721	0	1	0	0	0	1	92.9854	101.9253	128.1257	148.0154	124.5139	68.0913
ENSG00000225602.5	MTOR-AS1	lncRNA	705	0	0	0	0	0	0	0.0	0.0	0.0	0.0	0.0	0.0
ENSG00000253086.1	RNU6-537P	snRNA	103	0	0	0	0	0	0	0.0	0.0	0.0	0.0	0.0	3.0451
ENSG00000171819.5	ANGPTL7	protein_coding	2224	0	0	0	0	0	0	0.162	0.0	0.241	0.0	0.0	2.5905
ENSG00000207451.1	RNU6-291P	snRNA	107	0	0	0	0	0	0	0.0	0.0	0.0	0.0	0.0	0.0
ENSG00000238173.1	RPL39P6	processed_pseudogene	150	0	0	0	0	0	0	0.0	0.0	0.0	0.0	0.0	7.8412
ENSG00000120942.14	UBIAD1	protein_coding	3654	0	0	0	0	1	1	33.7807	39.0284	54.704	65.2393	45.2034	26.228
ENSG00000238199.1	UBE2V2P3	processed_pseudogene	437	0	0	0	0	0	0	0.0	0.0	0.0	0.0	0.0	0.0
ENSG00000284646.1	ENSG00000284646	lncRNA	742	0	0	0	0	0	0	1.2543	0.0	1.7227	1.8137	0.0	0.0
ENSG00000224338.2	MTCYBP45	processed_pseudogene	565	0	0	0	0	0	0	0.0	0.0	0.0	0.0	0.0	0.0
ENSG00000204624.8	DISP3	protein_coding	5265	0	0	0	0	0	0	1.1101	0.6429	0.9757	0.7413	1.5207	1.5498
ENSG00000285833.1	ENSG00000285833	lncRNA	1051	0	0	0	0	0	0	0.0	0.0	0.0	0.0	0.3843	0.0
ENSG00000235643.2	LINC01647	lncRNA	1351	0	0	0	0	0	0	0.0	0.0	0.0	0.0	0.0	0.0
ENSG00000284708.1	ENSG00000284708	lncRNA	2094	0	0	0	0	0	0	0.0	0.0	0.0	0.0	0.0	0.0
ENSG00000116661.11	FBXO2	protein_coding	2215	0	0	0	0	0	0	3.1491	0.0	0.8015	2.2974	3.6431	3.0724
ENSG00000132879.14	FBXO44	protein_coding	3320	0	0	0	0	0	0	0.0	0.0	0.0	0.7944	0.0	0.7831
ENSG00000116663.11	FBXO6	protein_coding	1444	0	0	0	0	0	0	2.093	3.6132	4.4506	3.3638	3.6054	3.2267
ENSG00000116670.15	MAD2L2	protein_coding	1860	0	0	0	0	0	0	48.8846	62.1941	76.8249	89.1855	96.4353	24.6835
ENSG00000162490.7	DRAXIN	protein_coding	7365	0	0	0	0	0	0	0.0	0.0	0.0725	0.0	0.5604	0.0
ENSG00000177674.16	AGTRAP	protein_coding	1130	0	0	0	0	0	0	29.241	36.9118	44.8772	38.2626	11.5392	26.7193
ENSG00000215910.8	C1orf167	protein_coding	4672	0	0	0	0	0	0	0.0	0.0	0.0	0.1809	0.0	0.0
ENSG00000177553.6	C1orf167-AS1	lncRNA	1868	0	0	0	0	0	0	0.0	0.0	0.0	0.0	0.0	0.0
ENSG00000177000.13	MTHFR	protein_coding	8378	1	1	1	0	0	0	25.543	40.7531	47.9695	71.6193	44.2095	5.6397
ENSG00000011021.23	CLCN6	protein_coding	5631	0	0	0	0	0	0	5.2813	6.4155	3.8654	2.2473	2.5958	13.4925
ENSG00000276470.1	ENSG00000276470	misc_RNA	173	0	0	0	0	0	0	0.0	0.0	0.0	0.0	0.9604	0.0
ENSG00000278852.1	ENSG00000278852	misc_RNA	149	0	0	0	0	0	0	0.0	0.0	0.0	0.0	0.0148	0.0
ENSG00000175206.11	NPPA	protein_coding	855	0	0	0	0	0	0	0.0	0.0	0.0	0.0	0.0	0.0
ENSG00000275915.1	ENSG00000275915	misc_RNA	108	0	0	0	0	0	0	0.0	0.0	0.0	0.0	0.0	0.0
ENSG00000120937.9	NPPB	protein_coding	708	0	0	0	0	0	0	0.0	0.0	0.0	0.0	0.0	7.8401
ENSG00000224904.1	SBF1P2	processed_pseudogene	2637	0	0	0	0	0	0	0.0	0.0	0.0	0.0	0.1509	0.0
ENSG00000285646.2	ENSG00000285646	lncRNA	1715	0	0	0	0	0	0	2.6375	3.84	13.2764	5.698	5.6897	2.3737
ENSG00000199347.1	RNU5E-1	snRNA	120	0	0	0	0	0	0	0.0	0.0	0.0154	0.0199	0.0	0.0
ENSG00000201801.1	RNU5E-4P	snRNA	120	0	0	0	0	0	0	0.0	0.0	5.3415	0.0	1.7579	0.0
ENSG00000116685.16	KIAA2013	protein_coding	2819	0	1	0	0	1	1	19.9076	18.0457	35.5929	34.4551	30.5539	115.9678
ENSG00000083444.17	PLOD1	protein_coding	2976	0	0	0	0	0	1	11.8061	1.806	2.7916	2.7728	7.6706	34.1086
ENSG00000287384.1	ENSG00000287384	lncRNA	595	0	0	0	0	0	0	0.0	0.0	0.0	0.0	2.0737	1.519
ENSG00000116688.18	MFN2	protein_coding	4772	0	0	1	0	0	1	163.5469	164.0894	176.6871	204.8885	163.9671	272.1373
ENSG00000270914.1	ENSG00000270914	processed_pseudogene	93	0	0	0	0	0	0	0.0	0.0	0.0	0.0	0.0	0.0
ENSG00000116691.11	MIIP	protein_coding	1709	0	0	0	0	0	0	106.9163	84.7882	142.4209	164.2313	151.5124	219.8275
ENSG00000202461.1	Y_RNA	misc_RNA	113	0	0	0	0	0	0	0.0	0.0	0.0	0.0	0.0	0.0
ENSG00000276869.1	MIR6729	miRNA	65	0	0	0	0	0	0	0.0	0.0	0.0	0.0	0.0	0.0
ENSG00000243539.3	RN7SL649P	misc_RNA	275	0	0	0	0	0	0	0.0	0.0	0.0	0.0	0.0	2.6413
ENSG00000120949.15	TNFRSF8	protein_coding	3760	0	0	0	0	0	0	1.4759	0.0	1.1315	2.6875	0.0	1.8494
ENSG00000201135.1	RNU6-777P	snRNA	104	0	0	0	0	0	0	0.0	0.0	0.0	0.0	0.0	0.0
ENSG00000227875.2	RPL23AP89	processed_pseudogene	255	0	0	0	0	0	0	0.0	0.0	0.0	0.0	2.6847	0.0
ENSG00000285604.1	ENSG00000285604	lncRNA	1196	0	0	0	0	0	0	0.0	0.0	0.0	0.0	0.0	0.0
ENSG00000283789.1	MIR7846	miRNA	96	0	0	0	0	0	0	0.0	0.0	0.0	0.0	0.0	0.0
ENSG00000028137.19	TNFRSF1B	protein_coding	3687	1	1	1	1	1	1	14.9975	10.1671	25.3292	13.2744	12.054	0.7634
ENSG00000263676.1	MIR4632	miRNA	61	0	0	0	0	0	0	15.0115	13.4518	18.9878	27.7721	26.2956	0.0
ENSG00000225196.2	RPL10P17	processed_pseudogene	316	0	0	0	0	0	0	0.0	0.0	0.0	0.0	0.0	0.0
ENSG00000252969.1	SNORA70	snoRNA	124	0	0	0	0	0	0	0.0	0.0	0.0	0.0	0.0	0.0
ENSG00000048707.15	VPS13D	protein_coding	16357	1	1	0	1	0	1	47.9888	40.3937	51.8652	55.3856	32.0328	19.5304
ENSG00000239149.1	SNORA59A	snoRNA	152	0	0	0	0	0	0	0.0	0.0	2.5277	0.0	0.0	7.8195
ENSG00000229484.2	LINC02766	lncRNA	1835	0	0	0	0	0	0	0.0	0.0	0.0	0.0	1.1886	0.0
ENSG00000162496.9	DHRS3	protein_coding	2201	0	0	0	0	0	0	2.8625	0.0	0.0	0.4276	6.5508	33.4799
ENSG00000221340.1	RNU6ATAC18P	snRNA	101	0	0	0	0	0	0	0.0	0.0	0.0	0.0	0.0	0.0
ENSG00000276830.1	MIR6730	miRNA	67	0	0	0	0	0	0	0.0	0.0	0.0	0.0	0.0	0.0
ENSG00000288927.1	ENSG00000288927	lncRNA	514	0	0	0	0	0	0	0.0	0.0	0.0	0.2101	0.0	10.2004
ENSG00000272482.1	ENSG00000272482	lncRNA	345	0	0	0	0	0	0	0.0	0.0	0.0	0.0	0.0	0.0
ENSG00000204518.3	AADACL4	protein_coding	2027	0	0	0	0	0	0	0.0	0.0	0.0	0.0	0.0	0.0
ENSG00000226166.2	ENSG00000226166	processed_pseudogene	112	0	0	0	0	0	0	0.0	0.0	0.0	0.0	0.0	0.0
ENSG00000188984.12	AADACL3	protein_coding	4055	0	0	0	0	0	0	0.0	0.0	0.0	0.0902	0.0	9.2106
ENSG00000157330.10	C1orf158	protein_coding	3564	0	0	0	0	0	0	0.0	0.0	0.0	0.496	0.0	0.0
ENSG00000116726.5	PRAMEF12	protein_coding	2889	0	0	0	1	1	0	0.0	0.0	0.0	1.0627	217.0887	3.017
ENSG00000116721.9	PRAMEF1	protein_coding	2160	0	0	0	1	1	0	0.0	0.0	0.2473	2.6574	390.8278	9.1443
ENSG00000228338.1	LINC01784	lncRNA	378	0	0	0	0	0	0	0.0	0.0	0.0	0.0	1.2636	0.0
ENSG00000239810.3	PRAMEF11	protein_coding	1845	0	0	0	1	1	0	0.0	1.06	0.2885	1.8329	525.0995	8.0839
ENSG00000231103.2	PRAMEF30P	unprocessed_pseudogene	1417	0	0	0	0	0	0	0.0	0.0	0.0	0.0	28.0751	0.8825
ENSG00000179172.10	HNRNPCL1	protein_coding	1134	0	0	0	1	1	0	0.0	0.0	0.3471	1.2058	681.5395	14.3461
ENSG00000120952.4	PRAMEF2	protein_coding	1642	0	0	0	1	1	0	0.0	0.0	0.872	3.1202	313.2021	6.8691
ENSG00000243073.4	PRAMEF4	protein_coding	1840	0	0	0	1	1	0	0.0	0.0	1.0817	0.9536	676.7412	9.2632
ENSG00000187545.5	PRAMEF10	protein_coding	1525	0	0	0	0	1	0	0.0	0.0	0.0	0.4058	251.1645	2.7333
ENSG00000204510.5	PRAMEF7	protein_coding	1592	0	0	0	0	1	0	0.0	0.0	0.0	0.3194	110.7539	2.2994
ENSG00000207434.1	RNU6-1072P	snRNA	107	0	0	0	0	0	0	0.0	0.0	0.0	0.0	0.0	0.0
ENSG00000234064.1	PRAMEF29P	unprocessed_pseudogene	1139	0	0	0	0	0	0	0.0	0.0	0.0	0.0	13.6845	0.0
ENSG00000232423.6	PRAMEF6	protein_coding	1720	0	0	0	1	1	0	0.0	0.0	0.9949	0.6503	906.2621	22.8231
ENSG00000274178.2	PRAMEF28P	unprocessed_pseudogene	1450	0	0	0	1	1	0	0.0	1.3487	0.0	4.3869	310.4609	5.4704
ENSG00000274764.6	PRAMEF27	protein_coding	1947	0	0	0	1	1	0	0.0	0.0	1.2398	0.0	567.2292	10.3948
ENSG00000277058.3	HNRNPCL3	protein_coding	1897	0	0	0	1	1	0	0.0	0.0	0.0	0.7078	303.3677	0.4628
ENSG00000229571.7	PRAMEF25	protein_coding	1863	0	0	0	0	1	0	0.0	0.0	0.3406	0.0	486.5847	7.256
ENSG00000277862.1	PRAMEF34P	unprocessed_pseudogene	1447	0	0	0	1	1	0	0.0	0.0	0.0	0.0	86.4236	3.4653
ENSG00000236179.1	PRAMEF35P	unprocessed_pseudogene	891	0	0	0	0	0	0	0.0	0.0	0.0	0.0	93.6851	0.0
ENSG00000275774.3	HNRNPCL2	protein_coding	1156	0	0	0	1	1	0	0.0	0.0	0.1151	2.085	880.1135	9.2535
ENSG00000229978.1	PRAMEF36P	transcribed_unprocessed_pseudogene	1452	0	0	0	0	1	0	0.0	0.0	0.0	0.0	82.5939	5.4316
ENSG00000233336.1	ENSG00000233336	lncRNA	384	0	0	0	0	0	0	0.0	0.0	0.0	0.0	1.2853	0.0
ENSG00000280267.5	PRAMEF26	protein_coding	1909	0	0	0	1	1	0	0.0	0.0	0.0	0.0	332.0795	8.1869
ENSG00000179412.11	HNRNPCL4	protein_coding	1718	0	0	0	0	1	0	0.0	0.0	0.0	1.1964	463.6346	1.6767
ENSG00000204505.5	PRAMEF9	protein_coding	2465	0	0	0	1	1	0	0.0	0.0	0.2175	0.9067	564.0821	3.9194
ENSG00000279169.3	PRAMEF13	protein_coding	2163	0	0	0	1	1	0	0.0	0.0	0.0	0.0	162.5451	1.9519
ENSG00000279804.2	PRAMEF18	protein_coding	2067	0	0	0	0	1	0	0.0	0.0	0.8179	0.0	250.928	70.8831
ENSG00000250894.1	PRAMEF31P	unprocessed_pseudogene	1371	0	0	0	0	0	0	0.0	0.0	0.391	0.0	14.269	0.0
ENSG00000270601.4	PRAMEF5	protein_coding	1720	0	0	0	1	1	0	0.0	0.0	0.6571	0.8919	618.0422	9.8831
ENSG00000231219.1	PRAMEF32P	unprocessed_pseudogene	1068	0	0	0	0	0	0	0.0	0.0	0.0	0.0	3.943	0.0
ENSG00000207511.1	RNU6-771P	snRNA	107	0	0	0	0	0	0	0.0	0.0	0.0	0.0	0.0	0.0
ENSG00000182330.10	PRAMEF8	protein_coding	1844	0	0	0	1	1	0	0.0	0.0	0.2887	0.2499	109.1854	0.7878
ENSG00000237700.2	PRAMEF33	protein_coding	1518	0	0	0	0	1	0	0.0	0.0	0.0	0.0	135.3306	0.0
ENSG00000204501.7	PRAMEF15	protein_coding	1865	0	0	0	1	1	0	0.0	0.0	0.3397	1.6253	750.8683	3.2839
ENSG00000228229.2	ENSG00000228229	lncRNA	384	0	0	0	0	0	0	0.0	0.0	0.0	0.0	0.0	0.0
ENSG00000204481.8	PRAMEF14	protein_coding	2164	0	0	0	1	1	0	0.0	0.0	0.3343	1.8817	374.5861	2.9446
ENSG00000204480.8	PRAMEF19	protein_coding	1440	0	0	0	0	1	0	0.0	0.0	3.2681	0.0	482.1195	223.9279
ENSG00000204479.4	PRAMEF17	protein_coding	1578	0	0	0	0	1	0	0.0	0.0	0.0	0.0	100.8654	2.3616
ENSG00000204478.10	PRAMEF20	protein_coding	1502	0	0	0	0	1	0	0.0	0.0	1.2316	0.5503	329.9698	3.0801
ENSG00000162494.6	LRRC38	protein_coding	2168	1	1	0	1	1	0	8.5305	0.0	8.6652	9.5043	11.6598	0.6663
ENSG00000259961.1	ENSG00000259961	lncRNA	477	0	0	0	0	0	0	0.0	0.0	1.5618	9.8627	0.0	0.0
ENSG00000215909.3	BRWD1P1	processed_pseudogene	371	0	0	0	0	0	0	6.0693	0.0	1.4903	0.8981	8.7007	0.0
ENSG00000162493.17	PDPN	protein_coding	3104	1	1	1	1	0	0	216.5187	149.9503	158.8343	282.3825	122.7252	11.8141
ENSG00000222952.1	RNA5SP41	rRNA_pseudogene	101	0	0	0	0	0	0	0.0	0.0	0.0	0.0	0.0	0.0
ENSG00000237445.2	ENSG00000237445	lncRNA	379	0	0	0	0	0	0	0.0	0.0	0.0	0.0	0.0	0.0
ENSG00000253085.1	ENSG00000253085	scaRNA	130	0	0	0	0	0	0	0.0	0.0	0.0	0.0	0.0	0.0
ENSG00000116731.23	PRDM2	protein_coding	7957	1	1	1	1	1	1	125.1675	112.202	130.5331	92.7827	87.3991	34.3757
ENSG00000289380.1	ENSG00000289380	lncRNA	688	0	0	0	0	0	0	0.0	0.0	0.0	0.0	0.0	1.3497
ENSG00000189337.17	KAZN	protein_coding	6874	1	1	0	1	0	0	2.0736	5.128	3.6339	3.9383	3.8271	33.2085
ENSG00000252151.1	RNU6-1265P	snRNA	103	0	0	0	0	0	0	0.0	0.0	0.0	0.0	0.0	0.0
ENSG00000231606.2	ENSG00000231606	lncRNA	1239	0	0	0	0	0	0	1.3053	1.4578	2.2291	3.3592	0.0	2.1873
ENSG00000234593.3	KAZN-AS1	lncRNA	1404	0	0	0	0	0	0	0.253	0.0	0.0	0.0	0.0	0.0
ENSG00000235829.1	TBCAP2	processed_pseudogene	326	0	0	0	0	0	0	0.7214	0.0	0.0	1.7256	0.0	0.0
ENSG00000287756.1	ENSG00000287756	lncRNA	1453	0	0	0	0	0	0	0.0	0.0	0.0	0.0	0.0	0.0
ENSG00000175147.13	TMEM51-AS1	lncRNA	7100	0	0	0	0	0	0	4.8327	1.3811	2.3474	2.3999	2.423	1.5191
ENSG00000171729.14	TMEM51	protein_coding	1971	1	1	1	1	1	1	67.4587	72.3135	66.35	60.5594	29.4911	7.9331
ENSG00000204464.7	TMEM51-AS2	lncRNA	441	0	0	0	0	0	0	0.0	0.0	0.0	0.0	0.0	0.0
ENSG00000215720.4	MFFP1	processed_pseudogene	710	0	0	0	0	0	0	0.0	0.0	0.0	0.0	0.0	0.0
ENSG00000278480.1	ZBTB2P1	processed_pseudogene	966	0	0	0	0	0	0	0.0	1.4016	0.5898	0.0	0.0	0.0
ENSG00000142621.21	FHAD1	protein_coding	5610	1	0	0	1	0	0	5.875	3.653	3.5305	2.9893	1.0657	0.0
ENSG00000233485.1	FHAD1-AS1	lncRNA	3105	0	0	0	0	0	0	0.0	0.0	0.0	0.0	0.0	0.0
ENSG00000236045.1	ENSG00000236045	lncRNA	727	0	0	0	0	0	0	0.0	0.0	0.0	0.0	0.0	0.0
ENSG00000228140.2	ENSG00000228140	lncRNA	5178	0	0	0	0	0	0	0.0	0.0	0.0	0.0	0.0	0.4878
ENSG00000142634.13	EFHD2	protein_coding	2422	0	0	0	0	0	0	36.2396	19.5174	23.2999	30.6942	27.6825	164.4425
ENSG00000162438.12	CTRC	protein_coding	3482	0	0	0	0	0	0	0.0	0.0	0.0	0.6916	0.2903	0.0
ENSG00000142615.8	CELA2A	protein_coding	916	0	0	0	0	0	0	0.0	0.0	10.4787	10.6134	6.2962	1.8249
ENSG00000215704.10	CELA2B	protein_coding	915	0	0	0	0	0	0	0.0	4.6483	0.0	0.7191	0.0	0.0
ENSG00000132906.18	CASP9	protein_coding	4463	0	0	0	0	0	0	19.9403	27.9221	58.3366	53.7459	20.4343	4.6762
ENSG00000116138.13	DNAJC16	protein_coding	6299	1	1	0	1	1	0	22.5786	14.5643	33.8173	44.4154	33.7462	20.7209
ENSG00000251866.1	SCARNA21B	scaRNA	140	0	0	0	0	0	0	0.0	0.0	0.0	0.0	0.0	0.0
ENSG00000272510.1	ENSG00000272510	lncRNA	346	0	0	0	0	0	0	0.0	0.0	0.0	0.0	0.0	0.0
ENSG00000116771.6	AGMAT	protein_coding	3095	0	0	0	0	0	0	8.6974	10.1941	12.0742	23.1725	17.2841	1.4188
ENSG00000237301.1	ENSG00000237301	lncRNA	2845	1	1	1	1	1	0	36.2615	35.9566	22.5207	29.6972	20.7532	0.0
ENSG00000235084.3	CHCHD2P6	processed_pseudogene	447	0	0	0	0	0	0	8.0151	4.6352	2.3438	4.7289	9.8393	30.883
ENSG00000252417.1	RNU7-179P	snRNA	68	0	0	0	0	0	0	0.0	0.0	0.0	0.0	0.0	0.0
ENSG00000236500.1	CD24P1	processed_pseudogene	225	0	0	0	0	0	0	0.0	0.0	0.0	0.0	0.0	0.0
ENSG00000197312.12	DDI2	protein_coding	10667	1	1	1	1	1	1	34.6956	34.2592	36.5848	21.0609	23.8159	44.6081
ENSG00000215695.2	RSC1A1	protein_coding	2321	0	1	0	1	0	1	0.635	1.3261	0.4629	0.4094	2.0079	0.6226
ENSG00000271742.1	ENSG00000271742	lncRNA	256	0	0	0	0	0	0	0.0	0.0	0.0	0.0	0.0	0.0
ENSG00000116786.13	PLEKHM2	protein_coding	4134	0	1	1	1	1	1	154.3758	174.7382	229.0872	254.2889	235.2663	100.0103
ENSG00000237938.5	ENSG00000237938	lncRNA	755	0	1	0	0	0	1	0.0	0.0	0.093	0.5943	0.0	1.6017
ENSG00000162461.8	SLC25A34	protein_coding	3129	0	0	0	0	0	0	0.0	0.0	0.5618	0.2413	0.0	0.0
ENSG00000224459.2	SLC25A34-AS1	lncRNA	642	0	0	0	0	0	0	0.0	0.0	0.0	0.0	0.0	0.0
ENSG00000162460.7	TMEM82	protein_coding	1443	0	0	0	0	0	0	0.0	0.0	0.591	1.2595	0.0	0.0
ENSG00000162458.13	FBLIM1	protein_coding	3498	0	0	0	0	0	0	7.2901	0.4164	0.9357	2.1302	6.2584	1.976
ENSG00000224321.1	RPL12P14	processed_pseudogene	490	0	0	0	0	0	0	0.0	0.0	3.0293	6.1199	3.2167	78.1259
ENSG00000233954.6	UQCRHL	protein_coding	2180	0	0	0	0	0	1	1.4392	0.0	0.0	0.1925	0.0913	10.113
ENSG00000178715.8	ENSG00000178715	processed_pseudogene	438	0	0	0	0	0	0	0.0	0.0	0.0	0.0	0.0	2.9398
ENSG00000179743.4	FLJ37453	lncRNA	2473	0	0	0	0	0	0	4.0255	0.0	3.7528	6.4447	3.0952	2.4069
ENSG00000065526.12	SPEN	protein_coding	12385	1	1	1	1	0	1	16.5811	8.9703	12.699	8.8149	9.0465	76.7547
ENSG00000270620.1	ENSG00000270620	unprocessed_pseudogene	211	0	0	0	0	0	0	0.0	0.0	0.0	0.0	0.0	0.0
ENSG00000116809.12	ZBTB17	protein_coding	2770	0	0	1	1	1	0	143.1121	157.7598	159.258	172.9537	131.9541	39.2895
ENSG00000234607.2	ENSG00000234607	processed_pseudogene	563	0	0	0	0	0	0	0.0	0.0	0.0	0.0	2.3118	6.2747
ENSG00000231353.1	ENSG00000231353	unprocessed_pseudogene	260	0	0	0	0	0	0	0.0	0.0	0.0	0.0	0.0	0.0
ENSG00000275503.1	ENSG00000275503	processed_pseudogene	236	0	0	0	0	0	0	0.0	0.0	0.0	0.0	0.0	2.5007
ENSG00000224966.4	TBC1D3P6	unprocessed_pseudogene	962	0	0	0	0	0	0	0.0	0.0	0.0	0.0	0.0	0.0
ENSG00000183888.4	SRARP	protein_coding	3039	0	0	0	0	0	0	0.0	0.0	0.0	0.0	0.9273	0.7537
ENSG00000233078.1	ENSG00000233078	lncRNA	466	0	0	0	0	0	0	0.0	0.0	0.0	0.0	0.0	0.0
ENSG00000173641.18	HSPB7	protein_coding	2702	0	0	0	0	0	0	0.0	0.0	0.0	0.0	0.0	1.7807
ENSG00000186510.12	CLCNKA	protein_coding	3060	0	0	0	0	0	0	0.0	0.0	0.0	0.0	0.0	0.2293
ENSG00000232456.1	ENSG00000232456	unprocessed_pseudogene	704	0	0	0	0	0	0	0.0	0.0	0.0	0.0	1.3456	0.0
ENSG00000184908.20	CLCNKB	protein_coding	3970	0	0	0	0	0	0	0.0	0.0	0.0	0.0	0.0	0.3191
ENSG00000185519.9	FAM131C	protein_coding	1720	0	0	0	0	0	0	0.0	0.0	0.0	0.0	0.0	0.0
ENSG00000142627.13	EPHA2	protein_coding	3946	0	0	0	0	0	0	2.4958	0.0	1.0449	0.7216	5.9648	16.0074
ENSG00000227959.2	ENSG00000227959	lncRNA	1758	0	0	0	0	0	0	0.0	0.0	0.0	0.0	0.5321	0.0
ENSG00000224621.1	ENSG00000224621	lncRNA	544	0	0	0	0	0	0	0.0	0.0	0.0	0.0	0.0	2.4428
ENSG00000234166.1	ARHGEF19-AS1	lncRNA	439	0	0	0	0	0	0	0.0	0.0	0.0	0.0	0.0	0.0
ENSG00000142632.17	ARHGEF19	protein_coding	3322	0	0	0	0	1	0	0.8319	0.0	0.0	0.0	0.6889	2.3791
ENSG00000237276.9	ANO7L1	transcribed_unprocessed_pseudogene	1720	0	0	0	0	0	0	0.0	0.0	0.0	0.0	2.9829	0.2639
ENSG00000288398.1	ENSG00000288398	lncRNA	2662	0	0	0	0	0	0	7.8328	7.3518	10.287	7.8587	8.0861	4.9517
ENSG00000132881.12	CPLANE2	protein_coding	1574	0	0	0	0	0	0	15.2185	23.3596	17.0856	11.996	16.2374	5.0499
ENSG00000233929.1	MT1XP1	processed_pseudogene	186	0	0	0	0	0	0	0.0	0.0	0.0	2.5358	5.2642	0.0
ENSG00000037637.11	FBXO42	protein_coding	6227	1	1	1	1	1	1	12.2295	16.0047	12.085	15.1501	2.5531	7.1954
ENSG00000055070.17	SZRD1	protein_coding	3480	1	1	1	0	0	1	102.1048	114.4243	108.1919	100.7675	106.9555	110.3557
ENSG00000226457.1	RPL22P3	processed_pseudogene	381	0	0	0	0	0	0	0.0	0.0	0.0	0.0	0.0	0.0
ENSG00000187144.11	SPATA21	protein_coding	3619	1	1	1	0	0	0	0.0	0.0	0.0	0.0	0.0	0.8077
ENSG00000157191.20	NECAP2	protein_coding	4619	1	1	1	1	0	1	396.9371	489.4532	539.2012	481.423	206.5877	88.6032
ENSG00000226029.1	LINC01772	lncRNA	3245	0	0	0	0	0	0	3.7399	2.6614	1.0535	2.6944	1.3308	1.0848
ENSG00000080947.15	CROCCP3	transcribed_unprocessed_pseudogene	5368	0	0	0	0	0	0	0.4331	0.0	0.0	0.1443	0.8164	0.6337
ENSG00000206652.1	RNU1-1	snRNA	164	0	0	0	0	0	0	6.5904	10.2153	18.6506	39.0899	335.723	941.1992
ENSG00000261135.1	ENSG00000261135	lncRNA	1110	0	0	0	0	0	0	0.0	0.0	0.0	0.0	0.4984	0.1933
ENSG00000285853.1	ENSG00000285853	lncRNA	1558	0	0	0	0	0	0	0.0	0.0	0.0	0.0	0.0	0.0
ENSG00000224174.2	ENSG00000224174	lncRNA	327	0	0	0	0	0	0	0.0	0.0	0.0	0.0	0.0	0.0
ENSG00000233421.5	LINC01783	lncRNA	1548	0	0	0	0	0	0	0.0	0.0	0.0	0.0	0.3677	3.0659
ENSG00000277344.1	RNU1-6P	snRNA	144	0	0	0	0	0	0	0.0	0.0	0.0	0.0	0.0	0.0
ENSG00000225710.1	PDE4DIPP8	unprocessed_pseudogene	882	0	0	0	0	0	0	0.0	0.0	0.0	0.0	0.0	0.0
ENSG00000219481.11	NBPF1	protein_coding	5932	1	0	0	0	0	1	88.7298	76.7777	91.3765	79.5976	79.6041	26.0411
ENSG00000271732.1	ENSG00000271732	lncRNA	339	0	0	0	0	0	0	0.0	0.0	0.0	0.0	0.0	0.0
ENSG00000215908.10	CROCCP2	transcribed_unprocessed_pseudogene	2773	0	0	0	0	0	0	2.5266	0.0	0.0	0.4324	2.2521	17.6682
ENSG00000283773.1	ENSG00000283773	transcribed_unprocessed_pseudogene	166	0	0	0	0	0	0	0.0	0.0	0.0	0.0	0.0	0.0
ENSG00000186301.8	MST1P2	unprocessed_pseudogene	2291	0	0	0	0	0	0	0.0	0.0	0.0	0.1143	2.6911	0.5981
ENSG00000282143.1	ENSG00000282143	lncRNA	817	0	0	0	0	0	0	0.0	0.0	0.0	0.0	0.0	0.0
ENSG00000207513.1	RNU1-3	snRNA	164	0	0	0	0	0	0	6.804	10.4238	11.0967	37.8762	313.9773	884.7303
ENSG00000280114.1	ENSG00000280114	unprocessed_pseudogene	1351	0	0	0	0	0	0	0.0	0.0	0.0	0.0	1.0606	0.3757
ENSG00000236698.1	EIF1AXP1	processed_pseudogene	435	0	0	0	0	0	0	71.2385	72.7973	70.0435	48.8625	61.808	221.7555
ENSG00000268869.6	ESPNP	transcribed_unprocessed_pseudogene	3693	0	0	0	0	0	0	0.0	0.0	0.0	0.0	0.5335	0.0
ENSG00000279151.1	ENSG00000279151	lncRNA	406	0	0	0	0	0	0	0.0	0.0	0.0	0.0	0.0	0.0
ENSG00000282740.1	ENSG00000282740	lncRNA	819	0	0	0	0	0	0	0.0	0.0	0.0	0.0	1.6652	0.0
ENSG00000058453.17	CROCC	protein_coding	6660	0	0	0	0	0	0	1.5643	0.0	0.319	0.5263	0.6574	2.7172
ENSG00000227684.2	CROCCP4	transcribed_unprocessed_pseudogene	573	0	0	0	0	0	0	0.0	0.0	0.0	0.0	0.0	0.0
ENSG00000207389.1	RNU1-4	snRNA	164	0	0	0	0	0	0	6.6514	4.92	26.1817	42.1902	447.0813	1361.1932
ENSG00000186715.11	MST1L	transcribed_unprocessed_pseudogene	3995	0	0	0	0	0	0	0.0	0.0	0.0	0.0	7.6047	2.4308
ENSG00000223643.6	ENSG00000223643	lncRNA	735	0	0	0	0	0	0	0.0	0.0	0.0	0.0	0.0	0.0
ENSG00000230239.1	PDE4DIPP9	unprocessed_pseudogene	882	0	0	0	0	0	0	0.0	0.0	0.0	0.0	0.0	0.2527
ENSG00000263811.1	MIR3675	miRNA	73	0	0	0	0	0	0	0.0	0.0	0.0	0.0	0.0	8.2539
ENSG00000228549.5	ENSG00000228549	lncRNA	2520	0	0	0	0	0	0	0.2005	0.0	0.0	0.1631	2.3439	1.8113
ENSG00000277234.1	RNU1-5P	snRNA	144	0	0	0	0	0	0	0.0	0.0	0.0	0.0	0.0	0.0
ENSG00000238142.3	ENSG00000238142	lncRNA	1654	0	0	0	0	0	0	2.3467	1.0356	2.1538	1.612	1.145	0.5464
ENSG00000235241.1	ENSG00000235241	processed_pseudogene	508	0	0	0	0	0	0	0.0	0.0	0.0	0.0	0.0	0.0
ENSG00000207005.1	RNU1-2	snRNA	164	0	0	0	0	0	0	2.9291	4.4197	26.7417	43.4567	468.454	1373.7503
ENSG00000272426.1	ENSG00000272426	lncRNA	438	0	0	0	0	0	0	0.0	0.0	1.1981	0.0	1.5812	0.0
ENSG00000117122.14	MFAP2	protein_coding	2371	0	0	0	0	0	0	4.4126	9.7147	14.3841	4.6574	1.7328	2.2105
ENSG00000286898.1	ENSG00000286898	lncRNA	385	0	0	0	0	0	0	0.0	0.0	0.0	0.0	0.0	0.0
ENSG00000226526.1	ENSG00000226526	lncRNA	636	0	0	0	0	0	0	0.0	0.0	1.1024	0.0	0.0	0.0
ENSG00000159363.19	ATP13A2	protein_coding	3996	0	0	0	0	0	0	15.3425	14.1555	23.8979	29.0767	16.2322	160.2095
ENSG00000288636.1	ENSG00000288636	protein_coding	312	0	0	0	0	0	0	0.0	0.0	0.1873	0.0	0.0745	0.0467
ENSG00000117118.10	SDHB	protein_coding	1015	0	0	0	1	0	0	146.2254	182.3638	229.9279	210.7205	108.599	219.9248
ENSG00000117115.13	PADI2	protein_coding	4361	0	0	0	0	0	0	0.0	0.0	0.0	0.9699	0.0	0.4306
ENSG00000204362.6	LINC02783	lncRNA	4676	0	0	0	0	0	0	0.0	0.0	0.0	0.0	0.0	0.4404
ENSG00000282843.1	ENSG00000282843	lncRNA	1228	0	0	0	0	0	0	0.0	0.0	0.0	0.0	0.0	0.0
ENSG00000142623.11	PADI1	protein_coding	3846	0	0	0	0	0	0	0.0	0.0	0.0	0.0	0.0	0.7243
ENSG00000142619.4	PADI3	protein_coding	3189	0	0	0	0	0	0	0.0	0.0	0.3532	0.0	1.0709	0.0
ENSG00000266634.1	MIR3972	miRNA	87	0	0	0	0	0	0	0.0	0.0	0.0	0.0	0.0	0.0
ENSG00000159339.13	PADI4	protein_coding	2267	0	0	0	0	0	0	0.0	0.0	0.0	0.0	0.0	0.0
ENSG00000276747.1	PADI6	protein_coding	2396	1	0	0	0	0	0	824.1874	1031.084	1602.605	1686.2443	1203.6435	16.2512
ENSG00000227751.1	RCC2-AS1	lncRNA	311	0	0	0	0	0	0	0.0	0.0	0.0	0.0	0.0	0.0
ENSG00000179051.14	RCC2	protein_coding	4040	1	1	1	0	0	1	402.1448	294.2406	281.5229	364.4135	285.4689	394.3823
ENSG00000074964.17	ARHGEF10L	protein_coding	4625	0	0	0	0	0	0	3.0553	2.0861	4.4511	3.02	0.0	0.365
ENSG00000236648.2	LINC02810	lncRNA	1025	0	0	0	0	0	0	0.0	0.0	0.0	0.0	0.0	0.0
ENSG00000117148.8	ACTL8	protein_coding	1841	1	1	1	1	1	0	2317.8577	2524.8555	2808.2565	3939.6866	5374.6284	162.5864
ENSG00000284653.1	ENSG00000284653	lncRNA	2013	0	0	0	0	0	0	0.0	0.0	0.0	0.0	0.0	0.0
ENSG00000261781.1	LINC01654	lncRNA	2471	0	0	0	0	0	0	0.0	0.0	0.0	0.0	0.0	0.0
ENSG00000117154.12	IGSF21	protein_coding	1892	0	0	0	0	0	0	0.0	0.0	0.0	0.0	0.0	0.4995
ENSG00000280222.1	ENSG00000280222	TEC	6473	0	0	0	0	0	0	0.0	0.0	0.0	0.0608	0.4317	0.1077
ENSG00000230035.2	IGSF21-AS1	lncRNA	430	0	0	0	0	0	0	0.0	0.0	0.0	0.0	0.0	0.0
ENSG00000225387.1	ENSG00000225387	lncRNA	491	0	0	0	0	0	0	0.0	0.0	0.0	0.0	0.0	0.0
ENSG00000179023.9	KLHDC7A	protein_coding	5045	1	1	1	1	0	0	16.049	17.2136	32.1717	25.1106	9.5486	0.4556
ENSG00000235282.3	DYNLL1P3	processed_pseudogene	266	0	0	0	0	0	0	0.0	0.0	0.0	0.0	0.0	0.0
ENSG00000225478.2	ENSG00000225478	processed_pseudogene	223	0	0	0	0	0	0	0.0	0.0	0.0	0.456	0.0	0.0
ENSG00000009709.12	PAX7	protein_coding	6213	0	0	0	0	1	0	0.0	0.0	0.0	0.0	0.0	0.0
ENSG00000179002.5	TAS1R2	protein_coding	2542	0	0	0	0	0	0	0.0	0.0	0.0	0.0	0.3539	0.0
ENSG00000159423.17	ALDH4A1	protein_coding	3139	0	0	0	0	0	0	5.9523	11.6958	9.7984	15.7065	8.7694	27.9838
ENSG00000265606.1	MIR4695	miRNA	74	0	0	0	0	0	0	0.0	0.0	0.0	0.0	0.0	4.127
ENSG00000221662.1	MIR1290	miRNA	78	0	0	0	0	0	0	0.0	0.0	0.0	0.0	0.0	0.0
ENSG00000169991.11	IFFO2	protein_coding	6179	0	0	0	0	1	0	3.8855	2.1801	5.3144	3.3692	2.9328	1.8134
ENSG00000272084.1	ENSG00000272084	lncRNA	3402	0	0	0	0	0	0	0.2852	0.0028	0.3158	0.0004	0.0014	0.4605
ENSG00000127481.15	UBR4	protein_coding	15892	0	0	0	0	0	0	52.6089	54.0316	63.4562	78.3138	47.8498	79.8736
ENSG00000230424.2	EMC1-AS1	lncRNA	653	0	0	0	0	0	0	0.0	0.0	0.9751	0.1867	0.0	0.0
ENSG00000127463.16	EMC1	protein_coding	6928	0	1	0	0	0	1	20.8348	15.5157	13.7794	14.4786	14.1248	62.6154
ENSG00000053372.5	MRTO4	protein_coding	2049	1	1	0	1	0	1	77.7417	69.6959	83.0991	54.0813	66.9365	161.0639
ENSG00000286064.1	ENSG00000286064	unprocessed_pseudogene	339	0	0	0	0	0	0	0.0	0.0	0.0	1.1552	2.5009	0.0
ENSG00000211454.16	AKR7L	polymorphic_pseudogene	1984	0	0	0	0	0	0	0.0	0.0	0.0	0.0	0.9489	0.0
ENSG00000162482.5	AKR7A3	protein_coding	1215	0	0	0	0	0	0	0.0	0.0	0.4766	0.0	0.0	0.0
ENSG00000270728.1	ENSG00000270728	processed_pseudogene	525	0	0	0	0	0	0	0.0	0.0	0.0	0.0	0.0	1.9023
ENSG00000053371.13	AKR7A2	protein_coding	1360	0	0	0	0	0	0	63.9369	65.0394	72.2199	130.4696	20.2308	34.5738
ENSG00000200403.1	RNU6-1099P	snRNA	107	0	0	0	0	0	0	0.0	0.0	0.0	0.0	0.0	0.0
ENSG00000040487.13	SLC66A1	protein_coding	2175	0	1	0	0	0	1	35.1572	19.1056	69.6941	65.4187	32.3634	37.0297
ENSG00000077549.19	CAPZB	protein_coding	6180	0	0	0	0	0	0	94.4403	88.5811	155.4202	168.5801	175.4715	200.1708
ENSG00000240490.3	RN7SL277P	misc_RNA	288	0	0	0	0	0	0	0.0	0.0	0.0	0.0	2.1283	4.3419
ENSG00000173436.15	MICOS10	protein_coding	3723	0	0	0	0	0	0	7.9085	11.8816	4.1492	8.6972	2.847	18.6401
ENSG00000201609.1	RNU4-28P	snRNA	141	0	0	0	0	0	0	0.0	0.0	0.0	0.0	0.0	0.0
ENSG00000235185.1	ENSG00000235185	lncRNA	207	0	0	0	0	0	0	0.0	0.0	0.0	0.0	0.0	0.0
ENSG00000158747.15	NBL1	protein_coding	2160	1	1	0	1	0	0	82.4075	28.3892	38.3341	38.8192	44.6183	2.5944
ENSG00000270136.6	MICOS10-NBL1	protein_coding	999	0	0	0	0	0	0	0.0	0.0	0.0	0.0	0.0	2.0942
ENSG00000226396.1	ENSG00000226396	processed_pseudogene	455	0	0	0	0	0	0	0.0	0.0	0.0	0.7989	0.0	11.9364
ENSG00000158748.4	HTR6	protein_coding	3800	0	0	0	0	0	0	0.0	0.0	0.0	0.7641	0.0	0.0
ENSG00000162542.14	TMCO4	protein_coding	2946	1	0	0	0	0	0	3.324	0.0	0.0	0.0	1.1903	3.5214
ENSG00000178828.7	RNF186	protein_coding	1255	0	0	0	0	0	0	0.0	0.0	0.0	0.0	0.0	0.0
ENSG00000235434.1	ENSG00000235434	lncRNA	447	0	0	0	0	0	0	0.0	0.0	0.0	0.0	0.0	0.0
ENSG00000169914.6	OTUD3	protein_coding	6515	1	1	1	1	1	1	247.906	253.2033	236.8239	211.1913	133.7337	9.7821
ENSG00000188784.4	PLA2G2E	protein_coding	785	0	0	0	0	0	0	0.0	0.0	0.0	0.0	0.0	0.0
ENSG00000242688.3	RN7SL304P	misc_RNA	301	0	0	0	0	0	0	0.0	0.0	0.0	0.0	0.0	0.0
ENSG00000188257.12	PLA2G2A	protein_coding	1306	0	0	0	0	0	0	0.0	0.0	0.0	0.0	0.6796	0.5878
ENSG00000127472.11	PLA2G5	protein_coding	1918	0	0	0	0	0	0	2.7826	0.0	0.0	0.0	1.3696	1.0242
ENSG00000117215.15	PLA2G2D	protein_coding	2651	0	0	0	0	0	0	0.0	0.0	0.0	0.0	0.0	0.0
ENSG00000158786.5	PLA2G2F	protein_coding	4129	0	0	0	0	0	0	0.0	0.0	0.0	0.1163	1.2843	0.0
ENSG00000227066.2	ENSG00000227066	lncRNA	2493	0	0	0	0	0	0	0.0	0.0	0.0	0.0	0.0	0.0
ENSG00000187980.7	PLA2G2C	protein_coding	3249	0	0	0	0	0	0	0.0	0.0	0.0	0.0	0.0	0.0
ENSG00000162543.6	UBXN10	protein_coding	5562	0	1	0	0	0	0	3.5986	2.8584	10.0962	0.652	0.6383	0.0
ENSG00000228105.2	LINC01757	lncRNA	621	0	0	0	0	0	0	0.0	0.0	0.0	0.0	0.0	0.0
ENSG00000284710.1	ENSG00000284710	lncRNA	1548	0	0	0	0	0	0	0.0	0.0	0.0	0.0	0.0	0.0
ENSG00000158816.16	VWA5B1	protein_coding	9143	0	0	0	0	0	0	0.0	0.0	0.0	0.0	0.2682	0.0934
ENSG00000226664.1	ENSG00000226664	lncRNA	229	0	0	0	0	0	0	0.0	0.0	0.0	0.0	0.0	0.0
ENSG00000236963.8	LINC01141	lncRNA	2993	0	0	0	0	0	0	1.2489	0.0	1.8444	0.9658	4.1677	0.0
ENSG00000226487.1	ENSG00000226487	lncRNA	376	0	0	0	0	0	0	0.0	0.0	0.0	0.0	0.0	0.0
ENSG00000284641.1	ENSG00000284641	lncRNA	1156	0	0	0	0	0	0	0.0	0.0	0.0	0.0	0.0	0.0
ENSG00000284743.1	ENSG00000284743	lncRNA	674	0	0	0	0	0	0	0.0	0.0	0.0	0.0	0.0	0.0
ENSG00000162545.6	CAMK2N1	protein_coding	2326	0	0	0	0	0	0	0.0	0.0	1.1152	0.8353	3.3625	10.8692
ENSG00000289402.1	ENSG00000289402	lncRNA	728	0	0	0	0	0	0	0.0	0.0	0.0	0.0	0.0	0.0
ENSG00000090432.7	MUL1	protein_coding	2428	1	1	0	1	0	1	72.9224	94.0733	120.2254	118.5596	64.4083	39.1331
ENSG00000215520.3	RPS4XP4	processed_pseudogene	763	0	0	0	0	0	0	0.0	0.0	0.0	0.0	0.0	0.0
ENSG00000183114.8	FAM43B	protein_coding	2448	0	0	0	0	0	0	0.0	0.0	0.9126	0.0	2.738	1.6656
ENSG00000158825.6	CDA	protein_coding	809	1	1	1	1	0	0	20.0524	26.0699	38.5405	49.6344	20.3947	9.232
ENSG00000158828.8	PINK1	protein_coding	3821	0	0	0	0	0	0	28.2296	45.6266	35.3751	47.2516	25.5719	119.0894
ENSG00000284005.1	MIR6084	miRNA	110	0	0	0	0	0	0	0.0969	0.0378	0.056	0.0443	0.163	0.0651
ENSG00000117242.7	PINK1-AS	lncRNA	4443	0	0	0	0	0	0	3.3262	0.0	0.7686	1.6174	1.0121	8.7034
ENSG00000244038.11	DDOST	protein_coding	2126	0	0	0	0	0	0	24.9467	31.8584	36.9004	46.5241	43.0096	94.4469
ENSG00000117245.13	KIF17	protein_coding	3969	0	0	0	0	0	1	2.8107	1.4171	4.5561	3.1865	0.0	15.8726
ENSG00000235432.1	ENSG00000235432	unprocessed_pseudogene	479	0	0	0	0	0	0	0.0	0.0	0.0	0.0	0.0	0.0
ENSG00000189410.12	SH2D5	protein_coding	3898	0	0	0	0	0	1	0.0	0.0	0.1375	0.0	0.0	17.1804
ENSG00000233069.1	ENSG00000233069	lncRNA	299	0	0	0	0	0	0	0.0	0.0	0.0	0.0	0.0	0.0
ENSG00000127483.19	HP1BP3	protein_coding	6406	0	1	0	0	0	0	37.0076	22.8462	14.5227	23.5395	51.5402	206.0256
ENSG00000075151.24	EIF4G3	protein_coding	7832	1	1	1	1	0	1	43.624	22.0943	30.6747	45.5334	19.9938	52.6441
ENSG00000251914.1	RNU7-200P	snRNA	62	0	0	0	0	0	0	0.0	0.0	0.0	0.0	0.0	0.0
ENSG00000221808.1	MIR1256	miRNA	119	0	0	0	0	0	0	0.0	0.0	0.0	0.0	0.0	0.0
ENSG00000233072.1	RPS15AP6	processed_pseudogene	385	0	0	0	0	0	0	0.0	0.0	0.0	0.0	0.0	0.0
ENSG00000236073.2	ENSG00000236073	processed_pseudogene	115	0	0	0	0	0	0	4.5687	3.3298	3.1454	5.2115	7.9605	12.3809
ENSG00000235112.1	HSPE1P27	processed_pseudogene	296	0	0	0	0	0	0	0.0	0.0	0.0	0.0	0.0	7.1385
ENSG00000287192.1	ENSG00000287192	lncRNA	1111	0	0	0	0	0	0	1.6754	2.2711	0.8638	0.3038	0.0537	0.0
ENSG00000117298.16	ECE1	protein_coding	5099	1	0	0	0	1	1	36.3264	16.4178	22.3091	29.3426	29.8271	33.6732
ENSG00000236936.1	ENSG00000236936	lncRNA	723	0	0	0	0	0	0	0.0	0.0	0.0	0.0	0.0	3.6931
ENSG00000231105.2	ECE1-AS1	lncRNA	2479	0	0	0	0	0	0	0.0	0.662	0.0	0.8318	0.0	0.5577
ENSG00000236216.5	PPP1R11P1	processed_pseudogene	376	0	0	0	0	0	0	0.0	0.0	0.0	0.0	0.0	1.9757
ENSG00000228823.1	PDE4DIPP10	unprocessed_pseudogene	649	0	0	0	0	0	0	0.0	0.0	0.0	0.0	0.0	0.0
ENSG00000236009.1	ENSG00000236009	lncRNA	607	0	0	0	0	0	0	0.0	0.0	0.0	0.0	0.0	0.5184
ENSG00000227001.3	NBPF2P	unprocessed_pseudogene	661	0	1	0	0	0	0	0.0	0.0	19.6777	10.8867	0.0	0.0
ENSG00000187952.9	HS6ST1P1	processed_pseudogene	1234	1	0	0	0	0	0	2.21	5.8406	3.1895	4.0449	5.5446	47.9885
ENSG00000186543.7	CROCCP5	unprocessed_pseudogene	830	0	0	0	0	0	0	5.9684	15.9993	9.3259	11.368	9.2169	0.0
ENSG00000142794.19	NBPF3	protein_coding	4401	0	0	0	0	0	0	16.3209	14.1918	10.8113	14.279	10.4713	5.0791
ENSG00000176378.8	PFN1P10	processed_pseudogene	327	0	0	0	0	0	0	0.0	0.0	0.0	0.0	0.0	0.0
ENSG00000162551.14	ALPL	protein_coding	2536	0	0	0	0	0	0	0.0	0.0	0.2114	0.0	8.8551	288.9185
ENSG00000233431.1	LINC02596	lncRNA	821	0	0	0	0	0	0	0.0	0.0	0.0	0.0	0.0	0.0
ENSG00000076864.21	RAP1GAP	protein_coding	4294	1	0	0	0	0	0	19.9798	15.4501	26.6757	12.2668	6.4507	1.0348
ENSG00000090686.16	USP48	protein_coding	4419	0	0	0	0	0	0	43.0437	43.7123	39.9184	40.299	23.0353	48.0896
ENSG00000231978.2	ENSG00000231978	processed_pseudogene	307	0	0	0	0	0	0	0.0	0.0	0.0	0.0	0.0	0.0
ENSG00000187942.12	LDLRAD2	protein_coding	4016	0	0	0	0	0	1	0.0	0.0	0.0	0.3298	0.0	0.0
ENSG00000142798.20	HSPG2	protein_coding	14341	0	0	0	0	0	1	17.111	0.0	0.0	0.4799	5.4651	3.0091
ENSG00000232037.3	ENSG00000232037	processed_pseudogene	483	0	0	0	0	0	0	0.2901	0.0	0.6209	0.0	2.637	22.2155
ENSG00000283234.1	ENSG00000283234	transcribed_unitary_pseudogene	1162	0	0	0	0	0	0	0.0	0.0	0.0	0.4512	0.0	0.0
ENSG00000219073.8	CELA3B	protein_coding	996	0	0	0	0	0	0	0.0	0.0	0.0	0.0	0.0	0.5469
ENSG00000285959.1	ENSG00000285959	lncRNA	1469	1	1	0	1	0	0	0.537	0.0	1.8643	0.0	2.1761	0.0
ENSG00000273610.1	RN7SL386P	misc_RNA	297	0	0	0	0	0	0	0.0	0.0	0.0	0.0	0.0	0.0
ENSG00000201919.1	RNU6-1022P	snRNA	104	0	0	0	0	0	0	0.0	0.0	0.0	0.0	0.0	0.0
ENSG00000142789.20	CELA3A	protein_coding	906	0	0	0	0	0	0	1.4392	2.1284	5.3355	4.9887	7.1459	0.2505
ENSG00000278124.1	RN7SL186P	misc_RNA	297	0	0	0	0	0	0	0.0	0.0	0.0	0.0	0.0	0.0
ENSG00000201273.1	RNU6-776P	snRNA	104	0	0	0	0	0	0	0.0	0.0	0.0	0.0	0.0	0.0
ENSG00000228397.3	LINC01635	lncRNA	1470	0	0	0	0	0	0	0.8263	1.6792	0.9757	0.4121	1.2672	0.4043
ENSG00000218510.9	LINC00339	lncRNA	1518	1	1	0	1	0	0	3.5561	14.6056	17.0414	19.1771	18.8549	3.0966
ENSG00000070831.17	CDC42	protein_coding	10598	0	0	0	0	0	0	34.2798	17.9498	90.0265	92.3409	33.1041	65.3999
ENSG00000285752.1	CDC42-AS1	lncRNA	2574	1	1	0	1	1	0	6.35	0.0	4.6844	14.3064	1.2	1.4872
ENSG00000285794.1	ENSG00000285794	transcribed_processed_pseudogene	222	1	0	0	0	0	0	0.3257	4.1472	2.5011	0.4147	0.7819	0.0
ENSG00000230068.2	CDC42-IT1	lncRNA	692	0	0	0	0	0	0	0.0	0.0	0.0	0.0	0.0	0.0
ENSG00000271428.1	MPHOSPH6P1	processed_pseudogene	488	0	0	0	0	0	0	0.0	0.0	0.0	0.0	0.0	2.3341
ENSG00000162552.15	WNT4	protein_coding	3968	0	0	0	0	0	0	0.0	0.0	0.0	0.0	1.6601	0.5544
ENSG00000285873.1	ENSG00000285873	lncRNA	811	0	0	0	0	0	0	0.0	0.0	0.0	0.0	0.7165	0.0
ENSG00000266564.1	MIR4418	miRNA	62	0	0	0	0	0	0	0.0	0.0	0.0	0.0	0.0	0.0
ENSG00000234397.3	PPIAP34	processed_pseudogene	492	0	0	0	0	0	0	0.0	0.0	0.0	0.0	0.0	0.0
ENSG00000279625.1	ENSG00000279625	TEC	1853	0	0	0	0	0	0	0.0	0.0	0.0	0.0	0.0	0.0
ENSG00000184677.18	ZBTB40	protein_coding	8992	1	1	1	1	1	1	49.4213	45.6341	62.6688	49.8917	60.8975	43.7332
ENSG00000237200.1	ZBTB40-IT1	lncRNA	273	0	0	0	0	0	0	0.0	0.0	1.7438	1.1888	8.2521	2.9327
ENSG00000070886.12	EPHA8	protein_coding	5019	0	0	0	0	0	0	5.5063	5.1568	16.2173	13.4855	18.0106	1.7251
ENSG00000276835.2	MIR6127	miRNA	109	0	0	0	0	0	0	0.0	0.0	0.0	0.0	0.0	0.0
ENSG00000173372.17	C1QA	protein_coding	1091	0	0	0	0	0	0	0.0	0.0	0.0	0.0	0.0	0.0
ENSG00000159189.12	C1QC	protein_coding	1183	0	0	0	0	0	0	0.0	0.0	0.0	0.0	0.0	0.0
ENSG00000173369.17	C1QB	protein_coding	1098	0	0	0	0	0	0	0.0	0.0	0.0	0.0	0.0	0.0
ENSG00000133216.17	EPHB2	protein_coding	11035	1	0	0	1	0	0	5.0958	1.1036	1.4513	3.043	1.4473	4.9258
ENSG00000265422.1	MIR4684	miRNA	82	0	0	0	0	0	0	0.0	0.0	0.0	0.0	0.0	0.0
ENSG00000225952.1	ENSG00000225952	lncRNA	480	0	0	0	0	0	0	0.0	0.0	0.0	0.0	2.1311	0.0
ENSG00000264014.1	MIR4253	miRNA	68	0	0	0	0	0	0	0.0	0.0	0.0	0.0	0.0	0.0
ENSG00000215906.8	LACTBL1	protein_coding	1641	0	0	0	0	0	0	3.5341	2.1293	6.0612	1.9526	9.3745	0.0
ENSG00000227868.7	TEX46	protein_coding	664	0	0	0	0	0	0	0.0	0.0	0.0	0.0	0.0	0.0
ENSG00000004487.18	KDM1A	protein_coding	5786	0	0	0	0	1	1	159.1955	192.5571	172.9211	222.37	180.5075	149.9686
ENSG00000240553.1	ENSG00000240553	lncRNA	666	0	0	0	0	1	0	0.0	0.2615	0.1458	0.3681	0.5724	1.2592
ENSG00000263793.1	MIR3115	miRNA	68	0	0	0	0	0	0	1.3981	0.0	0.0	0.0	0.0	1.8207
ENSG00000266802.1	ENSG00000266802	miRNA	77	0	0	0	0	0	0	0.0	0.0	0.0	0.0	0.0	0.0
ENSG00000169641.14	LUZP1	protein_coding	8898	1	1	1	1	1	1	21.4612	14.6755	22.1732	18.5605	39.3029	48.2538
ENSG00000229010.1	ENSG00000229010	processed_pseudogene	818	0	0	0	0	0	0	0.1285	0.0	0.0	0.0	0.0	1.3521
ENSG00000206935.1	RNU6-514P	snRNA	107	0	0	0	0	0	0	0.0	0.0	0.0	0.0	7.0305	0.0
ENSG00000252578.1	RNU6-135P	snRNA	101	0	0	0	0	0	0	0.0	0.0	0.0	0.0	3.9802	2.0022
ENSG00000289014.1	ENSG00000289014	lncRNA	792	0	0	0	0	0	0	0.0	2.4693	0.0	0.0	1.1257	4.9399
ENSG00000179546.5	HTR1D	protein_coding	3319	0	0	0	0	0	0	0.2804	0.0	0.1208	0.0	2.1142	1.0681
ENSG00000215381.3	ENSG00000215381	processed_pseudogene	460	0	0	0	0	0	0	0.0	0.0	0.0	0.0	0.0	0.0
ENSG00000261326.4	LINC01355	lncRNA	5444	0	0	0	0	0	0	0.171	0.0	0.0	0.0	0.6083	2.5733
ENSG00000284726.1	ENSG00000284726	lncRNA	604	0	0	0	0	0	0	1.0024	0.0	0.0	0.0	0.0	3.4369
ENSG00000125944.21	HNRNPR	protein_coding	7751	0	0	1	1	1	1	61.0243	67.1292	36.1545	20.9136	29.003	191.5513
ENSG00000125945.15	ZNF436	protein_coding	4465	1	1	1	1	1	1	63.0346	58.611	71.6807	66.7818	54.5901	6.8985
ENSG00000249087.8	ZNF436-AS1	lncRNA	2547	0	0	0	0	0	0	0.4739	0.0	0.1457	0.0	4.6902	3.7362
ENSG00000201405.1	Y_RNA	misc_RNA	93	0	0	0	0	0	0	0.0	0.0	0.0	0.0	0.0388	0.0
ENSG00000271420.1	ENSG00000271420	lncRNA	650	0	0	0	0	0	0	0.0	0.0	0.0	0.0	0.0	0.0
ENSG00000204219.11	TCEA3	protein_coding	1719	0	0	0	0	0	0	2.1848	0.9388	0.5288	0.0	0.0	5.1002
ENSG00000232482.2	ENSG00000232482	processed_pseudogene	426	0	0	0	0	0	0	0.0	0.0	0.0	0.0	0.0	0.0
ENSG00000088280.20	ASAP3	protein_coding	4051	0	0	0	0	0	0	12.0025	24.42	23.4032	18.4435	21.6666	4.1117
ENSG00000007968.7	E2F2	protein_coding	5196	0	0	0	0	0	0	0.0	1.9503	0.3968	0.2902	3.0097	12.1897
ENSG00000235052.1	ENSG00000235052	lncRNA	456	0	0	0	0	0	0	0.0	0.0	0.0	0.0	0.0	0.0
ENSG00000117318.9	ID3	protein_coding	950	0	0	0	0	0	0	5.5095	12.7835	8.1413	6.3448	17.5787	59.5156
ENSG00000285802.1	ENSG00000285802	lncRNA	1322	0	0	0	0	0	0	0.0	0.0	0.0	0.0	0.0	0.0
ENSG00000197880.10	MDS2	lncRNA	1781	0	0	0	0	0	0	0.0	0.0	0.0	0.0	0.0	0.0
ENSG00000229239.2	ENSG00000229239	unprocessed_pseudogene	1186	0	0	0	0	0	0	0.0	0.0	0.0	0.0	0.0	0.0
ENSG00000142676.14	RPL11	protein_coding	1600	0	0	0	0	0	0	98.2234	107.3925	68.8656	44.3547	68.7858	398.9893
ENSG00000236810.7	ELOA-AS1	lncRNA	1502	0	1	0	0	1	0	3.0607	0.0	2.4325	6.7604	1.8297	11.376
ENSG00000011007.13	ELOA	protein_coding	5075	1	1	1	1	1	1	83.2595	85.8998	99.0108	65.5956	114.0953	78.5667
ENSG00000057757.10	PITHD1	protein_coding	1590	1	0	0	0	1	1	396.3924	492.8751	394.9084	459.7856	210.2267	101.073
ENSG00000011009.11	LYPLA2	protein_coding	1635	0	0	0	0	0	0	16.7759	43.6885	15.5023	13.2912	12.7697	57.6905
ENSG00000117308.15	GALE	protein_coding	2073	0	0	0	0	0	0	3.5972	7.7235	1.1744	5.5816	2.5467	49.5951
ENSG00000117305.15	HMGCL	protein_coding	2151	0	0	0	0	0	0	13.3094	16.7044	37.8968	55.6988	25.9379	3.5899
ENSG00000179163.12	FUCA1	protein_coding	2043	1	1	1	1	0	0	44.9855	49.5664	52.2355	74.5007	42.7481	36.1084
ENSG00000188822.8	CNR2	protein_coding	5265	0	0	0	0	0	0	0.0	0.0	0.0	0.0	2.0805	1.9918
ENSG00000229106.1	BTBD6P1	processed_pseudogene	1267	0	0	0	0	0	0	0.0	0.0	0.0	0.0	1.7969	1.4788
ENSG00000232557.3	ENSG00000232557	lncRNA	210	0	0	0	0	0	0	0.0	0.0	0.0	0.0	0.0	0.0
ENSG00000264926.1	MIR378F	miRNA	78	0	0	0	0	0	0	0.0	0.0	0.0	0.0	0.0	0.0
ENSG00000230228.2	H3P1	processed_pseudogene	368	0	0	0	0	0	0	0.2312	0.0	0.0	0.0	0.0	0.0
ENSG00000189266.13	PNRC2	protein_coding	2428	0	0	0	0	1	1	98.2544	122.295	121.9595	115.3561	87.644	93.2697
ENSG00000188529.15	SRSF10	protein_coding	7656	0	0	0	0	0	0	53.9502	49.2537	38.7436	26.5431	79.4781	93.0165
ENSG00000215905.4	ENSG00000215905	processed_pseudogene	328	0	0	0	0	0	0	0.0	0.0	0.0	0.0	0.0	0.0
ENSG00000225315.2	ENSG00000225315	lncRNA	454	0	0	0	0	0	0	0.0	0.0	0.0	0.0	0.0	0.0
ENSG00000142661.19	MYOM3	protein_coding	5760	0	0	0	0	1	0	0.0	0.0	0.0	0.2429	0.5606	0.0
ENSG00000230703.1	MYOM3-AS1	lncRNA	461	0	0	0	0	0	0	0.0	0.0	0.0	0.0	0.0	0.0
ENSG00000142677.4	IL22RA1	protein_coding	2817	0	0	0	0	0	0	0.0	0.0	0.0	0.0	0.0	0.4146
ENSG00000185436.12	IFNLR1	protein_coding	4566	0	0	0	0	0	0	0.0	0.0	0.0	0.0	1.2064	1.4877
ENSG00000158055.17	GRHL3	protein_coding	2834	0	0	0	1	0	0	41.9646	48.6875	67.9955	34.881	53.3555	58.6891
ENSG00000230023.2	LINC02800	lncRNA	1849	0	0	0	0	0	0	0.0	0.0	0.0	0.0	0.0	0.0
ENSG00000232298.2	GRHL3-AS1	lncRNA	856	0	0	0	0	0	0	0.0	0.0	0.5386	0.0	0.0	0.0
ENSG00000001460.18	STPG1	protein_coding	6016	1	1	1	1	0	0	23.0464	20.1091	34.4122	43.7379	14.7983	2.746
ENSG00000001461.17	NIPAL3	protein_coding	5481	1	1	0	1	0	0	83.549	82.942	97.9505	105.1488	107.586	4.0735
ENSG00000288982.1	ENSG00000288982	lncRNA	378	0	0	0	0	0	0	0.0	0.0	0.0	0.0	0.0	0.0
ENSG00000286061.1	RCAN3AS	lncRNA	559	0	0	0	0	0	0	1.1493	5.571	0.7297	0.9948	0.0124	0.0
ENSG00000117602.13	RCAN3	protein_coding	6863	0	0	0	0	0	0	13.0607	15.641	14.3341	11.2354	10.2979	9.2578
ENSG00000264443.1	NCMAP-DT	lncRNA	1445	0	0	0	0	0	0	4.9292	14.1164	5.0653	1.7511	3.1946	0.0
ENSG00000184454.7	NCMAP	protein_coding	4063	1	0	0	0	0	0	1.0196	2.1064	1.4931	1.14	0.3213	1.9817
ENSG00000227312.2	ENSG00000227312	processed_pseudogene	348	0	0	0	0	0	0	0.0	0.0	0.0	0.0	0.0	0.0
ENSG00000239106.1	Y_RNA	misc_RNA	103	0	0	0	0	0	0	0.0	0.0	0.0	0.0	0.0	0.0
ENSG00000133226.18	SRRM1	protein_coding	3735	0	0	1	0	1	1	81.2941	33.4847	41.9615	33.2735	60.8878	153.8385
ENSG00000284699.1	ENSG00000284699	lncRNA	886	0	0	0	0	0	0	0.0	0.0	0.0	0.0	0.0	0.0
ENSG00000169504.15	CLIC4	protein_coding	4253	1	0	0	0	1	0	101.198	75.9067	127.889	141.1076	100.3095	142.9622
ENSG00000238482.1	RNU6-1208P	snRNA	107	0	0	0	0	0	0	0.0	0.0	0.0	0.0	0.0	0.0
ENSG00000020633.19	RUNX3	protein_coding	4340	0	0	0	0	0	0	0.0	0.0	0.0	0.0	0.0	0.0
ENSG00000278034.1	MIR6731	miRNA	72	0	0	0	0	0	0	0.0	0.0	0.0	0.0	0.0	0.0
ENSG00000229162.1	RUNX3-AS1	lncRNA	820	0	0	0	0	0	0	0.0	0.0	0.0	0.0	0.0	0.0
ENSG00000261025.1	ENSG00000261025	lncRNA	2443	0	0	0	0	0	0	0.0	0.0	0.0	0.0	0.0	0.0
ENSG00000264371.1	MIR4425	miRNA	84	0	0	0	0	0	0	0.0	0.0	0.0	0.0	0.0	0.0
ENSG00000285823.1	LINC02793	lncRNA	1108	0	0	0	0	0	0	0.0	0.0	0.0	0.0	0.0	0.0
ENSG00000233755.1	ENSG00000233755	lncRNA	614	0	0	0	0	0	0	0.0	0.0	0.0	0.0	0.0	0.0
ENSG00000233419.3	IFITM3P7	processed_pseudogene	402	0	0	0	0	0	0	0.0	0.0	0.0	0.0	0.0	0.0
ENSG00000231953.2	ENSG00000231953	lncRNA	988	0	0	0	0	0	0	0.0	0.0	0.0	0.484	0.0	0.0
ENSG00000117614.10	SYF2	protein_coding	1962	0	0	0	0	1	0	181.0831	237.2156	100.7929	75.8414	69.4364	46.7269
ENSG00000284602.1	ENSG00000284602	lncRNA	2190	0	0	0	0	0	0	0.425	0.0	0.0	0.2371	2.6608	1.5829
ENSG00000284657.1	ENSG00000284657	lncRNA	760	0	0	0	0	0	0	0.0	0.0	0.0	0.0	2.629	0.0
ENSG00000117616.18	RSRP1	protein_coding	3034	0	0	0	0	1	1	16.6411	21.4719	20.0996	23.6421	307.3921	67.002
ENSG00000272432.1	ENSG00000272432	lncRNA	485	0	0	0	0	0	0	0.0	0.0	0.0	0.0	11.5386	0.0
ENSG00000261349.1	ENSG00000261349	unprocessed_pseudogene	459	0	0	0	0	0	0	0.0	0.0	2.1151	6.1467	18.5224	2.8232
ENSG00000187010.21	RHD	protein_coding	3007	0	0	0	0	0	0	0.1431	0.0	0.0	0.0	0.3137	0.1674
ENSG00000224183.1	SDHDP6	processed_pseudogene	480	0	0	0	0	0	0	0.0	0.0	0.0	0.0	0.0	4.8234
ENSG00000259984.1	ENSG00000259984	unprocessed_pseudogene	459	0	0	0	0	0	0	0.0	0.0	0.0	0.0	0.0	0.0
ENSG00000183726.11	TMEM50A	protein_coding	2266	0	1	0	0	1	1	48.6362	27.2784	37.1944	42.6721	25.7477	27.877
ENSG00000188672.19	RHCE	protein_coding	1810	0	0	0	1	0	0	1.3685	0.0	0.0	2.2951	0.0	0.0
ENSG00000238084.4	ENSG00000238084	processed_pseudogene	478	0	0	0	0	0	0	0.0	2.5893	0.0	0.0	0.0	3.2636
ENSG00000204178.11	MACO1	protein_coding	3940	1	1	1	1	1	1	96.1232	94.0376	98.6647	101.0436	52.5431	10.683
ENSG00000157978.12	LDLRAP1	protein_coding	4670	1	1	1	1	0	1	222.9525	230.7083	268.8491	291.9767	189.5841	18.4761
ENSG00000225643.1	ENSG00000225643	lncRNA	483	0	0	0	0	0	0	0.0	0.0	0.0	0.0	0.0	0.0
ENSG00000117643.15	MAN1C1	protein_coding	4647	0	0	0	0	0	1	9.7211	5.1402	13.9298	11.9593	15.911	25.013
ENSG00000233478.1	ENSG00000233478	lncRNA	2224	0	0	0	0	0	0	0.0	1.7556	1.9012	1.9184	3.3377	0.0
ENSG00000162430.18	SELENON	protein_coding	4314	0	0	0	0	0	0	29.3163	21.2608	49.1403	45.6978	56.2103	27.8451
ENSG00000255054.3	ENSG00000255054	protein_coding	568	0	0	0	0	0	0	0.0	0.0	0.0529	0.0	0.0	0.0
ENSG00000228172.5	ENSG00000228172	lncRNA	2307	0	0	0	0	0	0	0.0	0.0	0.2251	0.0	0.0	2.2406
ENSG00000117640.18	MTFR1L	protein_coding	3262	0	0	0	0	0	0	45.4404	45.9358	80.6978	66.6559	35.9447	37.945
ENSG00000272478.1	ENSG00000272478	lncRNA	222	0	0	0	0	0	0	0.0	0.0	0.0	0.0	0.0	0.0
ENSG00000127423.11	AUNIP	protein_coding	2161	1	1	1	1	0	1	135.5655	150.5709	148.8573	177.5769	88.3369	33.9572
ENSG00000236528.2	ENSG00000236528	lncRNA	849	0	0	0	0	0	0	0.0	0.0	0.0	0.0	0.0	0.0
ENSG00000182749.6	PAQR7	protein_coding	3023	1	1	1	0	1	0	67.2926	51.8127	61.6976	94.6381	77.106	5.0758
ENSG00000207302.1	Y_RNA	misc_RNA	110	0	0	0	0	0	0	0.0	0.0	1.1416	0.0	0.0	14.5194
ENSG00000117632.23	STMN1	protein_coding	2947	0	0	0	1	1	1	69.7568	91.5879	87.728	37.5248	45.0914	421.6814
ENSG00000229786.1	SNRPFP2	processed_pseudogene	251	0	0	0	0	0	0	0.0	0.0	0.0	0.0	0.0	2.2855
ENSG00000223624.1	ENSG00000223624	processed_pseudogene	140	0	0	0	0	0	0	0.0	0.0	0.0	0.0	0.0	0.0
ENSG00000283938.1	MIR3917	miRNA	93	0	0	0	0	0	0	0.0071	0.0005	0.0027	0.0014	0.0098	0.0837
ENSG00000158006.14	PAFAH2	protein_coding	3487	1	1	1	1	0	1	20.562	21.4333	24.9222	28.6354	14.6651	17.6999
ENSG00000207237.1	RNU6-110P	snRNA	104	0	0	0	0	0	0	0.0	0.0	0.0	0.0	0.0	0.0
ENSG00000252190.1	ENSG00000252190	scaRNA	125	0	0	0	0	0	0	0.0	0.0	0.0	0.0	0.0	0.0
ENSG00000252691.1	ENSG00000252691	scaRNA	84	0	0	0	0	0	0	0.0	0.0	0.0	0.0	0.0	0.0
ENSG00000158008.10	EXTL1	protein_coding	4020	0	0	0	0	1	0	6.0345	9.4984	11.4597	7.3399	7.8235	0.0
ENSG00000158014.15	SLC30A2	protein_coding	3249	0	0	0	0	0	0	0.0	0.0	0.2452	0.0	0.0	31.559
ENSG00000284309.1	ENSG00000284309	lncRNA	941	0	0	0	0	0	0	0.0	0.0	0.0	0.0	0.0	4.9383
ENSG00000158022.7	TRIM63	protein_coding	1770	0	0	0	0	0	0	0.0	4.3423	1.5385	1.1967	3.7734	22.9385
ENSG00000175087.10	PDIK1L	protein_coding	4279	1	1	1	1	0	0	20.13	20.2968	25.793	20.4934	5.2366	5.8513
ENSG00000197245.6	FAM110D	protein_coding	2799	0	0	0	0	0	0	0.0	0.0	0.0	0.0	4.4623	0.0
ENSG00000282872.2	C1orf232	protein_coding	1085	0	0	0	0	0	0	0.0	0.0	0.7756	0.0	0.0	0.0
ENSG00000236782.7	ZNF593OS	protein_coding	1468	1	1	1	0	0	0	231.7477	186.9991	325.9962	346.6247	235.9195	26.1114
ENSG00000142684.9	ZNF593	protein_coding	698	1	0	0	0	0	1	209.9067	148.1151	295.4157	295.3488	176.3353	322.8254
ENSG00000142675.18	CNKSR1	protein_coding	2673	0	0	0	0	0	0	1.6394	0.0	0.1515	1.4284	15.2355	10.2009
ENSG00000188782.9	CATSPER4	protein_coding	1867	0	0	0	0	0	0	0.0	0.0	0.0	0.0	0.0	0.0
ENSG00000236155.7	ZPLD2P	transcribed_unprocessed_pseudogene	2108	0	0	0	0	0	0	0.0	0.0	0.0	0.0	0.0	0.0
ENSG00000278572.1	ENSG00000278572	unprocessed_pseudogene	899	0	0	0	0	0	0	0.0	0.0	0.0	0.0	0.0	3.7918
ENSG00000130695.16	CEP85	protein_coding	3935	0	1	1	1	0	1	283.9632	245.5518	293.029	288.3844	241.4021	69.8972
ENSG00000270733.1	ENSG00000270733	processed_pseudogene	358	0	0	0	0	0	0	0.0	0.0	0.0	0.0	0.0	0.0
ENSG00000142669.15	SH3BGRL3	protein_coding	768	0	0	0	0	0	0	12.0866	3.6225	1.521	1.1154	6.4733	9.8475
ENSG00000158062.21	UBXN11	protein_coding	2646	0	0	1	0	0	0	398.6781	250.3568	336.3688	513.4808	629.6236	53.0914
ENSG00000169442.9	CD52	protein_coding	581	0	0	0	0	0	0	5.0557	0.0	0.0	2.4353	3.5115	1.7851
ENSG00000176092.17	CRYBG2	protein_coding	6259	0	0	0	0	0	1	1.248	16.4408	3.5555	2.4037	7.628	73.3707
ENSG00000225854.2	ENSG00000225854	processed_pseudogene	346	0	0	0	0	0	0	0.0	0.0	0.0	0.0	0.0	7.1447
ENSG00000176083.18	ZNF683	protein_coding	1712	0	0	0	0	0	0	0.0	0.0	0.0	0.0	0.0	0.0
ENSG00000131914.11	LIN28A	protein_coding	3975	0	0	0	0	0	0	29.1166	18.6908	30.9368	47.6003	63.8309	583.8401
ENSG00000117682.17	DHDDS	protein_coding	3338	0	0	0	0	0	0	37.2959	34.9287	34.5154	35.665	58.8533	62.9177
ENSG00000223583.1	ENSG00000223583	processed_pseudogene	535	0	0	0	0	0	0	0.0	0.0	0.0	0.0	0.0	0.0
ENSG00000225891.2	DHDDS-AS1	lncRNA	1140	0	0	0	0	0	0	0.0	0.0	0.1874	0.3154	2.458	0.8903
ENSG00000198830.11	HMGN2	protein_coding	1940	0	1	1	1	0	0	413.8388	522.2168	464.4044	398.2231	226.8995	247.8146
ENSG00000224129.1	DPPA2P2	processed_pseudogene	897	0	0	0	0	0	0	0.0	0.0	0.0	0.0	0.0	0.0
ENSG00000117676.14	RPS6KA1	protein_coding	3202	1	0	0	0	0	1	33.0802	27.8173	29.4468	42.5224	23.6095	47.5678
ENSG00000238705.1	MIR1976	miRNA	52	0	0	0	0	0	0	0.0	0.0	0.0	0.0	0.0	0.0
ENSG00000243905.3	RN7SL679P	misc_RNA	304	0	0	0	0	0	0	0.0	0.0	0.0	0.0	0.0	0.0
ENSG00000252802.1	Y_RNA	misc_RNA	102	0	0	0	0	0	0	0.0	0.0	0.0	0.0	0.0	0.0
ENSG00000252429.2	RNU7-29P	snRNA	64	0	0	0	0	0	0	0.0	0.0	0.0	0.0	0.0	0.0
ENSG00000289452.1	ENSG00000289452	lncRNA	204	0	0	0	0	0	0	0.0	0.0	0.0	0.0	0.0	5.7858
ENSG00000229247.2	ENSG00000229247	processed_pseudogene	238	0	0	0	0	0	0	0.0	0.0	0.0	0.0	0.0	0.0
ENSG00000238316.1	ENSG00000238316	snoRNA	104	0	0	0	0	0	0	0.0	0.0	0.0	0.0	0.0	0.0
ENSG00000235069.2	ENSG00000235069	processed_pseudogene	235	0	0	0	0	0	0	0.0	0.0	0.0	0.0	0.0	0.0
ENSG00000260063.1	ENSG00000260063	lncRNA	2000	0	0	0	0	0	0	1.1834	0.0	0.8453	0.3667	1.1642	0.0
ENSG00000117713.21	ARID1A	protein_coding	8595	1	1	1	1	1	1	183.3232	200.266	164.3199	139.7244	121.0163	102.389
ENSG00000060642.12	PIGV	protein_coding	4972	1	1	0	0	0	0	16.1447	12.0464	30.0778	29.0021	13.1372	3.4547
ENSG00000241188.3	RN7SL165P	misc_RNA	291	0	0	0	0	0	0	0.0	0.0	0.0	0.0	0.0	0.0
ENSG00000287810.1	ENSG00000287810	unprocessed_pseudogene	177	0	0	0	0	0	0	4.6646	0.0	0.0	1.259	8.1629	12.7073
ENSG00000204160.12	ZDHHC18	protein_coding	5045	1	1	1	0	0	1	20.5942	21.0836	37.6304	42.2466	34.5999	34.9656
ENSG00000175793.12	SFN	protein_coding	1308	0	0	0	0	1	1	0.7116	0.0	0.6434	0.0	22.01	54.3573
ENSG00000142751.15	GPN2	protein_coding	4665	0	0	0	0	0	0	29.5572	19.4544	23.851	31.6544	21.9071	14.3009
ENSG00000226698.1	ENSG00000226698	lncRNA	306	0	0	0	0	0	0	0.0	0.0	0.0	0.0	0.0	0.0
ENSG00000289554.1	ENSG00000289554	lncRNA	1127	0	0	0	0	0	0	0.0	0.0	0.0	0.0	0.7805	5.4269
ENSG00000198746.13	GPATCH3	protein_coding	2125	1	1	1	1	1	1	68.4949	77.0101	58.6388	43.8335	93.6691	52.9362
ENSG00000090273.14	NUDC	protein_coding	1792	0	0	0	0	1	1	78.3832	81.9493	40.2767	39.0441	30.9102	166.486
ENSG00000131910.5	NR0B2	protein_coding	1165	0	0	0	0	0	0	0.0	0.0	0.0	0.0	0.0	1.587
ENSG00000175707.10	KDF1	protein_coding	1855	1	1	1	1	0	1	40.6457	36.435	69.4051	51.3782	40.8473	21.3378
ENSG00000172746.6	RPL12P13	unprocessed_pseudogene	497	0	0	0	0	0	0	0.0	0.0	0.0	0.0	0.0	0.0
ENSG00000224064.1	RPL32P6	processed_pseudogene	397	0	0	0	0	0	0	0.0	0.0	0.0	0.0	0.0	0.0
ENSG00000225294.1	OSTCP2	processed_pseudogene	444	0	0	0	0	0	0	0.0	0.0	0.0	0.0	0.0	6.144
ENSG00000253368.4	TRNP1	protein_coding	1961	0	0	0	0	0	0	1.2376	4.4947	3.8335	7.4749	3.706	11.5244
ENSG00000158246.8	TENT5B	protein_coding	2382	1	1	1	1	1	1	278.9039	304.1967	529.8771	583.8867	306.9024	73.8851
ENSG00000090020.11	SLC9A1	protein_coding	4737	0	0	0	0	0	0	49.798	53.9086	75.6526	78.6256	116.385	116.4971
ENSG00000229985.2	ENSG00000229985	processed_pseudogene	527	0	0	0	0	0	0	0.0	0.0	0.0	0.0	0.0	0.0
ENSG00000214973.3	CHCHD3P3	processed_pseudogene	640	0	0	0	0	0	0	8.4049	5.2354	3.2945	3.9418	0.5908	24.6715
ENSG00000225159.1	NPM1P39	processed_pseudogene	867	0	0	0	0	0	0	18.3128	31.7135	9.3256	5.4951	48.9059	157.4148
ENSG00000225990.2	SNRPEP7	processed_pseudogene	220	0	0	0	0	0	0	0.0	0.0	0.0	0.0	0.0	0.0
ENSG00000224311.1	ENSG00000224311	lncRNA	379	0	0	0	0	1	0	0.0	0.0	0.0	0.0	0.0	0.0
ENSG00000142784.16	WDTC1	protein_coding	5149	0	0	0	1	0	0	45.5347	51.105	91.3868	86.6568	79.5712	32.0133
ENSG00000252098.1	Y_RNA	misc_RNA	104	0	0	0	0	0	0	0.0	0.0	0.0	0.0	0.0	0.0
ENSG00000243659.1	ENSG00000243659	processed_pseudogene	282	0	0	0	0	0	0	0.0	0.0	0.0	0.0	0.0	0.0
ENSG00000186501.15	TMEM222	protein_coding	2861	0	0	0	0	0	1	4.5067	4.7665	13.3722	14.0084	11.0821	39.0873
ENSG00000206888.1	RNU6-48P	snRNA	107	0	0	0	0	0	0	0.0	0.0	0.0	0.0	0.0	0.0
ENSG00000241547.1	ACTG1P20	processed_pseudogene	468	0	0	0	0	0	0	1.1333	0.0	0.0	0.0	7.0334	3.3245
ENSG00000142765.18	SYTL1	protein_coding	2681	0	0	0	0	0	0	0.0	0.0	0.0	0.2478	1.3344	0.0
ENSG00000142733.17	MAP3K6	protein_coding	4438	0	0	0	0	0	0	1.7803	1.1525	2.7085	9.1094	4.5078	2.8744
ENSG00000142748.13	FCN3	protein_coding	1032	0	0	0	0	0	0	0.0	0.0	0.0	0.0	0.0	0.0
ENSG00000174950.11	CD164L2	protein_coding	1457	0	0	0	0	0	0	0.0	0.0	0.0	0.0	0.0	0.0
ENSG00000231207.1	ENSG00000231207	processed_pseudogene	355	0	0	0	0	0	0	0.0	0.0	0.0	0.0	0.0	0.0
ENSG00000181773.7	GPR3	protein_coding	2137	0	0	0	0	0	0	6.8162	4.115	14.3858	11.8628	11.8532	0.0
ENSG00000158195.11	WASF2	protein_coding	5681	0	0	0	0	0	0	79.6262	73.1695	99.698	106.2213	98.7828	62.8132
ENSG00000241169.1	ENSG00000241169	lncRNA	428	0	0	0	0	0	0	0.0	0.0	0.0	0.0	0.0	0.0
ENSG00000237429.1	ENSG00000237429	lncRNA	283	0	0	0	0	0	0	0.0	0.0	0.0	0.0	0.0	0.0
ENSG00000126705.15	AHDC1	protein_coding	6438	1	1	1	1	0	1	29.4248	25.4181	26.247	30.5419	21.5497	12.4136
ENSG00000000938.13	FGR	protein_coding	2637	0	0	0	0	0	0	0.0	0.0	0.0	0.2667	0.0	0.0
ENSG00000235912.1	ENSG00000235912	processed_pseudogene	192	0	0	0	0	0	0	0.0	0.0	0.0	0.0	0.0	9.823
ENSG00000233975.2	LINC02574	lncRNA	1663	0	0	0	0	1	0	1.8505	0.0	4.3049	5.7598	0.0	0.0
ENSG00000126709.16	IFI6	protein_coding	911	0	0	0	0	0	0	0.5437	0.0	0.0	0.0	0.0	0.0
ENSG00000225886.3	ENSG00000225886	lncRNA	658	0	0	0	0	0	0	0.0	0.0	0.0	0.0	0.0	0.0
ENSG00000206767.1	RNU6-949P	snRNA	107	0	0	0	0	0	0	0.0	0.0	0.0	0.0	0.0	0.0
ENSG00000226662.2	CHMP1AP1	processed_pseudogene	662	0	0	0	0	0	0	0.0	0.0	0.0	0.0	0.0	0.0
ENSG00000207095.1	RNU6-424P	snRNA	105	0	0	0	0	0	0	0.0	0.0	0.0	0.0	0.0	0.0
ENSG00000287244.1	ENSG00000287244	lncRNA	935	0	0	0	0	1	0	3.3127	0.0	1.4212	2.3233	4.6528	0.0
ENSG00000009780.16	FAM76A	protein_coding	3579	0	0	0	0	1	0	67.8601	133.3968	123.2048	110.458	129.2114	25.0335
ENSG00000231344.1	ENSG00000231344	processed_pseudogene	349	0	0	0	0	0	0	0.0	0.0	0.9666	0.0	2.1897	1.7856
ENSG00000230833.1	RPEP3	processed_pseudogene	676	0	0	0	0	0	0	0.0	0.0	0.0	0.0	1.578	0.0
ENSG00000117758.14	STX12	protein_coding	3034	0	1	0	0	0	0	86.4081	77.222	129.43	137.1514	110.0522	27.8026
ENSG00000269971.1	ENSG00000269971	lncRNA	184	0	0	0	0	0	0	4.3784	0.0	0.0	0.0	19.1441	0.2916
ENSG00000270031.1	ENSG00000270031	lncRNA	359	0	0	0	0	0	0	0.0	0.0	0.0104	0.0	0.0	0.0
ENSG00000223062.1	RNU6-1245P	snRNA	106	0	0	0	0	0	0	0.0	0.0	0.0	0.0	1.9526	0.0
ENSG00000286433.1	ENSG00000286433	lncRNA	1471	0	0	0	0	0	0	0.0	0.0	0.0	0.0	0.0	0.0
ENSG00000117751.18	PPP1R8	protein_coding	2651	1	0	0	1	1	1	35.3725	35.1774	46.521	24.6857	45.1603	64.8866
ENSG00000252947.1	SCARNA1	scaRNA	166	0	0	0	0	0	0	0.0	0.0	0.0	0.0	0.0	0.0
ENSG00000130775.16	THEMIS2	protein_coding	2861	0	0	0	0	0	1	2.1358	0.0	0.1874	0.6691	5.0928	0.9842
ENSG00000117748.10	RPA2	protein_coding	1584	0	0	0	0	0	0	175.2591	145.8273	147.033	157.107	98.221	61.0195
ENSG00000130768.15	SMPDL3B	protein_coding	1913	0	0	0	0	0	0	2.2901	3.049	0.9632	4.4617	5.1758	0.0
ENSG00000227050.1	ENSG00000227050	lncRNA	491	0	0	0	0	0	0	0.0	0.0	0.0	0.0	0.0	0.0
ENSG00000158156.9	XKR8	protein_coding	4991	1	1	1	1	0	1	34.7054	40.955	80.3199	85.5058	48.222	5.9638
ENSG00000158161.16	EYA3	protein_coding	5999	0	0	0	0	0	1	33.2299	20.8019	30.3449	27.6574	46.7305	36.312
ENSG00000238231.2	ENSG00000238231	processed_pseudogene	367	0	0	0	0	0	0	0.0	0.0	0.8733	0.0	0.0	2.6314
ENSG00000240750.3	RN7SL559P	misc_RNA	297	0	0	0	0	0	0	0.0	0.0	0.0	0.0	0.0	9.6296
ENSG00000228589.3	SPCS2P4	processed_pseudogene	681	0	0	0	0	0	0	44.5055	80.5399	35.8053	47.2529	41.4038	32.7854
ENSG00000228943.1	ENSG00000228943	processed_pseudogene	235	0	0	0	0	0	0	0.0	0.0	0.0	0.0	0.0	0.0
ENSG00000289576.1	ENSG00000289576	lncRNA	951	0	0	0	0	0	0	0.0	0.0	0.0	0.0	0.0	0.0
ENSG00000214812.3	ENSG00000214812	processed_pseudogene	557	0	0	0	0	0	0	0.0	0.0	0.0	0.0	0.0	0.0
ENSG00000253005.1	RNU6-176P	snRNA	105	0	0	0	0	0	0	0.0	0.0	0.0	0.0	0.0	0.0
ENSG00000169403.12	PTAFR	protein_coding	4191	0	0	0	0	0	0	0.0	0.0	0.0	0.0	1.9725	1.1669
ENSG00000126698.11	DNAJC8	protein_coding	1763	0	0	1	1	1	1	189.0101	229.7744	155.7152	136.8497	114.0456	116.9595
ENSG00000130770.18	ATP5IF1	protein_coding	1855	0	0	0	0	1	0	21.7385	39.3254	13.4433	3.6109	47.6932	23.0621
ENSG00000270605.1	ENSG00000270605	lncRNA	1945	0	0	0	0	0	0	0.0	0.0	0.0	0.0	0.8513	0.0
ENSG00000271398.1	ENSG00000271398	lncRNA	425	0	0	0	0	0	0	0.0	0.0	0.0	0.0	0.0	0.0
ENSG00000130766.5	SESN2	protein_coding	3462	0	0	0	0	1	1	94.2461	59.5413	92.9393	82.3062	75.2312	35.0196
ENSG00000130772.14	MED18	protein_coding	1829	1	1	0	1	0	1	14.0489	19.1443	16.4012	19.8948	33.5693	21.3907
ENSG00000204138.13	PHACTR4	protein_coding	6048	0	0	0	0	1	0	30.4488	11.2042	7.8329	10.5608	9.6419	21.4946
ENSG00000206779.1	Y_RNA	misc_RNA	101	0	0	0	0	0	0	0.0	0.0	0.0	0.0	0.0	0.0
ENSG00000229820.2	ENSG00000229820	processed_pseudogene	394	0	0	0	0	0	0	0.0	0.0	0.0	0.0	0.0	0.0
ENSG00000221216.1	RNU6ATAC27P	snRNA	119	0	0	0	0	0	0	0.0	0.0	0.0	0.0	2.3079	0.0
ENSG00000180198.17	RCC1	protein_coding	2844	0	0	1	1	1	1	96.8853	123.2468	106.9216	96.1578	117.5166	232.7023
ENSG00000242125.3	SNHG3	lncRNA	2614	0	0	0	0	0	0	2.2937	0.1521	1.1206	0.2868	75.2339	154.3219
ENSG00000274266.1	SNORA73A	snoRNA	206	0	0	0	0	0	0	0.2859	0.0	0.0	1.5544	3.2511	0.4507
ENSG00000200087.1	SNORA73B	snoRNA	204	0	0	0	0	0	0	10.0567	0.0	7.2212	8.4953	37.1293	216.6049
ENSG00000231468.2	PRDX3P2	processed_pseudogene	611	0	0	0	0	0	0	0.0	0.0	0.0	0.0	0.0	2.8571
ENSG00000279443.1	ENSG00000279443	TEC	2083	0	0	0	0	0	0	0.0	0.0	0.0	0.2701	1.0911	1.8525
ENSG00000180098.9	TRNAU1AP	protein_coding	2040	0	0	0	0	0	0	20.0593	23.349	28.0716	34.112	22.7759	28.2194
ENSG00000197989.15	SNHG12	lncRNA	1998	0	0	0	0	1	0	0.0	0.671	1.1911	0.538	61.4285	278.1036
ENSG00000221539.1	SNORD99	snoRNA	74	0	0	0	0	0	0	2.5695	0.0	0.0	0.0	0.0	25.9887
ENSG00000278274.1	SNORA61	snoRNA	130	0	0	0	0	0	0	0.0	0.0	0.0	0.0	1.2588	0.6572
ENSG00000273544.1	SNORA44	snoRNA	132	0	0	0	0	0	0	0.0	0.0	0.1996	0.0	0.2793	0.2048
ENSG00000280498.1	SNORA16A	snoRNA	135	0	0	0	0	0	0	0.0	0.0	0.0	0.0	0.2753	0.2335
ENSG00000274582.1	SNORA16A	snoRNA	137	0	0	0	0	0	0	0.0	0.0	0.0	0.0	0.258	0.0047
ENSG00000120656.14	TAF12	protein_coding	3283	1	0	0	0	0	0	99.5255	147.7169	146.3635	129.3021	77.4388	56.4271
ENSG00000188060.8	RAB42	protein_coding	2236	0	0	0	0	0	0	0.0	0.0	0.2238	0.2767	0.0	0.0
ENSG00000229388.1	LINC01715	lncRNA	688	0	0	0	0	0	0	9.5265	4.3943	3.4587	2.6781	0.0	0.0
ENSG00000270103.3	ENSG00000270103	lncRNA	131	0	0	0	0	0	0	0.0	0.0	0.0	0.0	0.5539	3.5
ENSG00000274978.1	RNU11	snRNA	134	0	0	0	0	0	0	0.0	0.0	0.0	0.0	1.0031	6.2182
ENSG00000162419.13	GMEB1	protein_coding	6358	1	1	1	1	1	1	88.9747	101.8943	104.3155	81.8381	67.4446	32.9737
ENSG00000252777.1	ENSG00000252777	scaRNA	130	0	0	0	0	0	0	0.0	0.0	0.0	0.0	0.0	0.0
ENSG00000289291.1	ENSG00000289291	lncRNA	1627	0	0	0	0	0	0	6.117	3.9706	5.1371	2.3063	12.7395	43.575
ENSG00000198492.16	YTHDF2	protein_coding	2825	1	1	1	1	1	1	68.6873	66.4601	69.2812	64.9857	83.7728	136.8997
ENSG00000116329.12	OPRD1	protein_coding	9317	0	0	0	0	0	0	0.8035	0.3068	0.0475	0.068	0.2431	0.0
ENSG00000233427.1	ENSG00000233427	lncRNA	1085	0	0	0	0	0	0	0.0	0.0	0.0	0.0	0.0	0.0
ENSG00000199756.1	Y_RNA	misc_RNA	110	0	0	0	0	0	0	0.0	0.0	0.0	0.0	0.0	0.0
ENSG00000159023.22	EPB41	protein_coding	6388	0	1	0	1	0	1	136.1102	89.9858	111.4264	118.9658	120.9587	15.1848
ENSG00000225616.2	ENSG00000225616	processed_pseudogene	331	0	0	0	0	0	0	0.0	0.0	0.0	0.0	0.0	0.0
ENSG00000206704.1	Y_RNA	misc_RNA	101	0	0	0	0	0	0	0.0	0.0	0.0	0.0	0.0	0.0
ENSG00000277958.1	Metazoa_SRP	misc_RNA	282	0	0	0	0	0	0	0.0	0.0	0.0	0.0	0.0	0.0
ENSG00000253304.2	TMEM200B	protein_coding	2553	0	1	0	0	0	0	0.0	0.0	0.0	0.0	0.0	3.8577
ENSG00000225750.1	ENSG00000225750	lncRNA	279	0	0	0	0	0	0	0.0	0.0	0.0	0.0	0.0	0.0
ENSG00000116350.18	SRSF4	protein_coding	8128	1	1	1	1	1	1	111.3254	114.5128	102.6914	60.8542	42.2662	137.7152
ENSG00000277916.1	ENSG00000277916	misc_RNA	169	0	0	0	0	0	0	0.0	0.0	0.0	0.0	0.0054	0.0432
ENSG00000116353.16	MECR	protein_coding	2515	0	0	0	0	1	0	23.2399	24.573	28.1615	29.9391	11.0051	37.4417
ENSG00000237934.1	ENSG00000237934	lncRNA	573	0	0	0	0	0	0	0.0	0.0	0.0	0.0	0.0	0.0
ENSG00000060656.20	PTPRU	protein_coding	5573	0	0	0	0	0	0	4.0603	3.2883	5.961	14.5512	9.1394	149.5953
ENSG00000230523.1	LINC01756	lncRNA	2148	0	0	0	0	1	0	0.0	0.0	0.0	0.0	0.0	1.685
ENSG00000225011.4	ENSG00000225011	unprocessed_pseudogene	349	0	0	0	0	0	0	0.0	0.0	0.0	0.0	0.0	0.0
ENSG00000228176.1	ENSG00000228176	lncRNA	498	0	0	0	0	0	0	0.0	0.0	0.0	0.0	0.0	0.0
ENSG00000284676.1	ENSG00000284676	lncRNA	1953	0	0	0	0	0	0	0.0	0.0	0.0	0.7688	0.0	0.5917
ENSG00000270927.1	ENSG00000270927	processed_pseudogene	493	0	0	0	0	0	0	0.0	0.0	0.0	0.0	0.0	0.0
ENSG00000233399.2	LINC01648	lncRNA	1519	0	0	0	0	0	0	0.0	0.0	0.0	0.0	0.0	0.0
ENSG00000233372.1	ENSG00000233372	lncRNA	551	0	0	0	0	0	0	0.0	0.0	0.0	0.0	0.0	0.0
ENSG00000231251.1	ENSG00000231251	processed_pseudogene	93	0	0	0	0	0	0	0.0	0.0	0.0	0.0	0.0	0.0
ENSG00000236335.1	ENSG00000236335	lncRNA	507	0	0	0	0	0	0	0.0	0.0	0.0	0.0	0.0	0.0
ENSG00000231949.1	ENSG00000231949	lncRNA	481	0	0	0	0	0	0	0.0	0.0	0.0	0.0	0.0	0.0
ENSG00000162510.6	MATN1	protein_coding	3830	0	0	0	0	1	0	0.0	0.0	0.0	0.0	0.7232	0.2511
ENSG00000186056.10	MATN1-AS1	lncRNA	3925	0	0	0	0	0	0	0.2524	0.0	0.0	0.0	3.7883	0.0
ENSG00000287510.1	ENSG00000287510	lncRNA	1077	0	0	0	0	0	0	0.0	0.0	0.0	0.0	0.0	0.0
ENSG00000162511.8	LAPTM5	protein_coding	2177	0	0	0	0	1	0	0.0	0.0	0.0	0.0	1.331	0.0
ENSG00000264773.1	MIR4420	miRNA	77	0	0	0	0	0	0	0.0	0.0	0.0	0.0	0.0	0.0
ENSG00000229607.1	ENSG00000229607	lncRNA	444	0	0	0	0	0	0	0.0	0.0	0.0	0.0	0.0	0.0
ENSG00000223382.6	LINC01778	lncRNA	1732	0	0	0	0	0	0	0.0	0.0	0.0	0.0	0.0	0.0
ENSG00000222784.1	RN7SKP91	misc_RNA	288	0	0	0	0	0	0	0.0	0.0	0.0	0.0	0.0	0.0
ENSG00000235143.1	ENSG00000235143	lncRNA	1747	0	0	0	0	0	0	0.0	0.0	0.0	0.0	0.3623	0.0
ENSG00000162512.16	SDC3	protein_coding	6392	0	0	0	0	0	0	9.1395	4.4107	6.5167	11.3802	6.3571	0.9991
ENSG00000266210.2	RN7SL371P	misc_RNA	267	0	0	0	0	0	0	0.0	0.0	0.0	0.0	0.0	0.0
ENSG00000134644.16	PUM1	protein_coding	5385	0	0	0	0	0	0	34.5977	25.0572	15.8319	17.0348	16.7528	88.3775
ENSG00000237329.2	ENSG00000237329	processed_pseudogene	507	0	0	0	0	0	0	0.0	0.0	0.0	0.0	0.0	0.0
ENSG00000232768.1	ENSG00000232768	processed_pseudogene	163	0	0	0	0	0	0	0.0	0.0	0.0	0.0	0.0	2.5572
ENSG00000215900.4	SELENOWP1	processed_pseudogene	252	0	0	0	0	0	0	0.0	0.0	0.0	0.0	0.0	0.0
ENSG00000225142.2	ENSG00000225142	processed_pseudogene	436	0	0	0	0	0	0	0.0	0.0	0.0	0.0	0.0	0.0
ENSG00000084628.10	NKAIN1	protein_coding	2922	0	0	0	0	0	0	5.6803	0.0	0.0	0.0	0.0	0.6229
ENSG00000060688.13	SNRNP40	protein_coding	1928	0	0	0	0	0	0	74.6976	70.8361	83.2989	99.8611	109.6873	141.9786
ENSG00000229447.2	ENSG00000229447	processed_pseudogene	437	0	0	0	0	0	0	0.0	0.0	0.0	0.0	0.0	7.1396
ENSG00000121766.16	ZCCHC17	protein_coding	1730	1	0	0	1	1	1	239.1876	309.5283	232.164	199.9371	115.4431	43.5839
ENSG00000229044.1	ENSG00000229044	lncRNA	439	0	0	0	0	0	1	0.0	0.0	0.0	0.0	0.0	2.1925
ENSG00000121769.8	FABP3	protein_coding	1097	0	0	0	0	0	0	7.6312	4.6127	9.1057	4.4935	4.7639	195.5168
ENSG00000168528.12	SERINC2	protein_coding	2807	0	0	0	0	0	0	25.4916	53.1997	108.5894	28.5037	47.0691	2.4759
ENSG00000215899.3	ENSG00000215899	processed_pseudogene	1342	0	0	0	0	0	0	0.0	0.0	0.0	0.0	0.0	0.0
ENSG00000206981.1	RNU6-40P	snRNA	107	0	0	0	0	0	0	0.0	0.0	0.0	0.0	0.0	0.0
ENSG00000260386.6	LDC1P	transcribed_unitary_pseudogene	2270	0	0	0	0	0	0	0.0	0.0	0.0	0.162	0.4962	0.0
ENSG00000265961.1	Y_RNA	misc_RNA	114	0	0	0	0	0	0	0.0	0.0	0.0	0.0	0.0	0.0
ENSG00000284543.1	LINC01226	lncRNA	5019	0	0	0	0	0	0	0.0	0.0	0.0	0.0353	16.3207	0.7753
ENSG00000229167.2	ENSG00000229167	lncRNA	591	0	0	0	0	0	0	0.0	0.0	0.0	0.0	0.0	0.0
ENSG00000142910.16	TINAGL1	protein_coding	4759	0	0	0	0	0	1	2.1561	0.0	0.0	0.1187	0.5127	12.1142
ENSG00000121764.12	HCRTR1	protein_coding	2307	0	0	0	0	0	0	1.592	0.0	0.0	0.0	0.0	0.0
ENSG00000162517.13	PEF1	protein_coding	1614	0	0	0	0	0	1	20.1859	7.1897	17.2348	19.8665	14.5547	52.2304
ENSG00000235790.7	PEF1-AS1	lncRNA	900	0	0	0	0	0	0	0.0	0.0	0.0	0.0	0.0	0.0
ENSG00000264078.1	ENSG00000264078	lncRNA	480	0	0	0	0	0	0	0.0	0.0	0.0	0.0	0.0	0.0
ENSG00000084636.18	COL16A1	protein_coding	5418	0	0	0	0	0	0	0.0	0.0	0.0	0.0	0.0	0.3588
ENSG00000121753.13	ADGRB2	protein_coding	5708	0	0	1	1	1	0	15.9942	7.9773	26.8772	23.2211	22.7124	0.0
ENSG00000266580.1	MIR4254	miRNA	76	0	0	0	0	0	0	0.0	0.0	0.0	0.0	0.0	0.0
ENSG00000254545.1	ENSG00000254545	lncRNA	537	0	0	0	0	0	0	0.0	0.0	0.0	0.0	0.0	0.0
ENSG00000134668.13	SPOCD1	protein_coding	3933	0	0	0	1	0	0	12.5055	0.0	0.0	0.0	0.7355	0.0
ENSG00000203620.2	ENSG00000203620	lncRNA	2257	0	0	0	0	0	0	0.0	0.0	0.0	0.0	0.0	0.0
ENSG00000269967.1	ENSG00000269967	lncRNA	587	0	0	0	0	0	0	0.0	0.0	0.0	0.0	0.0	2.517
ENSG00000184007.22	PTP4A2	protein_coding	3910	0	1	0	0	0	0	86.5858	76.0408	63.0151	66.4302	57.1636	83.9368
ENSG00000288678.1	ENSG00000288678	protein_coding	66	0	0	0	0	0	0	0.0172	0.1194	0.3108	0.3329	0.3315	0.252
ENSG00000228634.1	ENSG00000228634	lncRNA	517	0	0	0	0	0	0	1.6357	0.0	0.0	0.0	0.0	0.0
ENSG00000284702.1	ENSG00000284702	lncRNA	1873	0	0	0	0	0	0	0.0	0.0	0.0	0.0	0.0	0.0
ENSG00000121774.18	KHDRBS1	protein_coding	2738	0	0	0	0	1	0	164.2449	137.5189	162.4595	135.0663	77.8896	210.4736
ENSG00000203325.3	ENSG00000203325	lncRNA	624	0	0	0	0	0	0	0.0	0.0	0.0	0.0	0.0	0.0
ENSG00000121775.18	TMEM39B	protein_coding	2087	0	0	0	0	0	0	15.2761	15.6588	21.7193	26.2957	22.6278	8.2583
ENSG00000266203.1	MIR5585	miRNA	59	0	0	0	0	0	0	0.0	0.0	0.0	0.0	0.0	0.8394
ENSG00000276493.1	Metazoa_SRP	misc_RNA	291	0	0	0	0	0	0	0.0	0.0	0.0	0.0	0.0	0.0
ENSG00000025800.14	KPNA6	protein_coding	7355	0	1	1	1	1	1	59.529	39.0636	57.3455	65.6231	77.1392	59.9413
ENSG00000250135.1	ENSG00000250135	lncRNA	667	0	0	0	0	0	0	0.0	0.0	0.0	0.0	3.1029	0.0
ENSG00000084652.16	TXLNA	protein_coding	5012	0	0	0	0	1	1	4.8042	2.939	2.1655	0.4956	5.8521	56.9672
ENSG00000160050.16	CCDC28B	protein_coding	3507	0	0	0	0	0	0	2.7323	0.0	3.4631	1.0979	1.8307	0.0
ENSG00000224066.1	ENSG00000224066	lncRNA	786	0	0	0	0	0	0	0.0	1.4682	0.0	0.0	0.0	0.0
ENSG00000160051.12	IQCC	protein_coding	2252	0	1	0	1	1	1	6.5257	2.2025	4.4679	5.2728	1.8646	4.2681
ENSG00000222046.3	DCDC2B	protein_coding	1863	0	0	0	0	0	0	0.0	0.0	0.2604	0.0	1.4426	0.0
ENSG00000160055.20	TMEM234	protein_coding	2736	0	0	0	0	0	1	2.6065	4.4979	5.6706	3.7527	10.3385	6.177
ENSG00000084623.12	EIF3I	protein_coding	3176	0	0	0	0	1	1	68.0841	49.0069	56.2306	63.2399	80.9117	324.9428
ENSG00000220785.8	MTMR9LP	transcribed_unprocessed_pseudogene	2666	0	0	0	0	0	0	3.6551	0.0	0.0	0.0	1.2601	0.0
ENSG00000183615.6	FAM167B	protein_coding	947	0	0	0	0	0	0	0.0	0.0	0.0	0.0	0.0	0.0
ENSG00000182866.17	LCK	protein_coding	2166	0	0	0	0	0	0	0.0	0.0	0.0	0.0	4.42	0.0
ENSG00000277617.1	Metazoa_SRP	misc_RNA	260	0	0	0	0	0	0	0.0	0.0	0.0	0.0	0.0	0.0
ENSG00000252450.1	Y_RNA	misc_RNA	110	0	0	0	0	0	0	0.0	0.0	0.0	0.295	0.0	0.0
ENSG00000116478.12	HDAC1	protein_coding	2409	0	0	0	0	0	0	26.3197	30.3135	28.1818	31.8852	45.1881	113.4432
ENSG00000175130.7	MARCKSL1	protein_coding	1546	0	0	0	0	1	1	19.3648	3.2509	5.4953	4.6701	27.8874	199.2474
ENSG00000233775.1	ENSG00000233775	lncRNA	687	0	0	0	0	0	0	0.0	0.0	0.0	0.0	0.0	0.0
ENSG00000162526.7	TSSK3	protein_coding	1026	0	0	0	0	0	0	0.0	0.0	0.0	0.0	0.0	0.0
ENSG00000225828.2	FAM229A	protein_coding	2759	0	0	0	0	0	0	0.0	0.0	0.3621	0.0	0.0	2.1779
ENSG00000160058.19	BSDC1	protein_coding	4599	1	1	0	0	0	1	227.52	216.3913	220.8629	198.0933	239.1005	24.1078
ENSG00000224333.1	GAPDHP20	processed_pseudogene	1007	0	0	0	0	0	0	0.0	0.0	0.0	0.0	2.0	0.0
ENSG00000270850.1	ENSG00000270850	processed_pseudogene	341	0	0	0	0	0	0	0.0	0.0	0.0	0.0	0.0	0.0
ENSG00000229259.1	LRRC37A12P	unprocessed_pseudogene	1801	1	1	0	1	0	0	8.3768	8.8427	13.2433	17.9503	2.7802	1.2695
ENSG00000263529.2	RN7SL122P	misc_RNA	301	0	0	0	0	0	0	0.0	0.0	0.0	0.0	0.0	0.0
ENSG00000254553.1	ENSG00000254553	protein_coding	3447	1	1	1	1	0	0	12.3797	0.0	6.5468	16.152	0.0	1.2928
ENSG00000273274.2	ZBTB8B	protein_coding	12831	1	1	1	1	0	0	15.6815	18.4639	14.0412	11.5884	10.3528	0.5796
ENSG00000160062.15	ZBTB8A	protein_coding	7077	1	1	0	0	0	1	1.1631	3.4272	1.5897	1.4059	1.4415	0.8125
ENSG00000176261.16	ZBTB8OS	protein_coding	1567	1	0	0	1	0	1	27.1198	21.8067	9.9564	12.696	7.6277	53.5699
ENSG00000200591.1	Y_RNA	misc_RNA	102	0	0	0	0	0	0	8.8303	0.0	0.0	0.0	0.0	0.0
ENSG00000162521.19	RBBP4	protein_coding	7883	0	0	0	0	0	0	500.0941	277.6395	388.2903	485.6855	640.8026	62.9333
ENSG00000162520.15	SYNC	protein_coding	3503	0	0	0	0	0	0	1.6607	0.0	0.0	0.0	0.0	5.7651
ENSG00000224409.1	ENSG00000224409	lncRNA	395	0	0	0	0	0	0	0.0	0.0	0.0	0.0	0.0	0.0
ENSG00000162522.11	KIAA1522	protein_coding	5493	0	0	0	0	0	1	31.9396	20.6584	33.8481	36.693	36.1744	9.178
ENSG00000134684.12	YARS1	protein_coding	3263	0	0	0	0	0	1	17.8957	0.0	1.9846	2.376	10.461	226.8225
ENSG00000116497.18	S100PBP	protein_coding	4220	1	1	0	1	0	0	69.018	66.7785	93.9551	68.9769	63.1747	28.9727
ENSG00000160097.20	FNDC5	protein_coding	2831	0	0	0	0	0	0	2.1281	2.0459	0.9593	0.927	0.0	4.1914
ENSG00000121905.10	HPCA	protein_coding	1412	0	0	0	0	0	0	2.9527	0.0	0.5758	0.0	5.4031	0.0
ENSG00000121900.19	TMEM54	protein_coding	1030	1	0	0	1	0	0	48.1319	76.1635	55.3005	54.3445	21.815	184.1437
ENSG00000287691.1	ENSG00000287691	lncRNA	575	0	0	0	0	0	1	0.0	0.0	0.0	0.0	0.0	0.0
ENSG00000116514.17	RNF19B	protein_coding	2677	1	1	0	1	1	1	71.5473	62.1195	110.5436	75.968	120.8587	51.2622
ENSG00000278966.2	ENSG00000278966	TEC	911	0	0	0	0	0	0	0.0	0.0	0.0	0.0	6.7217	8.6374
ENSG00000217644.5	ENSG00000217644	processed_pseudogene	526	0	0	0	0	0	0	0.0	0.0	0.0	0.0	0.0	0.0
ENSG00000239670.1	ENSG00000239670	unprocessed_pseudogene	863	0	0	0	0	0	0	0.0	0.0	0.0	0.0	0.0	1.2194
ENSG00000236065.2	ENSG00000236065	lncRNA	1680	0	0	0	0	0	0	0.0	0.0	0.0	0.0	0.0	0.0
ENSG00000004455.17	AK2	protein_coding	5970	0	0	0	0	0	1	49.1688	59.9405	39.4572	49.8298	42.2782	154.2817
ENSG00000276645.1	Metazoa_SRP	misc_RNA	345	0	0	0	0	0	0	0.0	0.0	0.0	0.0	0.0	2.5479
ENSG00000142920.17	AZIN2	protein_coding	5848	0	0	0	0	0	0	15.8572	16.0114	24.476	31.8433	70.9276	2.4026
ENSG00000278997.1	ENSG00000278997	TEC	1360	0	0	0	0	0	0	0.0	0.0	0.0	0.0	0.0	0.437
ENSG00000116525.14	TRIM62	protein_coding	3817	1	1	1	0	0	1	62.7435	49.4206	72.2538	101.269	76.3379	5.6882
ENSG00000279179.1	ENSG00000279179	TEC	3448	0	0	0	0	0	0	2.7375	0.0	4.9566	1.6395	4.3148	0.0
ENSG00000284721.1	ENSG00000284721	lncRNA	1932	0	0	0	0	0	0	0.0	0.0	0.0	0.0	0.0	0.0
ENSG00000160094.15	ZNF362	protein_coding	3187	1	0	0	0	0	1	31.4828	20.805	20.7938	19.3012	18.8247	9.3394
ENSG00000270115.1	ENSG00000270115	lncRNA	469	0	0	0	0	0	0	0.0	0.0	0.0	0.0	0.0	0.0
ENSG00000184389.9	A3GALT2	protein_coding	1023	0	0	0	0	0	0	0.0	1.4037	0.196	0.6556	0.0	0.0
ENSG00000225313.5	ENSG00000225313	lncRNA	1432	0	0	0	0	0	1	7.4816	0.0	3.0142	0.8679	4.369	13.9283
ENSG00000134686.20	PHC2	protein_coding	4255	1	0	0	0	1	1	55.4925	39.5696	114.8266	107.8487	66.5606	72.1564
ENSG00000284154.1	MIR3605	miRNA	100	0	0	0	0	0	0	0.0011	0.0028	0.0013	0.001	0.0031	0.0029
ENSG00000222112.1	RN7SKP16	misc_RNA	299	0	0	0	0	0	0	0.0	0.0	0.0	0.0	0.0	1.3803
ENSG00000233246.1	PHC2-AS1	lncRNA	490	0	0	0	0	0	0	0.0	0.0	0.0	1.2231	0.0	0.0
ENSG00000234512.1	TLR12P	unitary_pseudogene	2706	0	0	0	0	0	0	0.0	0.0	0.0	0.1655	0.0	0.0
ENSG00000121903.15	ZSCAN20	protein_coding	9456	0	0	1	0	1	1	6.7028	10.1746	3.4568	2.6459	1.7136	1.4455
ENSG00000235907.2	ENSG00000235907	processed_pseudogene	736	0	0	0	0	0	0	0.0	0.0	0.0	0.0	0.0	0.4262
ENSG00000121904.19	CSMD2	protein_coding	13655	0	1	0	0	0	0	0.0	0.5824	0.7353	0.4413	1.2511	0.0
ENSG00000227000.2	HSPD1P14	processed_pseudogene	1618	0	0	0	0	0	0	0.0	0.0	0.0	0.0	0.0	0.0
ENSG00000176256.11	HMGB4	protein_coding	2505	0	0	0	0	0	0	0.0	0.0	0.0	0.0	0.0	0.0
ENSG00000231163.6	CSMD2-AS1	lncRNA	1367	0	0	0	0	0	0	0.0	0.0	0.0672	0.0	0.0	0.0
ENSG00000201148.1	RNA5SP42	rRNA_pseudogene	115	0	0	0	0	0	0	0.0	0.0	0.0	0.0	0.0	0.0
ENSG00000142698.15	C1orf94	protein_coding	3050	0	0	0	0	0	0	0.0	0.0	0.0	0.0	0.0	0.0
ENSG00000270241.1	ENSG00000270241	processed_pseudogene	434	0	0	0	0	0	0	0.0	0.0	0.0	0.0	0.0	0.0
ENSG00000287703.1	ENSG00000287703	lncRNA	1426	0	0	0	0	0	0	0.0	0.0	0.0	0.0	0.0	0.0
ENSG00000207941.1	MIR552	miRNA	96	0	0	0	0	0	0	0.0	0.0	0.0	0.0	0.0	0.0
ENSG00000163866.9	SMIM12	protein_coding	5694	1	1	1	0	0	1	5.9117	2.3262	2.5322	2.933	4.3183	50.4512
ENSG00000189280.3	GJB5	protein_coding	1355	0	0	0	0	0	0	0.0	0.0	0.0	0.0	0.0	0.0
ENSG00000189433.7	GJB4	protein_coding	1444	0	0	0	0	0	0	0.0	0.0	0.0	0.0	0.0	1.3661
ENSG00000255811.1	ENSG00000255811	lncRNA	560	0	0	0	0	0	0	0.0	0.0	0.0	0.0	0.0	0.0
ENSG00000188910.8	GJB3	protein_coding	2192	0	0	0	0	0	0	0.0	0.0	0.0	0.0	0.0	1.0713
ENSG00000187513.9	GJA4	protein_coding	1621	0	0	0	0	0	0	5.7813	0.0	0.0	3.7773	2.3656	0.0
ENSG00000230163.1	ENSG00000230163	lncRNA	720	0	0	0	0	0	0	0.1855	0.0	0.0	0.0	0.0	0.0
ENSG00000116544.12	DLGAP3	protein_coding	3921	0	0	0	0	1	0	0.0	0.0	0.0	0.2378	1.5765	13.5671
ENSG00000284773.1	ENSG00000284773	protein_coding	3163	0	0	0	0	0	0	0.0338	0.0	0.0	0.0	0.1082	0.06
ENSG00000241014.2	GPR199P	transcribed_unitary_pseudogene	1887	0	0	0	0	0	0	0.0	0.0	0.0	0.0	0.0	0.0
ENSG00000271741.1	ENSG00000271741	protein_coding	3099	0	0	0	0	0	0	1.0481	3.8956	1.8011	0.5506	0.6026	3.1108
ENSG00000243749.1	TMEM35B	protein_coding	922	0	0	0	0	0	0	6.4139	10.2932	22.4932	24.9565	9.3998	0.0
ENSG00000163867.17	ZMYM6	protein_coding	6241	1	0	0	0	0	0	19.3809	28.5114	22.8187	22.0337	16.2292	5.6152
ENSG00000197056.11	ZMYM1	protein_coding	4608	0	0	0	0	0	1	6.6104	5.5051	8.3139	8.0948	11.9638	26.1183
ENSG00000233940.1	RPL12P45	processed_pseudogene	478	0	0	0	0	0	0	0.0	0.0	0.0	0.0	0.0	0.0
ENSG00000228348.1	EFCAB14P1	processed_pseudogene	463	0	0	0	0	0	0	0.0	6.9709	5.3595	13.6919	23.0131	27.5339
ENSG00000284640.1	ENSG00000284640	lncRNA	1886	0	0	0	0	0	0	0.0	0.0	0.0	0.0	0.0	0.0
ENSG00000116560.11	SFPQ	protein_coding	3740	0	0	0	1	1	1	125.2294	81.7761	61.8532	81.1963	124.2801	320.6118
ENSG00000201868.1	Y_RNA	misc_RNA	94	0	0	0	0	0	0	0.0	0.0	0.0	0.0	0.0	0.0
ENSG00000146463.12	ZMYM4	protein_coding	7366	1	1	1	1	0	1	42.7548	43.9014	51.4762	47.6655	30.9383	31.6732
ENSG00000240374.3	RN7SL503P	misc_RNA	303	0	0	0	0	0	0	3.0717	0.0	0.0	0.0	0.0	1.4301
ENSG00000201542.1	SNORA62	snoRNA	152	0	0	0	0	0	0	0.0	0.0	0.0	0.0	0.0	0.0
ENSG00000229994.1	RPL5P4	processed_pseudogene	886	0	0	0	0	0	0	0.8471	0.957	1.7198	1.1404	3.9039	16.3309
ENSG00000227409.1	ZMYM4-AS1	lncRNA	459	0	0	0	0	0	0	0.0	0.0	0.0	0.0	0.0	0.3889
ENSG00000278702.1	Metazoa_SRP	misc_RNA	323	0	0	0	0	0	0	0.0	0.0	0.0	0.0	0.0	0.0
ENSG00000142687.18	KIAA0319L	protein_coding	4777	0	0	0	0	0	1	23.0734	20.192	27.1009	27.2735	23.2961	22.1054
ENSG00000236274.1	ENSG00000236274	processed_pseudogene	1003	0	0	0	0	0	0	0.0	0.0	0.0	0.0	0.0	0.0
ENSG00000020129.16	NCDN	protein_coding	3698	0	0	0	0	0	1	15.4575	11.9082	19.2201	19.1647	15.4943	26.183
ENSG00000239636.2	TFAP2E-AS1	lncRNA	902	0	0	0	0	0	0	0.0	0.0	0.4867	0.0	0.0	0.0
ENSG00000116819.9	TFAP2E	protein_coding	3107	0	0	0	0	0	0	1.8567	0.4688	4.4225	0.7966	0.3664	1.9247
ENSG00000126067.12	PSMB2	protein_coding	4426	0	0	0	0	0	0	6.6171	1.8092	11.3371	13.797	8.9524	34.0638
ENSG00000142686.8	C1orf216	protein_coding	2628	0	0	0	0	1	1	0.7292	1.5716	3.0039	3.9789	8.2467	6.0695
ENSG00000092853.14	CLSPN	protein_coding	8512	1	1	1	1	1	1	96.1165	78.6442	70.1117	57.5702	56.4767	36.6352
ENSG00000232335.1	ENSG00000232335	lncRNA	539	0	0	0	0	0	0	0.0	0.0	0.0	0.0	0.0	0.0
ENSG00000134698.11	AGO4	protein_coding	7272	0	0	0	0	0	0	1.0445	0.0	0.0	0.18	0.7641	0.9937
ENSG00000092847.13	AGO1	protein_coding	13712	0	0	0	0	0	1	55.7314	40.5504	69.7108	61.2826	50.9778	35.4195
ENSG00000271164.1	CFAP97P1	processed_pseudogene	483	0	0	0	0	0	0	0.0	0.0	0.0	0.0	0.0	0.0
ENSG00000286899.1	ENSG00000286899	lncRNA	1802	0	0	0	0	0	0	0.0	0.0	0.0	0.0	0.0	0.0
ENSG00000271914.1	ENSG00000271914	lncRNA	396	0	0	0	0	0	0	0.0	0.0	0.0	0.0	0.0	0.324
ENSG00000126070.20	AGO3	protein_coding	19660	0	0	0	0	0	1	6.8879	3.1433	2.625	4.1097	5.3568	5.2036
ENSG00000271554.1	ENSG00000271554	lncRNA	385	0	0	0	0	0	0	0.0	0.0	0.0	0.0	0.0	0.0
ENSG00000232862.5	ENSG00000232862	transcribed_processed_pseudogene	1674	0	0	0	0	0	0	0.0	0.0	0.0	0.0	0.0	0.864
ENSG00000092850.12	TEKT2	protein_coding	1738	0	0	0	0	0	0	0.0	0.0	0.0	0.0	0.545	0.0
ENSG00000116863.11	ADPRS	protein_coding	1651	0	0	0	0	0	1	11.9171	13.9121	9.547	14.5607	4.9301	48.2537
ENSG00000171812.13	COL8A2	protein_coding	4669	0	0	0	0	0	0	0.404	0.0	0.0	0.0	0.0	0.8494
ENSG00000054116.12	TRAPPC3	protein_coding	2428	1	0	0	1	0	1	16.6996	25.4759	18.8789	20.7526	11.4044	51.8987
ENSG00000116871.16	MAP7D1	protein_coding	3456	0	0	1	1	1	1	243.5528	301.1376	252.7161	117.6687	122.9792	20.1189
ENSG00000264592.2	RN7SL131P	misc_RNA	256	0	0	0	0	0	0	0.0	0.0	0.0	0.0	0.0	0.0
ENSG00000054118.15	THRAP3	protein_coding	4405	0	0	1	1	1	1	61.1779	62.9139	38.1013	37.3164	49.7032	200.2362
ENSG00000231849.1	UBE2V2P4	processed_pseudogene	259	0	0	0	0	0	0	0.0	0.0	0.0	0.0	0.0	0.0
ENSG00000214193.11	SH3D21	protein_coding	5952	1	0	0	0	1	0	1.219	0.656	0.2629	0.507	9.6179	92.4276
ENSG00000142694.7	EVA1B	protein_coding	1054	0	0	0	0	0	0	0.0	0.0	4.2401	3.5898	0.0	0.0
ENSG00000286379.1	ENSG00000286379	lncRNA	4878	0	0	0	0	0	0	0.0	0.0	0.0	0.1202	0.0	2.94
ENSG00000196182.11	STK40	protein_coding	4837	0	0	0	0	0	1	112.0738	92.5983	104.7626	126.8886	134.5315	21.4583
ENSG00000181817.6	LSM10	protein_coding	1006	1	0	0	1	1	1	45.756	58.4729	41.3567	41.9309	48.3367	42.3019
ENSG00000222821.1	RNU4-27P	snRNA	139	0	0	0	0	0	0	0.0	0.0	0.0	0.0	0.0	0.0
ENSG00000116885.18	OSCP1	protein_coding	1463	0	0	0	0	0	0	34.3811	53.4114	34.1073	40.4303	18.9042	0.9732
ENSG00000201448.1	SNORA63C	snoRNA	129	0	0	0	0	0	0	0.0	0.0	0.0	0.0	6.7263	0.0
ENSG00000116898.12	MRPS15	protein_coding	2127	0	0	0	0	0	1	35.343	72.1323	32.6247	34.2995	15.1033	193.3478
ENSG00000119535.18	CSF3R	protein_coding	6074	0	0	0	0	0	0	0.0	0.0	0.0	0.0	0.0	5.9169
ENSG00000230214.1	FTLP18	processed_pseudogene	523	0	0	0	0	0	0	3.3965	9.8452	0.9496	3.4626	0.0	0.0
ENSG00000284705.1	ENSG00000284705	lncRNA	2694	0	0	0	0	0	0	0.0	0.0	0.0	0.0	0.6072	0.0
ENSG00000284720.1	ENSG00000284720	lncRNA	1521	0	0	0	0	0	0	0.0	0.0	0.0	0.0	0.0	0.0
ENSG00000234481.2	ENSG00000234481	lncRNA	778	0	0	0	0	0	0	0.0	0.0	0.0	0.0	0.0	0.0
ENSG00000163873.10	GRIK3	protein_coding	9491	0	0	0	0	0	0	1.0834	0.4696	0.0	0.0	0.1413	0.2709
ENSG00000284650.1	ENSG00000284650	lncRNA	1039	0	0	0	0	0	0	0.0	0.0	0.0	0.0	0.0	0.0
ENSG00000223944.2	ENSG00000223944	lncRNA	2824	0	0	0	0	0	0	0.0	0.0	0.0	0.0	0.4007	0.0
ENSG00000264698.1	MIR4255	miRNA	72	0	0	0	0	0	0	0.0	0.0	0.0	0.0	0.0	0.0
ENSG00000207328.1	RNU6-636P	snRNA	107	0	0	0	0	0	0	0.0	0.0	0.0	0.0	0.0	0.0
ENSG00000252368.1	RNA5SP43	rRNA_pseudogene	110	0	0	0	0	0	0	0.0	0.0	0.0	0.0	0.0	0.0
ENSG00000230451.2	RPS29P6	processed_pseudogene	145	0	0	0	0	0	0	0.0	0.0	0.0	0.0	0.0	0.0
ENSG00000233621.3	LINC01137	lncRNA	1867	0	0	0	0	0	0	1.04	4.1346	2.3114	2.4088	1.0294	0.0
ENSG00000163874.11	ZC3H12A	protein_coding	2721	0	0	1	0	0	1	30.172	39.2338	53.0082	56.6597	43.4524	17.1466
ENSG00000283724.1	MIR6732	miRNA	60	0	0	0	0	0	0	0.0	0.0	0.0	0.0	0.0	0.0
ENSG00000163875.16	MEAF6	protein_coding	4702	1	1	1	1	0	0	68.5541	122.9699	182.8767	199.7717	52.9439	47.1199
ENSG00000263675.1	MIR5581	miRNA	60	0	0	0	0	0	0	0.0	0.0	0.0	0.0	0.0	0.0
ENSG00000163877.11	SNIP1	protein_coding	4554	1	1	1	1	1	1	47.1975	42.651	43.2474	39.4918	48.6917	19.6748
ENSG00000232273.1	FTH1P1	processed_pseudogene	532	0	0	0	0	0	0	0.0	0.0	0.0	0.4108	3.3144	8.3936
ENSG00000237749.4	ENSG00000237749	processed_pseudogene	253	0	0	0	0	0	0	0.0	0.0	0.0	0.0	5.695	12.9192
ENSG00000163879.11	DNALI1	protein_coding	3539	0	0	0	0	0	0	3.0753	2.1522	0.3601	0.2678	0.0	3.3807
ENSG00000134697.13	GNL2	protein_coding	2409	0	0	0	0	0	0	110.6109	117.6723	112.1342	117.4871	58.9628	131.0981
ENSG00000284748.1	ENSG00000284748	lncRNA	1326	0	0	0	0	0	0	0.0	1.5213	0.0	0.0	0.0	0.0
ENSG00000169218.14	RSPO1	protein_coding	2879	0	0	0	0	0	0	0.0	0.0	0.0	0.0	0.0	0.0
ENSG00000116922.15	C1orf109	protein_coding	2696	0	0	0	1	1	0	26.9082	7.1388	10.4364	10.5435	13.9097	85.9414
ENSG00000134690.11	CDCA8	protein_coding	2371	1	0	0	0	0	0	246.5019	220.4805	303.9951	307.6861	251.3995	85.6822
ENSG00000183317.17	EPHA10	protein_coding	5477	0	0	0	0	0	0	7.6624	11.3779	27.4126	19.7703	18.3107	4.1696
ENSG00000200421.1	Y_RNA	misc_RNA	100	0	0	0	0	0	0	0.0	0.0	0.0	0.0	0.0	0.0
ENSG00000214141.4	ACTN4P2	processed_pseudogene	1892	0	0	0	0	0	0	0.0	0.0	0.0	0.0	0.812	0.0
ENSG00000227416.2	ENSG00000227416	processed_pseudogene	429	0	0	0	0	0	0	0.0	0.0	0.0	0.0	0.0	0.0
ENSG00000185090.15	MANEAL	protein_coding	2640	0	0	0	0	1	1	0.0	0.0	0.0	0.0	5.2587	1.9781
ENSG00000233728.1	ENSG00000233728	lncRNA	700	0	0	0	0	0	0	0.0	0.0	0.0	0.0	0.0	0.0
ENSG00000196449.4	YRDC	protein_coding	1848	0	0	0	0	0	0	6.8035	5.1182	4.4149	17.3303	28.4002	53.3916
ENSG00000197982.14	C1orf122	protein_coding	2229	0	0	0	0	0	0	9.5246	5.0113	10.8322	19.9785	12.8616	156.2207
ENSG00000188786.10	MTF1	protein_coding	7937	1	1	1	1	1	1	39.6442	34.6294	39.708	32.2804	22.8044	10.0135
ENSG00000235673.1	ENSG00000235673	processed_pseudogene	691	0	0	0	0	0	0	0.0	0.0	0.0	0.0	0.8871	0.0
ENSG00000230955.1	ENSG00000230955	lncRNA	481	0	0	0	0	0	0	0.0	0.0	0.0	0.0	0.0	0.0
ENSG00000204084.13	INPP5B	protein_coding	4694	0	0	0	0	0	0	26.0585	22.7297	22.0208	15.4364	20.8127	18.8778
ENSG00000252448.1	SNORA63	snoRNA	81	0	0	0	0	0	0	5.0038	0.0	0.0	0.0	0.0	0.0
ENSG00000222282.1	RNU6-584P	snRNA	95	0	0	0	0	0	0	0.0	0.0	0.0	0.0	0.0	0.0
ENSG00000277168.1	Metazoa_SRP	misc_RNA	273	0	0	0	0	0	0	0.0	0.0	0.0	0.2695	0.0	0.0
ENSG00000183431.12	SF3A3	protein_coding	2774	0	0	0	0	0	0	674.1614	741.5122	686.8409	560.8631	582.9816	120.9506
ENSG00000212541.1	RNU6-510P	snRNA	108	0	0	0	0	0	0	0.0	0.0	0.0	0.0	2.5429	0.0
ENSG00000183386.10	FHL3	protein_coding	1656	0	0	0	0	0	0	6.1959	0.9208	4.3423	4.2427	3.9041	17.0104
ENSG00000183520.12	UTP11	protein_coding	2023	0	0	0	0	0	0	129.7807	129.0676	98.6017	131.4518	110.8029	59.3033
ENSG00000185668.8	POU3F1	protein_coding	2965	0	0	0	0	0	0	1.1729	0.0	0.2952	2.3395	1.4431	0.508
ENSG00000224592.5	MIR3659HG	lncRNA	593	0	0	0	0	0	0	0.0	0.0	0.0	0.0	0.0	0.0
ENSG00000223589.2	ENSG00000223589	processed_pseudogene	340	0	0	0	0	0	0	0.0	0.0	0.0	0.0	0.0	0.0
ENSG00000265596.1	MIR3659	miRNA	99	0	0	0	0	0	0	0.0	0.0	0.0	0.0	0.0	0.0
ENSG00000284623.1	LINC02786	lncRNA	1562	0	0	0	0	0	0	0.0	0.0	0.0	0.0	0.0	0.0
ENSG00000286552.1	ENSG00000286552	lncRNA	1033	0	0	0	0	0	0	0.0	0.0	0.0	0.4147	0.0	0.0
ENSG00000287987.1	ENSG00000287987	lncRNA	1235	0	0	0	0	0	0	0.0	0.0	0.0	0.0	0.4415	0.0
ENSG00000237290.2	LINC01343	lncRNA	2283	0	0	0	0	0	0	0.0	0.0	0.0	0.0	0.0	0.8686
ENSG00000275350.1	ENSG00000275350	processed_pseudogene	585	0	0	0	0	0	0	0.0	0.0	0.0	0.0	0.0	0.0
ENSG00000200796.1	RNU6-753P	snRNA	107	0	0	0	0	0	0	0.0	0.0	0.0	0.0	0.0	0.0
ENSG00000238063.3	LINC01685	lncRNA	1660	0	0	0	0	0	0	0.0	0.0	0.0	0.0	0.0	1.8372
ENSG00000215895.4	HSPA5P1	processed_pseudogene	1960	0	0	0	0	0	0	0.3881	0.0	0.2142	2.0267	2.2886	3.8764
ENSG00000284632.1	ENSG00000284632	lncRNA	890	0	0	0	0	0	0	0.0	0.0	0.0	0.0	0.0	0.0
ENSG00000116954.8	RRAGC	protein_coding	2681	1	1	1	1	0	1	152.4932	170.1791	202.1126	182.5702	42.871	21.4225
ENSG00000273637.1	ENSG00000273637	lncRNA	2171	0	0	0	0	0	0	0.0	0.0	0.0	0.0	0.0	0.0
ENSG00000228436.4	ENSG00000228436	lncRNA	1172	0	0	0	0	0	0	0.0	0.0	0.0	1.2196	0.0	0.0
ENSG00000214114.9	MYCBP	protein_coding	2532	0	0	0	0	0	0	89.6601	92.9407	87.3136	86.3183	27.0667	31.3137
ENSG00000274944.4	ENSG00000274944	protein_coding	3231	0	0	0	0	0	0	0.0	0.0	0.1041	0.0	0.0	0.0
ENSG00000131233.10	GJA9	protein_coding	2281	0	0	0	0	0	0	0.4896	1.018	0.0	0.0	0.358	0.0
ENSG00000158315.11	RHBDL2	protein_coding	2129	0	0	0	0	0	0	0.879	0.9475	2.2404	2.2762	2.6772	0.0
ENSG00000199963.1	RNU6-605P	snRNA	108	0	0	0	0	0	0	0.0	0.0	0.0	0.0	0.0	0.0
ENSG00000207466.1	Y_RNA	misc_RNA	101	0	0	0	0	0	0	0.0	0.0	0.0	0.0	0.0	0.0
ENSG00000235549.1	EIF1P2	processed_pseudogene	350	0	0	0	0	0	0	0.0	0.0	0.0	0.0	0.0	0.0
ENSG00000174574.16	AKIRIN1	protein_coding	2688	0	0	0	0	0	0	68.1735	74.3786	85.3642	111.709	28.5953	78.9854
ENSG00000168653.11	NDUFS5	protein_coding	544	0	0	0	0	0	0	73.9262	48.3131	30.4036	22.453	10.9115	290.2922
ENSG00000127603.32	MACF1	protein_coding	24340	1	0	0	1	0	1	111.7159	79.2559	75.9327	60.3242	38.6317	54.291
ENSG00000206654.1	RNU6-608P	snRNA	104	0	0	0	0	0	0	0.0	0.0	0.0	0.0	0.0	0.0
ENSG00000222378.1	RNA5SP44	rRNA_pseudogene	133	0	0	0	0	0	0	0.0	0.0	0.0	0.0	0.0	0.0
ENSG00000287422.1	ENSG00000287422	lncRNA	1941	0	0	0	0	0	0	0.0	0.0	0.0	0.0	0.3732	0.7739
ENSG00000226438.1	ENSG00000226438	lncRNA	558	0	0	0	0	0	0	0.0	0.0	0.0	0.0	0.0	0.0
ENSG00000217897.2	HSPE1P8	processed_pseudogene	288	0	0	0	0	0	0	0.0	0.0	0.0	0.0	0.0	0.0
ENSG00000183682.8	BMP8A	protein_coding	5636	0	0	0	0	0	0	0.1739	0.0	0.8074	1.7759	0.5452	1.2703
ENSG00000237624.1	OXCT2P1	unprocessed_pseudogene	1535	0	0	0	0	0	0	0.0	0.8419	0.0	0.0	0.0	0.0
ENSG00000243970.4	PPIEL	transcribed_unprocessed_pseudogene	2757	0	0	0	0	0	0	5.1816	0.0	0.0	0.0	1.1807	3.6011
ENSG00000090621.15	PABPC4	protein_coding	7336	0	0	0	0	0	0	249.2823	286.5488	283.4268	339.1637	214.157	611.1461
ENSG00000228060.3	PABPC4-AS1	lncRNA	1316	0	0	0	0	0	0	0.0	0.0	0.0	0.0	0.0	5.3456
ENSG00000201457.1	SNORA55	snoRNA	135	0	0	0	0	0	0	0.0	0.0	0.0	0.0	1.897	0.9766
ENSG00000163909.8	HEYL	protein_coding	4077	0	0	0	0	0	0	2.0631	0.0	0.0	0.1518	0.8425	0.2045
ENSG00000225903.1	ENSG00000225903	lncRNA	304	0	0	0	0	0	0	0.0	0.0	0.0	0.0	0.0	0.0
ENSG00000116981.4	NT5C1A	protein_coding	9068	0	0	0	0	0	0	0.5739	0.0	0.4045	0.2861	0.122	0.0
ENSG00000116983.13	HPCAL4	protein_coding	4758	0	0	0	0	0	0	1.3661	0.0	0.0	0.0	0.0	0.0
ENSG00000084072.17	PPIE	protein_coding	4651	0	0	0	0	0	0	18.7293	17.8477	16.3838	15.1973	10.5694	25.0886
ENSG00000225333.6	ENSG00000225333	processed_pseudogene	568	0	0	0	0	0	0	0.0	0.0	0.0	0.0	1.1913	0.0
ENSG00000252413.1	RNU7-121P	snRNA	62	0	0	0	0	0	0	0.0	0.0	0.0	0.0	0.0	0.0
ENSG00000116985.12	BMP8B	protein_coding	4826	0	0	0	0	0	0	0.3743	0.0	0.0	0.0	0.5427	0.2668
ENSG00000198754.5	OXCT2	protein_coding	1826	0	0	0	0	0	0	0.0	0.0	0.0	0.0	0.0	0.0
ENSG00000285905.1	BMP8B-AS1	lncRNA	1218	0	0	0	0	0	0	0.0	0.0	0.0	0.0	0.9346	0.0
ENSG00000261798.1	ENSG00000261798	lncRNA	1196	0	0	0	0	0	0	0.0	0.0	0.0	0.0	0.0	1.2526
ENSG00000229213.1	ENSG00000229213	unprocessed_pseudogene	154	0	0	0	0	0	0	0.0	0.0	0.0	0.0	0.0	0.0
ENSG00000284719.2	ENSG00000284719	lncRNA	1098	0	0	0	0	0	0	0.0	0.0	0.0	0.0	0.1631	0.5074
ENSG00000284678.1	LINC02811	lncRNA	673	0	0	0	0	0	0	0.0	0.0	0.0	0.0	0.0	0.0
ENSG00000043514.17	TRIT1	protein_coding	5930	0	0	0	0	0	0	12.5481	20.7445	23.349	44.1632	21.3975	18.6276
ENSG00000202222.1	Y_RNA	misc_RNA	113	0	0	0	0	0	0	0.7971	0.0	0.0	0.0	0.0	16.5079
ENSG00000116990.11	MYCL	protein_coding	3522	0	0	0	0	0	1	0.0	0.0	0.6745	0.1751	3.5234	28.9068
ENSG00000236546.1	MYCL-AS1	lncRNA	785	0	0	0	0	0	0	0.0	0.0	0.0	0.0	0.0	0.0
ENSG00000207356.1	Y_RNA	misc_RNA	109	0	0	0	0	0	0	0.0	0.0	0.0	0.0	0.0	0.0
ENSG00000168389.18	MFSD2A	protein_coding	2432	0	0	0	0	1	0	233.0334	202.4135	249.6587	257.1915	172.8983	6.0724
ENSG00000228477.1	ENSG00000228477	processed_pseudogene	725	0	0	0	0	1	0	0.0	0.0	0.0	0.4596	13.8018	23.5152
ENSG00000131236.18	CAP1	protein_coding	3105	0	0	0	0	0	0	140.351	57.855	31.9964	53.2983	32.7429	216.7497
ENSG00000131238.18	PPT1	protein_coding	2481	0	0	0	0	0	0	23.2322	15.3975	16.7406	23.3586	12.8783	172.1871
ENSG00000226745.2	OAZ1P1	processed_pseudogene	685	0	0	0	0	0	0	0.0	0.0	0.0	0.0	0.0	24.5268
ENSG00000117000.9	RLF	protein_coding	6232	1	1	1	1	1	1	113.3209	135.1176	165.0782	170.0134	131.181	33.0025
ENSG00000207508.1	RNU6-1237P	snRNA	107	0	0	0	0	0	0	0.0	0.0	0.0	0.0	1.4507	0.0
ENSG00000188800.6	TMCO2	protein_coding	696	0	0	0	0	0	0	0.0	0.0	0.0	0.3141	0.0	0.0
ENSG00000259943.1	ZMPSTE24-DT	lncRNA	1541	0	0	0	0	0	1	0.315	0.8919	0.9401	1.2496	1.87	3.3289
ENSG00000084073.10	ZMPSTE24	protein_coding	3357	1	1	1	1	0	1	59.7019	79.7514	72.0486	75.1248	47.2561	59.0685
ENSG00000231296.1	ENSG00000231296	processed_pseudogene	313	0	0	0	0	0	0	0.0	0.0	0.0	0.0	0.0	1.9611
ENSG00000049089.15	COL9A2	protein_coding	2887	0	0	0	0	0	0	1.5252	0.0	0.9082	0.0	1.6985	0.7612
ENSG00000227311.3	ENSG00000227311	processed_pseudogene	480	0	0	0	0	0	0	0.0	0.0	0.0	0.0	0.0	0.0
ENSG00000084070.12	SMAP2	protein_coding	2905	0	0	0	0	0	1	24.0913	26.2269	35.9548	18.3672	23.1841	30.2964
ENSG00000213172.3	ENSG00000213172	processed_pseudogene	418	0	0	0	0	0	0	0.0	0.0	0.0	0.0	0.0	0.0
ENSG00000284677.1	ENSG00000284677	lncRNA	673	0	0	0	0	0	0	0.0	0.0	0.0	0.0	0.0	0.0
ENSG00000187801.15	ZFP69B	protein_coding	2382	1	1	1	1	1	0	85.4765	71.9246	49.6699	45.6573	23.2625	6.1562
ENSG00000260920.2	ENSG00000260920	lncRNA	2449	0	0	0	0	0	0	17.7372	13.7849	8.2904	11.0159	8.1376	0.423
ENSG00000279667.1	ENSG00000279667	TEC	1005	0	0	0	0	0	0	0.0	0.0	0.0	0.0	0.0	1.158
ENSG00000187815.10	ZFP69	protein_coding	2796	1	1	0	1	0	1	24.4572	22.0352	31.1457	28.3297	12.9657	4.9712
ENSG00000238287.1	ENSG00000238287	lncRNA	605	0	0	0	0	0	0	0.0	0.0	0.0	0.0	0.0	0.0
ENSG00000164002.12	EXO5	protein_coding	2567	1	1	0	1	0	1	119.4764	133.1915	203.0634	163.0527	159.8377	7.3305
ENSG00000227278.1	ENSG00000227278	lncRNA	432	0	0	0	0	0	0	0.0281	0.154	0.0359	0.0283	0.0	0.1136
ENSG00000238186.1	ENSG00000238186	lncRNA	546	0	0	0	0	0	0	6.5079	11.1129	3.011	1.2833	0.0	0.9719
ENSG00000117010.17	ZNF684	protein_coding	2102	1	1	0	1	0	0	63.7484	67.7727	60.0218	38.4829	16.8986	23.5544
ENSG00000286838.1	ENSG00000286838	lncRNA	720	0	0	0	0	0	0	0.0	0.0	0.0	0.0	3.2947	0.0
ENSG00000236505.1	ENSG00000236505	unprocessed_pseudogene	126	0	0	0	0	0	0	0.0	0.0	0.0	0.6525	0.0	0.0
ENSG00000233910.1	GTF2F2P2	processed_pseudogene	721	0	0	0	0	0	0	0.0	0.0	0.0	0.0	0.0	0.0
ENSG00000117016.10	RIMS3	protein_coding	7259	0	0	0	0	0	0	3.3832	2.0517	3.4739	2.642	4.7111	1.0995
ENSG00000287743.1	ENSG00000287743	lncRNA	1672	0	0	0	0	0	0	0.9906	0.0	0.0	0.6742	0.9736	0.0
ENSG00000237899.1	ENSG00000237899	lncRNA	471	0	0	0	0	0	0	0.0	0.0	0.0	0.0	0.0	0.0
ENSG00000272145.1	NFYC-AS1	lncRNA	1687	0	0	0	0	0	0	3.3046	1.3131	1.8183	1.175	1.2074	3.8958
ENSG00000066136.21	NFYC	protein_coding	2363	0	0	0	0	0	0	159.3279	166.185	291.0906	234.7452	181.8421	90.8746
ENSG00000198974.3	MIR30E	miRNA	92	0	0	0	0	0	0	0.0	0.0	0.0	0.2587	0.0	3.813
ENSG00000207962.1	MIR30C1	miRNA	89	0	0	0	0	0	0	0.0	0.0	0.0	0.0	0.0	0.0
ENSG00000117013.17	KCNQ4	protein_coding	4324	0	0	0	0	0	0	0.1771	0.0	0.0	0.1301	0.7244	4.9697
ENSG00000264582.2	RN7SL326P	misc_RNA	296	0	0	0	0	0	0	0.0	0.0	0.0	0.0	0.0	0.0
ENSG00000179862.7	CITED4	protein_coding	1310	0	1	0	0	0	0	4.8931	3.2154	5.4853	7.0325	8.082	262.938
ENSG00000229528.1	ENSG00000229528	lncRNA	471	0	0	0	0	0	0	0.0	0.0	0.0	0.0	0.0	0.0
ENSG00000228940.1	ENSG00000228940	unprocessed_pseudogene	921	0	0	0	0	0	0	0.0	0.0	0.0	0.0	0.0	0.0
ENSG00000286668.1	ENSG00000286668	lncRNA	1354	0	0	0	0	0	0	0.0	0.0	0.0	0.0	0.0	0.0
ENSG00000233118.2	UBE2V1P8	processed_pseudogene	265	0	0	0	0	0	0	0.0	0.0	0.0	0.0	0.0	0.0
ENSG00000171793.16	CTPS1	protein_coding	5325	0	0	0	0	0	0	56.3252	43.1548	46.8485	62.9434	40.4787	143.9131
ENSG00000281207.1	SLFNL1-AS1	lncRNA	4800	0	0	0	0	0	0	0.0	0.0	0.2037	0.0	0.6541	7.7637
ENSG00000171790.16	SLFNL1	protein_coding	4310	0	0	0	0	0	0	0.9218	0.0	0.0	0.0	0.4688	4.5551
ENSG00000010803.16	SCMH1	protein_coding	3323	0	0	0	0	0	0	4.3689	1.4804	4.7263	5.6363	1.6273	0.5303
ENSG00000215893.3	RPL23AP17	processed_pseudogene	499	0	0	0	0	0	0	0.0	0.0	0.0	0.0	0.0	0.0
ENSG00000287400.1	ENSG00000287400	lncRNA	4437	0	0	0	0	0	0	0.0	0.0	0.0	0.0	0.5625	0.0
ENSG00000235358.2	ENSG00000235358	lncRNA	1066	0	0	0	0	1	0	0.0	0.0	0.0	0.0	0.0	0.0
ENSG00000213987.4	ENSG00000213987	processed_pseudogene	313	0	0	0	0	0	0	0.0	0.0	0.0	0.0	0.0	0.0
ENSG00000286640.2	ENSG00000286640	transcribed_unprocessed_pseudogene	1362	0	0	0	0	0	0	0.0	0.0	0.0	0.0	0.0	1.2986
ENSG00000204060.8	FOXO6	protein_coding	2398	0	1	1	0	0	1	13.72	12.2422	17.311	27.7226	17.9439	57.0629
ENSG00000229901.1	FOXO6-AS1	lncRNA	394	0	0	0	0	0	0	0.0	0.0	0.0	0.0	0.0	0.0
ENSG00000252563.1	RNA5SP45	rRNA_pseudogene	92	0	0	0	0	0	0	0.0	0.0	0.0	0.0	0.0	0.0
ENSG00000127129.10	EDN2	protein_coding	1253	0	0	0	0	0	0	0.0	0.0	0.0	0.0	0.0	0.0
ENSG00000127124.16	HIVEP3	protein_coding	12617	0	0	0	1	0	0	3.2485	1.0942	1.8264	0.8401	3.405	0.455
ENSG00000230881.1	ENSG00000230881	lncRNA	265	0	0	0	0	0	0	0.0	0.0	0.0	0.0	0.0	0.0
ENSG00000230638.4	ENSG00000230638	processed_pseudogene	2242	0	0	0	0	0	0	0.2656	0.0	0.0	0.0	0.0	0.37
ENSG00000284895.1	ENSG00000284895	protein_coding	81	0	0	0	1	0	0	0.0	0.0	0.0	0.0	0.0	0.0
ENSG00000287587.1	ENSG00000287587	lncRNA	1188	0	0	0	0	0	0	0.0	0.0	0.7446	0.7613	0.4054	1.0144
ENSG00000227538.1	HNRNPFP1	processed_pseudogene	1133	0	0	0	0	0	0	2.5969	2.4865	0.8866	0.7887	0.0	0.0
ENSG00000228776.2	ENSG00000228776	processed_pseudogene	454	0	0	0	0	0	0	0.0	0.0	0.0	0.0	0.0	0.0
ENSG00000044012.4	GUCA2B	protein_coding	604	0	0	0	0	0	0	0.0	0.0	0.0	0.0	0.0	0.0
ENSG00000197273.4	GUCA2A	protein_coding	597	0	0	0	0	0	0	0.0	0.0	0.0	0.0	1.3867	0.0
ENSG00000198815.9	FOXJ3	protein_coding	5352	0	0	0	0	0	0	114.345	110.4359	146.6545	147.2338	132.2409	42.0449
ENSG00000227527.2	ENSG00000227527	lncRNA	661	0	0	0	0	0	0	0.0	0.0	0.3686	0.4222	0.7527	0.0
ENSG00000177181.15	RIMKLA	protein_coding	10577	1	1	1	1	1	0	37.6435	42.6488	43.8824	68.9365	29.762	0.6961
ENSG00000235002.1	ENSG00000235002	processed_pseudogene	397	0	0	0	0	0	0	0.0	0.0	0.0	0.0	0.0	0.0
ENSG00000066185.13	ZMYND12	protein_coding	1530	0	0	0	0	0	0	1.6058	4.4738	1.9302	4.6654	3.5275	0.0
ENSG00000127125.9	PPCS	protein_coding	2269	1	0	0	1	0	0	56.9326	57.3418	43.8584	48.5572	16.3226	60.9956
ENSG00000186409.18	CCDC30	protein_coding	6827	1	1	1	0	0	0	0.5921	0.1647	0.7671	2.8246	1.9973	1.8513
ENSG00000230116.1	RPS3AP11	processed_pseudogene	755	0	0	0	0	0	0	0.0	0.0	0.0	0.0	0.0	0.0
ENSG00000236876.3	TMSB4XP1	processed_pseudogene	135	0	0	1	0	0	0	21.3126	8.5095	2.8044	30.2263	41.2175	27.5131
ENSG00000200254.1	RNU6-536P	snRNA	107	0	0	0	0	0	0	0.0	0.0	0.0	0.0	0.0	0.0
ENSG00000236180.2	ENSG00000236180	processed_pseudogene	421	0	0	0	0	0	0	0.0	0.0	0.0	0.0	0.0	0.0
ENSG00000171960.12	PPIH	protein_coding	2467	0	0	0	0	0	0	10.4577	11.4554	19.1579	18.4079	22.6656	68.3251
ENSG00000285728.2	ENSG00000285728	lncRNA	2041	0	0	0	0	0	0	0.0	1.8004	0.5507	1.0954	0.0	8.3446
ENSG00000234917.2	ENSG00000234917	lncRNA	601	0	0	0	0	0	0	0.7493	0.0	0.654	0.4968	0.0	6.1125
ENSG00000065978.19	YBX1	protein_coding	2979	1	1	1	0	1	1	172.7492	170.739	180.6284	103.6346	132.1653	570.65
ENSG00000164007.11	CLDN19	protein_coding	3517	0	0	0	0	0	0	0.0	0.0	0.0	0.3734	1.9364	21.7134
ENSG00000117385.16	P3H1	protein_coding	3001	0	0	0	0	0	0	18.263	8.8292	13.7965	13.1282	15.2243	45.0386
ENSG00000164008.17	C1orf50	protein_coding	4760	1	0	0	0	0	1	18.9155	13.919	11.7968	15.0162	11.0712	3.5972
ENSG00000283580.4	ENSG00000283580	protein_coding	1008	0	0	0	0	0	0	0.0	0.0	0.0	0.0	0.0	0.0
ENSG00000228452.1	ENSG00000228452	lncRNA	484	0	0	0	0	0	0	0.0	0.0	0.0	0.0	0.0	0.0
ENSG00000274386.6	TMEM269	protein_coding	3580	0	0	0	0	0	0	0.6182	0.0	0.0	0.0	0.0	0.0
ENSG00000177868.12	SVBP	protein_coding	807	1	0	0	0	0	1	35.1317	51.2978	42.8706	21.4294	13.3069	12.0229
ENSG00000164010.15	ERMAP	protein_coding	3949	0	0	0	0	0	0	4.6828	0.3775	1.0884	2.5797	4.0446	0.0
ENSG00000228192.9	ENSG00000228192	lncRNA	3131	0	0	0	0	0	0	1.067	0.0	0.359	0.2968	0.0	0.5141
ENSG00000164011.18	ZNF691	protein_coding	1935	1	0	1	1	1	1	11.0085	15.9268	6.8886	9.2189	6.3087	23.2367
ENSG00000233708.1	ENSG00000233708	processed_pseudogene	1962	0	0	0	0	0	0	0.0	0.0	0.0	0.0	1.7081	0.0
ENSG00000237090.1	MKRN8P	processed_pseudogene	1326	0	0	0	0	0	0	0.0	0.0	0.0	0.3606	0.0	0.0
ENSG00000225099.1	ATP6V1E1P1	processed_pseudogene	681	0	0	0	0	0	0	0.0	0.0	2.1329	4.9531	4.7459	5.739
ENSG00000288955.1	ENSG00000288955	lncRNA	1390	0	0	0	0	0	0	1.5447	0.0	0.0	0.0	1.3716	0.5575
ENSG00000117394.24	SLC2A1	protein_coding	3384	0	0	0	0	0	1	17.5909	7.0472	24.0871	6.3429	34.8271	430.4674
ENSG00000284138.1	ATP6V0CP4	processed_pseudogene	440	0	0	0	0	0	0	0.0	0.0	0.0	0.0	1.5016	7.8037
ENSG00000227533.7	SLC2A1-AS1	lncRNA	3106	0	0	0	0	0	0	0.0	0.0	0.0	0.0	0.0	0.0
ENSG00000283973.2	ENSG00000283973	lncRNA	759	0	0	0	0	0	0	0.0	0.0	0.0	0.0	0.0	3.2963
ENSG00000207256.1	RNU6-880P	snRNA	107	0	0	0	0	0	0	0.0	0.0	0.0	0.0	3.9802	0.0
ENSG00000283136.1	U6	snRNA	89	0	0	0	0	0	0	0.0	0.0	0.0	0.0	0.0	0.0
ENSG00000277513.1	ENSG00000277513	processed_pseudogene	412	0	0	0	0	0	0	0.0	0.0	0.0	0.0	0.0	0.0
ENSG00000186973.11	FAM183A	protein_coding	536	0	0	0	0	0	0	0.0	0.0	0.0	0.0	0.0	0.0
ENSG00000117395.13	EBNA1BP2	protein_coding	1503	0	0	0	0	0	0	43.7456	28.8612	14.9365	28.0917	73.6496	387.1258
ENSG00000284410.1	MIR6733	miRNA	61	0	0	0	0	0	0	0.0	0.0	0.0	0.0	0.0	0.0048
ENSG00000243710.8	CFAP57	protein_coding	4162	0	0	0	0	0	0	4.9677	4.8088	3.0763	5.3693	8.561	0.1388
ENSG00000199240.1	RNA5SP46	rRNA_pseudogene	120	0	0	0	0	0	0	0.0	0.0	0.0	0.0	0.0	0.0
ENSG00000179178.11	TMEM125	protein_coding	1850	0	1	0	0	0	0	5.7882	3.3783	16.163	8.3468	11.3031	0.0
ENSG00000253313.6	C1orf210	protein_coding	1486	1	0	0	0	0	0	34.2289	33.0236	68.0399	65.2402	55.5826	5.485
ENSG00000066056.14	TIE1	protein_coding	3893	0	0	0	0	0	0	0.0	0.0	0.3099	0.0	0.4039	0.0
ENSG00000117400.18	MPL	protein_coding	3633	0	0	0	0	0	0	0.0	0.0	0.1145	0.0	1.1668	0.0
ENSG00000287113.1	ENSG00000287113	lncRNA	557	0	0	0	0	0	0	0.0	0.0	0.0	0.0	0.0	0.0
ENSG00000234694.2	ENSG00000234694	lncRNA	679	0	0	0	0	0	0	0.0	0.0	0.0	0.0	2.8665	0.0
ENSG00000117399.14	CDC20	protein_coding	1777	0	0	0	0	1	0	108.4825	125.6051	136.4086	192.4634	251.9207	246.6979
ENSG00000066322.15	ELOVL1	protein_coding	1625	0	0	0	0	0	0	15.2758	2.3712	14.736	23.4207	18.5708	57.6039
ENSG00000283836.1	MIR6734	miRNA	68	0	0	0	0	0	0	0.0	0.0	0.0	0.0	0.0	0.0
ENSG00000288772.1	ENSG00000288772	lncRNA	401	0	0	0	0	0	0	0.0	0.0	0.0	2.7679	0.0	1.9966
ENSG00000159479.17	MED8	protein_coding	1968	0	0	0	0	0	0	175.4193	206.6825	170.4612	180.9649	125.4864	42.8487
ENSG00000229431.1	MED8-AS1	lncRNA	731	0	0	0	0	0	0	2.8195	2.9557	0.0	0.0	8.3168	2.8966
ENSG00000198198.17	SZT2	protein_coding	14136	0	0	0	0	1	0	10.2912	8.7223	12.5359	10.1649	21.3027	16.7008
ENSG00000229372.1	SZT2-AS1	lncRNA	699	0	0	0	0	0	0	0.0	0.0	0.0	0.0	0.0	0.0
ENSG00000274975.1	MIR6735	miRNA	73	0	0	0	0	0	0	0.0	0.0	0.0	0.0	0.0	0.0
ENSG00000178922.18	HYI	protein_coding	2173	0	0	0	0	0	0	5.8585	6.1576	0.8141	2.3642	0.0531	0.0946
ENSG00000229348.1	HYI-AS1	lncRNA	545	0	0	0	0	0	0	0.0	0.0	0.0	0.0	0.0	0.0
ENSG00000142949.17	PTPRF	protein_coding	7720	0	0	0	0	0	1	18.8241	22.9906	27.3484	46.0967	33.2074	149.623
ENSG00000066135.13	KDM4A	protein_coding	4486	1	0	0	0	0	0	156.9475	176.0741	206.7699	208.8253	172.9349	41.253
ENSG00000284989.1	ENSG00000284989	protein_coding	4037	0	0	0	0	0	0	1.3774	0.0	0.0	0.0	0.0	0.0
ENSG00000236200.7	KDM4A-AS1	lncRNA	3391	0	0	0	0	0	0	1.734	1.887	1.2186	1.8676	1.5083	2.1441
ENSG00000126091.21	ST3GAL3	protein_coding	4776	0	0	0	0	0	0	2.0639	1.1914	2.3343	1.1306	4.6449	1.3966
ENSG00000229444.1	ST3GAL3-AS1	lncRNA	469	0	0	0	0	0	0	0.3841	0.0	0.0	0.0	6.7893	0.0
ENSG00000283414.1	U6	snRNA	90	0	0	0	0	0	0	0.0	0.0	0.0	0.0	2.3439	0.0
ENSG00000233674.2	ENSG00000233674	processed_pseudogene	271	0	0	0	0	0	0	0.0	0.0	0.0	0.0	0.0	0.0
ENSG00000283477.1	MIR6079	miRNA	62	0	0	0	0	0	0	0.0	0.0	0.0	0.0	0.0	0.0
ENSG00000224751.2	SHMT1P1	processed_pseudogene	1312	0	0	0	0	0	0	0.0	0.0	0.0	0.0	0.0	0.0
ENSG00000117407.17	ARTN	protein_coding	1943	0	0	0	0	0	0	2.1916	0.0	0.0	0.0	2.4211	0.9091
ENSG00000237950.3	ENSG00000237950	lncRNA	2224	0	0	0	0	0	0	0.0	0.0	0.1643	0.0	0.0	3.7243
ENSG00000288573.2	ENSG00000288573	lncRNA	800	0	0	0	0	0	0	0.0	0.0	0.0	0.0	0.0	0.0
ENSG00000117408.11	IPO13	protein_coding	3883	0	0	0	0	0	1	27.355	29.4778	50.6426	55.0826	31.8921	31.2085
ENSG00000285649.1	ENSG00000285649	lncRNA	2044	0	0	0	0	0	0	0.0	0.0	0.0	0.0	0.0	1.5299
ENSG00000132768.14	DPH2	protein_coding	2466	0	0	0	0	0	1	27.3639	28.463	30.0495	47.8239	36.4049	82.4769
ENSG00000117410.14	ATP6V0B	protein_coding	2432	0	0	0	0	0	0	43.785	29.2901	84.3545	126.9344	67.9824	117.4149
ENSG00000117411.18	B4GALT2	protein_coding	3443	0	0	1	0	0	1	15.3756	22.7871	19.2933	22.8491	9.1164	6.3323
ENSG00000159214.13	CCDC24	protein_coding	2654	0	0	0	0	0	0	11.8054	15.1996	12.0126	15.6845	3.2065	3.3461
ENSG00000196517.13	SLC6A9	protein_coding	3206	0	0	0	0	0	0	41.8753	28.0111	48.2808	56.2886	55.4796	15.0785
ENSG00000230615.8	ENSG00000230615	lncRNA	2644	0	0	0	0	0	0	0.0	0.0	2.3097	0.1542	1.3378	0.0
ENSG00000227163.2	ENSG00000227163	processed_pseudogene	520	0	0	0	0	0	0	0.0	0.0	0.0	0.0	0.0	0.0
ENSG00000271647.1	KRT8P47	processed_pseudogene	1398	0	0	0	0	0	0	0.0	0.0	0.0	0.0	2.1496	2.0782
ENSG00000239560.3	RN7SL479P	misc_RNA	300	0	0	0	0	0	0	0.0	0.0	0.0	0.0	0.0	0.0
ENSG00000171872.5	KLF17	protein_coding	3160	0	0	0	0	1	1	0.0	0.0	1.8032	0.1527	242.3874	7.3776
ENSG00000233514.1	ENSG00000233514	processed_pseudogene	360	0	0	0	0	0	0	0.0	0.0	0.0	0.625	9.3425	10.455
ENSG00000283039.1	KLF18	protein_coding	3159	0	0	0	1	1	0	0.0	0.0	0.0	5.6991	192.9348	0.0
ENSG00000226804.4	ENSG00000226804	processed_pseudogene	1160	0	0	0	0	0	0	0.0	0.0	0.0	0.0	0.0	0.0
ENSG00000200171.1	Y_RNA	misc_RNA	96	0	0	0	0	0	0	0.0	0.0	0.0	0.0	0.0	0.0
ENSG00000238037.1	OOSP1P1	processed_pseudogene	274	0	0	0	0	0	0	0.0	0.0	0.0	0.0	6.2609	0.0
ENSG00000227994.1	ENSG00000227994	processed_pseudogene	214	0	0	0	0	0	0	0.0	0.0	0.0	0.0	0.0	0.0
ENSG00000271329.1	ENSG00000271329	processed_pseudogene	796	0	0	0	0	0	0	0.0	0.0	0.0	0.0	4.8753	0.0
ENSG00000178028.14	DMAP1	protein_coding	4552	0	0	0	0	0	0	26.9468	21.3195	28.3806	27.5671	9.1673	34.5597
ENSG00000117419.16	ERI3	protein_coding	1733	0	0	0	0	0	0	29.7365	23.8863	52.0185	50.814	35.5952	48.351
ENSG00000233602.1	ERI3-IT1	lncRNA	619	0	0	0	0	0	0	0.0	0.0	1.0476	0.0	3.2279	0.7867
ENSG00000199385.1	RNU6-369P	snRNA	102	0	0	0	0	0	0	0.0	0.0	0.0	0.0	0.0	0.0
ENSG00000187147.18	RNF220	protein_coding	3835	0	0	0	0	0	0	109.7677	129.6759	116.0081	87.5454	47.9259	82.4918
ENSG00000263381.1	MIR5584	miRNA	60	0	0	0	0	0	0	0.0	0.0	0.0	0.0	0.0	0.0
ENSG00000126106.14	TMEM53	protein_coding	2236	0	0	0	1	0	0	4.5182	7.3029	11.5545	11.0012	10.6412	3.3982
ENSG00000198520.12	ARMH1	protein_coding	2218	0	0	0	0	0	0	0.0	0.0	0.7275	1.072	0.0	0.0
ENSG00000199377.1	RNU5F-1	snRNA	117	0	0	0	0	0	0	0.0	0.0	0.0	0.0	0.0	14.8147
ENSG00000200169.1	RNU5D-1	snRNA	116	0	0	0	0	0	0	5.6077	0.0	0.0	3.5625	5.9703	20.4569
ENSG00000142945.13	KIF2C	protein_coding	2955	0	1	0	0	0	0	447.1717	537.5495	436.0097	469.0354	607.1842	84.0032
ENSG00000225721.5	ENSG00000225721	lncRNA	580	0	0	0	0	0	0	0.0	0.0	0.5016	0.0	0.0	2.3392
ENSG00000142937.12	RPS8	protein_coding	1115	0	0	0	0	0	0	194.6889	124.7054	370.8169	330.2495	531.9992	1932.9581
ENSG00000264294.1	SNORD55	snoRNA	80	0	0	0	0	0	0	0.0	0.0	0.0019	0.0	0.0197	0.0198
ENSG00000200913.1	SNORD46	snoRNA	104	0	0	0	0	0	0	0.0	0.0	0.0	0.0	6.5444	10.119
ENSG00000202031.1	SNORD38A	snoRNA	70	0	0	0	0	0	0	0.0	0.0	1.6608	0.0	2.6807	3.6406
ENSG00000207421.1	SNORD38B	snoRNA	67	0	0	0	0	0	0	0.0	0.0	0.0	0.0	1.1606	0.1143
ENSG00000281859.1	SNORD38B	snoRNA	69	0	0	0	0	0	0	0.0	0.0	0.0	0.0	1.3115	0.1223
ENSG00000234093.3	RPS15AP11	processed_pseudogene	385	0	0	0	0	0	0	0.0	0.0	0.0	0.0	0.0	7.2356
ENSG00000142959.5	BEST4	protein_coding	2512	0	0	0	0	0	0	0.0	0.0	0.0	0.0	0.3882	0.0
ENSG00000173846.13	PLK3	protein_coding	2477	0	0	0	0	1	0	125.3309	128.7271	188.812	132.897	115.0902	25.1127
ENSG00000188396.4	DYNLT4	protein_coding	1355	0	0	0	0	0	0	0.0	0.0	0.8468	0.2844	1.1382	0.6183
ENSG00000222009.8	BTBD19	protein_coding	2659	0	0	0	0	0	0	3.878	0.0	1.0789	0.4345	1.071	7.8167
ENSG00000117425.14	PTCH2	protein_coding	4410	0	0	0	0	0	0	0.8635	0.0	0.9715	1.2859	0.0921	0.2059
ENSG00000202444.1	RNU5E-6P	snRNA	115	0	0	0	0	0	0	1.6099	0.0	5.3293	0.0	0.0	20.9937
ENSG00000226499.1	ENSG00000226499	processed_pseudogene	162	0	0	0	0	0	0	0.0	0.0	0.0	0.0	0.0	2.9551
ENSG00000070785.17	EIF2B3	protein_coding	1923	0	0	0	0	0	0	37.4588	33.337	58.7424	74.7509	31.2961	53.8634
ENSG00000253039.1	RNA5SP47	rRNA_pseudogene	109	0	0	0	0	0	0	0.0	0.0	0.0	0.0	0.0	0.0
ENSG00000229815.1	CCNB1IP1P1	processed_pseudogene	839	0	0	0	0	0	0	0.0	0.0	0.0	0.0	1.2429	1.3429
ENSG00000232369.1	PPIAP35	processed_pseudogene	492	0	0	0	0	0	0	0.0	0.0	0.0	0.0	0.0	2.399
ENSG00000268949.1	MRPS17P1	processed_pseudogene	3130	0	0	0	0	0	0	0.0	0.0	0.0	0.0048	0.0	0.3652
ENSG00000126107.15	HECTD3	protein_coding	3597	0	0	0	0	0	0	67.6241	53.6691	81.7083	81.0487	83.3414	81.297
ENSG00000126088.14	UROD	protein_coding	2138	0	0	0	0	0	0	82.1687	97.6701	80.2053	95.2987	44.8577	92.8352
ENSG00000162415.7	ZSWIM5	protein_coding	5868	0	0	0	0	0	0	3.5414	0.0	1.474	1.2957	1.7052	2.3926
ENSG00000234315.1	OSTCP5	processed_pseudogene	453	0	0	0	0	0	0	0.0	0.0	0.0	0.0	0.0	0.0
ENSG00000281912.1	LINC01144	lncRNA	1710	0	0	0	0	0	0	0.0	0.0	1.3087	0.0	1.3314	0.4682
ENSG00000186603.7	HPDL	protein_coding	1816	0	0	0	0	0	1	1.3171	2.3383	1.0506	0.1775	3.9605	78.5941
ENSG00000132781.20	MUTYH	protein_coding	2528	0	0	0	0	1	0	18.732	14.1788	4.717	13.8092	6.0145	2.2344
ENSG00000288208.1	ENSG00000288208	protein_coding	2768	0	0	0	0	0	0	0.0	0.0	2.3306	0.1451	4.4446	7.5712
ENSG00000132773.12	TOE1	protein_coding	2173	0	0	0	0	0	1	3.2643	12.6251	8.6004	7.3406	14.8365	64.815
ENSG00000070759.17	TESK2	protein_coding	3071	0	0	0	0	0	0	17.9069	35.3501	33.7217	34.993	39.628	4.1768
ENSG00000236872.1	PPIAP36	processed_pseudogene	325	0	0	0	0	0	0	0.0	0.0	0.0	0.0	0.0	0.0
ENSG00000280670.3	CCDC163	protein_coding	2229	0	0	0	0	0	0	19.6429	14.3336	16.5467	18.1424	24.789	10.3248
ENSG00000132763.15	MMACHC	protein_coding	5049	0	0	0	0	1	0	1.4087	1.4741	1.9347	3.3315	5.3196	8.1882
ENSG00000117450.15	PRDX1	protein_coding	1296	0	0	0	0	0	0	90.6282	98.5831	66.3292	101.8255	234.0015	1760.5225
ENSG00000234379.1	HMGB1P48	unprocessed_pseudogene	598	0	0	0	0	0	0	0.0	0.0	0.0	0.0	0.0	0.0
ENSG00000117448.14	AKR1A1	protein_coding	1818	0	0	0	0	0	0	35.2679	42.9084	112.4641	81.8375	53.6287	249.2074
ENSG00000281133.1	ENSG00000281133	pseudogene	96	0	0	0	0	0	0	0.0	0.0	0.0	0.0	0.0	0.0
ENSG00000280836.1	ENSG00000280836	pseudogene	99	0	0	0	0	0	0	0.0	0.0	0.0	0.0	0.3091	0.0
ENSG00000289407.1	ENSG00000289407	lncRNA	696	1	0	0	0	0	0	2.279	5.5706	8.3262	10.8895	14.8115	8.835
ENSG00000132780.17	NASP	protein_coding	3659	1	0	1	1	1	1	344.1922	331.1142	181.6557	181.9873	234.3502	280.6186
ENSG00000281112.1	ENSG00000281112	pseudogene	84	0	0	0	0	0	0	0.0	0.0	0.0	0.0	0.0	0.0
ENSG00000281825.1	ENSG00000281825	pseudogene	69	0	0	0	0	0	0	0.0	0.0	0.0	0.0	0.0	0.0
ENSG00000159588.15	CCDC17	protein_coding	2988	0	0	0	0	0	0	0.0	0.0	0.0	0.0	2.8212	6.2107
ENSG00000159592.11	GPBP1L1	protein_coding	3641	0	0	0	0	1	0	56.7709	69.7892	88.1785	73.4566	93.1211	95.8557
ENSG00000225447.1	RPS15AP10	processed_pseudogene	382	0	0	0	0	0	0	2.1613	0.0	0.0	0.0	1.6046	2.8197
ENSG00000234329.1	ENSG00000234329	processed_pseudogene	788	0	0	0	0	1	0	0.0	0.0	0.0	0.7139	14.9713	4.3941
ENSG00000159596.7	TMEM69	protein_coding	1465	0	0	0	0	0	0	32.9503	44.4121	113.1594	126.7986	57.7689	35.0322
ENSG00000197429.11	IPP	protein_coding	3117	0	0	0	0	0	0	6.5535	2.9528	9.0734	15.3152	4.1565	3.1592
ENSG00000230896.1	ENSG00000230896	lncRNA	598	0	0	0	0	0	0	0.0	0.0	0.0	0.0	0.0	1.0766
ENSG00000236111.5	ENSG00000236111	processed_pseudogene	681	0	0	0	0	0	0	0.0	0.0	0.0	0.0	0.0	0.0
ENSG00000086015.23	MAST2	protein_coding	5737	0	1	1	0	1	1	33.3034	30.2903	42.7714	42.9974	38.6756	76.1847
ENSG00000232467.2	TMA16P2	processed_pseudogene	601	0	0	0	0	0	0	0.0	0.0	0.0	0.4968	1.8941	0.0
ENSG00000117461.15	PIK3R3	protein_coding	5596	1	0	0	1	1	1	98.578	118.5493	101.7815	107.0598	53.8707	16.0562
ENSG00000278139.1	P3R3URF-PIK3R3	protein_coding	1553	1	0	0	1	1	1	0.0	0.0	0.0	0.0	0.0	0.0
ENSG00000226957.1	ENSG00000226957	lncRNA	649	0	0	0	0	0	0	0.0	0.0	0.0	0.7368	0.0	4.1842
ENSG00000233114.2	ENSG00000233114	processed_pseudogene	226	0	0	0	0	0	0	0.0	0.0	0.0	0.0	3.1173	0.0
ENSG00000227857.2	ENSG00000227857	lncRNA	339	0	0	0	0	0	0	0.0	0.0	5.4457	0.0	1.4559	0.0
ENSG00000117472.10	TSPAN1	protein_coding	1619	0	0	0	0	0	0	1.1027	0.0	0.0	0.0	0.3493	2.595
ENSG00000250719.2	P3R3URF	protein_coding	405	0	0	0	0	0	0	0.0	0.0	0.0	0.0	0.0	0.0
ENSG00000085998.15	POMGNT1	protein_coding	6035	0	0	0	0	0	1	45.2368	60.3776	81.3202	73.975	50.3749	52.599
ENSG00000171357.6	LURAP1	protein_coding	1849	0	0	0	0	0	0	2.8307	1.4534	3.1048	5.0082	4.0922	12.4255
ENSG00000085999.13	RAD54L	protein_coding	3114	0	0	0	0	0	0	18.1286	16.794	36.2038	37.5566	41.2761	69.3504
ENSG00000132128.18	LRRC41	protein_coding	4455	0	0	0	1	0	1	10.9433	9.2683	15.7999	12.2797	32.261	34.0153
ENSG00000173660.12	UQCRH	protein_coding	687	0	0	0	0	0	0	18.9842	8.3903	10.991	13.0024	26.5161	312.1233
ENSG00000117481.11	NSUN4	protein_coding	4347	0	0	0	0	0	0	8.1968	12.029	12.3574	11.2598	9.2389	21.2086
ENSG00000225779.1	ENSG00000225779	processed_pseudogene	370	0	0	0	0	0	0	0.0	0.0	0.0	0.0	0.9682	0.0
ENSG00000117480.16	FAAH	protein_coding	2042	0	0	0	0	0	0	0.0	0.0	0.0	1.3385	0.0	12.5964
ENSG00000232022.8	FAAHP1	transcribed_unprocessed_pseudogene	1238	0	0	0	0	0	0	0.0	0.0	0.0	0.1346	1.4912	0.8744
ENSG00000224863.3	LINC01398	lncRNA	1401	0	0	0	0	0	0	0.0	0.0	0.3826	0.0	0.0	0.0
ENSG00000197587.11	DMBX1	protein_coding	5050	0	0	0	0	0	0	0.0	0.0	0.0	0.0	1.4762	0.4013
ENSG00000282881.2	TMEM275	protein_coding	1633	0	0	0	0	0	0	0.6956	0.0	1.0949	1.1699	0.0	0.0
ENSG00000269956.2	MKNK1-AS1	lncRNA	2445	0	0	0	0	0	0	1.7359	3.5402	2.5679	2.7145	0.6647	0.0
ENSG00000162456.10	KNCN	protein_coding	2896	0	0	0	0	0	0	2.6643	0.0	0.6213	1.4808	0.7532	0.3719
ENSG00000079277.22	MKNK1	protein_coding	3408	0	1	0	1	0	0	152.6872	90.9623	97.5624	108.4827	66.5083	36.716
ENSG00000142961.16	MOB3C	protein_coding	5725	0	0	0	0	0	0	2.4135	0.0	0.0	0.0729	0.2878	0.0
ENSG00000123472.12	ATPAF1	protein_coding	4158	0	0	0	0	0	0	26.7329	36.1818	23.9481	25.6618	17.3314	46.6985
ENSG00000233647.2	NENFP1	processed_pseudogene	466	0	0	0	0	0	0	0.0	0.0	0.0	0.0	1.4776	0.0
ENSG00000186118.9	TEX38	protein_coding	1003	0	0	0	0	0	0	0.0	0.0	0.0	0.0	0.0	0.0
ENSG00000228237.5	EFCAB14-AS1	lncRNA	500	0	0	0	0	0	0	0.0	0.0	0.0	0.0	0.0	0.0
ENSG00000159658.15	EFCAB14	protein_coding	8344	1	0	0	0	0	1	160.9372	185.8248	229.9773	214.2984	159.0239	68.4897
ENSG00000236476.2	ENSG00000236476	processed_pseudogene	805	0	0	0	0	0	0	0.0	0.0	0.0	0.0	0.0	0.0
ENSG00000142973.15	CYP4B1	protein_coding	2174	0	0	0	0	0	0	3.6166	17.0658	38.9267	19.3504	17.5081	0.0
ENSG00000154198.14	CYP4Z2P	transcribed_unprocessed_pseudogene	1512	0	0	0	0	0	0	0.0	0.0	0.0	0.0	0.0	0.0
ENSG00000238145.2	TUBAP8	processed_pseudogene	1192	0	0	0	0	0	0	0.0	0.0	0.0	0.0	0.0	0.0
ENSG00000187048.14	CYP4A11	protein_coding	2530	0	0	0	0	0	0	0.0	0.0	0.0	0.0	0.4279	0.0
ENSG00000259832.1	CYP4A26P	unprocessed_pseudogene	196	0	0	0	0	0	0	0.0	0.0	0.0	0.0	0.0	0.0
ENSG00000261196.1	CYP4A43P	unprocessed_pseudogene	121	0	0	0	0	0	0	0.0	0.0	0.0	0.0	0.0	0.0
ENSG00000261593.1	CYP4A27P	unprocessed_pseudogene	190	0	0	0	0	0	0	0.0	0.0	0.0	0.0	0.0	0.0
ENSG00000261290.1	CYP4A44P	unprocessed_pseudogene	154	0	0	0	0	0	0	0.0	0.0	0.0	0.0	0.0	0.0
ENSG00000186377.8	CYP4X1	protein_coding	2256	0	0	0	0	0	0	5.142	4.5708	4.2452	2.1905	1.175	0.4811
ENSG00000186160.5	CYP4Z1	protein_coding	2162	0	0	0	0	0	0	0.0	0.0	0.0	0.0	0.0	0.4295
ENSG00000225154.2	TUBAP9	processed_pseudogene	1202	0	0	0	0	0	0	0.0	0.0	0.0	0.0	0.0	0.0
ENSG00000225506.2	CYP4A22-AS1	lncRNA	921	0	0	0	0	0	0	0.0	0.0	0.0	0.0	0.0	0.0
ENSG00000162365.13	CYP4A22	protein_coding	2535	0	0	0	0	0	0	0.0	0.0	0.0	0.0	0.8259	0.0
ENSG00000225514.1	MTND1P34	transcribed_processed_pseudogene	671	0	0	0	0	0	0	0.0	0.0	0.0	0.0	2.9125	0.0
ENSG00000224805.2	LINC00853	lncRNA	661	0	0	0	0	0	0	0.0	0.0	0.8591	0.0	0.0	0.0
ENSG00000162366.8	PDZK1IP1	protein_coding	838	0	0	0	0	0	0	0.0	0.0	0.0	0.2814	0.0	0.0
ENSG00000162367.12	TAL1	protein_coding	5001	0	0	0	0	0	0	0.0	0.0	0.0	0.0	0.0	0.0
ENSG00000226252.1	ENSG00000226252	lncRNA	4036	0	0	0	0	0	0	0.0	0.0	0.0	0.0	0.5641	0.0
ENSG00000123473.17	STIL	protein_coding	5351	1	1	1	1	1	1	42.6936	52.1214	52.0152	49.5324	71.4024	24.8896
ENSG00000162368.14	CMPK1	protein_coding	2937	0	1	0	0	0	0	35.9228	22.5955	14.6851	23.5851	24.1009	62.9717
ENSG00000225762.1	LINC01389	lncRNA	483	0	0	0	0	0	0	0.0	0.0	0.0	0.0	0.0	0.0
ENSG00000186790.6	FOXE3	protein_coding	1768	0	0	0	0	0	0	0.0	0.0	0.0	0.0	0.0	0.5135
ENSG00000237424.1	FOXD2-AS1	lncRNA	2509	0	0	0	0	0	0	0.0	0.0	0.0	0.1794	1.4341	1.2682
ENSG00000186564.6	FOXD2	protein_coding	2648	0	0	0	0	0	0	0.0	0.0	0.0	0.0	4.129	0.6842
ENSG00000271355.1	ENSG00000271355	processed_pseudogene	465	0	0	0	0	0	0	0.0	0.0	0.0	0.0	0.0	0.0
ENSG00000229554.2	RPL21P24	processed_pseudogene	448	0	0	0	0	0	0	0.0	0.0	0.0	0.0	0.0	0.0
ENSG00000227883.1	ATP6V0E1P4	processed_pseudogene	242	0	0	0	0	0	0	0.0	0.0	0.0	0.0	0.0	0.0
ENSG00000227947.2	LINC01738	lncRNA	1461	0	0	0	0	0	0	0.0	0.0	0.0	0.0	0.0	0.0
ENSG00000269113.4	TRABD2B	protein_coding	7524	0	0	0	0	0	0	0.0	0.0	0.0	0.0	0.0	0.0
ENSG00000223814.1	ENSG00000223814	lncRNA	407	0	0	0	0	0	0	0.0	0.0	0.0	0.0	0.0	0.0
ENSG00000225028.1	ENSG00000225028	lncRNA	1807	0	0	0	0	0	0	0.0	0.0	0.0	0.0	0.0	0.0
ENSG00000226133.6	LINC02794	lncRNA	789	0	0	0	0	0	0	0.0	0.0	0.0	0.7843	0.0	0.0
ENSG00000231413.1	ENSG00000231413	lncRNA	292	0	0	0	0	0	0	0.0	0.0	0.0	0.0	0.0	0.0
ENSG00000237180.1	CYP46A4P	processed_pseudogene	267	0	0	0	0	0	0	0.0	0.0	0.0	0.0	1.2075	0.0
ENSG00000242267.6	SKINT1L	transcribed_unprocessed_pseudogene	817	0	0	0	0	0	0	0.0	0.0	0.0	0.0	0.0	1.9947
ENSG00000279096.2	ENSG00000279096	TEC	2669	0	0	0	0	0	0	0.0	0.0	0.0	0.1281	0.0	0.0
ENSG00000223720.2	ENSG00000223720	lncRNA	651	0	0	0	0	0	0	0.0	0.0	0.0	0.0	0.0	0.0
ENSG00000117834.13	SLC5A9	protein_coding	3769	0	0	0	0	0	0	1.7326	13.1881	15.8997	12.6101	12.0303	0.0
ENSG00000272491.1	ENSG00000272491	lncRNA	1674	0	0	0	0	0	0	0.0	0.0	0.0	0.8322	0.0	0.3821
ENSG00000279214.1	ENSG00000279214	TEC	950	0	0	0	0	0	0	0.0	0.0	0.0	0.0	0.0	0.0
ENSG00000132122.12	SPATA6	protein_coding	5003	0	1	0	0	0	0	5.7113	7.8422	13.7134	17.3655	5.4106	1.9273
ENSG00000224986.2	PPP1R8P1	processed_pseudogene	1044	0	0	0	0	0	0	0.0	0.0	0.0	0.0	0.9989	0.0
ENSG00000206700.1	RNU6-723P	snRNA	107	0	0	0	0	0	0	0.0	0.0	0.0	0.0	0.0	0.0
ENSG00000235105.1	ENSG00000235105	processed_pseudogene	1257	0	0	0	0	0	0	5.8796	9.3295	5.4869	6.9435	6.1967	2.7382
ENSG00000223175.1	RNU4-61P	snRNA	107	0	0	0	0	0	0	0.0	0.0	0.0	0.0	0.0	0.0
ENSG00000232514.1	ENSG00000232514	processed_pseudogene	474	0	0	0	0	0	0	2.3858	0.0	2.7283	0.8444	3.6108	0.0
ENSG00000186094.18	AGBL4	protein_coding	3938	0	0	0	0	0	0	0.4828	2.5143	2.0826	2.3127	1.3037	0.4253
ENSG00000287661.1	ENSG00000287661	lncRNA	1861	0	0	0	0	0	0	1.8149	2.4582	1.558	0.0	0.0	0.0
ENSG00000162373.13	BEND5	protein_coding	1693	0	0	0	0	0	0	0.0	0.0	0.0	0.0	0.0	0.0
ENSG00000286597.1	ENSG00000286597	lncRNA	573	0	0	0	0	0	0	0.0	0.0	0.0	0.0	0.0	0.0
ENSG00000229846.2	ENSG00000229846	lncRNA	793	0	0	0	0	0	0	0.0	0.0	0.0	0.0	0.0	0.0
ENSG00000230114.1	AGBL4-AS1	lncRNA	566	0	0	0	0	0	0	0.0	0.0	0.0	0.0	0.0	0.0
ENSG00000225623.1	AGBL4-IT1	lncRNA	514	0	0	0	0	0	0	0.0	0.0	0.0	0.0	0.0	0.0
ENSG00000237478.2	ENSG00000237478	processed_pseudogene	262	0	0	0	0	0	0	0.0	0.0	0.0	0.0	0.0	0.0
ENSG00000215887.5	ZNF859P	unprocessed_pseudogene	1966	0	0	0	0	0	0	0.0	0.0	0.0	0.0	0.0	0.0
ENSG00000279324.1	ENSG00000279324	TEC	1901	0	0	0	0	0	0	0.0	0.0	0.0	0.0	1.5201	0.0
ENSG00000233595.2	MTND2P29	processed_pseudogene	412	0	0	0	0	0	0	0.0	0.0	0.0	0.0	1.5844	0.0
ENSG00000162374.18	ELAVL4	protein_coding	3999	0	0	0	0	0	0	0.0	0.0	0.0	0.0	0.2565	0.3998
ENSG00000230828.1	ENSG00000230828	processed_pseudogene	346	0	0	0	0	0	0	0.0	0.0	0.0	0.0	0.0	0.0
ENSG00000237337.1	ELAVL4-AS1	lncRNA	858	0	0	0	0	0	0	0.0	0.0	0.0	0.0	0.0	0.0
ENSG00000233407.1	ENSG00000233407	lncRNA	250	0	0	0	0	0	0	0.0	0.0	0.0	0.0	0.0	0.0
ENSG00000284696.2	LINC02808	lncRNA	1706	0	0	0	0	0	0	0.0	0.0	0.0	0.0	0.0	0.0
ENSG00000284645.1	ENSG00000284645	lncRNA	3304	0	0	0	0	0	0	0.0	0.0	0.0	0.0	0.9565	0.0
ENSG00000234080.3	ENSG00000234080	processed_pseudogene	877	0	0	0	0	0	0	0.0	0.0	0.0	0.0	0.0	2.0047
ENSG00000229316.1	HMGB1P45	processed_pseudogene	653	0	0	0	0	0	0	0.0	0.0	0.0	0.0	0.0	0.0
ENSG00000225671.2	FCF1P6	processed_pseudogene	595	0	0	0	0	0	0	0.0	0.0	0.0	0.0	0.0	0.0
ENSG00000142700.12	DMRTA2	protein_coding	3080	0	0	0	0	0	0	0.0	0.0	0.0	0.0	0.0	0.0
ENSG00000284700.2	ENSG00000284700	lncRNA	930	0	0	0	0	0	0	0.0	0.0	0.0	0.0	0.0	0.0
ENSG00000185104.21	FAF1	protein_coding	6821	0	0	0	0	0	0	26.3368	26.1652	28.7329	26.8076	17.5986	36.4838
ENSG00000225767.1	FAF1-AS1	lncRNA	503	0	0	0	0	0	0	0.0	0.0	0.0	0.0	0.9654	4.3649
ENSG00000207194.1	RNU6-1026P	snRNA	108	0	0	0	0	0	0	0.0	0.0	0.0	0.0	2.7272	0.0
ENSG00000230585.2	PHBP12	processed_pseudogene	811	1	1	0	0	0	0	6.5031	15.0082	16.8771	10.7326	11.7984	3.211
ENSG00000237130.1	MRPS6P2	processed_pseudogene	370	0	0	0	0	0	0	0.0	0.0	0.0	0.0	0.0	2.1081
ENSG00000123080.12	CDKN2C	protein_coding	2904	0	0	0	0	0	0	0.0	0.6499	2.0838	0.6407	3.591	0.6154
ENSG00000265538.1	MIR4421	miRNA	69	0	0	0	0	0	0	0.0	0.0	0.0	0.0	0.0	0.0
ENSG00000275816.1	MIR6500	miRNA	86	0	0	0	0	0	0	0.0	0.0	0.0	0.0	0.0	0.0
ENSG00000204006.11	C1orf185	protein_coding	921	0	0	0	0	0	0	0.0	0.0	0.0	0.0	0.0	0.0
ENSG00000200262.1	Y_RNA	misc_RNA	110	0	0	0	0	0	0	0.0	0.0	0.0	0.0	0.0	0.0
ENSG00000213478.2	CFL1P2	processed_pseudogene	684	0	0	0	0	0	0	0.0	0.0	0.0	0.0	0.0	0.0
ENSG00000203356.2	LINC01562	lncRNA	2366	0	0	0	0	0	0	0.0	0.0	0.0	0.0	0.0	0.4989
ENSG00000123091.5	RNF11	protein_coding	3074	1	0	1	1	1	1	33.2385	25.773	27.0098	37.3989	48.2329	30.1961
ENSG00000233406.5	ENSG00000233406	processed_pseudogene	870	0	0	0	0	0	0	0.972	0.0	0.0	0.0	6.3043	7.8175
ENSG00000236434.2	ENSG00000236434	lncRNA	435	0	0	0	0	0	0	0.0	0.0	0.8143	0.0	0.0	0.0
ENSG00000085831.16	TTC39A	protein_coding	6287	0	0	0	0	0	0	8.3408	6.5733	15.0826	12.3996	8.8966	0.0
ENSG00000261664.5	TTC39A-AS1	lncRNA	812	0	0	0	0	0	0	0.0	0.0	0.0	0.0	0.0	1.4383
ENSG00000085832.17	EPS15	protein_coding	5163	0	0	0	0	0	1	74.1942	55.5621	69.4786	75.6044	97.6314	39.3042
ENSG00000232027.2	ENSG00000232027	processed_pseudogene	955	0	0	0	0	0	0	1.0217	0.0	1.1677	0.3557	0.0	3.8245
ENSG00000206595.1	RNU6-877P	snRNA	107	0	0	0	0	0	0	0.0	0.0	0.0	0.0	0.0	0.3857
ENSG00000238140.1	ENSG00000238140	lncRNA	678	0	0	0	0	0	0	0.0	0.0	0.0	0.0	0.8982	0.0
ENSG00000227070.1	EPS15-AS1	lncRNA	362	0	0	0	0	0	0	0.0	0.0	0.0	0.0	0.0	0.0
ENSG00000252032.1	RNU6-1281P	snRNA	105	0	0	0	0	0	0	0.0	0.0	0.0	0.0	0.0	0.0
ENSG00000227742.2	CALR4P	transcribed_unitary_pseudogene	2363	0	0	0	0	0	0	0.0	0.0	0.0	0.0	0.0	0.0
ENSG00000117859.19	OSBPL9	protein_coding	4520	0	0	0	0	0	0	101.2312	121.0204	106.6774	107.2065	93.1259	65.0372
ENSG00000236973.2	GAPDHP51	processed_pseudogene	1000	0	0	0	0	0	0	0.6005	0.0	0.0	0.0	0.0438	3.772
ENSG00000232846.1	SLC25A6P3	processed_pseudogene	879	0	0	0	0	0	0	0.0	0.0	0.0	0.0	0.0	1.4038
ENSG00000212624.1	ENSG00000212624	snoRNA	122	0	0	0	0	0	0	0.0	0.0	0.0	0.0	0.0	0.0
ENSG00000078618.23	NRDC	protein_coding	3895	0	0	0	0	0	1	23.0723	22.8599	14.2725	15.3521	18.9824	162.2934
ENSG00000266993.3	ENSG00000266993	lncRNA	1290	0	0	0	0	0	0	0.0	0.0	0.0	0.0	0.0	0.0
ENSG00000272175.1	ENSG00000272175	lncRNA	280	0	0	0	0	0	0	0.0	0.0	0.0	0.0	0.0	0.0
ENSG00000283899.1	MIR761	miRNA	59	0	0	0	0	0	0	0.0	0.0	0.0	0.0	0.0	0.3537
ENSG00000230604.2	TSEN15P2	processed_pseudogene	358	0	0	0	0	0	0	0.0	0.0	0.0	0.0	2.2014	2.2595
ENSG00000169213.7	RAB3B	protein_coding	12780	0	0	0	0	0	0	0.9906	0.0	0.0	0.0	0.3859	12.1154
ENSG00000200839.1	RNA5SP48	rRNA_pseudogene	126	0	0	0	0	0	0	0.0	0.0	0.0	0.0	0.0	0.0
ENSG00000229032.1	ENSG00000229032	processed_pseudogene	342	0	0	0	0	0	0	0.0	0.0	0.0	0.0	0.0	0.0
ENSG00000264613.2	RN7SL290P	misc_RNA	300	0	0	0	0	0	0	0.0	0.0	0.0	0.0	0.0	0.0
ENSG00000117862.13	TXNDC12	protein_coding	1416	0	0	0	0	1	1	56.8921	41.2115	32.1482	42.9174	36.8713	128.5128
ENSG00000285839.1	ENSG00000285839	protein_coding	1986	0	0	0	0	1	0	0.0	0.3557	0.0	0.0	0.0	1.0964
ENSG00000198841.4	KTI12	protein_coding	1708	1	1	0	1	1	1	1.9629	0.0	5.3472	9.9503	12.442	72.0364
ENSG00000223390.1	ENSG00000223390	lncRNA	762	0	0	0	0	0	0	0.0	0.0	0.0	0.0	0.0	1.1939
ENSG00000228369.2	TXNDC12-AS1	lncRNA	391	0	0	0	0	0	0	0.0	0.0	0.0	0.0	0.0	0.0
ENSG00000134717.18	BTF3L4	protein_coding	4533	0	0	0	0	0	0	20.9987	39.5892	22.9967	33.9654	25.7869	39.3692
ENSG00000157077.16	ZFYVE9	protein_coding	7243	1	1	1	1	0	1	92.7167	114.3173	128.8573	130.6566	103.9138	41.0752
ENSG00000241745.3	RN7SL788P	misc_RNA	316	0	0	0	0	0	0	0.0	0.0	0.0	0.0	0.0	5.9554
ENSG00000228407.2	ENSG00000228407	processed_pseudogene	340	0	0	0	0	0	0	0.0	1.5285	2.8609	2.9209	0.0	0.0
ENSG00000223429.1	ENSG00000223429	processed_pseudogene	841	0	0	0	0	0	0	0.0	0.0	0.0	0.0	0.0	1.5605
ENSG00000224255.2	PDCL3P6	processed_pseudogene	706	0	0	0	0	0	0	0.0	0.0	0.0	0.0	1.6349	6.1495
ENSG00000236004.2	ENSG00000236004	processed_pseudogene	394	0	0	0	0	0	0	0.0	0.0	0.0	0.7798	0.0	0.0
ENSG00000237663.2	DNAJC19P7	processed_pseudogene	344	0	0	0	0	0	0	0.0	0.0	0.0	0.0	0.0	0.0
ENSG00000213735.2	ANAPC10P1	processed_pseudogene	556	0	0	0	0	0	0	0.0	2.0908	1.9214	2.5878	1.9328	0.0
ENSG00000154222.15	CC2D1B	protein_coding	5642	0	0	0	0	1	1	17.4119	16.5775	22.9081	12.9717	17.1091	46.5424
ENSG00000272100.1	ENSG00000272100	lncRNA	391	0	0	0	0	0	0	0.0	0.0	0.0	0.0	0.0	0.0
ENSG00000287078.1	ENSG00000287078	lncRNA	939	0	0	0	0	0	0	0.0	0.0	0.0	0.0	1.2123	0.0
ENSG00000224680.4	PLA2G12AP1	processed_pseudogene	568	0	0	0	0	0	0	1.7707	0.0	0.0	0.0	7.1126	1.3732
ENSG00000085840.13	ORC1	protein_coding	3121	1	1	1	1	1	1	49.3449	56.9254	86.7029	87.227	97.6786	59.3656
ENSG00000134748.13	PRPF38A	protein_coding	5233	0	0	0	0	1	0	51.7448	48.5901	46.4276	38.5969	56.7967	79.7501
ENSG00000134744.14	TUT4	protein_coding	5858	0	1	0	0	1	1	9.4729	4.9046	4.6393	5.6749	6.8058	7.4638
ENSG00000272371.1	ENSG00000272371	lncRNA	456	0	0	0	0	0	0	0.0	0.0	0.0	0.0	0.0	0.0
ENSG00000236290.1	EEF1GP7	processed_pseudogene	703	0	0	0	0	1	0	0.9609	0.0	0.3599	0.0	6.6639	0.0
ENSG00000116157.6	GPX7	protein_coding	1229	0	0	0	0	0	0	0.0	0.0	0.0	0.0	0.0	0.0
ENSG00000182183.15	SHISAL2A	protein_coding	1992	0	0	0	0	0	0	0.0	0.0	0.0	0.0	0.0	0.0
ENSG00000162377.6	COA7	protein_coding	3988	1	1	1	1	0	1	42.9634	37.0021	34.8795	41.231	26.7288	34.0195
ENSG00000233664.1	NDUFS5P3	processed_pseudogene	321	0	0	0	0	0	0	0.0	0.0	0.0	0.0	0.0	0.0
ENSG00000239640.3	RN7SL62P	misc_RNA	297	0	0	0	0	0	0	0.0	0.0	0.0	0.0	0.0	0.0
ENSG00000162378.13	ZYG11B	protein_coding	8143	0	0	0	0	0	1	2.1949	0.4392	0.4728	0.5101	0.9048	12.1087
ENSG00000252018.1	RNU2-30P	snRNA	141	0	0	0	0	0	0	0.0	0.0	0.0	0.0	0.0	0.0
ENSG00000228929.1	RPS13P2	processed_pseudogene	455	0	0	0	0	0	0	2.0125	0.0	5.3343	10.4994	33.1103	57.5144
ENSG00000206627.1	RNU6-969P	snRNA	105	0	0	0	0	0	0	0.0	0.0	0.0	0.0	0.0	0.0
ENSG00000203995.10	ZYG11A	protein_coding	4445	1	1	1	1	0	1	43.3625	36.3791	62.6309	58.0757	71.419	22.8155
ENSG00000242391.2	ENSG00000242391	lncRNA	380	0	0	0	0	0	0	0.0	0.0	0.0	0.0	0.0	5.2646
ENSG00000121310.17	ECHDC2	protein_coding	5817	0	0	0	0	1	1	7.5179	6.3695	7.0992	5.1668	10.3427	52.2346
ENSG00000230953.2	ENSG00000230953	processed_pseudogene	175	0	0	0	0	0	0	5.3184	0.0	0.0	0.0	5.8907	7.7351
ENSG00000231866.2	ENSG00000231866	processed_pseudogene	175	0	0	0	0	0	0	0.0	0.0	0.0	0.0	0.0	0.0
ENSG00000116171.19	SCP2	protein_coding	5204	0	0	0	0	0	0	44.8454	51.8483	23.6533	26.4476	10.7842	23.4568
ENSG00000264834.1	ENSG00000264834	miRNA	99	0	0	0	0	0	0	0.0	0.0	0.0	0.0	0.0	0.0
ENSG00000266188.1	ENSG00000266188	miRNA	88	0	0	0	0	0	0	0.0	0.0	0.0	0.0	0.0	0.0
ENSG00000265815.1	ENSG00000265815	miRNA	100	0	0	0	0	0	0	0.0	0.0	0.0	0.0	0.0	0.0
ENSG00000237279.2	H3P2	processed_pseudogene	395	0	0	0	0	0	0	0.0	0.0	0.0	0.0	0.0	0.0
ENSG00000236360.2	RRAS2P1	processed_pseudogene	502	0	0	0	0	0	0	206.2726	126.3991	64.2798	97.0538	80.8615	28.1742
ENSG00000226147.1	TUBBP10	processed_pseudogene	1301	0	0	0	0	0	0	0.0	0.0	0.0506	0.0	0.0	0.0
ENSG00000174348.14	PODN	protein_coding	3248	0	0	0	0	0	0	0.0	0.0	0.0	0.0	1.0514	0.0
ENSG00000232993.1	ENSG00000232993	lncRNA	467	0	0	0	0	0	0	0.0	0.0	0.0	0.0	0.0	0.0
ENSG00000227644.2	HIGD1AP11	processed_pseudogene	280	0	0	0	0	0	0	0.0	0.0	0.0	0.0	0.0	0.0
ENSG00000162383.13	SLC1A7	protein_coding	3378	1	0	0	1	0	0	0.0	0.0	0.0	0.0	0.0	0.0
ENSG00000235563.1	ENSG00000235563	lncRNA	1871	0	0	0	0	0	0	0.0	0.0	0.0	0.0	0.0	0.0
ENSG00000277397.1	ENSG00000277397	unprocessed_pseudogene	718	0	0	0	0	0	0	0.0	0.0	0.0	0.0	0.0	0.0
ENSG00000157184.7	CPT2	protein_coding	4539	0	1	0	0	0	0	13.5942	6.2446	13.0938	13.0093	10.7578	8.6019
ENSG00000236723.2	ENSG00000236723	lncRNA	835	0	0	0	0	0	0	0.0	0.0	0.1064	0.0455	0.8767	0.0
ENSG00000162384.14	CZIB	protein_coding	1912	0	0	0	0	0	0	18.8805	29.466	27.7703	25.1253	18.2033	28.1048
ENSG00000259818.1	CZIB-DT	lncRNA	3591	0	0	0	0	0	0	0.0	0.0	0.5553	0.3916	0.5841	0.0
ENSG00000162385.11	MAGOH	protein_coding	738	0	0	0	0	0	0	171.7082	246.8682	288.0422	197.9397	220.8987	41.6916
ENSG00000226754.2	ENSG00000226754	lncRNA	1649	0	0	0	0	0	0	14.8646	21.7777	12.8211	12.7929	8.5621	0.0
ENSG00000157193.18	LRP8	protein_coding	10750	0	0	0	0	0	0	1.8188	1.0178	0.1837	0.2633	2.9633	11.3744
ENSG00000234578.1	ENSG00000234578	lncRNA	470	0	0	0	0	0	0	0.0	0.0	0.0	0.0	0.0	0.0
ENSG00000228838.1	ENSG00000228838	lncRNA	675	0	0	0	0	0	0	0.0	0.0	0.0	0.0	0.0	0.0
ENSG00000232762.1	ENSG00000232762	lncRNA	752	0	0	0	0	0	0	0.0	0.0	0.0	0.0	0.0	1.1799
ENSG00000225675.2	LINC01771	lncRNA	567	0	0	0	0	0	0	0.0	0.0	0.0	0.0	0.0	0.0
ENSG00000285954.1	ENSG00000285954	lncRNA	886	0	0	0	0	0	0	0.0	0.0	0.0	0.0	0.0	0.0
ENSG00000226938.1	ENSG00000226938	lncRNA	383	0	0	0	0	0	0	0.0	0.0	0.0	0.0	0.0	0.0
ENSG00000230138.2	LINC02812	lncRNA	850	0	0	0	0	0	0	0.0	0.0	0.0	0.0	0.0	0.0
ENSG00000236253.7	SLC25A3P1	transcribed_processed_pseudogene	2531	0	0	0	0	0	0	0.0	20.3116	0.0	7.8924	6.695	0.0
ENSG00000288527.1	ENSG00000288527	processed_pseudogene	79	0	0	0	0	0	0	0.0	0.0	0.0	0.0	0.0	0.0
ENSG00000143006.7	DMRTB1	protein_coding	1910	0	0	0	0	0	0	152.8615	127.9567	153.3958	174.3599	115.5393	4.8486
ENSG00000174332.6	GLIS1	protein_coding	2870	0	0	0	0	0	0	0.0	0.0	0.0	0.0	0.0	0.2962
ENSG00000239007.1	RNU7-95P	snRNA	64	0	0	0	0	0	0	0.0	0.0	0.0	0.0	0.0	0.0
ENSG00000058804.12	NDC1	protein_coding	4552	1	1	0	0	0	1	41.3197	43.6209	69.6707	87.8253	43.4232	51.0987
ENSG00000201003.1	ENSG00000201003	snoRNA	136	0	0	0	0	0	0	0.0	0.0	0.0	0.0	0.0	0.0
ENSG00000229687.2	ENSG00000229687	processed_pseudogene	286	0	0	0	0	0	0	0.0	0.0	0.0	0.0	0.0	5.8153
ENSG00000058799.15	YIPF1	protein_coding	1821	1	0	0	0	0	0	37.7327	38.9452	51.2433	63.9185	22.4646	24.3755
ENSG00000211452.12	DIO1	protein_coding	1861	0	0	0	0	0	0	0.0	0.0	0.0	0.0	0.0	0.3016
ENSG00000081870.12	HSPB11	protein_coding	894	0	0	0	0	0	0	104.303	150.8512	119.7276	110.0721	36.425	54.952
ENSG00000116212.15	LRRC42	protein_coding	1764	1	1	0	0	0	0	85.3466	91.1445	139.582	174.5824	181.3592	46.5129
ENSG00000219102.3	HNRNPA3P12	processed_pseudogene	1063	0	0	0	0	0	0	0.0	0.0	0.5025	0.403	1.8871	16.5117
ENSG00000203985.11	LDLRAD1	protein_coding	2376	0	0	0	0	0	0	0.0	0.0	0.0	0.0	0.4808	0.0
ENSG00000116209.12	TMEM59	protein_coding	6457	0	0	0	0	0	0	100.3128	85.1872	131.611	156.3506	92.1814	45.4617
ENSG00000280378.1	ENSG00000280378	TEC	1755	0	0	0	0	0	0	0.5303	0.0	0.0	0.0	0.3674	0.3386
ENSG00000116205.14	TCEANC2	protein_coding	10429	0	0	0	1	0	1	4.702	3.5629	3.2163	4.1444	3.4533	2.6377
ENSG00000283749.1	MIR4781	miRNA	76	0	0	0	0	0	0	0.0	0.0	0.0	0.0	0.0	0.0
ENSG00000225183.1	ENSG00000225183	processed_pseudogene	238	0	0	0	0	0	0	0.0	0.0	0.0	0.0	4.4652	0.0
ENSG00000279049.1	ENSG00000279049	pseudogene	255	0	0	0	0	0	0	0.0	0.0	0.0	0.0	0.0	0.0
ENSG00000256407.2	ENSG00000256407	protein_coding	2542	0	0	0	0	0	0	0.0	2.1505	0.163	0.0666	0.0	2.0898
ENSG00000157211.11	CDCP2	protein_coding	2723	0	0	0	0	0	0	0.0	0.0	0.0	0.0	0.0	0.0
ENSG00000280425.2	ENSG00000280425	lncRNA	4969	0	0	0	0	0	0	0.0	0.0	0.0	0.0	0.4117	0.0
ENSG00000215883.11	CYB5RL	protein_coding	6193	0	0	1	0	0	1	8.6756	8.4844	9.359	8.147	7.9104	4.6986
ENSG00000116221.15	MRPL37	protein_coding	1582	0	0	0	0	0	0	75.8707	86.0123	123.506	166.3389	113.7063	244.6568
ENSG00000157216.16	SSBP3	protein_coding	3276	0	0	0	0	1	0	109.7802	107.6699	125.9611	143.0808	81.5903	88.5819
ENSG00000198711.5	SSBP3-AS1	lncRNA	2624	0	0	0	0	0	0	0.7094	0.0	0.1543	0.2358	0.7569	3.8171
ENSG00000225632.1	ENSG00000225632	lncRNA	1111	0	0	0	0	0	0	0.0	0.0	0.0	0.0	0.5374	0.6686
ENSG00000232245.1	ENSG00000232245	lncRNA	289	0	0	0	0	0	0	0.0	0.0	0.0	0.0	0.0	0.0
ENSG00000287582.1	ENSG00000287582	lncRNA	1051	0	0	0	0	0	0	0.0	0.0	0.0	0.0	0.0	0.0
ENSG00000235741.1	LINC02784	lncRNA	683	0	0	0	0	0	0	0.0	0.0	0.0	0.0	0.0	0.0
ENSG00000237173.1	ENSG00000237173	processed_pseudogene	108	0	0	0	0	0	0	0.0	0.0	0.0	0.0	0.0	0.0
ENSG00000227453.1	HNRNPA1P63	processed_pseudogene	963	0	0	0	0	0	0	0.0	0.0	0.0	0.0	0.0	0.0
ENSG00000162390.18	ACOT11	protein_coding	6369	0	0	0	0	0	0	1.0423	2.3767	0.4893	0.8325	4.0892	2.3455
ENSG00000162391.12	FAM151A	protein_coding	1975	0	0	0	0	1	0	0.0	0.0	1.8631	0.6392	89.4683	213.8415
ENSG00000230728.1	ENSG00000230728	lncRNA	623	0	0	0	0	0	0	0.0	0.0	0.0	0.0	0.2044	0.0
ENSG00000184313.20	MROH7	protein_coding	4542	0	0	0	0	0	0	0.0	0.0	0.0	0.0	0.0	0.0
ENSG00000271723.5	MROH7-TTC4	protein_coding	6090	1	1	0	1	1	1	0.0	0.7758	0.0	0.0	3.34	0.6339
ENSG00000243725.7	TTC4	protein_coding	2356	1	1	0	1	0	1	36.1036	45.2829	48.1654	62.0643	52.6236	30.5744
ENSG00000162396.6	PARS2	protein_coding	2356	1	1	1	1	0	1	36.9277	43.3529	58.7908	59.7607	50.4084	11.6259
ENSG00000006555.11	TTC22	protein_coding	3401	0	0	0	0	0	0	0.0	0.0	0.0	0.0	0.0	0.0
ENSG00000237453.1	ENSG00000237453	lncRNA	343	0	0	0	0	0	0	0.0	0.0	0.0	0.0	0.0	0.0
ENSG00000162398.12	LEXM	protein_coding	1777	0	0	0	0	0	0	0.0	0.0	0.0	0.0	0.0	0.0
ENSG00000116133.13	DHCR24	protein_coding	5311	0	0	0	0	0	0	199.2596	12.389	23.6396	25.0571	50.826	407.714
ENSG00000287724.1	ENSG00000287724	lncRNA	831	0	0	0	0	0	0	0.0	0.0	0.0	0.0	0.5658	3.9051
ENSG00000242396.2	ENSG00000242396	lncRNA	1135	1	0	1	1	0	0	8.0579	11.2104	7.9568	12.536	4.8133	0.9529
ENSG00000233203.6	DHCR24-DT	lncRNA	515	0	0	0	0	0	0	0.0	0.0	0.0	0.0	0.0	0.0
ENSG00000284601.1	ENSG00000284601	lncRNA	1595	0	0	0	0	0	0	0.0	0.0	2.2913	2.0049	2.9222	0.0
ENSG00000143001.5	TMEM61	protein_coding	1256	0	0	0	0	0	0	8.0396	9.326	9.9485	22.4956	10.3118	0.0
ENSG00000233271.1	ENSG00000233271	lncRNA	428	0	0	0	0	0	0	0.0	0.0	0.0	0.0	0.0	0.0
ENSG00000162399.9	BSND	protein_coding	9761	0	0	0	0	0	0	0.0	0.0	0.0	0.1161	1.1503	0.0
ENSG00000169174.11	PCSK9	protein_coding	3891	0	0	0	0	0	0	11.6862	14.6969	21.5294	17.7853	9.5375	6.3184
ENSG00000162402.14	USP24	protein_coding	10800	1	0	0	1	1	1	47.4283	42.7269	50.3223	62.5455	63.1055	44.9169
ENSG00000231090.2	MIR4422HG	lncRNA	2002	0	0	0	0	0	0	0.0	0.0	0.0	0.2302	0.0	0.0
ENSG00000231095.1	GYG1P3	processed_pseudogene	994	0	0	0	0	0	0	0.0	0.0	0.0	0.6443	1.9461	0.0
ENSG00000265822.1	MIR4422	miRNA	83	0	0	0	0	0	0	0.0	0.0	0.0	0.0	0.0	0.0
ENSG00000234810.4	ENSG00000234810	lncRNA	4063	0	1	0	0	0	0	8.0131	3.4356	6.3538	6.5344	3.4886	2.7743
ENSG00000231900.3	GOT2P1	processed_pseudogene	1309	0	0	0	0	0	0	0.0	0.0	0.7016	0.0	0.0	0.0
ENSG00000232198.2	MTCO2P34	processed_pseudogene	607	0	0	0	0	0	0	0.0	0.0	0.0	0.0	3.7638	0.0
ENSG00000199831.1	RN7SKP291	misc_RNA	327	0	0	0	0	0	0	0.0	0.0	0.0	0.0	0.0	1.1863
ENSG00000252162.1	RNU6-830P	snRNA	107	0	0	0	0	0	0	0.0	0.0	0.0	0.0	0.0	0.0
ENSG00000272051.1	Y_RNA	misc_RNA	102	0	0	0	0	0	0	0.0	0.0	0.0	0.0	0.0	0.0
ENSG00000233079.3	LINC01755	lncRNA	3146	0	1	0	0	0	0	2.3079	1.1455	0.8656	2.2901	2.3165	0.0
ENSG00000230250.3	LINC01753	lncRNA	702	0	0	0	0	0	0	0.0	0.0	0.0	0.0	0.0	0.0
ENSG00000227104.3	PIGQP1	transcribed_unprocessed_pseudogene	430	0	0	0	0	0	0	0.0	0.0	0.0	0.0	0.0	12.6592
ENSG00000235612.1	ENSG00000235612	lncRNA	731	0	0	0	0	0	0	0.0	0.0	0.2641	0.0	0.0	0.0
ENSG00000260971.4	ENSG00000260971	lncRNA	1860	1	0	0	1	0	0	2.323	4.118	2.8462	4.9155	0.5278	2.0769
ENSG00000284686.1	ENSG00000284686	protein_coding	1675	1	0	0	1	0	0	0.0	0.0	0.3104	0.0	0.6939	0.5213
ENSG00000229871.1	RPSAP20	processed_pseudogene	890	0	0	0	0	0	0	0.0	0.0	0.0	0.0	0.0	0.0
ENSG00000223956.4	LINC01767	lncRNA	1568	0	0	0	0	0	0	0.0	0.0	0.0	0.0	0.0	2.1463
ENSG00000162407.9	PLPP3	protein_coding	3273	0	0	0	1	0	1	1.2414	2.388	1.5469	0.983	2.6583	24.98
ENSG00000236776.1	RPL21P23	processed_pseudogene	460	0	0	0	0	0	0	0.0	0.0	0.0	0.0	0.0	0.0
ENSG00000224980.1	RPL23AP85	processed_pseudogene	433	0	0	0	0	0	0	0.0	0.0	0.0	0.0	0.0	0.0
ENSG00000225475.1	ENSG00000225475	processed_pseudogene	141	0	0	0	0	0	0	0.0	0.0	0.0	0.0	0.0	2.1659
ENSG00000162409.12	PRKAA2	protein_coding	9355	0	0	0	0	0	0	1.0291	2.5305	1.5827	1.1011	0.9726	1.8021
ENSG00000187889.13	FYB2	protein_coding	3183	0	0	0	0	0	0	4.8199	6.2988	7.4955	7.402	4.5172	0.8376
ENSG00000229913.1	ENSG00000229913	lncRNA	1824	0	0	0	0	0	0	0.0	0.0	0.0	0.0	0.6241	0.9299
ENSG00000157131.11	C8A	protein_coding	2367	0	0	0	0	0	0	0.0	0.0	0.0	0.0	0.0	0.0
ENSG00000021852.13	C8B	protein_coding	2382	0	0	0	0	0	0	0.0	0.0	0.0	1.228	0.0	0.0
ENSG00000236341.1	ENSG00000236341	lncRNA	610	0	0	0	0	0	0	0.0	0.0	0.0	0.0	0.0	0.0
ENSG00000173406.16	DAB1	protein_coding	5301	1	0	0	1	0	0	14.6014	14.4678	34.0243	30.2948	17.0213	0.7784
ENSG00000227935.1	ENSG00000227935	lncRNA	708	0	0	0	0	0	0	0.0	0.0	0.0	0.0	0.0	0.0
ENSG00000236888.1	RPS20P5	processed_pseudogene	360	0	0	0	0	0	0	0.0	0.0	0.0	0.0	0.0	2.3386
ENSG00000226759.8	DAB1-AS1	lncRNA	1262	0	0	0	0	0	0	0.0	0.0	0.0	0.0	0.6623	0.0
ENSG00000229887.4	HNRNPA1P6	transcribed_unprocessed_pseudogene	1447	0	0	0	0	0	0	0.4614	0.0	0.0	0.0	0.0	0.7907
ENSG00000223416.3	RPS26P15	processed_pseudogene	348	0	0	0	0	0	0	0.0	0.0	1.4003	0.0	2.4019	29.2445
ENSG00000235038.1	ENSG00000235038	lncRNA	620	0	0	0	0	0	0	0.0	0.0	0.0	0.6037	0.0	0.0
ENSG00000230546.1	ENSG00000230546	unprocessed_pseudogene	141	0	0	0	0	0	0	0.0	0.0	0.0	0.0	0.0	0.0
ENSG00000233216.1	ENSG00000233216	processed_pseudogene	322	0	0	0	0	0	0	0.0	0.0	0.0	0.0	0.0	0.0
ENSG00000162600.12	OMA1	protein_coding	2105	0	0	0	0	0	0	18.3289	10.1045	10.848	17.252	12.3904	25.1323
ENSG00000286918.1	ENSG00000286918	lncRNA	1791	0	0	0	0	0	0	0.0	0.0	0.0	0.0	0.0	0.7166
ENSG00000270209.1	ENSG00000270209	processed_pseudogene	421	0	0	0	0	0	0	0.0	0.0	0.0	0.0	1.2385	0.0
ENSG00000264128.2	RN7SL713P	misc_RNA	302	0	0	0	0	0	0	0.0	0.0	0.0	0.0	0.0	0.0
ENSG00000184292.7	TACSTD2	protein_coding	1820	0	0	0	0	0	1	0.0	0.0	0.1843	1.0473	7.136	137.8746
ENSG00000185839.3	ENSG00000185839	processed_pseudogene	690	0	0	0	0	0	0	10.392	8.4732	2.776	7.2434	12.9271	58.6627
ENSG00000162601.11	MYSM1	protein_coding	7794	1	0	0	1	0	1	27.6689	27.1324	28.9039	21.4504	18.538	27.6565
ENSG00000283445.1	ENSG00000283445	lncRNA	2708	0	0	0	0	0	0	0.0	0.0	0.0	0.0	0.0	0.6767
ENSG00000177606.8	JUN	protein_coding	3257	0	0	0	0	1	0	29.8433	0.0	0.2135	0.0	16.3584	21.1467
ENSG00000234807.8	LINC01135	lncRNA	2518	0	0	0	0	0	0	0.0	0.0	0.0	0.0	0.8267	0.992
ENSG00000272226.1	ENSG00000272226	lncRNA	535	0	0	0	0	0	0	0.0	0.0	0.0	0.0	0.0967	0.0
ENSG00000231740.1	ENSG00000231740	lncRNA	395	0	0	0	0	0	0	0.0	0.0	0.0	0.0	0.0	0.0
ENSG00000232453.7	LINC02777	lncRNA	1383	0	0	0	0	0	0	0.0	0.0	0.0	0.0	0.6389	0.0
ENSG00000237352.5	LINC01358	lncRNA	2575	0	1	0	0	0	0	0.5517	0.608	1.1343	1.5151	1.4826	0.0
ENSG00000228121.1	PHBP3	processed_pseudogene	819	0	0	0	0	0	0	0.0	0.0	0.0	0.0	2.6195	0.907
ENSG00000241042.1	ENSG00000241042	lncRNA	171	0	0	0	0	0	0	0.0	0.0	9.9875	0.0	0.0	0.0
ENSG00000235215.2	ENSG00000235215	lncRNA	317	0	0	0	0	0	0	0.0	0.0	5.8281	0.0	0.0	0.0
ENSG00000224609.8	FGGY-DT	lncRNA	2841	0	0	0	0	0	0	1.6969	0.3899	0.8198	0.69	1.9168	1.9982
ENSG00000270457.1	ENSG00000270457	lncRNA	338	0	0	0	0	0	0	0.0	0.0	0.8983	0.0	0.0	0.0
ENSG00000172456.18	FGGY	protein_coding	5360	0	0	0	0	0	0	136.0546	79.773	225.8117	197.2163	249.6746	18.7504
ENSG00000266150.1	MIR4711	miRNA	70	0	0	0	0	0	0	0.0	0.0	0.0	0.0	0.0	0.0
ENSG00000226883.1	ENSG00000226883	lncRNA	767	0	0	0	0	0	0	0.0	0.0	0.0	0.0	0.0	0.0
ENSG00000134709.13	HOOK1	protein_coding	5713	0	0	0	0	0	0	24.1416	33.7984	24.156	25.845	16.6621	20.0954
ENSG00000134716.11	CYP2J2	protein_coding	2549	0	0	0	0	0	0	1.0659	0.0	0.2838	0.6553	0.3347	0.0
ENSG00000265535.2	RN7SL475P	misc_RNA	298	0	0	0	0	0	0	0.0	0.0	0.0	0.0	0.0	0.0
ENSG00000162598.13	C1orf87	protein_coding	3012	0	0	0	0	0	0	0.0	0.0	0.0	0.0	0.0	0.3302
ENSG00000229332.2	PGBD4P8	processed_pseudogene	562	0	0	0	0	0	0	0.828	0.0	0.0	0.0	0.0	0.0
ENSG00000238242.2	LINC02778	lncRNA	1160	0	0	0	0	0	0	0.0	0.0	0.0	0.0	0.0	0.0
ENSG00000226476.7	LINC01748	lncRNA	6038	0	0	0	0	0	0	0.0	0.0	0.0	0.0	1.0881	0.2968
ENSG00000231252.4	ENSG00000231252	lncRNA	2344	0	0	0	0	0	0	0.0	0.0	0.0	0.0	0.0	0.0
ENSG00000162599.17	NFIA	protein_coding	44880	0	0	0	0	0	0	0.1544	0.0	0.1367	0.1115	0.9741	1.2851
ENSG00000237928.6	NFIA-AS2	lncRNA	4256	0	0	0	0	0	0	0.0	0.0	0.0	0.0	0.9165	0.0
ENSG00000237853.6	NFIA-AS1	lncRNA	480	0	0	0	0	0	0	0.0	0.0	0.0	0.0	0.0	0.0
ENSG00000284808.1	ENSG00000284808	lncRNA	2442	0	0	0	0	0	0	0.0	0.0	0.0	0.0	0.0	1.3824
ENSG00000287224.1	ENSG00000287224	lncRNA	1416	0	0	0	0	0	0	0.0	1.5888	1.7246	0.0	0.0	1.4951
ENSG00000223920.2	ENSG00000223920	processed_pseudogene	715	0	0	0	0	0	0	0.0	0.0	0.0	0.0	0.0	0.0
ENSG00000162604.12	TM2D1	protein_coding	3218	0	0	0	0	0	0	55.6783	49.231	68.7674	47.4612	9.1144	23.3093
ENSG00000271200.1	PATJ-DT	lncRNA	427	0	0	0	0	0	0	0.0	1.089	2.1244	2.9743	0.0	0.0
ENSG00000132849.22	PATJ	protein_coding	8621	0	0	0	0	0	0	25.0428	21.6051	55.6113	77.5685	57.8926	50.8222
ENSG00000200575.1	RNU6-414P	snRNA	104	0	0	0	0	0	0	0.0	0.0	0.0	0.0	0.0	0.0
ENSG00000212360.1	RNU6-1177P	snRNA	104	0	0	0	0	0	0	0.0	0.0	0.0	0.0	0.0	0.0
ENSG00000236646.1	LAMTOR5P1	processed_pseudogene	270	0	0	0	0	0	0	0.0	0.0	0.0	0.0	0.0	0.0
ENSG00000242860.3	RN7SL180P	misc_RNA	294	0	0	0	0	0	0	0.0	0.0	0.0	0.2723	0.0	9.9384
ENSG00000263908.1	MIR3116-1	miRNA	74	0	0	0	0	0	0	0.0	0.0	0.0	0.0	0.0	0.0
ENSG00000283690.1	MIR3116-2	miRNA	68	0	0	0	0	0	0	0.0	0.0	0.0	0.0	0.0	0.0
ENSG00000234204.1	PIGPP2	processed_pseudogene	458	0	0	0	0	0	0	0.0	0.0	0.0	0.0	0.0	0.0
ENSG00000234088.1	RPS15AP7	processed_pseudogene	405	0	0	0	0	0	0	0.0	0.0	0.0	0.0	0.0	0.0
ENSG00000240563.2	L1TD1	protein_coding	3831	0	0	0	0	1	1	0.0	0.0	0.1091	0.0	8.6545	82.1401
ENSG00000237227.1	ENSG00000237227	processed_pseudogene	307	0	0	0	0	0	0	0.0	0.0	0.0	0.0	0.0	0.0
ENSG00000200174.1	Y_RNA	misc_RNA	110	0	0	0	0	0	0	0.0	0.0	0.0	0.0	0.0	0.0202
ENSG00000132854.19	KANK4	protein_coding	5499	0	0	0	0	0	1	0.0	0.0	0.0	0.0	0.0	34.306
ENSG00000201153.1	RNU6-371P	snRNA	108	0	0	0	0	0	0	0.0	0.0	0.0	0.0	0.0	0.0
ENSG00000162607.13	USP1	protein_coding	3602	1	1	1	1	1	1	202.8512	132.8457	57.9788	177.5797	104.5785	52.4326
ENSG00000116641.18	DOCK7	protein_coding	8283	0	0	0	0	0	0	6.7032	2.7878	4.3022	6.0877	7.834	23.7429
ENSG00000270549.1	ENSG00000270549	processed_pseudogene	238	0	0	0	0	0	0	0.0	0.0	0.0	0.0	0.0	0.0
ENSG00000132855.5	ANGPTL3	protein_coding	2926	0	0	0	0	0	0	0.0	0.0	0.0	0.0	0.0939	0.0
ENSG00000278967.1	ENSG00000278967	TEC	1819	0	0	0	0	0	0	0.0	0.0	0.0	0.0	1.4135	0.5218
ENSG00000213703.2	ENSG00000213703	processed_pseudogene	546	0	0	0	0	0	0	0.0	0.0	0.0	0.0	0.0	0.0
ENSG00000235545.1	ENSG00000235545	lncRNA	1228	0	0	0	0	0	0	0.0	0.0	0.0	0.0	0.0	0.0
ENSG00000125703.15	ATG4C	protein_coding	2944	0	0	0	0	0	0	35.0937	47.2877	37.5013	38.2608	7.6171	6.7283
ENSG00000234318.1	ENSG00000234318	lncRNA	447	0	0	0	0	0	0	0.0	0.0	0.0	0.0	0.0	0.0
ENSG00000237163.1	ENSG00000237163	processed_pseudogene	303	0	0	0	0	0	0	0.0	0.0	0.0	0.0	0.0	0.0
ENSG00000229537.7	LINC01739	lncRNA	1005	0	0	0	0	0	0	0.0	0.0	0.0	0.0	0.0	0.0
ENSG00000286455.1	ENSG00000286455	lncRNA	1126	0	0	0	0	0	0	0.0	0.0	0.0	0.0	0.0	0.0
ENSG00000227485.1	ENSG00000227485	lncRNA	359	0	0	0	0	0	0	0.0	0.0	0.0	0.0	0.0	0.0
ENSG00000229225.1	ENSG00000229225	lncRNA	157	0	0	0	0	0	0	0.0	0.0	0.0	0.0	0.0	0.0
ENSG00000203605.3	ENSG00000203605	lncRNA	823	0	0	0	0	0	0	0.0	0.0	0.0	0.0	0.0	0.0
ENSG00000224209.8	LINC00466	lncRNA	1751	0	0	0	0	0	0	0.0	0.0	0.0	0.0	2.6406	0.7102
ENSG00000252259.1	RNA5SP49	rRNA_pseudogene	115	0	0	0	0	0	0	0.0	0.0	0.0	0.0	0.0	0.0
ENSG00000228734.2	ENSG00000228734	lncRNA	859	0	0	0	0	0	0	0.0	0.0	0.0	0.0	0.0	0.0
ENSG00000223683.1	RPSAP65	processed_pseudogene	595	0	0	0	0	0	0	0.0	0.0	0.0	0.0	0.0	0.0
ENSG00000230798.6	FOXD3-AS1	lncRNA	1414	0	0	0	0	0	0	0.0	0.0	0.0	0.6629	6.8751	0.4757
ENSG00000187140.6	FOXD3	protein_coding	2562	0	0	0	0	0	1	0.0	0.0	0.0	0.0	3.1895	1.9459
ENSG00000275836.1	MIR6068	miRNA	60	0	0	0	0	0	0	0.0	0.0	0.0	0.0	0.0	0.0
ENSG00000252784.1	Y_RNA	misc_RNA	110	0	0	0	0	0	0	0.0	0.0	0.0	0.0	0.0	0.0
ENSG00000236674.1	ENSG00000236674	processed_pseudogene	1357	0	0	0	0	0	0	0.0	0.0	0.0	0.0	0.0	0.0
ENSG00000088035.18	ALG6	protein_coding	3325	0	0	0	0	0	0	14.3406	9.3305	12.1044	17.9323	6.5166	7.3041
ENSG00000142856.17	ITGB3BP	protein_coding	1285	1	0	0	0	1	0	71.8161	88.3699	112.544	87.8929	36.4781	41.5839
ENSG00000286429.1	ENSG00000286429	lncRNA	1206	0	0	0	0	0	0	0.0	0.0	0.0	0.0	0.0	0.0
ENSG00000203965.13	EFCAB7	protein_coding	3795	0	0	0	0	0	0	29.8314	27.1697	26.1947	26.8507	15.5499	0.3937
ENSG00000264271.2	RN7SL488P	misc_RNA	286	0	0	0	0	0	0	0.0	0.0	0.0	0.0	0.0	0.0
ENSG00000251720.1	RNU7-123P	snRNA	60	0	0	0	0	0	0	0.0	0.0	0.0	0.0	0.0	0.0
ENSG00000116652.6	DLEU2L	lncRNA	3555	0	0	0	0	0	0	0.0	0.0	0.0	0.2112	0.0134	0.5665
ENSG00000276884.1	ENSG00000276884	misc_RNA	136	0	0	0	0	0	0	0.0	0.0	0.0	0.0	0.0	0.0
ENSG00000278287.1	ENSG00000278287	misc_RNA	84	0	0	0	0	0	0	0.0	0.0	0.0	0.0	0.0	0.0
ENSG00000277565.1	ENSG00000277565	misc_RNA	58	0	0	0	0	0	0	0.0	0.0	0.0	0.0	0.0	0.0
ENSG00000275823.1	ENSG00000275823	misc_RNA	73	0	0	0	0	0	0	0.0	0.0	0.0	0.0	0.0	0.0
ENSG00000277689.1	ENSG00000277689	misc_RNA	90	0	0	0	0	0	0	0.0	0.0	0.0	0.0	0.0	0.0
ENSG00000274199.1	ENSG00000274199	misc_RNA	120	0	0	0	0	0	0	0.0	0.0	0.0	0.0	0.0	0.0
ENSG00000079739.17	PGM1	protein_coding	2657	0	0	0	0	0	0	23.2295	15.3983	20.3202	22.9799	19.9234	18.935
ENSG00000244256.3	RN7SL130P	misc_RNA	305	0	0	0	0	0	0	0.0	0.0	0.0	0.0	0.0	3.8834
ENSG00000185483.13	ROR1	protein_coding	5858	0	0	0	1	0	0	0.0	1.2638	0.0	0.0	0.0	1.5013
ENSG00000177452.7	ENSG00000177452	processed_pseudogene	584	0	0	0	0	0	0	0.0	0.0	0.0	0.1408	0.7429	0.0
ENSG00000228056.3	CFL1P3	processed_pseudogene	490	0	0	0	0	0	0	0.0	0.0	0.0	0.0	2.3232	0.0
ENSG00000207190.1	RNU6-809P	snRNA	107	0	0	0	0	0	0	0.0	0.0	0.0	0.0	0.0	0.0
ENSG00000200508.1	Y_RNA	misc_RNA	102	0	0	0	0	0	0	0.0	0.0	0.0	0.0	3.8632	0.0
ENSG00000223949.8	ROR1-AS1	lncRNA	3040	0	0	0	0	0	0	3.7109	0.0	0.0	0.2149	0.0	1.0342
ENSG00000284928.1	ENSG00000284928	lncRNA	1031	0	0	0	0	0	0	0.0	0.0	0.0	0.0	0.0	0.0
ENSG00000177414.14	UBE2U	protein_coding	1550	0	0	0	0	0	0	7.2327	0.0	10.1401	3.7388	0.0	0.6151
ENSG00000238653.1	RNU7-62P	snRNA	62	0	0	0	0	0	0	0.0	0.0	0.0	0.0	0.0	0.0
ENSG00000158966.16	CACHD1	protein_coding	5933	0	0	0	0	0	1	2.2139	0.0	0.3794	0.287	3.6303	19.8977
ENSG00000264470.1	MIR4794	miRNA	77	0	0	0	0	0	0	0.0	0.0	0.0	0.0	0.0	0.0
ENSG00000162437.14	RAVER2	protein_coding	4398	0	0	0	1	0	0	20.4134	15.805	35.5357	27.5494	13.795	1.3362
ENSG00000162434.13	JAK1	protein_coding	7780	0	0	0	1	0	0	70.1491	54.2097	75.9375	89.5651	64.3351	26.0109
ENSG00000234784.2	ENSG00000234784	processed_pseudogene	241	0	0	0	0	0	0	0.0	0.0	0.0	0.0	0.0	0.0
ENSG00000233877.2	ENSG00000233877	processed_pseudogene	387	0	0	0	0	0	0	0.0	0.0	0.0	0.0	2.129	0.0
ENSG00000226891.9	LINC01359	lncRNA	3170	0	0	0	0	0	0	0.7031	0.0	0.0	0.0	0.0	1.1856
ENSG00000185031.6	SLC2A3P2	processed_pseudogene	1480	0	0	0	0	0	0	0.0	0.0	0.0	0.0	0.0	0.5549
ENSG00000272506.1	ENSG00000272506	lncRNA	618	0	0	0	0	0	0	0.0	0.0	0.0	0.0	0.0	0.0
ENSG00000212257.1	RNU6-1176P	snRNA	107	0	0	0	0	0	0	0.0	0.0	0.0	0.0	0.0	0.0
ENSG00000265996.1	MIR3671	miRNA	88	0	0	0	0	0	0	0.0	0.0	0.0	0.0	0.0	0.0
ENSG00000199135.1	MIR101-1	miRNA	75	0	0	0	0	0	0	0.0	0.0	0.0	0.0	0.0	0.0
ENSG00000288804.1	ENSG00000288804	lncRNA	1646	0	0	0	0	0	0	0.0	0.0	0.0	0.0	0.0	0.0
ENSG00000235804.2	ENSG00000235804	processed_pseudogene	427	0	0	0	0	0	0	0.0	0.0	0.0	0.0	0.0	0.0
ENSG00000234496.2	MRPS21P1	processed_pseudogene	223	0	0	0	0	0	0	0.0	0.0	0.0	0.0	1.8919	0.0
ENSG00000162433.15	AK4	protein_coding	6998	0	0	0	0	1	0	9.1668	10.8619	16.9849	21.3345	24.1022	263.8536
ENSG00000231622.1	RPS29P7	processed_pseudogene	171	0	0	0	0	0	0	0.0	0.0	0.0	0.0	1.4897	3.7167
ENSG00000116675.16	DNAJC6	protein_coding	5962	0	0	0	0	0	0	15.3811	22.7298	15.4537	10.6467	10.051	43.6386
ENSG00000229294.1	ENSG00000229294	lncRNA	512	0	0	0	0	0	0	0.0	0.0	0.0	0.0	1.9901	0.129
ENSG00000234144.1	COX6CP13	processed_pseudogene	226	0	0	0	0	0	0	0.0	0.0	0.0	0.0	0.0	0.0
ENSG00000222624.1	RNU2-15P	snRNA	191	0	0	0	0	0	0	0.0	0.0	0.0	0.0	4.1137	0.0
ENSG00000213625.9	LEPROT	protein_coding	4625	1	0	0	0	0	0	8.6655	10.8426	15.1151	12.7996	7.7569	7.3233
ENSG00000116678.20	LEPR	protein_coding	8211	0	0	0	0	0	0	0.1743	0.0	0.1864	0.3752	1.2526	0.7728
ENSG00000237852.1	ENSG00000237852	lncRNA	423	0	0	0	0	0	0	0.0	0.0	0.0	0.0	0.0	0.0
ENSG00000224570.1	ENSG00000224570	processed_pseudogene	1797	0	0	0	0	0	0	0.0	0.0	0.0	0.0	0.0	0.6568
ENSG00000285079.1	ENSG00000285079	lncRNA	2316	0	0	0	0	0	0	3.4698	5.6009	7.3536	11.2599	3.8015	0.0
ENSG00000239319.3	RN7SL854P	misc_RNA	295	0	0	0	0	0	0	0.0	0.0	0.0	0.7114	3.7779	0.0
ENSG00000184588.18	PDE4B	protein_coding	4546	0	0	0	0	0	0	0.0	0.0	0.0	0.0	0.3892	0.3114
ENSG00000227466.1	PDE4B-AS1	lncRNA	456	0	0	0	0	0	0	0.0	0.0	0.0	0.0	0.0	0.0
ENSG00000223152.1	RNU4-88P	snRNA	86	0	0	0	0	0	0	0.0	0.0	0.0	0.0	0.0	0.0
ENSG00000118473.23	SGIP1	protein_coding	10737	0	0	0	0	0	0	0.0	0.0	0.0	0.0	1.6486	1.3175
ENSG00000264720.3	MIR3117	miRNA	78	0	0	0	0	0	0	0.0	0.0	0.0	0.0	0.0	0.0
ENSG00000248458.2	ENSG00000248458	lncRNA	1156	0	0	0	0	0	0	0.0	0.0	0.0	0.0	0.0	0.0
ENSG00000152760.10	DYNLT5	protein_coding	2262	0	0	0	0	0	0	0.0	0.0	0.0	0.0	0.0	0.0
ENSG00000172410.5	INSL5	protein_coding	736	0	0	0	0	0	0	0.0	0.0	0.0	0.0	0.0	0.0
ENSG00000152763.17	DNAI4	protein_coding	4206	0	0	0	0	0	0	1.3681	0.0	0.7009	0.0	0.3246	0.0
ENSG00000231080.1	ENSG00000231080	lncRNA	861	0	0	0	0	0	0	0.0	0.0	0.0	0.0	0.0	0.0
ENSG00000198160.15	MIER1	protein_coding	5456	0	0	1	1	1	1	41.6214	26.7106	22.3172	19.5348	23.632	21.4618
ENSG00000289394.1	ENSG00000289394	lncRNA	701	0	0	0	0	0	0	2.5769	2.029	5.1815	6.7686	11.3786	0.1236
ENSG00000116704.8	SLC35D1	protein_coding	6193	1	0	1	1	0	1	79.5071	116.2031	134.3646	114.5939	43.3577	3.7545
ENSG00000203963.12	C1orf141	protein_coding	4304	0	0	0	0	0	0	1.6476	0.0	0.0	0.0	0.1859	0.0
ENSG00000252433.1	ENSG00000252433	snoRNA	135	0	0	0	0	0	0	0.0	0.0	0.0	0.0	0.0	0.0
ENSG00000275678.1	ENSG00000275678	lncRNA	2352	0	0	0	0	0	0	0.6595	0.0	0.0	0.0	0.484	0.2632
ENSG00000162594.16	IL23R	protein_coding	2858	1	0	1	1	0	0	70.7165	114.1002	74.9421	42.2717	86.1369	0.8722
ENSG00000253074.1	RNU6-586P	snRNA	104	0	0	0	0	0	0	0.0	0.0	0.0	0.0	0.0	0.0
ENSG00000252116.1	RNU4ATAC4P	snRNA	126	0	0	0	0	0	0	0.0	0.0	0.0	0.0	0.0	0.0
ENSG00000228523.1	DNAJB6P4	processed_pseudogene	728	0	0	0	0	0	0	0.0	0.0	0.0	0.0	0.0	0.0
ENSG00000081985.13	IL12RB2	protein_coding	5443	0	0	0	0	0	0	0.0	0.6344	0.2545	0.2902	0.7232	0.4519
ENSG00000142864.15	SERBP1	protein_coding	6681	0	0	1	1	1	1	48.9561	50.9206	31.4946	20.871	33.0998	272.3663
ENSG00000223263.1	RNU6-387P	snRNA	105	0	0	0	0	0	0	0.0	0.0	0.0	0.0	0.0	0.0
ENSG00000235200.4	LINC01702	lncRNA	745	0	0	0	0	0	0	0.0	0.0	0.0	0.0	0.0	0.0
ENSG00000207504.1	RNU6-1031P	snRNA	107	0	0	0	0	0	0	0.0	0.0	0.0	0.0	0.0	0.0
ENSG00000238139.2	ENSG00000238139	processed_pseudogene	374	0	0	0	0	0	0	0.0	0.0	0.0	0.0	0.0	0.0
ENSG00000242482.3	RN7SL392P	misc_RNA	299	0	0	0	0	0	0	0.0	0.0	0.0	0.0	0.0	0.0
ENSG00000232048.2	HNRNPCP9	processed_pseudogene	859	0	0	0	0	0	0	0.0	0.0	0.0	0.0	0.0	0.0
ENSG00000116717.13	GADD45A	protein_coding	1352	1	0	0	0	1	1	14.6985	0.0	1.1769	0.0	65.1226	16.351
ENSG00000172380.6	GNG12	protein_coding	4395	0	0	0	0	0	0	79.9369	95.0113	127.7698	137.0956	90.0541	2.3184
ENSG00000238778.1	RNU7-80P	snRNA	61	0	0	0	0	0	0	0.0	0.0	0.0	0.0	0.0	0.0
ENSG00000232284.8	GNG12-AS1	lncRNA	2232	1	0	0	0	1	0	4.0666	6.6802	10.4542	11.2774	8.8543	4.0098
ENSG00000235055.3	ENSG00000235055	processed_pseudogene	904	0	0	0	0	0	0	0.0	0.0	0.0	0.0	0.0	0.0
ENSG00000162595.8	DIRAS3	protein_coding	2392	1	0	0	1	0	0	57.7464	92.8442	150.4051	105.3457	104.0275	1.4424
ENSG00000228431.1	ARL5AP3	processed_pseudogene	386	0	0	0	0	0	0	0.0	0.0	0.0	0.0	0.0	0.0
ENSG00000116729.14	WLS	protein_coding	2716	1	1	1	1	1	0	336.9136	387.2872	452.7322	469.0907	192.5524	40.0673
ENSG00000234383.1	CTBP2P8	processed_pseudogene	1330	0	0	0	0	0	1	0.5041	0.0	0.1832	0.61	0.5327	2.4451
ENSG00000221203.1	MIR1262	miRNA	93	0	0	0	0	0	0	0.0	1.25	0.0	0.0	0.0	0.0
ENSG00000229133.1	RPS7P4	processed_pseudogene	582	0	0	0	0	0	0	0.0	0.0	0.0	0.0	1.8875	1.9358
ENSG00000225242.2	COX6B1P7	processed_pseudogene	235	0	0	0	0	0	0	0.0	0.0	0.0	0.0	0.0	0.0
ENSG00000237622.1	ELOCP18	processed_pseudogene	337	0	0	0	0	0	0	0.0	0.0	0.0	0.0	0.0	0.0
ENSG00000229440.1	ENSG00000229440	processed_pseudogene	217	0	0	0	0	0	0	0.0	0.0	0.0	0.0	0.0	0.0
ENSG00000116745.7	RPE65	protein_coding	2605	0	0	0	0	0	0	4.1087	0.0	0.9706	0.7541	3.0971	0.0
ENSG00000024526.17	DEPDC1	protein_coding	5299	0	0	0	0	0	0	1.0841	0.631	0.5125	1.1726	0.0	17.733
ENSG00000233589.1	ENSG00000233589	lncRNA	960	0	0	0	0	0	0	0.0	0.0	0.0	0.0	0.0	0.0
ENSG00000234264.1	DEPDC1-AS1	lncRNA	1247	0	0	0	0	0	0	0.0	0.0	0.0	0.0	0.0	1.1153
ENSG00000225167.1	TXNP2	processed_pseudogene	295	0	0	0	0	0	0	0.0	0.0	0.0	0.0	0.0	0.0
ENSG00000285041.1	ENSG00000285041	lncRNA	2636	0	0	0	0	0	0	0.0	0.0	0.0	0.2347	0.6478	1.0662
ENSG00000285407.1	ENSG00000285407	lncRNA	1805	1	1	0	1	0	1	0.0	0.0	0.0	0.0	0.0	0.0
ENSG00000285473.1	ENSG00000285473	lncRNA	716	0	0	0	0	0	0	0.0	0.0	0.0	0.0	1.929	0.0
ENSG00000223883.2	LINC01707	lncRNA	3539	0	0	0	0	0	0	0.0	0.0	0.0	0.0	1.4317	0.0
ENSG00000235446.2	LINC02791	lncRNA	792	0	0	0	0	0	0	0.0	0.0	0.0	0.0	0.0	0.0
ENSG00000229639.1	LINC01758	lncRNA	458	0	0	0	0	0	0	0.0	0.0	0.0	0.0	0.0	0.0
ENSG00000287453.1	ENSG00000287453	lncRNA	549	0	0	0	0	0	0	0.0	0.0	0.0	0.0	0.0	0.6089
ENSG00000033122.21	LRRC7	protein_coding	27923	1	1	1	1	1	0	6.4456	5.5298	8.2408	18.4133	12.5165	0.5203
ENSG00000270615.1	SGO1P1	processed_pseudogene	1447	0	0	0	0	0	0	0.0	0.0	0.0	0.0	0.0	0.0
ENSG00000287283.1	ENSG00000287283	lncRNA	2154	0	0	0	0	0	0	0.0	0.0	0.0	0.0	0.0	0.0
ENSG00000240692.3	RN7SL538P	misc_RNA	304	0	0	0	0	0	0	0.0	0.0	0.0	0.0	0.0	0.0
ENSG00000229359.2	PIN1P1	transcribed_processed_pseudogene	996	0	0	0	0	0	0	0.0	3.112	0.0	0.4692	4.5358	0.0
ENSG00000237919.5	LRRC7-AS1	lncRNA	694	0	0	0	0	0	0	0.0	0.0	0.0	0.0	0.0	0.0
ENSG00000066557.6	LRRC40	protein_coding	2843	0	0	0	0	0	0	33.5766	29.536	45.8972	45.495	35.6891	9.6417
ENSG00000244389.3	RN7SL242P	misc_RNA	297	0	0	0	0	0	0	0.0	0.0	0.0	0.0	0.0	0.0
ENSG00000116754.14	SRSF11	protein_coding	4008	1	0	1	1	1	1	83.1054	136.0621	145.0809	88.6732	69.2124	90.678
ENSG00000228988.1	ENSG00000228988	lncRNA	457	0	0	0	0	0	0	0.0	0.0	0.0	0.0	0.0	0.0
ENSG00000118454.13	ANKRD13C	protein_coding	5658	0	0	0	0	1	0	6.5957	9.204	10.776	8.7274	19.4199	21.3992
ENSG00000197568.15	HHLA3	lncRNA	1095	0	0	0	0	0	0	2.0899	0.0	0.0	1.7446	0.0	4.8771
ENSG00000226088.1	HHLA3-AS1	lncRNA	575	0	0	0	0	0	0	2.9501	5.6369	0.0	1.4675	0.0	8.3616
ENSG00000116761.12	CTH	protein_coding	2090	0	0	0	0	0	0	6.0716	8.211	4.6204	6.8849	4.9409	26.8996
ENSG00000278636.1	Metazoa_SRP	misc_RNA	283	0	0	0	0	0	0	0.0	0.0	0.0	0.0	0.0	0.0
ENSG00000271992.1	ENSG00000271992	lncRNA	466	0	0	0	0	0	0	0.0	0.0	0.0	0.0	0.0	0.9299
ENSG00000233020.1	CHORDC1P5	processed_pseudogene	967	0	0	0	0	0	0	0.0	0.0	0.0	0.0	0.745	4.3105
ENSG00000237033.2	CASP3P1	processed_pseudogene	609	0	0	0	0	0	0	0.0	0.0	0.0	0.0	2.5358	0.0
ENSG00000229051.2	LINC01788	lncRNA	2086	0	0	0	0	0	0	0.0	0.0	0.0	0.0	0.0	0.0
ENSG00000226208.1	ENSG00000226208	lncRNA	432	0	0	0	0	0	0	0.0	0.0	0.0	0.0	0.0	0.0
ENSG00000050628.21	PTGER3	protein_coding	6982	0	0	0	0	0	0	0.0	0.0	0.0384	0.8218	1.5276	0.0
ENSG00000235782.1	ENSG00000235782	lncRNA	749	0	0	0	0	0	0	0.0	0.0	0.0	0.0	0.0	0.0
ENSG00000269933.1	ENSG00000269933	lncRNA	649	0	0	0	0	0	0	0.0	0.0	0.0	0.0	0.0	0.0
ENSG00000235079.1	ZRANB2-AS1	lncRNA	607	0	0	0	0	0	0	0.0	0.0	0.0	0.0	2.3506	0.0
ENSG00000132485.14	ZRANB2	protein_coding	3677	0	0	0	1	0	1	69.9481	101.7452	31.0888	24.4373	32.161	85.7597
ENSG00000207721.1	MIR186	miRNA	86	0	0	0	0	0	0	0.0	0.0	0.0	0.0	0.0	0.0
ENSG00000229956.11	ZRANB2-AS2	lncRNA	4608	0	0	0	0	0	0	0.0	0.0	0.2363	0.0	3.2964	1.4548
ENSG00000226324.1	ENSG00000226324	processed_pseudogene	250	0	0	0	0	0	0	0.0	0.0	0.0	0.0	0.0	0.0
ENSG00000172260.15	NEGR1	protein_coding	12613	0	0	0	0	0	0	0.2706	2.7599	0.9679	0.1925	0.2844	0.125
ENSG00000231985.1	ENSG00000231985	lncRNA	170	0	0	0	0	0	0	0.0	0.0	0.0	0.0	0.0	0.0
ENSG00000271618.1	ENSG00000271618	processed_pseudogene	182	0	0	0	0	0	0	0.0	0.0	0.0	0.0	0.0	0.0
ENSG00000228853.1	NEGR1-IT1	lncRNA	534	0	0	0	0	0	0	0.0	0.0	0.0	0.0	2.0274	0.0
ENSG00000233994.2	GDI2P2	processed_pseudogene	608	0	0	0	0	0	0	1.1687	0.0	0.3483	0.0	4.0981	0.0
ENSG00000286863.2	ENSG00000286863	lncRNA	4182	0	0	0	0	0	0	0.0	0.0	0.0	0.7686	0.2722	0.0
ENSG00000227207.2	RPL31P12	processed_pseudogene	358	0	0	0	0	0	0	0.0	0.0	0.0	0.0	0.0	0.0
ENSG00000225087.2	ENSG00000225087	lncRNA	1122	0	0	0	0	0	0	0.0	0.0	0.0	0.0	5.0561	1.5559
ENSG00000212366.1	RNU6-1246P	snRNA	107	0	0	0	0	0	0	0.0	0.0	0.0	0.0	0.0	0.0
ENSG00000227016.3	LINC02796	lncRNA	1382	0	0	0	0	0	0	0.0	0.0	0.0	0.0	1.4659	0.0
ENSG00000285808.1	LINC02797	lncRNA	1065	0	0	0	0	0	0	0.0	0.0	0.0	0.0	0.0	0.0
ENSG00000280317.1	ENSG00000280317	TEC	301	0	0	0	0	0	0	0.0	0.0	0.0	0.0	0.0	0.0
ENSG00000229636.2	KRT8P21	processed_pseudogene	1491	0	0	0	0	0	0	0.0	1.2108	0.0	0.0	0.2403	1.9486
ENSG00000251825.1	RN7SKP19	misc_RNA	252	0	0	0	0	0	0	0.0	0.0	0.0	0.0	0.0	0.0
ENSG00000233973.7	LINC01360	lncRNA	3871	0	0	0	0	0	0	0.0	0.0	0.2702	0.0	0.8442	0.0
ENSG00000223479.3	LINC02238	lncRNA	557	0	0	0	0	0	0	0.0	0.0	0.0	0.0	0.0	0.0
ENSG00000200601.1	RNA5SP50	rRNA_pseudogene	107	0	0	0	0	0	0	0.0	0.0	0.0	0.0	0.0	0.0
ENSG00000285778.2	ENSG00000285778	lncRNA	2291	0	0	0	0	0	0	0.0	0.0	0.0	0.0	0.3509	0.0
ENSG00000252005.2	RNU4ATAC8P	snRNA	109	0	0	0	0	0	0	0.0	0.0	0.0	0.0	0.0	0.0
ENSG00000162620.16	LRRIQ3	protein_coding	4524	0	0	0	1	0	0	2.2364	3.4047	2.7989	2.1751	3.4386	0.0
ENSG00000259030.8	FPGT-TNNI3K	protein_coding	7566	0	0	0	0	0	0	0.167	0.0	0.0	0.0357	0.6557	0.169
ENSG00000254685.8	FPGT	protein_coding	4692	1	0	0	0	0	0	5.904	10.7018	11.8976	11.3492	14.6269	3.2537
ENSG00000116783.15	TNNI3K	protein_coding	3019	0	0	0	0	0	0	0.0	0.0	0.0	0.0	1.0116	0.7239
ENSG00000237324.3	ENSG00000237324	lncRNA	791	0	0	0	0	0	0	0.0	0.0	0.0	0.0	0.0	0.0
ENSG00000233894.1	ENSG00000233894	lncRNA	497	0	0	0	0	0	0	0.0	0.0	0.0	0.0	0.3524	0.0
ENSG00000162621.7	LRRC53	protein_coding	4358	0	0	0	0	0	0	0.0	0.0	0.0	0.0	0.2402	1.0919
ENSG00000178965.14	ERICH3	protein_coding	7201	0	0	0	0	0	0	0.0	0.0	0.0	0.0	0.4079	1.274
ENSG00000234497.5	ERICH3-AS1	lncRNA	4874	0	0	0	0	0	0	0.0	0.0	0.0	0.0	1.3474	0.0
ENSG00000272864.1	ENSG00000272864	lncRNA	565	0	0	0	0	0	0	0.0	0.0	0.0	0.0	0.0	0.0
ENSG00000116791.14	CRYZ	protein_coding	2899	0	0	1	1	0	0	182.2946	298.3832	221.5652	257.5509	114.1809	12.8624
ENSG00000162623.16	TYW3	protein_coding	3437	0	0	0	0	0	0	19.4586	13.2575	8.4018	20.2226	5.8617	13.7176
ENSG00000229943.1	ENSG00000229943	lncRNA	339	0	0	0	0	0	0	0.0	0.0	0.0	0.0	0.0	0.0
ENSG00000261213.1	ENSG00000261213	lncRNA	1410	0	0	0	0	0	0	0.0	0.0	0.0	0.0	1.1545	2.4001
ENSG00000224127.1	ENSG00000224127	lncRNA	670	0	0	0	0	0	0	0.0	0.0	0.0	2.3444	0.0	0.0
ENSG00000162624.15	LHX8	protein_coding	2373	0	0	0	0	0	0	149.7809	148.5169	138.5085	149.5199	55.0587	2.4315
ENSG00000224149.1	ENSG00000224149	lncRNA	2203	0	0	0	0	0	0	0.0	0.0	0.3701	0.0	0.0	0.0
ENSG00000206999.1	RNU6-622P	snRNA	103	0	0	0	0	0	0	0.0	0.0	0.0	2.1636	0.0	0.0
ENSG00000137968.17	SLC44A5	protein_coding	4406	0	0	0	0	0	0	3.4211	2.2493	1.911	3.2751	1.9758	1.4022
ENSG00000224493.1	ENSG00000224493	processed_pseudogene	670	0	0	0	0	0	0	0.0	0.0	0.0	0.0	0.0	0.0
ENSG00000252338.1	RNU6-503P	snRNA	105	0	0	0	0	0	0	0.0	0.0	0.0	0.0	0.0	0.0
ENSG00000213579.3	ENSG00000213579	processed_pseudogene	457	0	0	0	0	0	0	0.0	0.0	0.0	0.0	0.9232	1.2914
ENSG00000230863.3	ENSG00000230863	transcribed_processed_pseudogene	1480	0	0	0	1	0	0	8.93	9.9775	10.9444	19.5414	1.9219	0.128
ENSG00000117054.15	ACADM	protein_coding	6094	0	0	0	0	0	0	7.7425	3.5935	5.5816	3.0355	8.4011	28.6481
ENSG00000181227.3	DLSTP1	processed_pseudogene	1354	0	0	0	0	0	0	0.4284	1.2004	1.0947	0.0	0.0	0.0
ENSG00000137955.16	RABGGTB	protein_coding	3863	0	0	0	0	0	0	37.2654	44.5885	45.6985	55.5017	48.8929	227.9977
ENSG00000206620.1	SNORD45C	snoRNA	79	0	0	0	0	0	0	0.0	0.0	0.0	0.0	0.0987	0.2875
ENSG00000207241.1	SNORD45A	snoRNA	84	0	0	0	0	0	0	1.0088	0.0	0.0	0.0	0.0	0.0493
ENSG00000201487.1	SNORD45B	snoRNA	72	0	0	0	0	0	0	0.0	0.0	0.0	0.0	0.0	0.063
ENSG00000057468.7	MSH4	protein_coding	3270	0	0	0	0	0	0	0.0	0.0	0.0	0.0	0.0	0.0
ENSG00000154007.7	ASB17	protein_coding	1080	0	0	0	0	0	0	0.0	0.0	0.0	0.0	0.7002	0.0
ENSG00000225605.3	ENSG00000225605	lncRNA	1068	0	0	0	0	0	0	0.0	0.0	0.0	0.0	0.0	0.0
ENSG00000230027.2	ENSG00000230027	lncRNA	1104	0	0	0	0	0	0	0.0	0.0	1.0559	0.0	0.0	0.0
ENSG00000184005.11	ST6GALNAC3	protein_coding	6836	0	0	0	1	0	0	5.3372	6.2344	4.571	12.5569	7.123	1.7464
ENSG00000223905.1	ENSG00000223905	processed_pseudogene	664	0	0	0	0	0	0	0.0	0.0	0.0	0.0	0.0	0.0
ENSG00000272855.1	ENSG00000272855	lncRNA	463	0	0	0	0	0	0	0.0	0.0	0.0	0.0	1.2379	0.0
ENSG00000226415.1	TPI1P1	processed_pseudogene	750	0	0	0	0	0	0	9.7942	4.3763	7.9941	7.3159	21.0793	157.1052
ENSG00000199921.1	RNU6-161P	snRNA	106	0	0	0	0	0	0	0.0	0.0	0.0	0.0	0.0	0.0
ENSG00000237552.1	LINC02567	lncRNA	448	0	0	0	0	0	0	0.0	0.0	0.0	0.0	0.0	0.0
ENSG00000117069.15	ST6GALNAC5	protein_coding	5547	1	1	0	1	0	0	0.8353	1.0565	0.9842	1.7716	0.7534	1.6885
ENSG00000276081.1	MIR7156	miRNA	60	0	0	0	0	0	0	0.0	0.0	0.0	0.0	0.0	0.0
ENSG00000288543.1	ENSG00000288543	lncRNA	497	0	0	0	0	0	0	0.0	0.0	0.0	0.0	0.0	0.0
ENSG00000230498.3	ENSG00000230498	lncRNA	2086	0	0	0	0	0	0	0.0	0.0	0.0	0.0	0.0	0.0
ENSG00000142892.15	PIGK	protein_coding	4601	0	0	0	0	0	0	5.8532	6.4501	7.4339	14.4095	6.4379	8.181
ENSG00000226084.5	ENSG00000226084	processed_pseudogene	555	0	0	0	0	0	0	14.5697	8.0578	3.2723	9.5627	24.5914	306.4363
ENSG00000228187.1	ENSG00000228187	processed_pseudogene	571	0	0	0	0	0	0	0.0	0.0	0.0	0.0	0.5925	1.4022
ENSG00000289212.1	ENSG00000289212	lncRNA	909	0	0	0	0	0	0	0.0	0.0	0.0	0.0	0.7531	0.0
ENSG00000287870.1	ENSG00000287870	lncRNA	1211	0	0	0	0	0	0	0.0	0.0	0.0	0.0	0.0	0.0
ENSG00000154027.19	AK5	protein_coding	3929	1	0	0	0	0	0	61.0003	99.6841	97.2059	116.5981	68.8635	11.6122
ENSG00000233099.1	ENSG00000233099	lncRNA	377	0	0	0	0	0	0	0.0	0.0	0.0	0.0	0.0	0.0
ENSG00000251767.1	RNU7-8P	snRNA	62	0	0	0	0	0	0	0.0	0.0	0.0	0.0	0.0	0.0
ENSG00000287647.1	ENSG00000287647	lncRNA	2059	0	0	0	0	0	0	0.0	0.0	0.0	0.0	0.0	0.0
ENSG00000036549.13	ZZZ3	protein_coding	6412	1	1	1	1	0	1	28.1202	26.7202	41.0265	36.9037	25.8347	46.6819
ENSG00000251785.1	RNA5SP20	rRNA_pseudogene	84	0	0	0	0	0	0	0.0	0.0	0.0	0.0	0.0	0.0
ENSG00000243437.3	RN7SL370P	misc_RNA	295	0	0	0	0	0	0	0.0	0.0	0.0	0.0	0.0	0.0
ENSG00000077254.14	USP33	protein_coding	4502	0	1	0	1	0	0	31.086	29.8066	25.8029	22.377	21.6857	30.5901
ENSG00000232672.1	ACTG1P21	processed_pseudogene	1000	0	0	0	0	0	0	0.0	0.0	0.0	0.0	0.0	0.0
ENSG00000180488.16	MIGA1	protein_coding	6409	0	0	0	0	0	0	10.9571	7.3491	9.6024	7.796	6.413	16.4452
ENSG00000222849.1	RNA5SP21	rRNA_pseudogene	96	0	0	0	0	0	0	0.0	0.0	0.0	0.0	0.0	0.0
ENSG00000219201.4	ENSG00000219201	processed_pseudogene	921	0	0	0	1	0	0	54.8792	59.4187	57.3168	48.1982	39.8326	26.1688
ENSG00000235613.2	NSRP1P1	processed_pseudogene	1693	0	0	0	0	0	0	0.0	0.0	0.1594	0.0	0.0	2.5912
ENSG00000232015.2	HSPE1P25	processed_pseudogene	251	0	0	0	0	0	0	0.0	0.0	0.0	0.0	0.0	0.0
ENSG00000235927.4	NEXN-AS1	lncRNA	2292	0	0	0	0	0	0	0.0	0.0	0.0	0.0	0.3178	0.4074
ENSG00000162614.19	NEXN	protein_coding	3282	0	0	0	0	0	0	5.604	0.0	0.0	0.0	1.3546	2.6605
ENSG00000162613.17	FUBP1	protein_coding	6714	0	0	0	0	1	0	54.9226	46.8857	48.6974	44.5995	53.3956	76.3098
ENSG00000162616.9	DNAJB4	protein_coding	2903	1	1	1	1	1	1	76.0325	73.0905	68.4521	51.1504	34.9893	10.4616
ENSG00000137960.6	GIPC2	protein_coding	3778	0	0	1	1	0	0	8.1078	7.9747	6.5883	7.0204	4.9274	6.088
ENSG00000273338.1	ENSG00000273338	lncRNA	209	0	0	0	0	0	0	2.0829	0.0	0.0	0.0	0.5332	0.0
ENSG00000285928.1	ENSG00000285928	lncRNA	1795	0	0	0	0	0	0	0.0	0.0	0.0	0.0	0.0	0.0
ENSG00000213561.4	ENSG00000213561	processed_pseudogene	766	0	0	0	0	0	0	1.215	0.0	0.4649	4.3272	0.0	0.0
ENSG00000251958.1	RNU6-1102P	snRNA	96	0	0	0	0	0	0	0.0	0.0	0.0	0.0	0.0	0.0
ENSG00000213560.4	ENSG00000213560	processed_pseudogene	556	0	0	0	0	0	0	0.0	0.0	0.0	0.0	1.2027	0.0
ENSG00000202263.1	RNA5SP22	rRNA_pseudogene	109	0	0	0	0	0	0	0.0	0.0	0.0	0.0	0.0	0.0
ENSG00000233333.2	RNFT1P2	processed_pseudogene	757	0	0	0	0	0	0	0.0	0.0	0.0	0.0	0.0	0.0
ENSG00000237413.5	MGC27382	lncRNA	1993	0	0	0	0	0	0	0.0	0.0	2.2859	0.4744	0.0	0.0
ENSG00000122420.10	PTGFR	protein_coding	5429	0	0	0	0	0	0	0.3134	0.0	0.0	0.0	1.3512	0.0
ENSG00000227556.1	ENSG00000227556	unprocessed_pseudogene	107	0	0	0	0	0	0	0.0	0.0	0.0	0.0	0.0	0.0
ENSG00000212308.1	RNA5SP23	rRNA_pseudogene	105	0	0	0	0	0	0	0.0	0.0	0.0	0.0	0.0	0.0
ENSG00000137959.17	IFI44L	protein_coding	5829	0	0	0	0	0	0	0.0	0.0	0.0	0.0	1.737	0.4977
ENSG00000137965.11	IFI44	protein_coding	1682	0	0	0	0	0	0	0.0	0.0	0.0	0.0	0.0	0.0
ENSG00000238015.2	ENSG00000238015	processed_pseudogene	424	0	0	0	0	0	0	0.0	0.0	0.0	0.0	0.0	3.4262
ENSG00000235400.1	ENSG00000235400	processed_pseudogene	1587	0	0	0	0	0	0	0.0	0.0	0.0	0.0	0.0	0.5435
ENSG00000162618.15	ADGRL4	protein_coding	3672	0	0	0	0	0	0	0.0	0.0	0.0	0.0	2.5363	0.2978
ENSG00000230787.1	PSAT1P3	processed_pseudogene	1111	0	0	0	0	0	0	0.0	0.0	0.0	0.0	0.0	0.9584
ENSG00000282898.1	ENSG00000282898	lncRNA	559	0	0	0	0	0	0	0.0	0.0	0.0	0.0	0.0	0.0
ENSG00000235011.2	ENSG00000235011	lncRNA	355	0	0	0	0	0	0	0.0	0.0	0.0	0.0	0.0	0.0
ENSG00000285462.1	LINC02792	lncRNA	1507	0	0	0	0	0	0	0.0	0.0	0.0	0.0	0.0	0.0
ENSG00000288822.1	ENSG00000288822	lncRNA	576	0	0	0	0	0	0	0.0	0.0	0.0	0.0	0.0	0.0
ENSG00000232676.1	ADH5P2	processed_pseudogene	1124	0	0	0	0	0	0	0.0	0.9369	0.0	0.6487	0.0	2.7721
ENSG00000285409.1	ENSG00000285409	lncRNA	597	0	0	0	0	0	0	7.3172	4.2265	13.2795	12.4525	4.8336	5.0395
ENSG00000235756.2	ENSG00000235756	processed_pseudogene	1135	0	0	0	0	0	0	0.0	0.0	0.0	0.0	0.0	0.0
ENSG00000260322.1	ENSG00000260322	lncRNA	1976	0	0	0	0	0	0	0.0	0.0	0.0	0.0	0.0	0.9941
ENSG00000277670.1	ENSG00000277670	unprocessed_pseudogene	263	0	0	0	0	0	0	0.0	0.0	0.0	0.0	0.0	0.0
ENSG00000236407.1	HMGB1P18	processed_pseudogene	619	0	0	0	0	0	0	0.0	0.0	0.0	0.0	0.0	2.7135
ENSG00000225598.1	ENSG00000225598	lncRNA	580	0	0	0	0	0	0	0.0	0.0	0.0	0.0	0.0	0.0
ENSG00000213559.4	HNRNPA1P64	processed_pseudogene	922	0	0	0	0	0	0	0.559	0.0	0.0	0.0	2.2491	3.084
ENSG00000227062.2	ENSG00000227062	processed_pseudogene	418	0	0	0	0	0	0	0.0	0.0	0.0	0.0	0.0	0.0
ENSG00000234108.1	ENSG00000234108	processed_pseudogene	331	0	0	0	0	0	0	0.0	0.0	0.0	0.0	0.0	0.0
ENSG00000224326.1	ENSG00000224326	lncRNA	349	0	0	0	0	0	0	0.0	0.0	0.0	3.1927	7.4701	0.0
ENSG00000234184.7	LINC01781	lncRNA	608	0	0	0	0	0	0	0.0	0.0	0.0	0.0	0.0	0.0
ENSG00000227937.1	MTND2P30	processed_pseudogene	382	0	0	0	0	0	0	0.0	0.0	0.0	0.0	0.0	0.0
ENSG00000229752.1	RPL7P10	processed_pseudogene	739	0	0	0	0	0	0	0.0	0.0	0.0	0.0	0.6786	0.659
ENSG00000235089.1	ENSG00000235089	processed_pseudogene	643	0	0	0	0	0	0	0.0	0.0	0.0	0.0	0.0	3.0359
ENSG00000285179.1	ENSG00000285179	lncRNA	748	0	0	0	0	0	0	0.0	0.0	0.0	0.0	0.0	0.0
ENSG00000223026.1	RN7SKP247	misc_RNA	308	0	0	0	0	0	0	0.0	0.0	0.0	0.0	0.0	0.0
ENSG00000117114.21	ADGRL2	protein_coding	8764	0	0	0	0	0	1	3.5652	0.0	0.0	0.0	1.4817	30.3514
ENSG00000224494.1	HNRNPA3P14	processed_pseudogene	1150	0	0	0	0	0	0	0.0	0.0	0.0	0.0	0.1454	0.0
ENSG00000227288.3	ARID3BP1	processed_pseudogene	1675	0	0	0	0	0	0	7.8807	6.6747	5.2142	9.4733	27.2153	4.3191
ENSG00000227960.1	ENSG00000227960	lncRNA	343	0	0	0	0	0	0	0.0	0.0	0.0	0.4542	0.0	0.0
ENSG00000234953.2	ENSG00000234953	lncRNA	643	0	0	0	0	0	0	0.0	0.0	0.0	0.0	0.0	0.0
ENSG00000242598.1	MED28P8	processed_pseudogene	521	0	0	0	0	0	0	0.0	0.0	0.0	0.0	0.0	0.0
ENSG00000236676.1	ENSG00000236676	lncRNA	641	0	0	0	0	0	0	0.0	0.0	0.0	0.0	0.0	0.0
ENSG00000234683.1	ENSG00000234683	processed_pseudogene	350	0	0	0	0	0	0	0.0	0.0	0.0	0.0	0.0	0.0
ENSG00000215875.4	ST13P20	processed_pseudogene	1065	0	0	0	0	0	0	0.0	0.0	0.0	0.0	0.0	4.6113
ENSG00000233290.3	ENSG00000233290	lncRNA	4247	0	0	0	0	0	0	0.0	0.0	0.0	0.0	0.0	0.0
ENSG00000230817.6	LINC01362	lncRNA	1712	0	0	0	0	0	0	0.6518	0.0	0.2901	0.0	0.0	0.0
ENSG00000236268.6	LINC01361	lncRNA	4519	0	0	0	0	0	0	0.0	0.0	0.0	0.0	0.1618	0.0
ENSG00000285782.2	ENSG00000285782	lncRNA	761	0	0	0	0	0	0	0.0	0.0	0.0	0.0	0.5492	0.0
ENSG00000231364.3	LINC01712	lncRNA	1373	0	0	0	0	0	0	7.4784	0.0	1.6995	0.4034	0.0	0.0
ENSG00000233008.7	LINC01725	lncRNA	3177	0	0	0	0	0	0	0.0	11.4554	0.0	0.0	1.9545	1.8665
ENSG00000237076.1	ENSG00000237076	lncRNA	683	0	0	0	0	0	0	0.0	0.0	0.0	0.0	0.0	0.9849
ENSG00000137941.17	TTLL7	protein_coding	8452	0	0	0	0	0	0	1.458	0.0	0.0	0.0	0.6871	0.0
ENSG00000233061.1	TTLL7-IT1	lncRNA	2921	0	0	0	0	0	0	0.0	0.0	0.0	0.0	0.541	0.0
ENSG00000229486.2	ENSG00000229486	processed_pseudogene	1401	0	0	0	0	0	0	0.0	0.0	0.0	0.0	0.0	0.0
ENSG00000285201.1	ENSG00000285201	lncRNA	441	0	0	0	0	0	0	0.0	0.0	0.0	0.0	18.3668	2.0588
ENSG00000271576.1	PRKACB-DT	lncRNA	1601	0	0	0	0	0	0	0.0	0.0	0.4566	0.2906	1.248	0.0
ENSG00000142875.20	PRKACB	protein_coding	4513	0	0	0	0	0	0	2.4369	1.6788	2.6151	1.6626	0.9698	1.9417
ENSG00000213540.3	TXN2P1	processed_pseudogene	493	0	0	0	0	0	0	0.0	0.0	0.0	0.0	0.0	0.0
ENSG00000226970.2	NEDD8P1	processed_pseudogene	244	0	0	0	0	0	0	0.0	0.0	0.0	0.0	0.0	3.3489
ENSG00000199959.1	ENSG00000199959	snoRNA	137	0	0	0	0	0	0	0.0	0.0	0.0	0.0	0.0	0.0
ENSG00000203943.9	SAMD13	protein_coding	1567	0	0	0	0	0	0	0.0	0.0	0.0	0.0	0.4267	0.0
ENSG00000249237.5	ENSG00000249237	transcribed_unitary_pseudogene	905	0	0	0	0	0	0	0.0	0.0	0.0	0.0	0.0	0.8984
ENSG00000240520.7	UOX	transcribed_unitary_pseudogene	1680	0	0	0	0	0	0	0.0	0.0	0.0	0.0	1.7342	0.0
ENSG00000137976.8	DNASE2B	protein_coding	1317	0	0	0	0	0	0	0.0	0.0	0.0	0.0	0.0	0.0
ENSG00000285361.1	ENSG00000285361	lncRNA	1318	0	0	0	0	0	0	0.0	0.0	0.0	0.0	0.0	0.0
ENSG00000117133.11	RPF1	protein_coding	1948	0	0	0	1	0	0	39.5862	60.2445	50.9235	35.8232	29.0945	18.9616
ENSG00000174021.12	GNG5	protein_coding	3733	1	0	0	0	0	0	12.137	35.8001	32.5361	23.6358	15.7961	10.1593
ENSG00000285851.1	ENSG00000285851	lncRNA	2686	0	0	0	0	0	0	0.0	0.0	0.0	0.0	0.0	0.0
ENSG00000122432.18	SPATA1	protein_coding	2888	0	0	0	0	0	0	0.0	0.0	0.156	0.0	0.5671	0.0
ENSG00000117151.13	CTBS	protein_coding	6571	0	0	0	0	0	0	2.0584	0.2618	2.536	2.9575	2.3917	0.0
ENSG00000284882.1	ENSG00000284882	lncRNA	1093	0	0	0	0	0	0	7.2347	6.0524	9.7064	8.0364	1.8254	0.0
ENSG00000285374.1	ENSG00000285374	lncRNA	1060	0	0	0	0	0	0	4.0267	0.0	2.1783	2.0779	0.0	0.0
ENSG00000180869.4	LINC01555	lncRNA	2884	0	0	0	0	0	0	0.0	0.0	0.0	0.0	0.0	0.0
ENSG00000232622.1	ENSG00000232622	processed_pseudogene	247	0	0	0	0	0	0	0.0	0.0	0.0	0.0	0.0	0.0
ENSG00000117155.17	SSX2IP	protein_coding	5843	0	0	0	0	1	0	111.0953	156.1208	89.8778	76.7757	48.7808	8.3625
ENSG00000285325.1	ENSG00000285325	lncRNA	1172	0	0	0	0	0	0	0.0	0.0	0.6461	0.0	0.0	0.0
ENSG00000171517.6	LPAR3	protein_coding	3515	0	0	0	0	0	0	0.5281	0.0	0.0	0.0	0.0	0.4415
ENSG00000153898.13	MCOLN2	protein_coding	3044	0	0	0	0	0	0	9.6947	12.5183	20.9675	18.6492	12.7523	0.0
ENSG00000162643.13	DNAI3	protein_coding	3477	0	0	0	0	0	0	4.7127	3.6605	3.8288	3.8446	3.3889	0.0
ENSG00000055732.13	MCOLN3	protein_coding	2953	0	0	0	0	0	0	0.0	0.0	0.0	0.0	0.7166	1.1547
ENSG00000266110.1	MIR4423	miRNA	80	0	0	0	0	0	0	0.0	0.0	0.0	0.0	0.0	0.0
ENSG00000280099.1	ENSG00000280099	TEC	1717	0	0	0	0	0	0	0.0	0.0	0.0	0.0	0.313	4.5043
ENSG00000097096.9	SYDE2	protein_coding	5466	0	0	0	0	0	1	0.7168	0.0	0.4331	0.5138	0.2702	23.9163
ENSG00000162642.14	C1orf52	protein_coding	3391	0	0	0	0	1	1	1.2484	3.1096	1.9361	0.9813	14.1206	13.1306
ENSG00000223254.1	Y_RNA	misc_RNA	107	0	0	0	0	0	0	5.7053	0.0	3.0127	1.739	4.5754	0.0
ENSG00000142867.14	BCL10	protein_coding	2833	1	1	1	1	1	1	72.1176	56.2213	80.2098	64.2834	40.6915	13.8894
ENSG00000223653.6	ENSG00000223653	lncRNA	2673	0	0	0	0	0	0	0.8314	0.0	0.134	0.3135	1.7659	2.1831
ENSG00000153904.21	DDAH1	protein_coding	4022	0	0	0	0	0	0	23.3563	13.1795	27.5321	24.7097	9.3671	1.1272
ENSG00000199459.1	Y_RNA	misc_RNA	110	0	0	0	0	0	0	0.0	0.0	0.0	0.0	0.0	0.0
ENSG00000273264.1	ENSG00000273264	lncRNA	366	0	0	0	0	0	0	0.0	0.0	0.0	0.0	0.0	0.0
ENSG00000282057.1	ENSG00000282057	lncRNA	2745	0	0	0	0	0	0	3.0338	0.0	0.0	0.0	1.8022	0.9607
ENSG00000272691.1	ENSG00000272691	lncRNA	243	0	0	0	0	0	0	0.0	0.0	0.0	0.0	0.0	0.0
ENSG00000142871.18	CCN1	protein_coding	3080	1	1	0	0	0	0	100.712	5.6902	6.7276	10.5271	14.836	8.6751
ENSG00000199934.1	SNORD81	snoRNA	77	0	0	0	0	0	0	0.0	0.0	0.0	0.0	0.0	0.0
ENSG00000230285.1	ENSG00000230285	lncRNA	255	0	0	0	0	0	0	0.0	0.0	0.0	0.0	0.0	0.0
ENSG00000117174.11	ZNHIT6	protein_coding	6203	0	0	0	0	1	1	8.5581	10.4692	8.6564	7.2655	15.6752	8.3983
ENSG00000171502.15	COL24A1	protein_coding	6834	0	0	0	0	0	0	0.9249	0.0	0.6892	0.0272	0.3751	0.2669
ENSG00000201620.1	RNA5SP51	rRNA_pseudogene	119	0	0	0	0	0	0	0.0	0.0	0.0	0.0	0.0	0.0
ENSG00000229505.1	ENSG00000229505	processed_pseudogene	736	0	0	0	0	0	0	0.0	0.0	0.0	0.0	0.0	0.0
ENSG00000285210.1	LINC02795	lncRNA	2837	0	0	0	0	0	0	0.0	0.0	0.0	0.0	0.7843	0.0
ENSG00000122417.15	ODF2L	protein_coding	7560	1	0	1	1	0	0	84.3599	123.5372	69.8154	60.8249	42.9914	3.9577
ENSG00000278281.1	MIR7856	miRNA	56	0	0	0	0	0	0	0.0	0.0	0.0	0.0	0.0	0.0
ENSG00000231349.2	ENSG00000231349	processed_pseudogene	691	0	0	0	0	0	0	0.0	0.0	0.0	0.0	0.8237	0.0
ENSG00000137975.8	CLCA2	protein_coding	3935	0	0	0	0	0	0	0.0	0.0	0.0	0.0	0.0	0.0
ENSG00000016490.16	CLCA1	protein_coding	3310	0	0	0	0	0	0	0.0	0.0	0.0	0.0	0.0	0.0
ENSG00000016602.9	CLCA4	protein_coding	3211	0	0	0	0	0	0	0.0	0.0	0.0	0.0	0.0	0.3676
ENSG00000224466.1	CDCA4P2	processed_pseudogene	718	0	0	0	0	0	0	0.0	0.0	0.0	0.0	0.0	0.0
ENSG00000236915.2	CLCA4-AS1	lncRNA	2402	0	0	0	0	0	0	0.0	0.0	0.0	0.0	0.9826	0.0
ENSG00000153923.10	CLCA3P	transcribed_unprocessed_pseudogene	3412	0	0	0	0	0	0	0.0	0.0	0.0	0.0	1.1887	0.3459
ENSG00000261737.1	CLCA4-AS1	lncRNA	961	0	0	0	0	0	0	1.8068	0.0	4.3666	2.7557	0.6088	1.6791
ENSG00000097033.14	SH3GLB1	protein_coding	6456	0	1	0	0	0	0	52.6624	43.1424	65.2275	59.0736	36.41	10.5517
ENSG00000230721.1	ENSG00000230721	processed_pseudogene	555	0	0	0	0	0	0	0.0	1.4046	0.0	0.0	0.0	6.4172
ENSG00000284846.1	ENSG00000284846	lncRNA	1638	1	1	1	1	0	0	7.3561	6.0365	6.9465	7.0363	2.2623	0.0
ENSG00000183291.18	SELENOF	protein_coding	1542	0	0	0	0	0	0	89.5832	100.2478	162.4178	180.3996	133.4301	71.1063
ENSG00000153936.18	HS2ST1	protein_coding	6759	0	0	0	1	1	1	13.5442	36.106	19.7942	20.8035	6.6342	6.6538
ENSG00000267734.1	ENSG00000267734	lncRNA	746	0	0	0	0	0	0	0.0	0.0	0.0	0.0	4.7592	0.0
ENSG00000267561.2	ENSG00000267561	protein_coding	2013	0	0	0	0	0	0	0.0	0.0	0.0	0.0	0.0	1.4173
ENSG00000235251.2	ENSG00000235251	processed_pseudogene	937	0	0	0	0	0	0	0.8117	0.9779	0.0	0.3094	0.0	3.9596
ENSG00000225568.1	ENSG00000225568	processed_pseudogene	826	0	0	0	0	0	0	0.0	3.9074	0.329	0.0	0.0	2.4932
ENSG00000267272.5	LINC01140	lncRNA	3368	0	0	0	0	0	0	0.0	0.0	0.0	0.0	1.6668	0.2316
ENSG00000284240.1	LINC02801	lncRNA	3864	0	0	0	0	0	0	0.0	0.0	0.0	0.0	0.0	2.5149
ENSG00000143013.13	LMO4	protein_coding	4993	0	0	0	0	0	1	71.1992	89.8055	65.1843	72.9559	98.5447	71.0256
ENSG00000227290.2	LINC01364	lncRNA	920	0	0	0	0	0	0	0.0	0.0	0.0	0.1811	0.0	0.0
ENSG00000199318.1	RNA5SP52	rRNA_pseudogene	134	0	0	0	0	0	0	0.0	0.0	0.0	0.0	0.0	0.0
ENSG00000237505.8	PKN2-AS1	lncRNA	3542	1	1	0	0	1	0	0.2945	0.0	0.0	0.0	4.0766	5.9516
ENSG00000279778.1	ENSG00000279778	TEC	3087	0	0	0	0	0	0	0.0	0.0	0.0	0.0	0.0	0.0
ENSG00000270507.1	ENSG00000270507	processed_pseudogene	150	0	0	0	0	0	0	0.0	0.0	0.0	0.0	2.9719	0.0
ENSG00000286758.1	ENSG00000286758	lncRNA	599	0	0	0	0	0	0	0.0	0.0	0.0	0.0	0.0	0.0
ENSG00000239504.3	RN7SL583P	misc_RNA	287	0	0	0	0	0	0	0.0	0.0	0.0	0.0	0.0	0.0
ENSG00000230053.2	ENSG00000230053	processed_pseudogene	368	0	0	0	0	0	0	0.0	0.0	0.0	0.0	0.0	0.0
ENSG00000274321.1	ENSG00000274321	misc_RNA	171	0	0	0	0	0	0	0.0	0.0	0.0	0.0	0.0	0.0
ENSG00000237959.1	RPL36AP10	processed_pseudogene	322	0	0	0	0	0	0	0.0	0.0	0.0	0.0	0.0	0.0
ENSG00000065243.20	PKN2	protein_coding	6070	1	0	0	1	1	1	64.7364	77.1797	57.2454	51.4045	42.4739	65.9806
ENSG00000207234.1	RNU6-125P	snRNA	107	0	0	0	0	0	0	0.0	0.0	0.0	0.0	0.0	0.0
ENSG00000241975.1	ELOCP19	processed_pseudogene	318	0	0	0	0	0	0	5.7119	0.0	0.0	1.1362	1.8399	3.8942
ENSG00000137947.12	GTF2B	protein_coding	1599	0	0	0	0	0	0	248.9702	292.1634	216.3222	228.0635	94.048	34.698
ENSG00000235308.1	ENSG00000235308	processed_pseudogene	475	0	0	0	0	0	0	0.0	0.0	0.0	0.0	0.0	0.0
ENSG00000137944.18	KYAT3	protein_coding	1937	0	0	0	0	1	0	8.8326	14.4923	12.1995	14.8292	16.1249	19.4728
ENSG00000213516.10	RBMXL1	protein_coding	5084	1	1	1	1	1	1	16.9139	9.2358	11.1394	10.9371	16.6325	51.0733
ENSG00000117226.12	GBP3	protein_coding	3678	0	0	0	0	0	0	1.3428	0.0	0.0	0.0	0.0	0.0
ENSG00000202385.1	Y_RNA	misc_RNA	120	0	0	0	0	0	0	0.0	0.0	0.0	0.0	0.0	0.0
ENSG00000117228.11	GBP1	protein_coding	4078	0	0	0	0	0	0	5.8899	0.0	0.0	0.0	2.908	0.8683
ENSG00000234518.2	PTGES3P1	processed_pseudogene	483	0	0	0	0	0	0	180.8114	330.0508	177.2965	238.211	343.635	310.7782
ENSG00000162645.13	GBP2	protein_coding	4088	0	0	0	0	0	0	7.2723	5.2188	5.3974	8.146	5.4345	0.535
ENSG00000289582.1	ENSG00000289582	lncRNA	273	0	0	0	0	0	0	1.3197	4.0828	7.0986	4.4382	2.6826	0.0
ENSG00000286802.1	ENSG00000286802	lncRNA	3491	0	0	0	0	0	0	0.0	0.0	0.0	0.0	0.0	0.0
ENSG00000213512.3	GBP7	protein_coding	2426	0	0	0	0	0	0	0.0	0.0	0.0	0.0	0.0	0.0
ENSG00000162654.9	GBP4	protein_coding	6141	0	0	0	0	0	0	0.0	0.0	0.0	0.0	0.0	0.0
ENSG00000284734.1	ENSG00000284734	lncRNA	1602	0	0	0	0	0	0	0.0	0.0	0.0	0.0	0.0	0.0
ENSG00000284637.1	ENSG00000284637	unprocessed_pseudogene	185	0	0	0	0	0	0	0.0	0.0	0.0	0.0	0.0	0.0
ENSG00000154451.15	GBP5	protein_coding	6812	0	0	0	0	0	0	0.0	0.0	0.0	0.0	0.3193	0.2187
ENSG00000237568.1	ENSG00000237568	lncRNA	324	0	0	0	0	0	0	0.0	0.0	0.0	0.0	0.0	0.0
ENSG00000238081.1	ENSG00000238081	processed_pseudogene	662	0	0	0	0	0	0	0.0	0.0	0.0	0.0	0.0	0.0
ENSG00000233235.1	ENSG00000233235	unprocessed_pseudogene	797	0	0	0	0	0	0	0.0	0.0	0.0	0.0	0.0	0.0
ENSG00000183347.15	GBP6	protein_coding	4685	0	0	0	0	0	0	1.868	0.0	1.6438	0.6816	1.5326	0.0
ENSG00000215874.3	CAPNS1P1	processed_pseudogene	633	0	0	0	0	0	0	0.0	0.0	0.0	0.0	0.8992	0.0
ENSG00000225492.6	GBP1P1	transcribed_unprocessed_pseudogene	1740	0	0	0	0	0	0	0.0	0.0	0.7613	0.0	1.5676	0.0
ENSG00000286548.1	ENSG00000286548	lncRNA	4186	0	0	0	0	0	0	1.6539	0.0	0.4424	0.6176	0.0	0.5885
ENSG00000197147.15	LRRC8B	protein_coding	8034	1	1	1	1	1	1	61.6308	53.6272	89.0637	103.3625	20.2534	3.2573
ENSG00000288629.1	ENSG00000288629	protein_coding	63	0	0	0	0	0	0	0.0313	0.0609	0.0158	0.0215	0.0618	0.001
ENSG00000231999.8	LRRC8C-DT	lncRNA	6537	0	0	0	0	0	0	1.2855	0.1004	0.2519	0.9522	1.2059	3.951
ENSG00000230735.1	ENSG00000230735	lncRNA	437	0	0	0	0	0	0	0.0	0.0	0.0	0.0	0.0	3.4942
ENSG00000171488.15	LRRC8C	protein_coding	7170	1	1	1	1	1	0	15.272	10.2404	14.1017	13.5333	8.1482	0.2389
ENSG00000271949.1	ENSG00000271949	protein_coding	654	0	0	0	1	0	1	0.0	0.0	0.0	0.0	0.0	0.0
ENSG00000226394.2	ENSG00000226394	processed_pseudogene	142	0	0	0	0	0	0	0.0	0.0	0.0	0.0	0.0	0.0
ENSG00000231613.1	ENSG00000231613	lncRNA	509	0	0	0	0	0	0	0.0	0.0	0.0	0.0	2.557	0.0
ENSG00000272931.1	LRRC8D-DT	lncRNA	695	0	0	0	0	0	0	0.0	0.7379	0.2184	0.0	0.0	3.7291
ENSG00000171492.14	LRRC8D	protein_coding	3950	1	1	1	1	0	1	67.8387	93.2122	93.8144	92.546	65.6899	20.8959
ENSG00000272672.1	ENSG00000272672	lncRNA	547	0	0	0	0	0	0	0.0	0.0	0.0	0.0	0.0	0.0
ENSG00000252797.1	RN7SKP272	misc_RNA	232	0	0	0	0	0	0	0.0	0.0	0.0	1.5388	0.0	5.0876
ENSG00000228175.3	GEMIN8P4	processed_pseudogene	729	0	0	0	0	0	1	0.0412	0.0	0.0	0.9111	6.3553	5.3328
ENSG00000162664.17	ZNF326	protein_coding	9729	0	0	0	0	0	0	1.1588	4.5931	0.9619	1.9772	5.9857	12.8733
ENSG00000287015.1	ENSG00000287015	lncRNA	719	0	0	0	0	0	0	0.0	0.0	0.0	0.0	0.0	0.0
ENSG00000287406.1	ENSG00000287406	lncRNA	968	1	1	0	1	0	0	2.6725	2.9528	4.0079	5.2928	0.0	0.0
ENSG00000212459.1	RNU6-695P	snRNA	104	0	0	0	0	0	0	0.0	0.0	0.0	0.0	0.0	0.0
ENSG00000287372.1	ENSG00000287372	lncRNA	2674	0	0	0	0	0	0	0.0	0.0	0.3077	0.0	0.0	0.0
ENSG00000229201.1	LINC02787	lncRNA	231	0	0	0	0	0	0	2.1878	0.0	0.0	0.8055	0.0	0.0
ENSG00000199666.2	SNORD3G	snoRNA	215	0	0	0	0	0	0	0.0	0.0	0.0	0.0	0.0	0.0
ENSG00000143032.8	BARHL2	protein_coding	2044	1	1	1	0	0	0	36.8972	11.9264	13.4018	11.7611	4.4476	0.0
ENSG00000287076.1	ENSG00000287076	lncRNA	2626	0	0	0	0	0	0	0.0	0.0	0.0	0.0	0.0	0.0
ENSG00000233593.11	LINC02609	lncRNA	5247	0	0	0	0	0	0	0.0	0.7791	0.7825	1.3025	1.2158	0.9764
ENSG00000285532.2	LINC02788	lncRNA	944	0	0	0	0	0	0	0.0	0.0	0.0	0.0	0.0	0.6383
ENSG00000225446.3	LINC01763	lncRNA	1547	0	0	0	0	0	0	1.5946	0.0	1.1788	0.0	1.2813	0.0
ENSG00000272094.1	ENSG00000272094	lncRNA	879	0	0	0	0	0	0	0.0	0.0	0.0	0.0	0.0	0.0
ENSG00000232882.1	PHKA1P1	processed_pseudogene	621	0	0	0	0	0	0	0.0	0.0	7.8288	1.8256	0.7114	62.044
ENSG00000122482.22	ZNF644	protein_coding	5702	0	0	0	0	0	1	11.9612	9.1792	4.4	5.6443	10.0689	22.4236
ENSG00000232393.1	RPL5P6	processed_pseudogene	886	0	0	0	0	0	0	0.0	0.0	0.0	0.0	0.593	0.0
ENSG00000162669.16	HFM1	protein_coding	4899	0	0	0	0	0	0	0.622	0.0	0.8994	2.0071	0.5905	0.1853
ENSG00000206817.1	Y_RNA	misc_RNA	100	0	0	0	0	0	0	0.0	0.0	0.0	0.0	0.0	0.0
ENSG00000215873.2	FEN1P1	processed_pseudogene	1145	0	0	0	0	0	0	0.0	0.0	0.0	0.0	0.0	0.0
ENSG00000097046.13	CDC7	protein_coding	3313	1	1	1	1	1	0	96.0088	108.2563	116.8195	139.6326	83.3329	18.5415
ENSG00000241318.3	WDR82P2	processed_pseudogene	928	0	0	0	0	0	0	0.0	0.0	0.0	0.0	0.0	0.0
ENSG00000229067.1	ENSG00000229067	processed_pseudogene	151	0	0	0	0	0	0	0.0	0.0	0.0	0.0	0.0	0.0
ENSG00000203914.4	HSP90B3P	processed_pseudogene	1567	0	0	0	0	0	0	0.0	0.0	0.0	0.3894	0.8128	0.0
ENSG00000069702.11	TGFBR3	protein_coding	6455	0	0	0	0	0	1	43.9974	32.4124	67.2158	25.275	26.5362	192.4323
ENSG00000239794.3	RN7SL653P	misc_RNA	293	0	0	0	0	0	0	0.0	0.0	1.4648	0.0	0.2717	15.1698
ENSG00000137948.19	BRDT	protein_coding	3696	1	1	0	1	1	1	91.8377	86.0946	94.5416	97.778	165.0021	62.9333
ENSG00000289483.1	ENSG00000289483	lncRNA	966	0	0	0	0	0	0	0.0	0.0	0.0	0.0	1.8418	0.0
ENSG00000172031.7	EPHX4	protein_coding	1436	0	0	0	0	0	0	0.0	0.0	1.5187	0.1545	7.3562	0.0
ENSG00000233228.1	LPCAT2BP	unitary_pseudogene	1534	0	0	0	0	0	0	0.0	0.0	0.0	0.0	2.2626	0.0
ENSG00000230667.7	SETSIP	protein_coding	879	0	0	0	0	0	0	1.0247	7.0403	3.0917	2.2744	12.4252	48.1573
ENSG00000189195.15	BTBD8	protein_coding	5999	1	1	1	1	0	0	16.2046	32.8472	23.2132	23.8364	8.005	2.0657
ENSG00000224678.3	GAPDHP46	processed_pseudogene	994	0	0	0	0	0	0	0.0	0.0	0.0	0.0	0.0	3.6287
ENSG00000233401.1	PRKAR1AP1	processed_pseudogene	1162	0	0	0	0	0	0	0.0	0.0	0.0	0.0	1.8874	0.0
ENSG00000273487.1	ENSG00000273487	lncRNA	1293	0	0	0	0	0	0	0.0	0.0	0.0	0.0	0.0	0.0
ENSG00000226773.1	ENSG00000226773	processed_pseudogene	844	0	0	0	0	0	0	0.0	0.0	0.0	0.0	0.0	0.0
ENSG00000203910.9	C1orf146	protein_coding	871	0	1	1	0	0	0	25.78	26.1604	5.0242	35.5463	0.0	0.0
ENSG00000233125.3	ACTBP12	processed_pseudogene	418	0	0	0	0	0	0	14.808	2.7646	1.1658	3.5301	2.0663	0.0
ENSG00000174842.17	GLMN	protein_coding	2006	0	0	0	0	0	0	15.7212	6.0434	23.2587	28.0645	9.659	15.7615
ENSG00000122484.9	RPAP2	protein_coding	16899	1	0	0	0	0	1	2.7357	2.3295	2.6229	2.5047	2.1999	2.8732
ENSG00000242764.3	RN7SL824P	misc_RNA	297	0	0	0	0	0	0	0.0	0.0	0.0	0.0	0.2412	0.0
ENSG00000162676.12	GFI1	protein_coding	4554	0	0	0	0	0	0	1.2054	0.9595	1.9495	1.2058	7.6805	1.7526
ENSG00000067208.16	EVI5	protein_coding	7795	0	0	0	1	0	1	17.902	18.9863	12.586	8.9619	15.283	16.2683
ENSG00000223787.2	ENSG00000223787	processed_pseudogene	346	0	0	0	0	0	0	0.0	0.0	0.0	0.0	0.0	0.0
ENSG00000229992.1	HMGB3P9	processed_pseudogene	583	0	0	0	0	0	0	4.0597	0.0	0.0	0.1113	4.6493	3.7164
ENSG00000201317.1	RNU4-59P	snRNA	116	0	0	0	0	0	0	0.0	0.0	0.0	0.0	0.0	0.0
ENSG00000225505.1	ENSG00000225505	processed_pseudogene	797	0	0	0	0	0	0	0.0	0.0	0.0	0.0	0.0	0.0
ENSG00000234202.2	H3P3	processed_pseudogene	156	0	0	0	0	0	0	0.0	0.0	0.0	0.0	0.5868	0.0
ENSG00000223896.2	CCNJP2	processed_pseudogene	1163	0	0	0	0	0	0	0.8003	0.0	0.0	0.0	3.8228	3.0411
ENSG00000122406.14	RPL5	protein_coding	1210	0	0	0	0	0	0	337.7784	344.9687	484.1511	356.6241	718.7443	1814.4386
ENSG00000154511.12	DIPK1A	protein_coding	2646	0	0	0	0	0	0	1.3105	0.0	2.8898	2.3517	0.4332	0.0
ENSG00000206680.1	SNORD21	snoRNA	95	0	0	0	0	0	0	0.0	0.0	0.0	0.0	0.1865	0.19
ENSG00000207523.1	SNORA66	snoRNA	133	0	0	0	0	0	0	0.0	0.0	0.0	0.0	0.0	3.134
ENSG00000207022.1	ENSG00000207022	snoRNA	124	0	0	0	0	0	0	0.0	0.0	0.0	0.0	0.0	0.0
ENSG00000229052.2	ENSG00000229052	transcribed_processed_pseudogene	3403	0	0	0	0	0	0	0.0	0.0	0.0	0.0	0.4491	0.0
ENSG00000289544.1	ENSG00000289544	lncRNA	584	0	0	0	0	0	0	0.0	0.0	1.1714	0.0	0.0	0.0
ENSG00000252121.1	RNU6-970P	snRNA	107	0	0	0	0	0	0	0.0	0.0	0.0	0.0	0.0	0.0
ENSG00000239710.3	RN7SL692P	misc_RNA	288	0	0	0	0	0	0	0.0	0.0	0.0	0.0	0.0	0.0
ENSG00000287797.1	ENSG00000287797	lncRNA	2446	0	0	0	0	0	0	0.0	0.0	0.0	0.0	0.0	0.437
ENSG00000252752.1	RNU6-210P	snRNA	95	0	0	0	0	0	0	0.0	0.0	0.0	0.0	0.0	0.0
ENSG00000222664.1	RN7SKP123	misc_RNA	291	0	0	0	0	0	0	0.0	0.0	0.0	0.0	0.0	0.0
ENSG00000251837.1	Y_RNA	misc_RNA	97	0	0	0	0	0	0	0.0	0.0	0.0	0.0	0.0	0.0
ENSG00000143033.18	MTF2	protein_coding	4075	1	1	1	1	1	1	133.1832	171.1161	169.1691	143.1484	44.3704	41.7562
ENSG00000117500.13	TMED5	protein_coding	5789	0	0	0	0	1	1	16.3803	12.9882	5.0556	8.0602	14.5367	33.0161
ENSG00000122483.18	CCDC18	protein_coding	6426	0	0	0	0	0	0	12.002	7.9191	17.2173	10.0643	7.5505	4.859
ENSG00000237003.1	ENSG00000237003	processed_pseudogene	321	0	0	0	0	0	0	0.0	0.0	0.0	0.0	0.0	0.0
ENSG00000225297.1	ENSG00000225297	processed_pseudogene	185	0	0	0	0	0	0	0.0	0.0	0.0	0.0	0.0	0.0
ENSG00000223745.8	CCDC18-AS1	lncRNA	3014	0	0	0	0	0	0	2.9003	0.4288	3.118	3.463	1.7149	1.3159
ENSG00000229567.1	ENSG00000229567	processed_pseudogene	169	0	0	0	0	0	0	0.0	0.0	0.0	0.0	0.0	0.0
ENSG00000117505.13	DR1	protein_coding	10124	1	1	0	1	0	1	12.305	17.6225	23.0479	22.8185	23.7974	21.9873
ENSG00000229635.1	ENSG00000229635	processed_pseudogene	512	0	0	0	0	0	0	0.0	0.0	0.0	0.0	3.6149	0.0
ENSG00000207379.1	Y_RNA	misc_RNA	107	0	0	0	0	0	0	0.0	0.0	0.0	0.0	0.93	0.0
ENSG00000137942.18	FNBP1L	protein_coding	5341	1	0	1	1	0	1	115.9852	101.7364	74.1072	57.2977	47.1662	86.5963
ENSG00000212601.1	RNA5SP53	rRNA_pseudogene	120	0	0	0	0	0	0	0.0	0.0	0.0	0.0	0.0	0.0
ENSG00000137936.18	BCAR3	protein_coding	3229	1	1	1	1	0	1	31.261	46.5232	56.0478	48.567	29.0915	9.7327
ENSG00000224093.6	BCAR3-AS1	lncRNA	782	0	0	0	0	0	0	2.0674	0.0	0.0	0.0	0.0	2.0238
ENSG00000211575.3	MIR760	miRNA	80	0	0	0	0	0	0	0.0	0.0	0.0	0.0	0.0	0.0
ENSG00000260464.1	ENSG00000260464	lncRNA	1766	0	0	0	0	0	0	0.0	0.0	0.3035	0.0	0.0	0.3365
ENSG00000067334.14	DNTTIP2	protein_coding	5896	1	1	1	1	1	1	52.1812	58.3974	55.8365	46.2786	26.8436	44.9222
ENSG00000023909.10	GCLM	protein_coding	4883	0	0	0	0	0	0	17.8507	27.3333	22.2897	26.2042	11.2958	25.1732
ENSG00000223490.2	CHCHD2P5	processed_pseudogene	400	0	0	0	0	0	0	0.0	0.0	0.0	0.0	5.4131	0.0
ENSG00000234099.1	MTND4P11	unprocessed_pseudogene	1058	0	0	0	0	0	0	0.0	0.0	0.0	0.0	0.0	0.0
ENSG00000235794.1	MTND3P21	unprocessed_pseudogene	331	0	0	0	0	0	0	0.0	0.0	0.0	0.0	2.3449	0.0
ENSG00000232752.1	MTCO3P21	unprocessed_pseudogene	643	0	0	0	0	0	0	0.0	0.0	0.0	0.0	0.0	0.0
ENSG00000229842.2	MTATP6P13	unprocessed_pseudogene	667	0	0	0	0	0	0	0.0	0.0	0.0	0.0	0.0	0.0
ENSG00000250890.1	ENSG00000250890	unprocessed_pseudogene	157	0	0	0	0	0	0	0.0	0.0	0.0	0.0	0.0	0.0
ENSG00000236689.1	MTCO2P21	unprocessed_pseudogene	677	0	0	0	0	0	0	0.0	0.0	0.0	0.0	0.0	0.0
ENSG00000226960.1	MTCO1P21	unprocessed_pseudogene	589	0	0	0	0	0	0	0.0	0.0	0.0	0.0	0.0	1.023
ENSG00000233129.1	ENSG00000233129	processed_pseudogene	766	0	0	0	0	0	0	0.0	0.0	0.0	0.0	0.0	0.0
ENSG00000198691.14	ABCA4	protein_coding	7328	0	0	0	1	0	0	5.2186	7.6429	11.8176	3.1308	4.8129	1.5515
ENSG00000233482.1	ENSG00000233482	lncRNA	352	0	0	0	0	0	0	0.0	0.0	0.0	0.0	0.0	0.0
ENSG00000137962.13	ARHGAP29	protein_coding	8952	1	1	1	1	0	1	27.5985	33.3685	37.7901	30.9302	19.7774	20.6697
ENSG00000264963.2	RN7SL440P	misc_RNA	343	0	0	0	0	0	0	0.0	0.0	0.0	0.0	0.0	0.0
ENSG00000226835.4	ARHGAP29-AS1	lncRNA	1603	0	0	0	0	0	0	0.0	0.0	0.0	0.0	0.2309	0.0
ENSG00000178596.10	GAPDHP29	processed_pseudogene	985	0	0	0	0	0	0	0.0	0.0	0.0	0.0	0.0	0.0
ENSG00000236098.1	ENSG00000236098	lncRNA	592	0	0	0	0	0	0	0.0	0.0	0.0	0.0	1.0287	0.0
ENSG00000232918.2	ENSG00000232918	processed_pseudogene	488	0	0	0	0	0	0	0.082	0.0	0.0	0.0	0.0	0.0
ENSG00000286692.1	ENSG00000286692	lncRNA	486	0	0	0	0	0	0	0.0	0.0	0.0	2.2259	0.0	0.0
ENSG00000117528.14	ABCD3	protein_coding	4367	0	0	0	0	0	0	78.4383	43.4599	62.1627	123.0476	80.1376	62.0255
ENSG00000117525.14	F3	protein_coding	2298	1	0	0	0	0	0	48.1566	0.0	0.0	0.0	2.5219	48.9453
ENSG00000288736.1	ENSG00000288736	lncRNA	1718	0	0	0	0	0	0	0.8684	0.0	0.0	0.0	0.0	0.0
ENSG00000223675.1	ENSG00000223675	lncRNA	2171	0	0	0	0	0	0	0.0	0.0	0.0	0.0	0.0	0.0
ENSG00000224081.10	SLC44A3-AS1	transcribed_processed_pseudogene	5956	0	0	0	0	0	0	6.3781	0.0	0.1076	0.8329	5.1709	5.5668
ENSG00000232857.2	KATNBL1P2	processed_pseudogene	835	0	0	0	0	0	0	0.0	0.0	0.0	0.0	0.0	0.0
ENSG00000263526.1	MIR378G	miRNA	41	0	0	0	0	0	0	5.0038	0.0	0.0	0.0	0.0	0.0
ENSG00000143036.17	SLC44A3	protein_coding	2381	0	0	0	0	0	0	4.3674	7.6329	4.2223	5.1793	1.8856	1.9274
ENSG00000117519.16	CNN3	protein_coding	1991	0	0	0	0	0	0	531.7693	687.4302	676.5416	666.1821	443.9041	160.7167
ENSG00000235501.7	CNN3-DT	lncRNA	1779	0	0	0	0	1	0	2.7925	0.0	0.5637	2.2025	0.6536	0.7756
ENSG00000172339.10	ALG14	protein_coding	9375	0	0	0	0	0	0	1.1283	0.0	0.3972	0.4925	0.3367	2.3247
ENSG00000230427.1	ALG14-AS1	lncRNA	1096	0	0	0	0	0	0	0.9633	0.0	0.0	0.0	0.0	0.0
ENSG00000152078.10	TLCD4	protein_coding	6805	0	0	0	0	0	0	16.9581	15.9088	35.5347	35.1955	8.4769	9.771
ENSG00000271092.5	TLCD4-RWDD3	protein_coding	1491	0	0	0	0	0	1	0.0	0.0	0.0	0.0	0.0	0.0
ENSG00000231992.1	ENSG00000231992	lncRNA	420	0	0	0	0	0	0	0.0	0.0	10.201	15.1658	0.0	8.4898
ENSG00000206679.1	Y_RNA	misc_RNA	99	0	0	0	0	0	0	0.0	0.0	0.0	0.0	0.0	0.0
ENSG00000226026.7	ENSG00000226026	lncRNA	3991	0	0	0	0	0	0	0.0	0.0	0.0	0.5128	0.1915	2.0668
ENSG00000122481.17	RWDD3	protein_coding	1294	1	1	1	1	0	1	13.4737	13.9183	8.9457	14.8116	7.6624	24.9991
ENSG00000228852.6	ENSG00000228852	lncRNA	526	0	0	0	0	0	0	0.0	0.0	0.0	0.0	0.0	1.2924
ENSG00000287919.1	ENSG00000287919	lncRNA	2726	0	0	0	0	0	0	0.0	0.0	0.0	0.0	0.0	0.0
ENSG00000228504.1	LINC01760	lncRNA	382	0	0	0	0	0	0	0.0	0.0	0.0	0.0	0.0	0.0
ENSG00000230434.3	LINC01650	lncRNA	1153	0	0	0	0	0	0	0.0	0.0	0.0	0.0	0.0	0.0
ENSG00000237954.7	ENSG00000237954	lncRNA	845	0	0	0	0	0	0	0.0	0.0	0.0	0.0	0.4192	0.0
ENSG00000233907.1	LINC01761	lncRNA	2755	0	0	0	0	0	0	0.0	0.0	0.0	0.0	0.0	0.0
ENSG00000228971.3	LINC02607	lncRNA	4396	0	0	0	0	0	0	0.0	0.6113	0.0	0.0	0.2762	0.7355
ENSG00000271252.1	ENSG00000271252	lncRNA	287	0	0	0	0	0	0	0.0	0.0	0.0	0.0	0.0	0.0
ENSG00000237435.10	LINC02790	lncRNA	1220	0	0	0	0	0	0	0.0	0.0	0.0	0.0	0.0	0.6306
ENSG00000200800.1	RNU1-130P	snRNA	160	0	0	0	0	0	0	0.0	0.0	0.0	0.0	0.0	0.0
ENSG00000231987.1	LINC01787	lncRNA	1994	0	0	0	0	0	0	0.0	0.0	0.0	0.0	0.0	1.13
ENSG00000225923.1	ENSG00000225923	processed_pseudogene	742	0	0	0	0	0	0	0.0	0.0	0.0	0.0	1.5663	0.7954
ENSG00000234422.1	UBE2WP1	processed_pseudogene	340	0	0	0	0	0	0	0.0	0.0	0.0	0.0	0.0	0.0
ENSG00000228502.1	EEF1A1P11	processed_pseudogene	1389	0	0	0	0	0	0	3.0297	0.0295	7.6817	15.3679	36.8193	97.5794
ENSG00000241992.3	RN7SL831P	misc_RNA	319	0	0	0	0	0	0	0.0	0.0	0.0	0.0	0.0	0.0
ENSG00000234226.5	NDUFS5P2	processed_pseudogene	306	0	0	0	0	0	0	0.0	0.0	0.0	0.0	0.0	0.0
ENSG00000137970.7	RPL7P9	processed_pseudogene	747	0	0	0	0	0	0	10.1885	19.8641	13.0191	9.6652	61.9574	313.9862
ENSG00000223229.1	RN7SKP270	misc_RNA	312	0	0	0	0	0	0	0.0	0.0	0.0	0.0	0.0	3.7434
ENSG00000117569.19	PTBP2	protein_coding	12014	0	0	0	0	0	0	45.615	47.988	40.081	47.624	45.4981	9.9493
ENSG00000188641.14	DPYD	protein_coding	4423	0	0	0	0	0	0	0.0	0.0	0.0	0.0	0.899	0.0
ENSG00000232878.3	DPYD-AS1	lncRNA	724	0	0	0	0	0	0	0.0	0.0	0.0	0.0	0.0	0.0
ENSG00000232542.1	DPYD-IT1	lncRNA	401	0	0	0	0	0	0	0.0	0.0	0.0	0.0	0.0	0.0
ENSG00000228057.1	SEC63P1	processed_pseudogene	1258	0	0	0	0	0	0	0.6086	3.0766	0.4008	1.7268	1.6104	13.575
ENSG00000226128.1	RPL26P9	processed_pseudogene	433	0	0	0	0	0	0	0.0	0.0	0.0	0.0	1.3513	0.0
ENSG00000230718.1	ENSG00000230718	processed_pseudogene	358	0	0	0	0	0	0	0.0	0.0	0.0	0.0	0.0	1.3372
ENSG00000235777.1	DPYD-AS2	lncRNA	788	0	0	0	0	0	0	0.0	0.0	0.0	0.0	0.0	0.9626
ENSG00000270911.1	ENSG00000270911	processed_pseudogene	1251	0	0	0	0	0	0	0.0	0.0	0.0	0.0	1.8422	2.329
ENSG00000225206.11	MIR137HG	lncRNA	4523	0	0	0	0	0	0	0.0	0.0	0.0	0.0	1.6264	0.0
ENSG00000259946.1	ENSG00000259946	lncRNA	1810	0	0	0	0	0	0	0.0	0.0	0.0	0.3383	0.0	0.0
ENSG00000284247.1	MIR2682	miRNA	110	0	0	0	0	0	0	0.0	0.0	0.0	0.0	0.0	0.0
ENSG00000284202.1	MIR137	miRNA	102	0	0	0	0	0	0	0.0	0.0	0.0	0.0	0.0	0.0
ENSG00000288810.1	ENSG00000288810	lncRNA	1369	0	0	0	0	0	0	0.0	0.0	0.0	0.0	0.0	0.0
ENSG00000285922.1	ENSG00000285922	lncRNA	1784	0	0	0	0	0	0	0.0	0.0	0.0	0.0	0.0	0.0
ENSG00000233557.2	NFU1P2	processed_pseudogene	469	0	0	0	0	0	0	0.0	0.0	0.0	0.0	0.2207	0.0
ENSG00000226053.1	LINC01776	lncRNA	2229	0	0	0	0	0	0	0.0	0.0	0.0	0.0	0.4143	0.0
ENSG00000280040.1	ENSG00000280040	TEC	672	0	0	0	0	0	0	0.0	0.0	0.0	0.0	0.0	0.9089
ENSG00000162627.17	SNX7	protein_coding	1736	0	0	0	0	0	0	10.2008	0.0	7.8051	7.0625	5.9176	18.2141
ENSG00000117598.13	PLPPR5	protein_coding	4267	0	0	0	0	0	0	0.0	0.0	0.0	0.0	0.0	0.0
ENSG00000232825.3	ENSG00000232825	lncRNA	2544	0	0	0	0	0	0	0.0	0.0	0.0	0.0	0.4732	1.0975
ENSG00000227034.1	ENSG00000227034	processed_pseudogene	257	0	0	0	0	0	0	0.0	0.0	0.0	0.0	0.0	0.0
ENSG00000117600.14	PLPPR4	protein_coding	4846	0	0	0	0	0	0	0.0	0.0	0.0	0.0	0.2349	0.0
ENSG00000233983.2	ENSG00000233983	processed_pseudogene	399	0	0	0	0	0	0	0.0	0.617	0.31	0.0	1.4165	0.0
ENSG00000224445.3	LINC01708	lncRNA	859	1	0	0	0	0	0	6.932	6.1932	19.2875	10.5586	14.7023	0.0
ENSG00000099260.12	PALMD	protein_coding	5294	0	0	0	0	0	0	0.7494	0.0	0.0	0.0	0.6285	0.2354
ENSG00000223656.1	HMGB3P10	processed_pseudogene	572	0	0	0	0	0	0	0.0	0.0	0.0	0.0	0.0	0.0
ENSG00000156869.14	FRRS1	protein_coding	6971	0	0	0	0	1	0	0.0	0.0	0.0	0.0	2.1497	10.5285
ENSG00000201491.1	RNU4-75P	snRNA	146	0	0	0	0	0	0	0.0	0.0	0.0	0.0	1.5267	0.0
ENSG00000202254.1	Y_RNA	misc_RNA	92	0	0	0	0	0	0	0.0	0.0	0.0	0.0	0.0	0.0
ENSG00000231996.1	ENSG00000231996	processed_pseudogene	152	0	0	0	0	0	0	0.0	0.0	0.0	0.0	1.0212	9.9373
ENSG00000162688.17	AGL	protein_coding	7446	0	0	0	0	0	0	4.1242	4.3475	5.8834	2.4424	12.0426	190.4495
ENSG00000228084.2	ENSG00000228084	lncRNA	726	0	0	0	0	0	0	0.0	0.0	0.0	0.0	0.0	0.0
ENSG00000117620.15	SLC35A3	protein_coding	14321	0	0	0	0	0	0	3.2972	8.3282	24.8384	9.133	4.3504	6.0576
ENSG00000283761.1	ENSG00000283761	protein_coding	5352	1	1	1	1	0	1	0.0	0.7959	0.0	0.2185	0.8754	7.8401
ENSG00000212248.1	RNU6-750P	snRNA	107	0	0	0	0	0	0	0.0	0.0	0.0	0.0	0.0	0.0
ENSG00000202259.1	RNU6-1318P	snRNA	103	0	0	0	0	0	0	0.0	0.0	0.0	0.0	0.0	4.127
ENSG00000288826.1	ENSG00000288826	lncRNA	1411	0	0	0	0	0	0	0.0	0.0	0.0	0.0	0.4203	1.5911
ENSG00000156875.14	MFSD14A	protein_coding	2779	1	1	1	1	0	1	87.7751	81.392	130.3713	128.7695	69.3468	14.3378
ENSG00000241073.1	ENSG00000241073	lncRNA	384	0	0	0	0	0	0	0.0	0.0	0.0	0.0	0.0	0.0
ENSG00000156876.10	SASS6	protein_coding	3972	0	0	0	0	0	0	149.9492	176.0641	167.3266	175.2762	179.1546	8.8579
ENSG00000226952.1	ENSG00000226952	processed_pseudogene	252	0	0	0	0	0	0	0.0	0.0	0.0	0.0	0.0	11.4965
ENSG00000122435.11	TRMT13	protein_coding	3128	0	0	0	1	1	0	38.0846	56.3324	61.1629	40.2422	31.9643	7.8649
ENSG00000122477.13	LRRC39	protein_coding	1951	0	0	0	0	0	0	0.0	0.0	0.0	0.0	0.0	0.0
ENSG00000137992.15	DBT	protein_coding	10799	0	0	0	0	0	1	4.8861	8.8567	7.3349	7.6571	3.514	5.0518
ENSG00000271415.1	RPL23AP90	processed_pseudogene	236	0	0	0	0	0	0	0.0	0.0	0.0	0.0	0.0	0.0
ENSG00000225169.1	BRI3P1	processed_pseudogene	378	0	0	0	0	0	0	0.0	0.0	0.0	0.0	0.0	0.0
ENSG00000285530.1	ENSG00000285530	lncRNA	3788	0	0	0	0	0	0	0.0767	0.0	0.0	0.1142	0.1932	0.2538
ENSG00000230287.3	ENSG00000230287	processed_pseudogene	222	0	0	0	0	0	0	0.0	0.0	0.0	0.0	2.7073	0.0
ENSG00000224616.4	RTCA-AS1	lncRNA	7697	0	0	0	0	0	0	1.3507	0.0	0.0	0.3219	0.5476	0.0
ENSG00000137996.13	RTCA	protein_coding	2526	0	0	0	0	0	0	81.8267	74.3964	45.3915	50.0132	24.3324	39.1585
ENSG00000207750.1	MIR553	miRNA	68	0	0	0	0	0	0	1.1774	0.0	0.0	0.0	0.0	0.0
ENSG00000215871.2	ENSG00000215871	processed_pseudogene	814	0	0	0	0	0	0	0.0	0.0	0.0	0.0	0.0	1.2269
ENSG00000223906.1	ENSG00000223906	lncRNA	467	0	0	0	0	0	0	0.0	0.0	0.0	0.0	0.0	0.0
ENSG00000079335.20	CDC14A	protein_coding	4231	0	0	0	0	0	0	3.7811	2.2061	1.9446	0.6331	3.2687	2.3585
ENSG00000234332.1	BCAS2P2	processed_pseudogene	674	0	0	0	0	0	0	0.0	0.0	0.0	0.0	3.992	1.7941
ENSG00000228086.1	ENSG00000228086	lncRNA	592	0	0	0	0	0	0	0.0	0.0	0.0	0.0	0.0	0.0
ENSG00000181656.7	GPR88	protein_coding	3492	0	0	0	0	0	0	0.0	0.0	0.0	0.0	0.0	0.0
ENSG00000213421.4	ENSG00000213421	processed_pseudogene	783	0	0	0	0	0	0	0.0	0.0	0.0	0.0	0.0	1.265
ENSG00000230402.2	LINC01349	lncRNA	497	0	0	0	0	0	0	0.0	0.0	0.0	0.0	0.0	0.0
ENSG00000285525.1	ENSG00000285525	lncRNA	1414	0	0	0	0	0	0	0.0	0.0	0.0	0.0	0.8051	0.0
ENSG00000224685.1	ENSG00000224685	processed_pseudogene	321	0	0	0	0	0	0	0.0	0.0	0.0	0.0	0.0	0.0
ENSG00000162692.12	VCAM1	protein_coding	3865	0	0	0	0	0	0	0.2395	0.0	0.3766	0.0	0.2945	1.0742
ENSG00000162694.14	EXTL2	protein_coding	3146	0	0	0	0	0	1	2.2665	1.578	0.8905	0.5027	2.1495	4.9399
ENSG00000273204.1	ENSG00000273204	lncRNA	429	0	0	0	0	0	0	1.4774	0.0	0.0	0.464	0.0	0.0
ENSG00000162695.12	SLC30A7	protein_coding	8204	0	0	0	0	0	0	13.4185	9.0622	13.1725	12.8161	13.9942	7.2634
ENSG00000230946.3	HNRNPA1P68	processed_pseudogene	979	0	0	0	0	0	0	0.0	0.0	0.0	0.0	0.9961	0.7419
ENSG00000117543.22	DPH5	protein_coding	5356	1	0	0	0	0	0	25.2141	13.3826	11.9993	13.1834	6.0789	21.2551
ENSG00000235795.1	ENSG00000235795	lncRNA	671	0	0	0	0	0	0	0.0	0.0	0.0	0.0	0.0	0.0
ENSG00000233184.8	ENSG00000233184	lncRNA	4282	0	0	0	0	0	0	1.0699	0.0	0.0	0.095	0.8823	3.2106
ENSG00000252765.1	ENSG00000252765	scaRNA	187	0	0	0	0	0	0	0.0	0.0	0.0	0.0	0.0	0.0
ENSG00000289355.1	ENSG00000289355	lncRNA	1145	0	0	0	0	0	0	0.0	0.0	0.0	0.0	0.0	0.692
ENSG00000271578.1	ENSG00000271578	processed_pseudogene	475	0	0	0	0	0	0	0.0	0.0	0.0	0.0	0.0	0.0
ENSG00000225938.2	ENSG00000225938	lncRNA	2070	0	0	0	0	0	0	0.0	0.0	0.0	0.3439	0.3423	0.0
ENSG00000170989.10	S1PR1	protein_coding	2778	0	0	0	0	0	0	2.2029	0.0	0.0	0.0	1.7442	0.0
ENSG00000228399.1	ENSG00000228399	processed_pseudogene	343	0	0	0	0	0	0	0.0	0.0	0.0	0.0	0.0	2.7914
ENSG00000173810.9	PPIAP7	processed_pseudogene	489	0	0	0	0	0	0	0.0	0.0	0.0	0.0	0.0	0.0
ENSG00000231671.1	LINC01307	lncRNA	771	0	0	0	0	0	0	0.0	0.0	0.0	0.0	1.4765	0.0
ENSG00000226715.4	LINC01709	lncRNA	1726	0	0	0	1	0	0	0.0	0.0	1.5745	3.044	0.0	0.0
ENSG00000252530.1	RNU6-965P	snRNA	96	0	0	0	0	0	0	0.0	0.0	0.0	0.0	0.0	0.0
ENSG00000183298.5	RPSAP19	processed_pseudogene	880	0	0	0	0	0	0	3.2639	10.8864	7.2945	14.0604	51.9782	319.8912
ENSG00000118733.17	OLFM3	protein_coding	3165	0	0	0	0	0	0	0.0	0.0	0.0	0.0	0.088	0.0
ENSG00000252717.1	RNU6-352P	snRNA	107	0	0	0	0	0	0	0.0	0.0	0.0	0.0	0.0	0.0
ENSG00000271277.1	ENSG00000271277	processed_pseudogene	379	0	0	0	0	0	0	0.0	0.0	0.0	0.0	4.1273	0.0
ENSG00000162699.5	DNAJA1P5	processed_pseudogene	943	0	0	0	0	0	0	0.0	0.0	0.0	0.0	0.0	0.0
ENSG00000289192.1	ENSG00000289192	lncRNA	2822	0	0	0	0	0	0	0.0	0.0	0.0	0.0	0.0	0.0
ENSG00000233359.2	ENSG00000233359	lncRNA	1136	0	0	0	0	0	0	0.0	0.0	0.0	0.0	0.0	0.0
ENSG00000230864.1	ENSG00000230864	lncRNA	931	0	0	0	0	0	0	0.0	0.0	0.0	0.0	0.0	0.0
ENSG00000060718.22	COL11A1	protein_coding	7327	0	0	0	0	0	0	1.26	0.0	0.0	0.0	1.3616	0.6935
ENSG00000234257.1	SOD2P1	processed_pseudogene	562	0	0	0	0	0	0	0.0	0.0	0.0	0.0	0.0	0.0
ENSG00000230759.1	ENSG00000230759	lncRNA	418	0	0	0	0	0	0	0.0	0.0	0.0	0.0	0.0	0.0
ENSG00000224613.7	ENSG00000224613	lncRNA	2647	0	0	0	0	0	0	0.0	0.0	0.0	0.0	0.0	0.0
ENSG00000222069.1	RN7SKP285	misc_RNA	318	0	0	0	0	0	0	0.0	0.0	0.0	0.0	0.0	0.0
ENSG00000185946.16	RNPC3	protein_coding	3658	0	0	0	0	0	0	21.3415	18.8103	26.2618	29.3764	28.3755	13.7625
ENSG00000240038.7	AMY2B	protein_coding	4716	0	0	0	0	0	0	0.3718	2.2505	1.7711	0.6769	0.7064	0.9871
ENSG00000236085.1	ACTG1P4	processed_pseudogene	1122	0	0	0	0	0	0	0.0	0.0	0.0	0.0	0.0	0.0
ENSG00000243480.8	AMY2A	protein_coding	1584	0	0	0	0	0	0	0.0	0.0	0.0	0.0	0.0	0.0
ENSG00000237763.10	AMY1A	protein_coding	1785	0	0	0	0	0	0	0.0	0.0	0.0	0.0	0.0	0.0
ENSG00000234441.1	ENSG00000234441	unprocessed_pseudogene	198	0	0	0	0	0	0	0.0	0.0	0.0	0.0	0.0	0.0
ENSG00000174876.17	AMY1B	protein_coding	1787	0	0	0	0	0	0	0.0	0.0	0.0	0.0	0.0	0.0
ENSG00000227408.1	AMYP1	unprocessed_pseudogene	1023	0	0	0	0	0	0	0.0	0.0	0.0	0.0	0.0	0.0
ENSG00000187733.7	AMY1C	protein_coding	1828	0	0	0	0	0	0	0.0	0.0	0.0	0.0	0.0	0.0
ENSG00000225191.1	ENSG00000225191	processed_pseudogene	1240	0	0	0	0	0	0	0.0	0.0	0.0	0.0	0.0	0.0
ENSG00000215869.4	ENSG00000215869	transcribed_processed_pseudogene	2275	0	0	0	0	0	0	0.0	0.0	0.0	0.0	0.091	0.0
ENSG00000228347.1	FTLP17	processed_pseudogene	525	0	0	0	0	0	0	0.0	0.0	0.0	0.0	0.0	0.0
ENSG00000285981.1	ENSG00000285981	lncRNA	619	0	0	0	0	0	0	0.0	0.0	0.0	0.0	0.0	0.0
ENSG00000225036.1	CDK4P1	processed_pseudogene	828	0	0	0	0	0	0	0.0	0.0	0.0	0.0	0.0	0.0
ENSG00000230768.9	LINC01676	lncRNA	1888	0	0	0	0	0	0	0.0	0.0	0.0	0.0	0.0	0.0
ENSG00000227850.1	SEPTIN2P1	processed_pseudogene	180	0	0	0	0	0	0	0.0	0.0	0.0	0.0	0.0	10.5238
ENSG00000237897.2	ENSG00000237897	processed_pseudogene	593	0	0	0	0	0	0	0.0	0.0	0.0	0.0	0.0	0.0
ENSG00000232952.1	ENSG00000232952	processed_pseudogene	1779	0	0	0	0	0	0	3.575	0.0	1.2284	0.7905	7.3519	10.6201
ENSG00000233047.7	LINC01677	lncRNA	2362	0	0	0	0	0	0	0.0	0.0	0.0	0.0	0.5493	0.831
ENSG00000237480.3	ENSG00000237480	lncRNA	2281	0	0	0	0	0	0	0.0	0.0	0.0	0.0	0.0	2.1231
ENSG00000230932.2	ENSG00000230932	processed_pseudogene	579	0	0	0	0	0	0	0.0	0.0	0.0	0.0	0.0	0.0
ENSG00000270342.1	ENSG00000270342	processed_pseudogene	403	0	0	0	0	0	0	0.0	0.0	0.0	0.0	0.0	0.0
ENSG00000270976.1	ENSG00000270976	processed_pseudogene	213	0	0	0	0	0	0	0.0	0.0	0.0	0.0	0.0	0.0
ENSG00000233449.1	MTATP6P14	processed_pseudogene	673	0	0	0	0	0	0	0.0	0.0	0.0	0.0	0.0	0.0
ENSG00000232551.2	MTCO1P14	processed_pseudogene	1559	0	0	0	0	0	0	0.0	0.0	0.0	0.0	0.143	0.0
ENSG00000237460.3	LINC01661	lncRNA	1487	0	0	0	0	0	0	0.0	0.0	0.0	0.0	0.0	0.0
ENSG00000198890.9	PRMT6	protein_coding	2715	0	0	0	0	0	1	1.1168	1.114	3.2479	3.3672	1.262	31.4002
ENSG00000162631.20	NTNG1	protein_coding	6330	0	0	0	0	0	0	0.0	0.0	0.0	0.0	0.9147	0.1486
ENSG00000289612.1	ENSG00000289612	lncRNA	568	0	0	0	0	0	0	0.0	0.0	0.0	0.0	1.2123	6.234
ENSG00000224550.1	NDUFA4P1	processed_pseudogene	246	0	0	0	0	0	0	0.0	0.0	0.0	0.0	0.0	6.9957
ENSG00000134215.16	VAV3	protein_coding	5025	1	1	1	1	0	0	163.0197	190.1079	225.4161	213.8666	165.9185	2.4417
ENSG00000275455.1	MIR7852	miRNA	82	0	0	0	0	0	0	0.0	0.0	0.0	0.0	0.0	0.0
ENSG00000230489.1	VAV3-AS1	lncRNA	619	0	0	0	0	0	0	4.9957	7.1363	12.2626	8.7662	9.6966	0.8267
ENSG00000226822.4	LINC02785	lncRNA	2490	0	0	0	0	0	0	14.7184	24.4361	21.0503	28.4628	8.0472	0.474
ENSG00000085491.17	SLC25A24	protein_coding	4249	0	0	0	0	0	0	1.9866	0.0	0.2272	0.0	0.7751	6.1126
ENSG00000260879.1	ENSG00000260879	lncRNA	1566	0	0	0	0	0	0	0.0	0.0	0.0	0.0	0.0	0.0
ENSG00000280186.1	ENSG00000280186	TEC	2331	0	0	0	0	0	0	0.0	0.0	0.0	0.0	0.0	0.0
ENSG00000196427.14	NBPF4	protein_coding	3371	0	0	0	0	0	0	0.0	0.0	0.0	0.0	0.1936	1.6013
ENSG00000238122.1	ENSG00000238122	lncRNA	2481	0	0	0	0	0	0	0.0	0.0	0.0	0.0	0.0	0.0
ENSG00000241361.8	SLC25A24P1	transcribed_unprocessed_pseudogene	1569	0	0	0	0	0	0	0.0	0.0	0.0	1.6382	0.3577	0.0
ENSG00000243967.4	NBPF5P	transcribed_unprocessed_pseudogene	1606	0	0	0	0	0	0	0.0	0.0	0.0	0.0	0.9294	1.1101
ENSG00000238118.1	SLC25A24P2	unprocessed_pseudogene	510	0	0	0	0	0	0	0.0	0.0	0.0	0.0	0.0	0.0
ENSG00000224698.1	ENSG00000224698	lncRNA	2481	0	0	0	0	0	0	0.0	0.0	0.0	0.0	0.9706	0.4707
ENSG00000186086.19	NBPF6	protein_coding	3356	0	0	0	0	0	0	0.0	0.0	0.0	0.0	0.7484	0.5976
ENSG00000283354.1	ENSG00000283354	unprocessed_pseudogene	285	0	0	0	0	0	0	0.0	0.0	0.0	0.0	0.0	0.0
ENSG00000227832.1	ST13P21	processed_pseudogene	1098	0	0	0	0	0	0	0.0	0.0	0.0	0.0	0.0	0.0
ENSG00000226483.2	ENSG00000226483	processed_pseudogene	670	0	0	0	0	0	0	0.6049	0.0	0.0	0.31	0.0	0.0
ENSG00000162636.16	FAM102B	protein_coding	8333	0	1	0	0	0	1	9.561	8.6915	9.9895	17.8716	6.3528	26.4735
ENSG00000162639.16	HENMT1	protein_coding	1874	1	0	0	0	0	0	286.8349	321.2406	307.0375	313.2596	287.2399	9.1773
ENSG00000285923.1	ENSG00000285923	lncRNA	946	0	0	0	0	0	0	0.0	0.0	0.0	0.0	2.0196	3.9306
ENSG00000134186.12	PRPF38B	protein_coding	4831	1	0	1	1	1	1	26.417	25.6596	7.7026	9.495	19.2101	46.5732
ENSG00000143107.10	FNDC7	protein_coding	3090	0	0	0	0	0	0	2.6946	6.7406	3.8624	2.5984	3.5603	0.211
ENSG00000232971.2	ENSG00000232971	lncRNA	386	0	0	0	0	0	0	0.0	0.0	0.0	0.0	0.0	0.0
ENSG00000116266.11	STXBP3	protein_coding	2536	0	0	0	0	0	0	65.1894	80.5534	108.1165	93.4927	36.3907	15.5182
ENSG00000228076.2	ENSG00000228076	processed_pseudogene	744	0	0	0	0	0	0	0.0	0.0	0.0	0.6194	0.0	0.0
ENSG00000162641.20	AKNAD1	protein_coding	3050	0	0	0	0	0	1	0.0	0.0	0.5321	0.0	0.0	0.3489
ENSG00000203897.4	SPATA42	lncRNA	535	0	0	0	0	0	0	0.0	0.0	0.0	0.0	0.0	0.0
ENSG00000121957.15	GPSM2	protein_coding	8071	1	0	0	0	0	0	64.7742	70.9556	85.8101	80.2554	36.2787	7.6356
ENSG00000121940.17	CLCC1	protein_coding	10390	0	0	0	0	0	1	11.9959	18.2915	7.4078	7.4529	5.8658	9.5851
ENSG00000085433.17	WDR47	protein_coding	4240	1	1	0	0	1	1	64.7856	76.879	88.6155	91.6319	197.4614	15.7175
ENSG00000237349.1	ENSG00000237349	processed_pseudogene	283	0	0	0	0	0	0	0.0	0.0	0.0	0.0	0.0	0.0
ENSG00000244716.3	ENSG00000244716	processed_pseudogene	555	0	0	0	0	0	0	6.203	15.3024	6.5479	8.8727	23.3794	265.5459
ENSG00000228665.2	ENSG00000228665	processed_pseudogene	253	0	0	0	0	0	0	0.0	0.0	0.0	0.0	6.9379	0.0
ENSG00000228054.2	RANP5	processed_pseudogene	655	0	0	0	0	0	0	0.0	0.0	0.0	0.0	0.0	0.0
ENSG00000197780.11	TAF13	protein_coding	2637	0	0	0	0	1	1	2.575	0.0	2.0121	1.4309	26.4987	57.6492
ENSG00000273382.1	TMEM167B-DT	lncRNA	2888	0	0	0	0	1	0	2.5308	2.474	1.3551	2.6004	5.3823	0.2182
ENSG00000215717.7	TMEM167B	protein_coding	2808	0	1	0	0	1	0	6.6518	6.1364	3.8654	7.8747	11.5686	8.6866
ENSG00000278249.1	SCARNA2	scaRNA	420	0	0	0	0	0	0	0.0	0.0	0.0	0.0	1.058	287.0351
ENSG00000270066.3	ENSG00000270066	lncRNA	427	0	0	0	0	0	0	18.5857	0.0	9.1647	3.5874	26.4854	15.7782
ENSG00000251484.3	ENSG00000251484	processed_pseudogene	609	0	0	0	0	0	0	0.0	0.0	0.0	0.0	3.4901	5.2993
ENSG00000179902.13	C1orf194	protein_coding	956	0	0	0	0	0	0	0.0	0.0	0.0	0.0	0.0	0.0
ENSG00000116299.17	ELAPOR1	protein_coding	6880	0	0	0	0	1	0	0.0	0.0	0.0	0.3023	1.8349	1.2596
ENSG00000031698.13	SARS1	protein_coding	1914	0	1	0	1	1	1	153.9048	138.6661	137.1377	133.0649	162.1623	212.518
ENSG00000143126.8	CELSR2	protein_coding	11015	0	0	0	0	0	1	0.4048	0.0	0.4419	0.4522	0.8293	6.2723
ENSG00000134222.16	PSRC1	protein_coding	1870	1	0	1	0	0	1	19.9923	28.6899	12.2982	23.1809	21.0588	60.9208
ENSG00000221986.7	MYBPHL	protein_coding	1342	0	0	0	0	0	0	0.0	0.0	0.0	0.8964	1.0885	0.0
ENSG00000134243.12	SORT1	protein_coding	6993	0	0	0	0	0	0	52.3299	53.3237	61.7819	60.7942	44.1648	28.5152
ENSG00000143106.13	PSMA5	protein_coding	3815	0	1	1	0	0	1	54.8197	62.0738	79.2583	84.5067	76.3275	59.6798
ENSG00000143028.9	SYPL2	protein_coding	3703	0	0	0	0	0	0	8.512	6.3911	8.6142	16.5687	5.8675	0.2307
ENSG00000162650.17	ATXN7L2	protein_coding	4375	1	1	0	0	1	1	69.78	75.2559	81.7677	80.8126	70.5555	7.5967
ENSG00000174151.15	CYB561D1	protein_coding	5077	0	0	0	0	0	0	0.6919	1.3205	0.7568	3.7657	1.0976	10.6726
ENSG00000181754.7	AMIGO1	protein_coding	5130	1	1	1	1	1	0	49.3812	57.2361	78.128	96.2972	37.7088	2.201
ENSG00000156097.13	GPR61	protein_coding	4921	0	0	0	0	0	0	0.1891	0.0	0.4337	0.0	1.0329	0.0
ENSG00000254942.1	ENSG00000254942	lncRNA	582	0	0	0	0	0	0	0.0	0.0	0.0	0.0	0.0	0.0
ENSG00000065135.12	GNAI3	protein_coding	9044	1	1	0	1	0	1	45.2132	54.4893	64.2016	61.3647	53.4704	18.6197
ENSG00000206832.1	RNU6V	snRNA	107	0	0	0	0	0	0	0.0	0.0	0.0	0.0	0.0	4.127
ENSG00000225113.1	ENSG00000225113	lncRNA	596	0	0	0	0	0	0	0.0	0.0	0.0	0.0	0.0	0.0
ENSG00000284443.1	MIR197	miRNA	75	0	0	0	0	0	0	0.0	0.0008	0.0008	0.0014	0.0017	0.0
ENSG00000134183.13	GNAT2	protein_coding	1515	1	1	1	1	1	0	143.1657	183.8732	235.2163	176.1301	88.0755	4.2005
ENSG00000116337.20	AMPD2	protein_coding	4615	0	0	0	0	0	0	71.8835	65.6146	118.1232	100.9026	52.0204	8.3811
ENSG00000228703.1	ENSG00000228703	lncRNA	688	0	0	0	0	0	0	0.0	0.0	0.0	0.0	0.0	0.0
ENSG00000235045.2	RPL7P8	processed_pseudogene	730	0	0	0	0	0	0	0.0	0.0	0.0	0.0	0.0	0.0
ENSG00000168765.18	GSTM4	protein_coding	3990	0	0	0	0	0	0	3.3717	6.7504	0.8499	3.4342	4.1012	8.2912
ENSG00000213366.13	GSTM2	protein_coding	4321	0	0	0	0	0	0	1.9739	0.0	0.0	1.7251	0.0	0.0
ENSG00000134184.13	GSTM1	protein_coding	1164	0	0	0	0	0	0	0.0	0.0	0.0	0.0	0.8172	1.0085
ENSG00000260246.1	ENSG00000260246	lncRNA	491	0	0	0	0	0	0	0.0	0.0	0.0	0.0	0.0	0.0
ENSG00000134201.12	GSTM5	protein_coding	4370	0	0	0	0	0	0	0.0	0.0	0.0	0.0	1.4398	0.203
ENSG00000241720.2	ENSG00000241720	lncRNA	808	0	0	0	0	0	0	0.0	0.0	0.0	0.0	0.0	0.0
ENSG00000134202.12	GSTM3	protein_coding	4122	0	0	0	0	0	0	17.2908	8.6375	8.2456	10.4172	7.3192	1.658
ENSG00000198758.11	EPS8L3	protein_coding	2325	0	0	0	0	0	0	0.254	0.0	0.1391	0.5536	0.1969	0.0
ENSG00000224927.2	NDUFA5P10	processed_pseudogene	357	0	0	0	0	0	0	0.0	0.0	0.0	0.0	0.0	0.0
ENSG00000228420.1	LINC01768	lncRNA	476	0	0	0	0	0	0	0.0	0.0	0.0	0.0	0.0	0.0
ENSG00000235005.1	ENSG00000235005	lncRNA	450	0	0	0	0	0	0	0.0	0.0	0.0	0.0	0.0	0.0
ENSG00000261055.1	ENSG00000261055	lncRNA	1889	0	0	0	0	0	0	0.0	0.0	0.0	0.0	0.0	0.2447
ENSG00000184371.14	CSF1	protein_coding	3994	0	0	0	0	0	0	0.0	0.0	0.0	0.0	0.0	1.582
ENSG00000168710.18	AHCYL1	protein_coding	4313	0	0	0	0	0	0	23.1402	10.6638	13.6309	21.4865	4.4104	78.2639
ENSG00000143093.15	STRIP1	protein_coding	4870	1	1	0	0	0	1	122.1279	118.1086	128.5912	146.9171	109.4957	37.2157
ENSG00000258634.3	ENSG00000258634	lncRNA	4216	0	0	0	0	0	0	14.6103	15.2785	13.9938	20.0051	11.9822	6.0338
ENSG00000156150.9	ALX3	protein_coding	1955	0	0	0	0	0	0	0.0	0.0	0.0	0.0	0.0	0.0
ENSG00000258673.1	LINC01397	lncRNA	579	0	0	0	0	0	0	0.0	0.0	1.4048	0.0	0.0	0.0
ENSG00000186150.5	UBL4B	protein_coding	1505	0	0	0	0	0	0	0.3524	1.6766	0.2254	1.0566	0.7564	0.0
ENSG00000197106.7	SLC6A17	protein_coding	6419	0	0	0	0	0	0	7.8928	3.0147	8.6403	7.8534	9.7945	0.0
ENSG00000227091.2	SLC6A17-AS1	lncRNA	1155	0	0	0	0	0	0	0.0	0.0	0.1615	0.0	0.3318	0.0
ENSG00000235526.1	ENSG00000235526	lncRNA	508	0	0	0	0	0	0	0.0	9.2609	9.7215	1.9677	0.0	0.0
ENSG00000224965.1	LINC02586	lncRNA	748	0	0	0	0	0	0	8.2483	12.5607	19.7192	17.9856	15.4899	3.2883
ENSG00000116396.15	KCNC4	protein_coding	18750	1	0	1	1	1	0	49.5687	54.0745	65.2621	69.5723	89.0907	12.0972
ENSG00000282852.1	ENSG00000282852	processed_pseudogene	177	0	0	0	0	0	0	0.0	0.0	0.0	0.0	0.0	0.0
ENSG00000200536.1	ENSG00000200536	snoRNA	124	0	0	0	0	0	0	0.0	0.0	0.0	0.0	0.0	0.0
ENSG00000227963.2	RBM15-AS1	lncRNA	2611	0	0	0	0	0	0	0.0	0.0	0.0	0.0	0.0	0.0
ENSG00000162775.17	RBM15	protein_coding	4129	1	1	1	1	1	1	101.6993	92.5497	118.457	139.248	176.082	66.1505
ENSG00000224699.10	LAMTOR5-AS1	lncRNA	2726	0	0	0	0	0	1	2.9812	0.0	3.2961	0.9948	7.1785	22.5267
ENSG00000168679.18	SLC16A4	protein_coding	2567	0	0	0	0	0	0	0.0	0.0	0.0	0.0	1.7621	2.1544
ENSG00000273373.1	ENSG00000273373	lncRNA	2850	0	0	0	0	0	0	0.9832	0.0	0.0	0.3234	0.4804	4.8162
ENSG00000134248.14	LAMTOR5	protein_coding	1830	0	0	0	0	0	0	29.9628	13.936	19.9981	32.1911	17.8208	64.3052
ENSG00000143125.6	PROK1	protein_coding	1393	0	0	0	0	0	0	0.0	0.0	0.0	0.0	0.0	0.0
ENSG00000270380.1	ENSG00000270380	lncRNA	482	0	0	0	0	0	0	0.0	0.0	0.0	0.0	0.0	0.0
ENSG00000282887.2	ENSG00000282887	lncRNA	946	0	0	0	0	0	0	0.0	0.0	0.0	0.0	0.0	0.0
ENSG00000283999.1	ENSG00000283999	lncRNA	1186	0	0	0	0	0	0	0.0	0.0	0.0	0.0	0.0	0.0
ENSG00000240194.7	CYMP	transcribed_unitary_pseudogene	1263	0	0	0	0	0	0	0.0	0.0	0.0	0.0	0.0	0.0
ENSG00000235407.1	CYMP-AS1	lncRNA	2351	0	0	0	0	0	0	0.0	0.0	0.0	0.0	0.0	0.0
ENSG00000143105.7	KCNA10	protein_coding	1959	0	0	0	0	0	0	0.0	0.0	0.0	0.0	0.8879	0.5541
ENSG00000177301.16	KCNA2	protein_coding	12025	0	0	0	1	0	0	1.8913	1.1794	1.9395	1.7679	2.2335	0.0
ENSG00000259834.1	ENSG00000259834	lncRNA	3481	0	0	0	0	0	0	0.2674	0.0	0.3042	0.1038	0.0	0.0
ENSG00000288847.1	ENSG00000288847	lncRNA	1908	0	0	0	0	0	0	0.0	1.7059	0.0	0.0	0.4297	0.0
ENSG00000177272.9	KCNA3	protein_coding	2476	0	0	0	0	0	0	0.7518	0.464	3.3472	1.0844	0.3794	0.0
ENSG00000288803.1	ENSG00000288803	lncRNA	2167	0	0	0	0	0	0	0.0	0.0	0.0	0.0	1.0506	0.0
ENSG00000199710.1	Y_RNA	misc_RNA	99	0	0	0	0	0	0	0.0	0.0	0.0	0.306	0.0	0.0
ENSG00000237415.2	NRBF2P3	processed_pseudogene	865	0	0	0	0	0	0	0.0	0.0	0.0	0.5703	3.4787	4.1127
ENSG00000232791.4	OR11I1P	unitary_pseudogene	954	0	0	0	0	0	0	0.0	0.0	0.0	0.0	0.6216	0.0
ENSG00000143119.14	CD53	protein_coding	1569	0	0	0	0	0	0	0.0	0.0	0.0	0.0	0.0	183.8867
ENSG00000261654.1	ENSG00000261654	lncRNA	5985	0	0	0	0	0	0	0.1212	1.7881	0.1788	0.2588	0.9377	0.6165
ENSG00000232811.1	ENSG00000232811	lncRNA	2359	0	0	0	0	0	0	0.7369	0.0	0.0	0.287	1.3163	0.9271
ENSG00000121931.16	LRIF1	protein_coding	3313	1	1	0	1	0	1	23.6966	34.2155	13.8777	14.9256	6.1413	13.2192
ENSG00000273010.1	ENSG00000273010	lncRNA	1348	0	0	0	0	0	0	0.43	0.0	0.0379	0.0	0.0563	1.5545
ENSG00000225672.1	CCNT2P1	processed_pseudogene	1315	0	0	0	0	0	0	0.0	0.0	0.0	0.0	0.0	0.0
ENSG00000252760.1	RNA5SP54	rRNA_pseudogene	92	0	0	0	0	0	0	0.0	0.0	0.0	0.0	0.0	0.0
ENSG00000156171.15	DRAM2	protein_coding	2246	0	0	0	0	0	0	7.8805	6.5957	11.8941	9.7285	6.6588	18.2309
ENSG00000134255.15	CEPT1	protein_coding	5300	0	1	0	0	0	1	18.9812	20.7078	14.7048	25.2867	16.6721	33.7781
ENSG00000272982.1	ENSG00000272982	lncRNA	118	0	0	0	0	0	0	0.0	0.0	0.0	0.0	0.0	0.0
ENSG00000273221.1	ENSG00000273221	lncRNA	647	0	0	0	0	0	0	0.0	0.0	0.0	0.0	0.0	0.0
ENSG00000162777.17	DENND2D	protein_coding	3239	0	0	0	0	0	1	0.0	0.0	0.0	0.0	0.7174	5.5467
ENSG00000064886.14	CHI3L2	protein_coding	2169	0	0	0	0	0	0	0.0	0.0	0.0	0.1786	5.5731	25.3712
ENSG00000236040.1	CHIAP1	unprocessed_pseudogene	995	0	0	0	0	0	0	0.0	0.0	0.0	0.0	0.0	0.0
ENSG00000203878.11	CHIAP2	transcribed_unprocessed_pseudogene	2829	0	0	0	0	0	0	0.0	0.0	0.0	0.0	0.0	0.0
ENSG00000134216.19	CHIA	protein_coding	4250	0	0	0	0	0	0	0.0	0.0	0.0	0.0	0.0	0.3564
ENSG00000229283.1	ENSG00000229283	lncRNA	476	0	0	0	0	0	0	0.0	0.0	0.0	0.0	0.0	0.0
ENSG00000232240.2	ENSG00000232240	processed_pseudogene	243	0	0	0	0	0	0	0.0	0.0	0.0	0.0	0.0	0.0
ENSG00000173947.14	PIFO	protein_coding	3774	0	0	0	0	0	0	3.8683	0.0	2.2583	1.0336	0.7625	4.1805
ENSG00000234020.1	CHIAP3	unprocessed_pseudogene	1133	0	0	0	0	0	0	0.0	0.0	0.0	0.0	0.0	0.0
ENSG00000236012.2	HIGD1AP12	processed_pseudogene	281	0	0	0	0	0	0	0.0	0.0	0.0	0.0	0.0	0.9693
ENSG00000227179.6	PGBP	transcribed_unprocessed_pseudogene	1358	0	0	0	0	0	0	0.0	0.0	0.0	0.0	0.0	0.0
ENSG00000085465.13	OVGP1	protein_coding	2196	0	0	0	0	0	0	0.0	0.0	0.0	0.0	1.546	3.2474
ENSG00000260948.1	ENSG00000260948	lncRNA	2023	0	0	0	0	0	0	0.3982	0.0	0.0	0.0	1.4736	2.295
ENSG00000233337.1	UBE2FP3	processed_pseudogene	524	0	0	0	0	0	0	0.0	0.0	1.0158	0.0	1.185	2.4336
ENSG00000243960.1	ENSG00000243960	lncRNA	723	0	0	0	0	0	0	0.0	0.0	0.0	0.0	0.0	0.0
ENSG00000116455.14	WDR77	protein_coding	2456	0	0	0	0	0	0	0.7003	0.0	1.5039	2.3209	8.7086	147.2669
ENSG00000199890.1	Y_RNA	misc_RNA	111	0	0	0	0	0	0	0.0	0.0	0.0	0.0	0.0	0.0
ENSG00000116459.11	ATP5PB	protein_coding	2628	0	0	0	0	0	0	34.6755	28.294	22.4584	25.7439	13.2887	128.0593
ENSG00000143110.12	C1orf162	protein_coding	2308	0	0	0	0	0	0	0.0	0.0	0.0	0.0	0.0	0.0
ENSG00000121933.19	TMIGD3	protein_coding	1662	0	0	0	0	0	0	0.0	0.0	0.0	0.0	0.9615	0.0
ENSG00000200360.1	RNU6-792P	snRNA	107	0	0	0	0	0	0	0.0	0.0	0.0	0.0	0.0	0.0
ENSG00000282608.2	ADORA3	protein_coding	1757	0	0	0	0	0	0	0.0	0.0	0.0	0.0	1.0194	2.1657
ENSG00000116473.15	RAP1A	protein_coding	5101	0	0	0	0	0	0	88.7073	120.4118	100.8175	71.3353	46.9168	22.5661
ENSG00000231346.5	LINC01160	lncRNA	894	0	0	0	0	0	0	0.0	0.0	0.0	0.0	2.9459	15.2961
ENSG00000215867.4	KRT18P57	processed_pseudogene	1254	0	0	0	0	0	0	0.0	0.0	0.0	0.0	0.0	2.2609
ENSG00000201028.1	RNU6-151P	snRNA	107	0	0	0	0	0	0	0.0	0.0	0.0	0.0	0.0	0.0
ENSG00000197852.12	INKA2	protein_coding	5951	0	0	0	0	0	0	0.0	0.567	0.0	0.0	0.6742	0.2538
ENSG00000227811.3	INKA2-AS1	lncRNA	2393	0	0	0	0	0	0	0.0	0.0	0.0	0.0	0.0	0.0
ENSG00000284830.1	ENSG00000284830	lncRNA	2785	0	0	0	0	0	0	0.0	0.0	0.0	0.0	0.0	0.0
ENSG00000064703.13	DDX20	protein_coding	7416	1	1	1	1	0	1	70.078	73.2826	78.4558	98.2131	46.6609	30.3659
ENSG00000171385.10	KCND3	protein_coding	7619	0	0	0	0	0	0	0.0	0.0	0.262	0.1235	0.2811	1.215
ENSG00000232558.1	KCND3-IT1	lncRNA	376	0	0	0	0	0	0	0.0	0.0	0.0	0.0	0.0	0.0
ENSG00000237556.1	KCND3-AS1	lncRNA	583	0	0	0	0	0	0	0.0	0.0	0.0	0.0	0.0	0.0
ENSG00000231437.3	LINC01750	lncRNA	3068	0	0	0	0	0	0	0.0	0.0	0.0	0.0	0.0	0.0
ENSG00000231246.3	LINC02884	lncRNA	5603	0	0	0	0	0	0	0.0	0.0	0.0	0.0	1.4761	0.0
ENSG00000234388.2	TXNP3	processed_pseudogene	301	0	0	0	0	0	0	0.0	0.0	0.0	0.0	0.0	0.0
ENSG00000238761.1	ENSG00000238761	snoRNA	104	0	0	0	0	0	0	0.0	0.0	0.0	0.0	0.0	0.0
ENSG00000143079.15	CTTNBP2NL	protein_coding	5864	1	1	1	1	1	1	157.7292	215.3671	187.8293	156.6645	173.5529	9.5193
ENSG00000283296.1	MIR4256	miRNA	64	0	0	0	0	0	0	1.4855	0.0	0.0	0.0	0.0	0.0
ENSG00000134245.18	WNT2B	protein_coding	11130	0	0	0	0	0	0	0.0	0.0	0.0	0.0	0.8991	1.3422
ENSG00000273483.1	ENSG00000273483	lncRNA	643	0	0	0	0	0	0	0.0	0.0	0.0	0.0	0.0	0.0
ENSG00000007341.19	ST7L	protein_coding	4483	0	0	0	0	0	0	10.4435	8.2102	24.1299	32.1628	5.3763	16.4884
ENSG00000116489.13	CAPZA1	protein_coding	2358	0	0	0	0	0	0	105.3828	115.6865	197.0099	214.0083	138.0916	101.3087
ENSG00000235299.2	MRPL53P1	processed_pseudogene	319	0	0	0	0	0	0	0.0	0.0	0.0	0.0	0.0	0.0
ENSG00000252750.1	RNU7-70P	snRNA	66	0	0	0	0	0	0	0.0	0.0	0.0	0.0	0.0	0.0
ENSG00000155363.19	MOV10	protein_coding	4689	0	0	0	0	0	0	31.2882	32.5902	18.1075	26.4544	20.8822	19.4222
ENSG00000225075.1	ENSG00000225075	lncRNA	449	0	0	0	0	0	0	27.5733	25.8973	31.247	9.3629	7.8303	2.441
ENSG00000155366.17	RHOC	protein_coding	2199	0	0	0	0	0	0	75.2849	48.4727	84.5107	55.5138	74.4196	394.1255
ENSG00000271810.5	ENSG00000271810	protein_coding	813	0	0	0	0	0	0	0.0	0.0	0.0	0.0	0.0	0.8207
ENSG00000155367.16	PPM1J	protein_coding	2474	0	0	0	0	0	0	0.0	0.0	0.4429	0.0	0.0	6.9848
ENSG00000261595.1	PPM1J-DT	lncRNA	2125	0	0	0	0	0	0	0.0	0.0	0.0	0.0	0.0	0.0
ENSG00000184599.14	TAFA3	protein_coding	1451	0	0	0	0	0	0	0.0	0.0	0.0	0.0	2.2521	0.2218
ENSG00000234790.1	NUTF2P4	processed_pseudogene	381	0	0	0	0	0	0	0.0	0.0	0.0	0.0	0.0	0.0
ENSG00000215866.9	LINC01356	lncRNA	1819	0	0	0	0	0	1	0.0	0.0	0.0	0.0	3.205	5.7914
ENSG00000224167.3	LINC01357	lncRNA	756	0	0	0	0	0	1	0.0	0.0	0.0	0.0	0.0	10.2619
ENSG00000228040.1	ENSG00000228040	processed_pseudogene	156	0	0	0	0	0	0	0.0	0.0	0.0	0.0	2.8831	0.0
ENSG00000155380.13	SLC16A1	protein_coding	4374	1	1	1	1	1	1	56.1443	45.9907	58.6181	71.1969	154.8112	250.319
ENSG00000229020.4	AKR7A2P1	processed_pseudogene	915	0	0	0	0	0	0	0.0	0.0	0.0	0.0	5.8594	16.4041
ENSG00000226419.8	SLC16A1-AS1	lncRNA	8803	0	0	0	0	0	1	0.7878	0.0	0.87	0.7752	4.0221	6.6873
ENSG00000287807.1	ENSG00000287807	lncRNA	1389	0	0	0	0	0	0	0.0	0.0	0.0	0.0	2.2301	0.0
ENSG00000238198.2	LRIG2-DT	lncRNA	2467	0	0	0	0	0	0	0.0	0.0	0.0	0.0	0.0	1.1175
ENSG00000198799.12	LRIG2	protein_coding	11566	1	0	0	0	1	1	9.2018	6.6368	9.4484	12.4168	6.5067	12.9929
ENSG00000237278.2	RLIMP2	processed_pseudogene	1563	0	0	0	0	0	0	0.0	0.0	0.0	0.0	0.0	0.0
ENSG00000233839.1	ENSG00000233839	processed_pseudogene	410	0	0	0	0	0	0	0.0	0.0	0.0	0.0	0.0	0.0
ENSG00000236887.1	ENSG00000236887	processed_pseudogene	434	0	0	0	0	0	0	1.0723	0.0	0.0	0.7129	0.0	1.1411
ENSG00000081026.19	MAGI3	protein_coding	6874	1	1	1	1	1	1	16.7565	12.6592	17.7542	18.8757	12.842	29.6703
ENSG00000232499.2	ENSG00000232499	processed_pseudogene	1029	0	0	0	0	1	0	1.6631	1.6879	1.9798	0.8999	2.669	29.9596
ENSG00000238256.1	MTND5P20	processed_pseudogene	143	0	0	0	0	0	0	0.0	0.0	0.0	0.0	0.0	0.0
ENSG00000116793.16	PHTF1	protein_coding	4314	0	0	0	0	0	0	55.8378	68.9908	70.7314	72.0585	51.3303	13.0171
ENSG00000232450.1	ENSG00000232450	transcribed_processed_pseudogene	748	0	0	0	0	0	0	0.6957	0.0	0.0	0.1273	6.0076	0.0
ENSG00000081019.14	RSBN1	protein_coding	6621	1	0	1	1	1	1	6.0947	3.2553	8.2644	8.0699	5.2811	10.0283
ENSG00000231128.6	ENSG00000231128	lncRNA	802	0	0	0	0	0	0	0.0	0.0	0.0	0.0	0.0	0.0
ENSG00000134242.16	PTPN22	protein_coding	3607	0	0	0	0	0	0	0.0	0.0	0.0	0.0	1.8516	0.0
ENSG00000226167.1	AP4B1-AS1	lncRNA	1734	0	0	0	0	0	0	0.0	0.0	0.0	0.0	1.0571	0.0
ENSG00000188761.13	BCL2L15	protein_coding	5835	0	0	0	0	0	0	0.0	0.0	0.0	0.0	0.0	0.0
ENSG00000134262.13	AP4B1	protein_coding	3173	1	0	0	0	1	0	36.9368	35.4523	37.5241	50.6344	51.7737	9.5673
ENSG00000118655.7	DCLRE1B	protein_coding	3755	1	1	1	1	1	1	50.464	64.7591	70.1909	76.2043	55.5532	19.823
ENSG00000235527.7	HIPK1-AS1	lncRNA	2117	0	0	0	0	0	0	0.604	0.0	0.0	0.0	0.9931	0.2924
ENSG00000163349.22	HIPK1	protein_coding	8201	1	1	1	1	0	1	47.4595	39.4244	51.1037	69.0388	44.7014	23.7418
ENSG00000116774.12	OLFML3	protein_coding	2063	0	0	0	0	0	0	0.0	0.0	0.0	0.0	0.0	3.189
ENSG00000270780.1	ENSG00000270780	processed_pseudogene	565	0	0	0	0	0	0	0.0	0.0	0.0	0.0	0.0	0.0
ENSG00000282048.1	ENSG00000282048	lncRNA	2119	0	0	0	0	0	0	0.0	0.0	0.0	0.0	0.0	0.0
ENSG00000134207.17	SYT6	protein_coding	4472	0	0	0	0	0	0	0.0	0.0	0.0	0.0	0.0	0.7789
ENSG00000232895.2	ENSG00000232895	lncRNA	332	0	0	0	0	0	0	0.0	0.0	0.0	0.0	0.0	0.0
ENSG00000273698.1	MRPL57P1	processed_pseudogene	265	0	0	0	0	0	0	0.0	0.0	0.0	0.0	0.0	0.0
ENSG00000271419.1	ENSG00000271419	processed_pseudogene	864	0	0	0	0	0	0	0.0	0.0	0.0	0.0	0.0	0.0
ENSG00000197323.12	TRIM33	protein_coding	8369	1	1	1	1	1	1	172.0222	178.9746	159.9214	153.6889	92.8205	65.53
ENSG00000226984.1	ENSG00000226984	processed_pseudogene	427	0	0	0	0	0	0	0.0	0.0	0.0	0.0	0.0	0.0
ENSG00000225650.2	EIF2S2P5	processed_pseudogene	968	0	0	0	0	0	0	0.0	0.0	0.0	0.0	0.0	0.8612
ENSG00000201114.1	Y_RNA	misc_RNA	109	0	0	0	0	0	0	0.0	0.0	0.0	0.0	0.0	0.7194
ENSG00000236480.1	PKMP1	processed_pseudogene	1523	0	0	0	0	0	0	0.0	0.0	0.0	0.0	0.0	2.6827
ENSG00000116752.6	BCAS2	protein_coding	1275	1	0	1	1	0	1	133.4841	153.6862	120.3165	160.0347	101.5537	54.955
ENSG00000175984.15	DENND2C	protein_coding	6177	0	0	0	0	0	0	0.6918	0.0	0.0	0.0	3.0788	1.4004
ENSG00000116748.22	AMPD1	protein_coding	2392	0	0	0	0	0	0	0.0	0.0	0.0	0.0	1.654	0.0
ENSG00000242769.3	RN7SL432P	misc_RNA	298	0	0	0	0	0	0	0.0	0.0	0.0	0.0	0.0	1.9804
ENSG00000213281.5	NRAS	protein_coding	4326	1	0	0	0	0	0	66.7953	99.9605	106.7442	103.3096	103.5808	42.5165
ENSG00000009307.17	CSDE1	protein_coding	5660	0	1	1	1	0	1	871.8801	871.7619	946.0194	815.4779	727.3461	266.6963
ENSG00000201900.1	RNY1P13	misc_RNA	105	0	0	0	0	0	0	0.0	0.0	0.0	0.2061	0.0	2.319
ENSG00000052723.12	SIKE1	protein_coding	5506	1	1	0	0	0	1	46.9714	37.9018	47.5199	40.0685	40.717	22.2495
ENSG00000227970.1	NR1H5P	unitary_pseudogene	1377	0	0	0	0	0	0	0.0	0.0	0.0	0.0	0.0	0.0
ENSG00000198765.12	SYCP1	protein_coding	3462	0	0	0	0	0	0	0.0	0.0	0.0	0.0	0.9726	0.1764
ENSG00000134200.4	TSHB	protein_coding	528	0	0	0	0	0	0	0.0	0.0	0.0	0.0	0.0	0.0
ENSG00000134198.10	TSPAN2	protein_coding	3216	0	0	0	0	0	0	0.0	0.0	0.0	0.0	0.7946	0.0
ENSG00000233730.2	LINC01765	lncRNA	611	0	0	0	0	0	0	0.0	0.0	0.0	0.0	0.0	0.0
ENSG00000285698.1	ENSG00000285698	lncRNA	1354	0	0	0	0	0	0	0.0	0.0	0.0	0.0	0.0	0.0
ENSG00000228035.1	NGF-AS1	lncRNA	2610	0	0	0	0	0	0	0.0	0.0	0.0	0.0	0.0	0.0
ENSG00000134259.6	NGF	protein_coding	2997	0	0	0	0	0	0	0.0	0.0	0.0	0.0	0.0	0.3855
ENSG00000287103.1	ENSG00000287103	lncRNA	386	0	0	0	0	0	0	0.0	0.0	0.0	0.0	0.0	0.0
ENSG00000226973.1	ENSG00000226973	unprocessed_pseudogene	794	0	0	0	0	0	0	0.0	0.0	0.0	0.0	0.0	0.0
ENSG00000274468.1	ENSG00000274468	unprocessed_pseudogene	298	0	0	0	0	0	0	0.0	0.0	0.0	0.0	0.0	0.0
ENSG00000229101.1	ELOCP20	unprocessed_pseudogene	345	0	0	0	0	0	0	0.0	0.0	0.0	0.0	0.0	0.0
ENSG00000232185.1	CNOT7P2	processed_pseudogene	832	0	0	0	0	0	0	0.0	0.0	0.0	0.0	0.0	0.0
ENSG00000270631.1	ENSG00000270631	processed_pseudogene	558	0	0	0	0	0	0	0.0	0.0	0.0	0.0	0.0	0.0
ENSG00000239984.3	RN7SL420P	misc_RNA	298	0	0	0	0	0	0	0.0	0.0	0.0	0.0	0.0	0.0
ENSG00000207502.1	ENSG00000207502	snoRNA	134	0	0	0	0	0	0	0.0	0.0	0.0	0.0	0.0	0.0
ENSG00000173218.15	VANGL1	protein_coding	8671	0	1	0	0	0	0	5.4303	4.6078	7.6198	4.5613	5.8186	3.1779
ENSG00000118729.12	CASQ2	protein_coding	2593	0	0	0	0	0	0	0.0	0.0	0.0	0.0	0.0	0.0
ENSG00000177551.5	NHLH2	protein_coding	7226	0	0	0	0	0	0	0.0	0.0	0.0	0.0	0.3751	0.0
ENSG00000214204.4	HNRNPA1P43	processed_pseudogene	910	0	0	0	0	0	0	0.0	0.0	0.0	0.0	0.0	1.034
ENSG00000228127.3	LINC01649	lncRNA	1840	0	0	0	0	0	0	0.0	0.0	0.0	0.0	0.0	0.0
ENSG00000271143.1	ENSG00000271143	processed_pseudogene	203	0	0	0	0	0	0	0.0	0.0	0.0	0.0	0.0	0.0
ENSG00000163393.13	SLC22A15	protein_coding	4705	0	0	0	0	0	0	0.5126	2.5085	3.4552	3.5119	2.246	0.5535
ENSG00000237993.1	ENSG00000237993	lncRNA	705	0	0	0	0	0	0	0.0	0.0	0.0	0.0	0.0	0.0
ENSG00000173212.5	MAB21L3	protein_coding	6376	0	0	0	0	0	0	0.0	0.0	0.0	0.0	0.6292	0.7696
ENSG00000235933.2	LINC01779	lncRNA	2242	0	0	0	0	0	0	0.0	0.0	0.0	0.0	0.0	0.0
ENSG00000221040.2	U3	snoRNA	216	0	0	0	0	0	0	0.0	0.0	0.0	0.0	0.0	0.0
ENSG00000287217.1	ENSG00000287217	lncRNA	1427	0	0	0	0	0	0	0.0	0.0	0.0	0.0	0.0	0.7172
ENSG00000163399.16	ATP1A1	protein_coding	3763	0	1	1	0	0	1	456.1722	388.6624	543.799	554.2102	589.3635	510.8786
ENSG00000203865.12	ATP1A1-AS1	lncRNA	4746	0	0	0	0	0	0	4.2046	1.9618	3.6809	3.505	6.1171	10.1759
ENSG00000212385.1	RNU6-817P	snRNA	104	0	0	0	0	0	0	0.0	0.0	0.0	0.0	0.0	0.0
ENSG00000233154.6	LINC01762	lncRNA	768	0	0	0	0	0	0	0.0	0.0	0.0	0.0	0.0	0.0
ENSG00000230381.2	ENSG00000230381	lncRNA	515	0	0	0	0	0	0	0.0	0.0	0.0	0.0	0.0	0.0
ENSG00000200547.1	Y_RNA	misc_RNA	92	0	0	0	0	0	0	0.0	0.0	0.0	0.0	0.0	0.0
ENSG00000224950.2	ENSG00000224950	lncRNA	2302	0	0	0	0	0	0	0.0	0.0	0.0	0.0	0.0	0.0
ENSG00000286276.1	ENSG00000286276	lncRNA	745	0	0	0	0	0	0	0.0	0.0	0.0	0.0	1.1433	0.0
ENSG00000116815.16	CD58	protein_coding	1328	0	0	0	0	0	0	0.7008	0.0	0.0	0.0	0.0	0.2424
ENSG00000177173.5	NAP1L4P1	processed_pseudogene	1157	0	0	0	0	0	0	0.5795	0.0	0.0	0.0	0.0	0.9559
ENSG00000264419.1	MIR548AC	miRNA	88	0	0	0	0	0	0	0.0	0.0	0.0	0.0	3.9802	0.0
ENSG00000143061.18	IGSF3	protein_coding	7326	0	0	0	1	0	1	23.7167	18.2954	19.3847	19.9036	14.2369	32.4555
ENSG00000211543.2	MIR320B1	miRNA	79	0	0	0	0	0	0	0.0	0.0	0.0	0.0	0.0	0.0
ENSG00000203864.3	LINC02868	lncRNA	386	0	0	0	0	0	0	0.0	0.0	0.0	0.0	0.0	0.0
ENSG00000231072.1	GAPDHP64	processed_pseudogene	1003	0	0	0	0	0	0	0.0	0.0	0.0	0.0	0.623	0.0
ENSG00000223489.1	NEFHP1	processed_pseudogene	2629	0	0	0	0	0	0	0.0	0.0	0.0	0.1745	0.0	0.5023
ENSG00000116824.5	CD2	protein_coding	1565	0	0	0	0	0	0	0.0	0.0	0.0	0.0	0.6307	0.0
ENSG00000225079.2	FTH1P22	processed_pseudogene	520	0	0	0	0	0	0	0.0	0.0	0.0	0.0	0.0	0.0
ENSG00000272715.1	ENSG00000272715	lncRNA	383	0	0	0	0	0	0	0.0	0.0	0.0	0.0	0.0	0.0
ENSG00000134247.10	PTGFRN	protein_coding	6314	1	1	0	1	1	1	40.4523	32.5381	37.9733	43.441	25.1495	18.0935
ENSG00000252510.1	RNA5SP55	rRNA_pseudogene	125	0	0	0	0	0	0	0.0	0.0	0.0	0.0	0.0	0.0
ENSG00000134256.13	CD101	protein_coding	3542	0	0	0	0	0	0	0.0	0.0	0.0	0.0	0.0	0.7282
ENSG00000236137.1	ENSG00000236137	lncRNA	1814	0	0	0	0	0	0	0.0	0.0	0.0	0.0	1.424	0.0
ENSG00000116830.12	TTF2	protein_coding	9439	1	0	0	1	1	1	32.4175	37.0542	44.8916	37.5311	31.8137	19.404
ENSG00000215930.1	MIR942	miRNA	86	0	0	0	0	0	0	0.0	0.0	0.0	0.0	0.0	0.0
ENSG00000134253.10	TRIM45	protein_coding	3536	1	1	1	1	1	0	31.033	31.1017	34.0279	43.2827	55.0943	5.6664
ENSG00000228453.1	RPS15AP9	processed_pseudogene	381	0	0	0	0	0	0	0.0	0.0	0.0	0.0	0.0	0.0
ENSG00000134258.18	VTCN1	protein_coding	2719	1	1	0	0	0	0	36.5989	62.8143	77.6878	62.7937	49.5494	2.2696
ENSG00000277141.1	Metazoa_SRP	misc_RNA	297	0	0	0	0	0	0	0.0	0.0	0.0	0.0	0.0	0.0
ENSG00000235202.2	LINC01525	lncRNA	754	0	0	0	0	0	0	0.0	0.0	0.0	0.0	0.0	0.0
ENSG00000271427.1	ENSG00000271427	lncRNA	575	0	0	0	0	0	0	0.0	0.0	0.0	0.0	1.0868	0.0
ENSG00000198162.12	MAN1A2	protein_coding	8576	1	0	0	0	0	1	23.8369	18.6219	20.9351	14.0635	14.9834	29.4117
ENSG00000279513.1	ENSG00000279513	TEC	1492	0	0	0	0	0	0	0.0	0.0	0.0	0.0	0.3815	0.0
ENSG00000226755.2	VPS25P1	processed_pseudogene	508	0	0	0	0	0	0	0.0	0.0	0.0	0.7198	0.0	3.2902
ENSG00000236866.5	ENSG00000236866	lncRNA	763	0	0	0	0	0	0	0.0	0.0	0.0	0.0	0.0	0.0
ENSG00000183508.5	TENT5C	protein_coding	5654	1	1	1	1	1	0	1126.2405	1102.8197	1495.652	1593.8936	1268.6848	23.4706
ENSG00000213262.3	VDAC2P3	processed_pseudogene	828	0	0	0	0	0	0	0.0	0.0	0.4074	0.3998	0.2404	3.8728
ENSG00000212266.1	ENSG00000212266	snoRNA	122	0	0	0	0	0	0	0.0	0.0	0.0	0.0	0.0	0.0
ENSG00000270719.1	ENSG00000270719	processed_pseudogene	214	0	0	0	0	0	0	0.0	0.0	0.0	0.0	0.0	0.0
ENSG00000228217.1	PNRC2P1	processed_pseudogene	420	0	0	0	0	0	0	0.0	3.1422	0.9148	0.5873	2.5872	7.1829
ENSG00000196505.11	GDAP2	protein_coding	8819	0	0	0	0	0	1	21.7437	22.0712	27.0295	23.4149	25.8093	8.0242
ENSG00000065183.16	WDR3	protein_coding	10004	0	0	0	0	0	1	1.6641	0.3725	0.0	0.2818	3.984	29.0327
ENSG00000155761.14	SPAG17	protein_coding	7203	0	0	0	0	0	0	0.0	0.0	0.0	0.0	0.0	0.0
ENSG00000287980.1	ENSG00000287980	lncRNA	1348	0	0	0	0	0	0	0.0	0.0	0.0	0.0	0.0	0.0
ENSG00000222209.1	RNA5SP56	rRNA_pseudogene	118	0	0	0	0	0	0	0.0	0.0	0.0	0.0	0.0	0.0
ENSG00000226126.2	PSMC1P12	processed_pseudogene	1314	0	0	0	0	0	0	0.0	0.0	0.0	0.1416	0.0	0.0
ENSG00000229911.2	ENSG00000229911	processed_pseudogene	680	0	0	0	0	0	0	0.0	0.0	0.0	0.0	0.0	0.0
ENSG00000092607.15	TBX15	protein_coding	4042	0	0	0	0	0	0	0.4593	0.0	0.0	0.0	0.0	0.0
ENSG00000226172.2	ENSG00000226172	lncRNA	653	0	0	0	0	0	0	0.0	0.0	0.0	0.0	0.0	0.0
ENSG00000239216.1	ENSG00000239216	lncRNA	410	0	0	0	0	0	0	0.0	0.0	0.0	0.0	0.0	0.0
ENSG00000116874.12	WARS2	protein_coding	2811	1	0	0	1	0	1	9.7831	12.4913	15.6353	18.1124	13.4131	5.447
ENSG00000224238.2	WARS2-IT1	lncRNA	2060	0	0	0	0	0	0	0.0	0.0	0.0	0.0	0.0	1.4504
ENSG00000223575.2	RBMX2P3	processed_pseudogene	957	0	0	0	0	0	0	1.3229	0.0	0.0	0.0	2.0463	0.0
ENSG00000236804.1	RPS3AP12	processed_pseudogene	753	0	0	0	0	0	0	0.0	0.0	0.0	0.0	0.0	0.8385
ENSG00000231365.7	WARS2-AS1	lncRNA	5847	0	0	0	0	0	1	0.236	0.0	0.0	0.0	0.708	15.5176
ENSG00000227056.2	RPL6P2	processed_pseudogene	783	0	0	0	0	0	0	0.0	0.0	0.0	0.0	0.0	0.0
ENSG00000227712.2	ENSG00000227712	lncRNA	1723	0	0	0	0	0	0	0.0	0.0	0.0	0.0	0.5775	0.0
ENSG00000232650.6	LINC01780	lncRNA	1219	0	0	0	0	0	0	0.0	0.0	0.0	0.0	0.0	0.0
ENSG00000194297.2	RNU1-75P	snRNA	129	0	0	0	0	0	0	0.0	0.0	0.0	0.0	0.0	0.0
ENSG00000116882.15	HAO2	protein_coding	1696	0	0	0	0	0	0	0.0	0.0	0.0	0.0	0.0	0.0
ENSG00000230921.1	HAO2-IT1	lncRNA	311	0	0	0	0	0	0	0.0	0.0	0.0	0.0	0.0	0.0
ENSG00000203859.10	HSD3B2	protein_coding	1783	0	0	0	0	0	0	24.7736	0.0	0.0	0.0	0.0	0.0
ENSG00000232780.2	GAPDHP74	transcribed_processed_pseudogene	782	0	0	0	0	0	0	0.0	0.0	0.0	0.0	0.0	0.0
ENSG00000203858.3	HSD3BP2	unprocessed_pseudogene	1118	0	0	0	0	0	0	3.7641	0.0	0.0	0.0	0.0	0.0
ENSG00000235595.1	GAPDHP23	processed_pseudogene	993	0	0	0	0	0	0	0.0	0.0	0.0	0.0	0.0	0.0
ENSG00000187481.2	HSD3BP1	unprocessed_pseudogene	1111	0	0	0	0	0	0	1.5313	0.0	0.0	0.0	0.0	0.0
ENSG00000229570.2	GAPDHP58	processed_pseudogene	1006	0	0	0	0	0	0	0.0	0.0	0.0	0.0	0.0	0.0
ENSG00000203857.10	HSD3B1	protein_coding	1669	0	0	0	0	0	1	0.0	0.0	0.0	0.0	0.0	1.7387
ENSG00000226443.3	GAPDHP32	processed_pseudogene	998	0	0	0	0	0	0	0.0	0.0	0.0	0.0	0.0	0.0
ENSG00000249798.1	HSD3BP3	unprocessed_pseudogene	994	0	0	0	0	0	0	0.0	0.0	0.0	0.0	0.0	0.0
ENSG00000239873.2	GAPDHP27	processed_pseudogene	1020	0	0	0	0	0	0	1.5159	0.0	0.0	0.0	0.0	0.0
ENSG00000203855.7	HSD3BP4	unprocessed_pseudogene	1120	0	0	0	0	0	0	0.0	0.0	0.0	0.0	0.0	0.0
ENSG00000240244.3	GAPDHP33	processed_pseudogene	1013	0	0	0	0	0	0	1.8375	0.0	0.0	0.7924	0.0	0.0
ENSG00000260941.1	LINC00622	lncRNA	1570	0	0	0	0	0	0	1.7625	0.0	0.0	0.0	0.0	0.0
ENSG00000198857.3	HSD3BP5	transcribed_unprocessed_pseudogene	1132	0	0	0	0	0	1	2.2058	0.0	0.0	0.0	0.0	0.0
ENSG00000143067.5	ZNF697	protein_coding	5579	0	1	0	0	0	1	7.8659	6.9863	9.3357	6.8468	4.3569	11.7706
ENSG00000092621.13	PHGDH	protein_coding	3180	0	0	0	0	0	0	9.4169	0.0	0.0457	0.0	5.7839	77.3864
ENSG00000134240.12	HMGCS2	protein_coding	2433	0	0	0	0	0	0	0.0	0.0	0.0	0.0	0.0	0.0
ENSG00000134193.15	REG4	protein_coding	2327	0	0	0	0	0	0	0.0	0.0	0.0	0.0	0.0	0.0
ENSG00000215864.6	NBPF7P	unprocessed_pseudogene	1332	0	0	0	0	0	0	0.0	0.0	0.0	0.0	0.0	0.0
ENSG00000227205.4	PFN1P9	processed_pseudogene	433	0	0	0	0	0	0	0.0	0.0	0.0	0.0	0.0	0.0
ENSG00000226446.1	NOTCH2P1	processed_pseudogene	624	0	0	0	0	0	0	0.0	0.0	0.0	0.0	0.0	0.0
ENSG00000134249.7	ADAM30	protein_coding	2983	0	0	0	0	0	0	0.0	0.0	0.0	0.0	0.0	0.7914
ENSG00000134250.21	NOTCH2	protein_coding	11425	0	0	0	0	0	0	21.5084	0.0	0.9815	1.322	1.9654	5.4897
ENSG00000273406.1	ENSG00000273406	lncRNA	476	0	0	0	0	0	0	0.0	0.0	0.0	0.0	0.0	0.0
ENSG00000207149.1	RNU6-465P	snRNA	101	0	0	0	0	0	0	0.0	0.0	0.0	0.0	0.0	0.0
ENSG00000265808.4	SEC22B	protein_coding	6927	0	0	0	0	0	0	8.0269	6.5014	7.8072	8.9168	4.9641	10.2254
ENSG00000274642.1	ENSG00000274642	unprocessed_pseudogene	853	0	0	0	0	0	0	0.0	0.0	0.0	0.0	0.0	0.0
ENSG00000277313.1	7SK	misc_RNA	250	0	0	0	0	0	0	0.0	0.0	0.0	0.0	0.0	0.0
ENSG00000223804.5	ENSG00000223804	transcribed_unprocessed_pseudogene	715	0	0	0	0	0	0	0.0	0.0	0.0	0.0	0.0	0.0
ENSG00000273727.1	U1	snRNA	162	0	0	0	0	0	0	0.0	0.0	0.0	0.0	0.0	2.522
ENSG00000270231.4	NBPF8	transcribed_unprocessed_pseudogene	5859	0	0	0	0	0	0	7.5687	8.0635	8.6043	9.887	14.1175	34.7583
ENSG00000270392.2	PFN1P2	transcribed_processed_pseudogene	1834	0	0	0	0	0	0	2.1805	0.0	0.0	0.0	1.0005	3.1341
ENSG00000275131.3	PDE4DIPP2	transcribed_unprocessed_pseudogene	6897	0	0	0	0	0	1	1.8928	0.2122	0.2337	0.0	0.6631	3.1132
ENSG00000273694.1	U2	snRNA	145	0	0	0	0	0	0	0.0	0.0	0.0	0.0	0.0	0.0
ENSG00000275933.1	7SK	misc_RNA	250	0	0	0	0	0	0	0.0	0.0	0.0	0.0	0.0	0.0
ENSG00000286106.2	NOTCH2NLR	protein_coding	1403	0	0	0	0	0	0	1.1571	0.631	0.7242	4.1476	0.7742	0.0
ENSG00000273136.8	NBPF26	protein_coding	5270	0	0	0	0	0	0	22.7179	22.044	13.7756	27.2566	28.882	38.1607
ENSG00000287979.1	ENSG00000287979	lncRNA	1312	0	0	0	0	1	0	0.0591	0.3544	0.0	0.0	2.3784	7.57
ENSG00000275538.1	RNVU1-19	snRNA	167	0	0	0	0	0	0	3.4007	0.0	0.0	0.0	0.0	1.5919
ENSG00000263353.4	PPIAL4A	protein_coding	760	0	0	0	0	0	0	0.0	1.5116	0.0	1.7366	1.7597	6.0601
ENSG00000281741.2	ENSG00000281741	TEC	1088	0	0	0	0	0	0	0.0	0.0	0.0	0.0	0.0	1.107
ENSG00000226067.7	LINC00623	lncRNA	1261	0	0	0	0	0	0	0.9008	0.0	0.0	0.0	0.0	0.0
ENSG00000277610.1	RNVU1-4	snRNA	164	0	0	0	0	0	0	0.0	0.0	0.0	0.0	0.0	0.0
ENSG00000285215.2	ENSG00000285215	transcribed_unprocessed_pseudogene	941	0	0	0	0	0	0	0.0	0.0	0.0	0.0	0.203	0.0
ENSG00000275585.2	PDE4DIPP4	transcribed_unprocessed_pseudogene	997	0	0	0	0	0	0	0.0	0.0	0.0	0.0	0.0	0.0
ENSG00000273516.1	U1	snRNA	146	0	0	0	0	0	0	0.0	0.0	0.0	0.0	3.8984	0.0
ENSG00000275296.1	ENSG00000275296	processed_pseudogene	406	0	0	0	0	0	0	0.0	0.0	0.0	0.0	0.0	0.0
ENSG00000198019.13	FCGR1B	protein_coding	1902	0	0	0	0	0	0	1.5329	1.1742	0.0	0.0	2.3014	0.4189
ENSG00000234998.1	ENSG00000234998	lncRNA	459	0	0	0	0	0	0	0.0	0.0	0.0	0.0	1.4048	2.1778
ENSG00000233029.3	ENSG00000233029	lncRNA	3543	0	0	0	0	0	0	0.2627	0.0	0.0	0.0	0.0	0.0
ENSG00000223345.4	H2BP1	transcribed_unprocessed_pseudogene	1824	0	0	0	0	0	0	10.9689	22.7274	141.1127	93.9949	199.4535	14.5088
ENSG00000227193.2	ENSG00000227193	lncRNA	494	0	0	0	0	0	0	0.0	0.0	0.3321	0.0	2.3463	0.0
ENSG00000213244.3	H3P4	unprocessed_pseudogene	416	0	0	0	0	0	0	0.0	0.0	6.4041	0.0	47.7895	3.7103
ENSG00000268993.1	RPL22P6	processed_pseudogene	388	0	0	0	0	0	0	0.0	0.0	0.0	0.0	0.0	0.0
ENSG00000188610.12	FAM72B	protein_coding	2396	0	0	1	1	1	1	21.9945	30.2877	21.9745	22.8491	20.2721	12.8972
ENSG00000171943.12	SRGAP2C	protein_coding	7091	1	1	1	1	0	0	8.3888	16.4015	14.4073	8.8486	7.0181	4.9024
ENSG00000275129.1	ENSG00000275129	processed_pseudogene	109	0	0	0	0	0	0	0.0	0.0	0.0	0.0	0.0	0.0
ENSG00000230806.1	SRGAP2-AS1	lncRNA	2504	0	0	0	0	0	0	0.0	0.0	0.0	0.0	1.1429	0.0
ENSG00000227082.3	LINC02798	lncRNA	4006	0	0	0	0	0	0	0.0	0.0	0.0	0.0	0.0	0.6552
ENSG00000228826.3	ENSG00000228826	lncRNA	544	0	0	0	0	0	0	0.0	0.0	0.0	0.0	0.0	0.0
ENSG00000233432.2	MTIF2P1	processed_pseudogene	1548	0	0	0	0	0	0	0.0	0.0	0.2506	0.0	0.0	0.7625
ENSG00000272583.1	ENSG00000272583	lncRNA	464	0	0	0	0	0	0	0.0	1.0463	1.2198	1.0911	0.0	0.0
ENSG00000231752.7	EMBP1	transcribed_unprocessed_pseudogene	4235	0	0	0	0	0	0	1.0067	1.215	1.0887	0.9731	0.9812	0.3401
ENSG00000224857.1	LINC01691	lncRNA	426	0	0	0	0	0	0	0.0	0.0	0.0	0.0	0.0	0.0
ENSG00000276118.1	ENSG00000276118	unprocessed_pseudogene	96	0	0	0	0	0	0	0.0	0.0	7.4968	0.0	7.9605	0.0
ENSG00000277095.1	ENSG00000277095	unprocessed_pseudogene	1807	0	0	0	0	0	0	0.0	0.0	0.0	0.0	0.0	0.0
ENSG00000277702.1	ENSG00000277702	unprocessed_pseudogene	213	0	0	0	0	0	0	0.0	0.0	0.0	0.0	0.0	0.0
ENSG00000252830.2	RNA5SP533	rRNA	110	0	0	0	0	0	0	0.0	0.0	0.0	0.0	0.0	0.0
ENSG00000264145.2	ENSG00000264145	processed_pseudogene	675	0	0	0	0	0	0	0.0	0.0	1.4383	0.0	0.0	0.0
ENSG00000274927.1	ENSG00000274927	unprocessed_pseudogene	1232	0	0	0	0	0	0	0.0	0.0	0.0	0.0	0.0	1.3098
ENSG00000242943.1	NKAIN1P1	processed_pseudogene	582	0	0	0	0	0	0	0.0	0.0	0.0	0.0	0.0	0.0
ENSG00000223495.2	ENSG00000223495	processed_pseudogene	318	0	0	0	0	0	0	0.0	0.0	0.8664	0.0	0.0	0.0
ENSG00000235887.2	LINC02799	lncRNA	408	0	0	0	0	0	0	0.0	0.0	0.0	0.0	0.0	0.0
ENSG00000203825.4	ENSG00000203825	unprocessed_pseudogene	2594	0	0	0	0	0	0	0.0	0.0	0.0	0.0	0.0	0.0
ENSG00000179571.10	NBPF17P	unprocessed_pseudogene	2119	0	0	0	0	0	0	0.0	0.0	0.0	0.0	0.0	0.0
ENSG00000226028.2	PFN1P12	processed_pseudogene	534	0	0	0	0	0	0	0.0	0.0	0.0	0.0	0.0	0.0
ENSG00000202167.1	RNU1-114P	snRNA	166	0	0	0	0	0	0	0.0	0.0	0.0	0.0	0.0	0.0
ENSG00000207349.1	RNVU1-17	snRNA	164	0	0	0	0	0	0	0.0	0.0	0.0	0.0	0.0	0.0
ENSG00000252826.1	RNVU1-23	snRNA	135	0	0	0	0	0	0	0.0	0.0	0.0	0.0	0.0	0.0
ENSG00000206737.1	RNVU1-18	snRNA	164	0	0	0	0	0	0	0.0	0.0	3.4513	0.0	0.0	3.3217
ENSG00000232721.3	ENSG00000232721	lncRNA	2743	0	0	0	0	0	0	0.0	0.0	0.0	0.0	0.0	0.0
ENSG00000223779.6	ENSG00000223779	unprocessed_pseudogene	869	0	0	0	0	0	0	0.0	0.0	0.0	0.0	0.0	0.0
ENSG00000242352.2	FAM91A3P	transcribed_processed_pseudogene	2544	0	0	0	0	0	0	0.0	0.0	0.1591	0.0	0.3458	0.5808
ENSG00000270962.1	ENSG00000270962	processed_pseudogene	296	0	0	0	0	0	0	0.0	0.0	0.0	0.0	0.0	0.0
ENSG00000263590.2	LINC02591	lncRNA	5243	0	0	0	0	0	0	0.0	0.0	0.0	0.0	0.0	0.0
ENSG00000252105.1	RNU1-143P	snRNA	146	0	0	0	0	0	0	0.0	0.0	0.0	0.0	0.0	0.0
ENSG00000233430.3	PDE4DIPP3	unprocessed_pseudogene	1176	0	0	0	0	0	0	0.0	0.0	0.0	0.0	0.0	0.0
ENSG00000237503.2	ENSG00000237503	processed_pseudogene	408	0	0	0	0	0	0	0.0	0.0	0.0	0.0	0.0	0.0
ENSG00000265531.3	FCGR1CP	unprocessed_pseudogene	1127	0	0	0	0	0	0	0.0	0.0	0.0	0.0	0.7134	0.7067
ENSG00000234571.2	H2BP2	transcribed_unprocessed_pseudogene	3540	0	0	0	0	0	0	46.2107	145.2471	122.4185	78.9582	94.616	2.2162
ENSG00000273213.4	H3-2	protein_coding	2616	0	0	0	0	0	0	40.7135	31.7449	45.7161	41.5568	115.9278	53.5845
ENSG00000230186.3	ENSG00000230186	lncRNA	494	0	0	0	0	0	0	1.1571	0.3441	0.3114	0.3919	0.4828	0.4398
ENSG00000268074.1	RPL22P5	processed_pseudogene	389	0	0	0	0	0	0	0.0	0.0	0.0	0.0	0.0	0.0
ENSG00000263513.6	FAM72C	protein_coding	2395	0	0	0	0	1	0	12.8219	13.7274	14.4959	4.3209	9.7375	5.0161
ENSG00000289318.1	ENSG00000289318	lncRNA	631	0	0	0	0	0	0	32.624	49.4482	52.6826	29.5635	65.9798	50.0206
ENSG00000270872.2	SRGAP2D	unprocessed_pseudogene	1021	1	0	0	0	0	0	38.0654	76.1959	23.6451	16.0522	60.5338	26.124
ENSG00000276674.1	IGKV1OR1-1	IG_V_pseudogene	347	0	0	0	0	0	0	0.0	0.0	0.0	0.0	0.0	0.0
ENSG00000275075.1	ENSG00000275075	processed_pseudogene	99	0	0	0	0	0	0	5.0038	0.0	1.3441	0.0	15.9611	0.0
ENSG00000275767.1	ENSG00000275767	unprocessed_pseudogene	1861	0	0	0	0	0	0	0.0	0.0	0.0	0.0	0.0	0.0
ENSG00000232527.8	LINC02802	lncRNA	588	0	0	0	0	0	0	0.0	0.0	0.0	0.0	0.0	2.3418
ENSG00000276442.1	RNA5SP529	rRNA	110	0	0	0	0	0	0	0.0	0.0	0.0	0.0	0.0	0.0
ENSG00000175658.4	DRD5P2	processed_pseudogene	2012	0	0	0	0	0	0	0.0	0.0	0.0	0.0	0.0	0.0
ENSG00000276756.4	ENSG00000276756	transcribed_unprocessed_pseudogene	1197	0	0	0	0	0	0	0.0	0.0	0.0	0.0	0.0	0.0
ENSG00000271567.2	PPIAL4E	protein_coding	760	0	0	0	0	0	0	0.0	0.0	0.0	0.0	0.0	0.0
ENSG00000271439.1	ENSG00000271439	processed_pseudogene	287	0	0	0	0	0	0	0.0	0.0	0.0	0.0	0.0	0.0
ENSG00000207205.1	RNVU1-15	snRNA	165	0	0	0	0	0	0	0.0	0.0	0.0	0.0	3.546	0.0
ENSG00000237343.1	ENSG00000237343	lncRNA	314	0	0	0	0	0	0	0.0	0.0	0.0	0.0	0.0	0.0
ENSG00000233586.1	ENSG00000233586	processed_pseudogene	513	0	0	0	0	0	0	0.0	0.0	0.0	0.0	0.0	0.0
ENSG00000266338.7	NBPF15	protein_coding	4862	0	0	0	0	0	1	10.4307	10.1065	11.2196	8.3536	12.7626	16.0055
ENSG00000227212.3	PFN1P6	processed_pseudogene	399	0	0	0	0	0	0	0.0	0.0	0.0	0.0	0.0	0.0
ENSG00000229002.1	ENSG00000229002	unprocessed_pseudogene	264	0	0	0	0	0	0	0.0	0.0	0.0	0.0	0.0	0.0
ENSG00000275291.1	RNVU1-26	snRNA	162	0	0	0	0	0	0	0.0	0.0	0.0	0.0	0.0	8.7889
ENSG00000278099.1	RNVU1-2A	snRNA	165	0	0	0	0	0	0	0.0	0.0	0.0	0.0	0.0	3.2515
ENSG00000277918.1	RNVU1-28	snRNA	164	0	0	0	0	0	0	3.6919	0.0	0.0	0.0	0.0	23.881
ENSG00000279782.3	PPIAL4F	protein_coding	760	0	0	0	0	0	0	0.0	0.0	0.0	0.0	0.0	0.6733
ENSG00000277199.1	LINC01632	lncRNA	533	0	0	0	0	0	0	0.0	0.0	0.0	0.0	0.0	0.0
ENSG00000224363.2	ENSG00000224363	lncRNA	2502	0	0	0	0	0	0	0.0	0.0	0.0	0.0	0.455	0.4569
ENSG00000278273.1	ENSG00000278273	unprocessed_pseudogene	1178	0	0	0	0	0	0	0.0	3.8079	0.3214	0.0	0.0	0.0
ENSG00000222854.1	RNA5SP59	rRNA_pseudogene	110	0	0	0	0	0	0	0.0	0.0	0.0	0.0	0.0	0.0
ENSG00000288905.1	LSP1P5	lncRNA	675	0	0	0	0	0	0	0.0	0.0	0.0	1.5132	0.0	2.8471
ENSG00000273825.1	ENSG00000273825	unprocessed_pseudogene	1892	0	0	0	0	0	0	0.0	0.0	0.0	0.0	0.0	0.0
ENSG00000287607.1	ENSG00000287607	processed_pseudogene	99	0	0	0	0	0	0	10.0077	42.893	9.371	23.7996	22.0722	0.0
ENSG00000196369.12	SRGAP2B	protein_coding	7120	0	0	0	1	1	0	18.2908	23.02	17.4357	13.1454	24.4022	18.0928
ENSG00000271644.1	ENSG00000271644	processed_pseudogene	111	0	0	0	0	0	0	0.0	0.0	1.8742	0.0	0.0	0.0
ENSG00000215784.6	FAM72D	protein_coding	2423	0	0	1	1	1	0	16.201	29.9371	9.0276	15.6113	21.4847	18.0816
ENSG00000283752.1	ENSG00000283752	unprocessed_pseudogene	686	0	0	0	0	0	0	0.0	0.0	0.0	0.0	0.0	0.0
ENSG00000272419.6	LINC01145	transcribed_unprocessed_pseudogene	3389	0	0	0	0	0	0	0.0	0.0	0.0	0.2279	6.0875	0.0
ENSG00000277678.1	RNU1-153P	snRNA	146	0	0	0	0	0	0	1.7136	0.0	0.0	0.0	3.8984	0.0
ENSG00000281571.2	ENSG00000281571	TEC	1088	0	0	0	0	0	0	0.0	0.0	0.0	0.7735	1.1332	2.5257
ENSG00000223612.3	ENSG00000223612	processed_pseudogene	519	0	0	0	0	0	0	0.0	11.9632	0.9822	7.4163	1.4341	5.439
ENSG00000289549.1	PPIAL4D	protein_coding	760	0	0	0	0	0	0	0.0	0.0	0.0	0.0	0.0	0.0
ENSG00000271291.1	ENSG00000271291	processed_pseudogene	287	0	0	0	0	0	0	0.0	0.0	0.0	0.0	0.0	0.0
ENSG00000207501.1	RNVU1-14	snRNA	164	0	0	0	0	0	0	0.0	0.0	0.0462	0.0	0.0	1.3385
ENSG00000276216.1	ENSG00000276216	lncRNA	347	0	0	0	0	0	0	1.3122	8.178	3.3539	1.2969	1.9385	13.4728
ENSG00000236140.1	ENSG00000236140	lncRNA	381	0	0	0	0	0	0	0.0	0.0	0.0	0.0	0.0	0.0
ENSG00000162825.17	NBPF20	protein_coding	18760	0	0	0	0	1	0	0.6559	0.8493	0.2449	0.2465	1.3322	3.1689
ENSG00000234367.1	PFN1P3	processed_pseudogene	402	0	0	0	0	0	0	0.0	0.0	0.0	0.0	2.099	5.7593
ENSG00000270384.1	RNU1-154P	snRNA	167	0	0	0	0	0	0	0.0	0.0	0.0	0.0	0.0	0.0
ENSG00000286620.1	ENSG00000286620	TEC	2210	0	0	0	0	0	0	0.0	0.0	0.0	0.0	0.0	2.6573
ENSG00000270722.1	RNVU1-31	snRNA	164	0	0	0	0	0	0	0.0	0.0	0.0	0.0	0.0	9.8393
ENSG00000287374.1	ENSG00000287374	lncRNA	1992	0	0	0	0	0	0	0.0	0.0	0.0	0.0	0.0	0.0
ENSG00000278182.1	ENSG00000278182	unprocessed_pseudogene	270	0	0	0	0	0	0	0.0	0.0	0.0	1.819	3.9802	0.0
ENSG00000275064.1	PDE4DIPP5	unprocessed_pseudogene	1270	0	0	0	0	0	0	0.0	0.0	0.0	0.0	0.0	0.0
ENSG00000272150.5	NBPF25P	transcribed_unprocessed_pseudogene	3827	0	0	0	0	0	0	2.432	1.7475	2.3086	1.7814	4.545	6.8402
ENSG00000117262.19	GPR89A	protein_coding	2699	0	0	0	0	0	0	7.0487	3.4544	12.6811	13.0629	11.0737	8.9453
ENSG00000174827.14	PDZK1	protein_coding	2084	1	0	0	1	0	0	69.0301	71.4974	96.586	84.113	67.1162	4.865
ENSG00000117281.16	CD160	protein_coding	3388	0	0	0	0	0	0	0.0	0.0	0.0	0.0	0.9763	0.8362
ENSG00000265491.5	RNF115	protein_coding	9135	1	0	0	0	0	0	19.2541	17.1096	21.0189	15.4614	11.8722	11.7121
ENSG00000186141.9	POLR3C	protein_coding	3777	0	0	0	0	0	0	27.97	42.1047	28.6552	36.6378	32.3729	39.2729
ENSG00000186364.12	NUDT17	protein_coding	1473	0	0	0	0	1	0	0.0	0.0	2.864	1.2001	3.6861	0.0
ENSG00000131788.16	PIAS3	protein_coding	2902	0	0	0	0	0	0	14.7424	7.3069	5.8067	11.023	11.3826	7.99
ENSG00000278549.1	MIR6736	miRNA	59	0	0	0	0	0	0	0.0	0.0	0.0	0.0	0.0	0.0
ENSG00000198483.13	ANKRD35	protein_coding	3359	0	0	0	0	1	0	0.0	0.0	0.0	0.0	22.9693	0.0
ENSG00000143127.13	ITGA10	protein_coding	5130	0	0	0	0	0	0	8.6844	9.3373	13.5319	14.7395	4.5327	0.2003
ENSG00000244619.2	ENSG00000244619	lncRNA	408	0	0	0	0	0	0	0.0	0.0	0.0	0.0	0.0	0.0
ENSG00000131779.11	PEX11B	protein_coding	1632	1	1	0	1	1	0	44.5279	44.6032	61.7539	69.9257	42.5258	3.0112
ENSG00000289565.1	ENSG00000289565	protein_coding	565	0	0	0	0	1	0	0.0	0.0	0.0	0.0	0.0	0.0
ENSG00000211451.12	GNRHR2	transcribed_unitary_pseudogene	1599	0	0	0	0	0	0	0.0	0.0	0.0	0.0	1.7238	0.0
ENSG00000265241.8	RBM8A	protein_coding	4909	0	0	0	0	1	0	35.2002	53.7196	47.6694	29.4479	81.7177	127.7062
ENSG00000234222.6	LIX1L-AS1	lncRNA	919	0	0	0	0	0	0	0.0	0.0	0.0	0.0	0.9415	0.0
ENSG00000280778.1	ENSG00000280778	protein_coding	935	0	0	0	0	0	0	0.0	0.0	0.4215	0.0	11.2331	0.0
ENSG00000271601.4	LIX1L	protein_coding	3991	0	0	0	0	0	0	1.4017	0.0	0.6283	0.0	2.219	0.5967
ENSG00000272031.3	ANKRD34A	protein_coding	3607	0	0	0	0	0	0	0.0	0.0	0.4271	0.3113	0.5705	1.7391
ENSG00000278431.1	ENSG00000278431	lncRNA	234	0	0	0	0	0	0	0.0	0.0	0.0	0.0	0.0	0.0
ENSG00000121851.13	POLR3GL	protein_coding	1600	0	0	0	0	0	0	35.7362	66.5226	43.5472	25.0222	21.7363	0.0
ENSG00000265972.6	TXNIP	protein_coding	2905	0	0	0	0	0	0	6.6015	8.221	2.9082	1.3101	8.5991	19.2858
ENSG00000168509.20	HJV	protein_coding	2126	0	0	0	0	0	0	0.0	0.0	0.0	0.0	1.391	1.6617
ENSG00000287190.1	ENSG00000287190	lncRNA	1804	0	0	0	0	0	0	0.0	0.0	0.0	0.0	2.8116	3.2421
ENSG00000201558.1	RNVU1-6	snRNA	164	0	0	0	0	0	0	0.0	0.0	0.0	0.0	0.9143	7.3931
ENSG00000233396.9	LINC01719	lncRNA	4486	0	0	0	0	0	0	0.2052	0.0	0.0	0.0	0.0	0.5888
ENSG00000271425.9	NBPF10	protein_coding	13030	0	0	0	0	0	0	1.2938	0.6817	1.113	0.3636	1.5086	2.2306
ENSG00000264343.7	NOTCH2NLA	protein_coding	1954	0	0	0	0	0	0	4.393	0.0	0.8845	0.0	0.0	0.0
ENSG00000276509.1	ENSG00000276509	lncRNA	2002	0	0	0	0	0	0	0.0	0.0	0.0	0.0	0.4394	0.0
ENSG00000201789.1	RNU6-1071P	snRNA	101	0	0	0	0	0	0	0.0	0.0	0.0	0.0	0.0	0.0
ENSG00000271121.2	NUDT4P2	processed_pseudogene	546	0	0	0	0	0	0	0.0	0.0	0.0	0.0	0.0	1.1413
ENSG00000277406.2	SEC22B4P	transcribed_unprocessed_pseudogene	1466	0	0	0	0	0	0	0.0	0.0	1.0355	1.3991	2.0146	0.0
ENSG00000270339.4	PPIAL4H	protein_coding	760	0	0	0	0	0	0	0.0	0.0	0.0	0.0	0.0	0.0
ENSG00000273768.1	RNVU1-29	snRNA	164	0	0	0	0	0	0	0.0	0.0	8.0111	1.8866	0.0	21.2388
ENSG00000287978.1	ENSG00000287978	lncRNA	668	0	0	0	0	0	0	1.4083	0.0	0.7884	0.7676	0.0	0.0
ENSG00000274428.1	RNVU1-25	snRNA	160	0	0	0	0	0	0	0.0	0.0	0.0	0.0	0.0	2.4504
ENSG00000277655.1	ENSG00000277655	unprocessed_pseudogene	451	0	0	0	0	0	0	0.0	0.0	0.0	0.0	0.0	0.0
ENSG00000276975.3	HYDIN2	transcribed_unprocessed_pseudogene	14154	0	0	0	0	0	0	0.2856	0.2734	0.076	0.0997	2.5922	0.326
ENSG00000289321.1	ENSG00000289321	lncRNA	1316	0	0	0	0	0	0	0.7072	0.0	0.0	0.0	0.0	0.0
ENSG00000274408.1	RNA5SP536	rRNA	123	0	0	0	0	0	0	0.0	0.0	0.0	0.0	0.0	0.0
ENSG00000274450.1	ENSG00000274450	snRNA	117	0	0	0	0	0	0	0.0	0.0	0.0	0.0	0.0	0.0
ENSG00000268043.8	NBPF12	protein_coding	7061	0	0	0	0	0	0	11.4066	14.566	15.1543	21.9061	19.1047	31.9344
ENSG00000244371.2	PFN1P8	processed_pseudogene	543	0	0	0	0	0	0	0.0	0.0	0.0	0.0	0.0	1.4897
ENSG00000234225.2	ENSG00000234225	lncRNA	735	0	0	0	0	0	0	0.0	0.0	0.0	0.0	0.0	0.0
ENSG00000227242.4	ENSG00000227242	unprocessed_pseudogene	1783	0	0	0	0	0	0	0.0	0.0	0.0	0.0	0.0	0.0
ENSG00000225603.3	ENSG00000225603	processed_pseudogene	1665	0	0	0	0	0	0	0.0	0.0	0.3816	0.0	0.0	0.3941
ENSG00000201142.1	RNU1-151P	snRNA	125	0	0	0	0	0	0	0.0	0.0	0.0	0.0	0.0	0.0
ENSG00000230832.3	SSBL4P	processed_pseudogene	1241	0	0	0	0	0	0	1.4637	3.0305	0.0	0.2807	1.2091	1.6195
ENSG00000286172.1	RNVU1-8	snRNA	141	0	0	0	0	0	0	0.0	0.0	0.0	0.0	8.9767	0.0
ENSG00000283342.1	NBPF13P	unprocessed_pseudogene	2090	0	0	0	0	0	0	0.0	0.0	0.0	0.0	0.0	0.0
ENSG00000131791.8	PRKAB2	protein_coding	5343	0	0	0	0	1	0	6.9434	3.133	2.6561	1.4238	2.1298	8.0659
ENSG00000180867.11	PDIA3P1	transcribed_processed_pseudogene	2212	0	1	0	0	0	0	13.5402	10.5468	7.9747	15.8186	22.5265	47.5202
ENSG00000237188.5	ENSG00000237188	lncRNA	2981	0	1	0	0	0	0	0.4287	0.0	0.0	0.0	0.0	1.4787
ENSG00000131781.13	FMO5	protein_coding	2410	0	0	0	0	0	0	10.0639	13.4348	6.9411	10.5024	10.147	0.8593
ENSG00000226015.2	CCT8P1	processed_pseudogene	1657	0	0	0	0	0	0	0.2869	3.5325	3.5437	5.8928	9.1519	14.4904
ENSG00000236806.1	RPL7AP15	processed_pseudogene	795	0	0	0	0	0	0	0.0	0.0	0.0	0.0	0.0	0.0
ENSG00000131778.20	CHD1L	protein_coding	3344	0	0	0	0	0	0	28.4998	21.0956	24.9692	25.5555	15.4247	33.3155
ENSG00000278811.4	LINC00624	lncRNA	3372	0	0	0	0	1	1	0.0	0.0	0.0	0.0	11.8088	11.3818
ENSG00000213226.4	ENSG00000213226	processed_pseudogene	960	0	0	0	0	0	0	0.0	0.0	0.0	0.0	0.0	0.0
ENSG00000226653.3	OR13Z1P	unitary_pseudogene	848	0	0	0	0	0	0	0.0	0.0	0.0	0.0	0.0	0.9003
ENSG00000207209.1	Y_RNA	misc_RNA	102	0	0	0	0	0	0	0.0	0.0	0.0	0.0	0.0	0.0
ENSG00000272443.1	OR13Z2P	unprocessed_pseudogene	555	0	0	0	0	0	0	0.0	0.0	0.0	0.0	2.4025	3.5395
ENSG00000272480.1	OR13Z3P	unprocessed_pseudogene	391	0	0	0	0	0	0	0.0	0.0	0.0	0.0	0.0	1.1505
ENSG00000116128.12	BCL9	protein_coding	6189	1	1	1	1	1	1	66.6888	67.8281	106.3186	96.0236	110.1663	45.1001
ENSG00000289419.1	ENSG00000289419	lncRNA	1857	0	0	0	0	0	0	0.4985	0.0	0.0	0.0	2.7778	0.7045
ENSG00000288626.1	ENSG00000288626	protein_coding	207	0	0	0	0	0	0	0.2265	0.3548	0.1688	0.171	0.3099	0.406
ENSG00000162836.12	ACP6	protein_coding	6956	0	0	0	0	0	0	2.1305	7.4567	0.942	2.2061	1.7109	3.7869
ENSG00000277762.1	RN7SL261P	misc_RNA	282	0	0	0	0	0	0	0.0	0.0	0.0	0.0	0.0	0.0
ENSG00000227139.1	ENSG00000227139	lncRNA	446	0	0	0	0	0	0	0.0	0.0	0.0	0.0	0.0	0.0
ENSG00000265107.3	GJA5	protein_coding	3183	0	0	0	0	0	1	21.1173	0.0	0.0	0.0	0.0	6.5515
ENSG00000274415.1	ENSG00000274415	lncRNA	535	0	0	0	0	0	0	0.0	0.0	0.0	0.0	0.0	0.0
ENSG00000234190.1	ENSG00000234190	lncRNA	480	0	0	0	0	0	0	0.0	0.0	0.0	0.0	0.0	0.0
ENSG00000223728.3	ENSG00000223728	processed_pseudogene	1398	0	0	0	0	0	0	0.0	0.0	0.0	0.0	0.0	0.0
ENSG00000121634.6	GJA8	protein_coding	1392	0	0	0	0	0	0	0.0	0.0	0.0	0.0	1.484	0.0
ENSG00000188092.15	GPR89B	protein_coding	2701	0	0	0	0	0	0	2.8773	5.3578	3.5341	7.8294	4.4576	16.8846
ENSG00000215859.9	PDZK1P1	transcribed_unprocessed_pseudogene	3498	0	0	0	0	0	0	0.0	1.2237	0.0	0.0	1.1879	0.9179
ENSG00000273059.1	ENSG00000273059	lncRNA	430	0	0	0	0	0	0	0.0	0.0	0.0	0.0	0.0	0.0
ENSG00000274372.5	LINC02804	lncRNA	1550	0	0	0	0	0	0	0.0	0.0	0.018	0.0	0.0	0.3728
ENSG00000206791.1	RNU1-129P	snRNA	167	0	0	0	0	0	0	0.0	0.0	0.0	0.0	0.0	0.0
ENSG00000206585.1	RNVU1-7	snRNA	164	0	0	0	0	0	0	0.0	0.0	0.0	0.0	0.0	5.3349
ENSG00000229828.2	PDE4DIPP1	unprocessed_pseudogene	1641	0	0	0	0	0	0	0.0	0.0	0.0	0.0	0.0	0.0
ENSG00000263956.8	NBPF11	protein_coding	5494	0	0	0	0	0	0	7.6292	11.3105	14.9285	8.9345	12.0208	20.2073
ENSG00000225080.1	PFN1P4	processed_pseudogene	402	0	0	0	0	0	0	0.0	0.0	0.0	0.0	0.0	3.0798
ENSG00000198658.4	ABHD17AP1	unprocessed_pseudogene	933	0	0	0	0	0	0	1.6894	1.9495	1.8561	2.1891	4.5647	15.3755
ENSG00000232265.8	LINC02805	lncRNA	2053	0	0	0	0	0	0	0.0	0.0	0.0	0.3663	0.5696	0.0
ENSG00000227733.11	ENSG00000227733	lncRNA	5413	0	0	0	0	0	0	0.0	0.0	0.0	0.4631	0.4973	0.2182
ENSG00000238765.1	RNA5SP57	rRNA_pseudogene	123	0	0	0	0	0	0	0.0	0.0	0.0	0.0	0.0	0.0
ENSG00000224335.2	ENSG00000224335	unprocessed_pseudogene	217	0	0	0	0	0	0	0.0	0.0	0.0	0.0	0.0	0.0
ENSG00000227700.1	ENSG00000227700	processed_pseudogene	517	0	0	0	0	0	0	0.0	0.0	0.0	0.0	0.0	0.0
ENSG00000199879.1	RNVU1-22	snRNA	157	0	0	0	0	0	0	0.0	0.0	0.0	1.0336	0.0	0.6572
ENSG00000234283.1	LINC01731	lncRNA	420	0	0	0	0	0	0	0.0	0.0	0.0	0.0	0.0	0.0
ENSG00000228626.1	ENSG00000228626	unprocessed_pseudogene	285	0	0	0	1	1	1	0.0	0.0	0.0	0.0	0.0	10.9039
ENSG00000274020.4	LINC01138	lncRNA	2212	0	0	0	0	0	1	1.0676	0.0	0.0	0.2482	14.6963	16.3965
ENSG00000238107.1	LINC02806	lncRNA	1918	0	0	0	0	0	1	0.0	0.0	0.0	0.0	5.2697	5.5616
ENSG00000224481.4	ENSG00000224481	lncRNA	1897	0	0	0	0	0	0	0.0	0.0	0.0	0.2703	0.0	0.2052
ENSG00000235988.1	ENSG00000235988	processed_pseudogene	331	0	0	0	0	0	0	0.0	0.0	0.0	0.0	0.0	0.0
ENSG00000252744.1	Y_RNA	misc_RNA	124	0	0	0	0	0	0	0.0	0.0	0.0	0.0	0.0	0.0
ENSG00000283676.1	MIR5087	miRNA	76	0	0	0	0	0	0	0.0	0.0	0.0	0.0	0.0	0.0
ENSG00000202408.2	RNVU1-21	snRNA	156	0	0	0	0	0	0	0.0	0.0	0.0	0.0	2.3218	4.9206
ENSG00000272824.1	ENSG00000272824	lncRNA	442	0	0	0	0	0	0	0.0	0.0	0.0	0.0	0.0	1.1578
ENSG00000207340.1	RNVU1-1	snRNA	164	0	0	0	0	0	0	0.0	0.0	0.0	0.0	0.0	3.6488
ENSG00000252135.1	RNU1-155P	snRNA	135	0	0	0	0	0	0	0.0	0.0	0.0	0.0	0.0	0.0
ENSG00000278596.1	MIR6077	miRNA	82	0	0	0	0	0	0	0.0	0.0	0.0	0.0	0.0	0.0
ENSG00000238825.1	RNVU1-2	snRNA	162	0	0	0	0	0	0	0.0	0.0	0.0	0.0	0.0	2.6749
ENSG00000231551.8	PDE4DIPP6	transcribed_unprocessed_pseudogene	1555	0	0	0	0	0	0	0.0	0.0	0.0	0.8766	0.0	0.0
ENSG00000201183.1	RNVU1-3	snRNA	161	0	0	0	0	0	0	0.0	0.0	0.0	0.0	0.0	0.0
ENSG00000225871.2	ENSG00000225871	processed_pseudogene	1679	0	0	0	0	0	0	0.0	0.0	0.0	0.2622	1.9312	1.9713
ENSG00000285062.1	ENSG00000285062	transcribed_unprocessed_pseudogene	140	0	0	0	0	0	0	0.0	0.0	0.0	0.0	0.0	0.0
ENSG00000280649.2	ENSG00000280649	TEC	1058	0	0	0	0	0	0	0.0	0.0	0.0	0.0	0.0	1.0142
ENSG00000236334.3	PPIAL4G	protein_coding	755	0	0	0	0	0	0	0.0	0.0	0.0	0.7222	1.0438	1.0823
ENSG00000274210.1	RNVU1-27	snRNA	165	0	0	0	0	0	0	2.881	0.0	0.0	0.0	13.9911	47.2725
ENSG00000270629.7	NBPF14	protein_coding	10779	0	0	0	0	0	0	4.6297	3.2305	5.4505	5.2311	9.2634	9.2776
ENSG00000286019.1	NOTCH2NLB	protein_coding	1108	0	0	0	0	0	0	0.0	0.0	0.0	4.1046	0.966	0.8184
ENSG00000252515.2	RNU6-1171P	snRNA	101	0	0	0	0	0	0	0.0	0.0	0.0	0.0	0.0	0.0
ENSG00000177144.8	NUDT4B	protein_coding	3642	0	0	0	0	0	0	5.8694	12.4087	3.2775	2.5242	10.2806	41.3943
ENSG00000275140.1	SEC22B3P	unprocessed_pseudogene	576	0	0	0	0	0	0	0.0	0.0	0.0	0.0	0.0	4.0052
ENSG00000271546.1	ENSG00000271546	processed_pseudogene	529	0	0	0	0	0	0	0.0	0.0	0.0	0.0	0.0	0.0
ENSG00000178104.19	PDE4DIP	protein_coding	8824	0	1	0	0	1	1	20.9873	9.0623	9.3123	8.1766	16.1886	37.3388
ENSG00000252656.1	RN7SKP88	misc_RNA	250	0	0	0	0	0	0	0.0	0.0	0.0	0.0	0.0	0.0
ENSG00000222788.1	RNU2-38P	snRNA	79	0	0	0	0	0	0	0.0	0.0	0.0	0.0	0.0	0.0
ENSG00000254913.1	ENSG00000254913	lncRNA	406	0	0	0	0	0	0	0.0	0.0	0.0	0.0	0.0	0.0
ENSG00000289642.1	ENSG00000289642	lncRNA	1180	0	0	0	0	0	0	0.0	0.0	0.0	0.0678	0.0	0.0
ENSG00000255148.2	ENSG00000255148	lncRNA	554	0	0	0	0	0	0	1.1922	0.0	0.0	0.0	0.0	0.0
ENSG00000254539.1	ENSG00000254539	lncRNA	869	0	0	0	0	0	0	0.0	0.0	0.0	0.0	0.0	0.0
ENSG00000269713.8	NBPF9	protein_coding	6062	0	0	0	0	0	1	7.1708	11.2563	8.7141	11.3014	9.9948	30.7554
ENSG00000274019.1	ENSG00000274019	unprocessed_pseudogene	522	0	0	0	0	0	0	0.0	0.0	0.0	0.0	0.0	0.0
ENSG00000201699.1	RNVU1-24	snRNA	162	0	0	0	0	0	0	0.0	0.0	0.0	0.0	0.0	1.2738
ENSG00000274265.5	ENSG00000274265	lncRNA	1741	0	0	0	0	0	0	0.0	0.0	0.0	1.0504	10.527	4.4899
ENSG00000289614.1	ENSG00000289614	lncRNA	770	0	0	0	0	0	0	0.0	0.0	0.1387	0.0	4.0541	1.8963
ENSG00000215861.7	ENSG00000215861	transcribed_unprocessed_pseudogene	1146	0	0	0	0	0	0	7.628	0.0	0.0	0.0	2.8653	0.0
ENSG00000272755.1	ENSG00000272755	lncRNA	565	0	0	0	0	0	0	0.0	0.0	0.0	0.0	0.0	0.0
ENSG00000273591.1	7SK	misc_RNA	250	0	0	0	0	0	0	0.0	0.0	0.0	0.0	0.0	0.0
ENSG00000274423.1	SEC22B2P	unprocessed_pseudogene	573	0	0	0	0	0	0	0.0	0.0	0.0	0.0	1.299	3.8461
ENSG00000286219.2	NOTCH2NLC	protein_coding	8729	0	0	0	0	0	0	1.8537	0.2975	0.326	0.0668	0.5764	0.4329
ENSG00000286185.1	ENSG00000286185	protein_coding	14425	0	0	0	0	0	0	0.2796	0.4862	0.607	1.217	3.4424	8.6543
ENSG00000271383.8	NBPF19	protein_coding	13941	0	0	0	0	0	0	1.7061	0.3358	0.0	0.0513	1.896	0.0
ENSG00000288867.1	PPIAL4C	protein_coding	760	0	0	0	0	0	0	0.0	0.0	0.4883	2.3173	5.4309	6.5651
ENSG00000277147.7	LINC00869	transcribed_unprocessed_pseudogene	5734	0	0	0	0	0	0	3.2342	0.0	0.0	0.0597	3.4284	0.3376
ENSG00000284964.1	ENSG00000284964	transcribed_unprocessed_pseudogene	143	0	0	0	0	0	0	0.0	0.0	0.0	0.0	0.0	1.634
ENSG00000275557.1	ENSG00000275557	lncRNA	447	0	0	0	0	0	0	0.0	0.0	0.0	0.0	0.0	6.134
ENSG00000206828.1	RNVU1-30	snRNA	164	0	0	0	0	0	0	0.0	0.0	0.0	0.0	0.0	0.0
ENSG00000284842.1	FAM91A2P	transcribed_processed_pseudogene	2536	0	0	0	0	0	0	0.0	0.6067	0.0	0.0	0.88	0.0
ENSG00000234232.7	PDE4DIPP7	transcribed_unprocessed_pseudogene	1537	0	0	0	0	0	0	0.0	0.0	0.0	0.0	0.0	0.0
ENSG00000275229.1	RNU1-68P	snRNA	146	0	0	0	0	0	0	0.0	0.0	0.0	0.0	0.0	0.0
ENSG00000226500.2	ENSG00000226500	processed_pseudogene	410	0	0	0	0	0	0	0.0	0.0	0.0	0.0	0.0	0.0
ENSG00000150337.14	FCGR1A	protein_coding	1333	0	0	0	0	0	0	1.806	5.0734	2.3213	0.7028	1.481	0.0
ENSG00000203814.7	H2BC18	protein_coding	999	0	0	0	0	0	0	346.2002	565.7202	563.4836	912.894	1270.4835	426.8807
ENSG00000233030.2	ENSG00000233030	lncRNA	3543	0	0	0	0	0	0	0.0	0.0	0.0	0.0	0.7044	0.8061
ENSG00000183598.4	H3C13	protein_coding	469	0	0	0	0	0	0	5.0038	0.3208	1.8342	19.6662	74.6569	260.5355
ENSG00000270882.3	H4C14	protein_coding	1547	0	0	0	0	0	0	0.0	0.0	0.0	0.0	2.3948	31.2487
ENSG00000203811.2	H3C14	protein_coding	522	0	0	0	0	0	0	2.6169	0.0	0.0	8.128	76.8215	244.2814
ENSG00000288825.1	H2AC18	protein_coding	533	0	0	0	0	0	0	1.7462	0.0	1.0057	21.6969	275.5098	896.4724
ENSG00000220323.4	H2BC19P	transcribed_unprocessed_pseudogene	3612	0	0	0	0	0	0	0.0	0.0	0.2506	1.5931	3.5125	1.0435
ENSG00000261716.2	H2BC20P	transcribed_unprocessed_pseudogene	6440	0	0	0	0	0	0	0.9045	0.3065	3.1603	6.4833	7.8408	6.2872
ENSG00000288859.1	H2AC19	protein_coding	534	0	0	0	0	0	0	1.7335	7.3246	1.8602	23.2931	241.3184	892.3128
ENSG00000203852.4	H3C15	protein_coding	518	0	0	0	0	0	0	1.7967	0.0	0.0	3.5336	56.0537	147.8935
ENSG00000270276.3	H4C15	protein_coding	1694	0	0	0	0	0	0	0.0	0.0	0.0	0.0	7.2595	48.5656
ENSG00000264207.1	ENSG00000264207	lncRNA	1234	0	0	0	0	0	0	0.0	0.0	0.0	0.0	0.0	1.1271
ENSG00000184678.11	H2BC21	protein_coding	2224	0	0	0	0	0	0	7.4293	8.3415	8.3345	25.5021	70.5292	46.3986
ENSG00000184260.6	H2AC20	protein_coding	494	0	0	0	0	0	0	18.6479	40.4328	59.3978	101.5928	282.1212	301.1012
ENSG00000184270.6	H2AC21	protein_coding	497	0	0	0	0	0	0	40.9469	70.3687	38.5238	43.0892	186.3101	383.6824
ENSG00000178096.9	BOLA1	protein_coding	1096	1	0	0	0	0	1	9.9892	3.8836	13.0481	12.3238	7.2055	23.8435
ENSG00000159164.10	SV2A	protein_coding	4378	0	0	0	1	0	0	2.3099	0.0	0.0	0.0	0.7446	0.0
ENSG00000143368.10	SF3B4	protein_coding	1544	0	0	0	0	0	0	89.2556	68.3314	85.5008	86.7192	66.9422	77.8002
ENSG00000014914.21	MTMR11	protein_coding	3332	0	0	0	0	0	0	2.3526	0.0	0.4263	1.3271	1.1838	1.1135
ENSG00000264522.6	OTUD7B	protein_coding	8922	1	1	1	1	1	1	96.4714	95.3565	77.6009	60.0648	57.8324	18.6758
ENSG00000285184.4	ENSG00000285184	lncRNA	2941	0	0	0	0	0	0	0.0	1.0628	0.2544	0.0	0.0	0.0
ENSG00000223945.2	ENSG00000223945	processed_pseudogene	870	0	0	0	0	0	0	0.0	0.0	0.0	0.0	0.0	0.0
ENSG00000136631.15	VPS45	protein_coding	2695	0	0	0	0	0	0	45.506	29.7202	55.0489	52.7689	45.2628	17.3314
ENSG00000023902.14	PLEKHO1	protein_coding	3741	1	1	1	1	0	0	42.9231	63.5315	63.2223	49.3584	35.7461	0.0
ENSG00000285554.1	ENSG00000285554	lncRNA	1155	0	0	0	0	0	0	0.0	0.0	0.0	0.0	0.5996	0.0
ENSG00000266187.2	RN7SL480P	misc_RNA	294	0	0	0	0	0	0	0.0	0.0	0.0	0.0	0.0	0.0
ENSG00000143401.15	ANP32E	protein_coding	3407	0	0	0	0	0	1	2.7758	4.1181	0.6535	1.1177	1.264	43.7536
ENSG00000222222.1	RNU2-17P	snRNA	190	0	0	0	0	0	0	0.0	0.0	0.0	0.0	0.0	2.2807
ENSG00000276110.1	ENSG00000276110	lncRNA	714	0	0	0	0	0	0	0.0	0.0	0.0	0.0	0.0	0.0
ENSG00000118298.12	CA14	protein_coding	1788	0	0	0	0	0	0	4.9388	4.4363	3.1163	5.0774	4.9759	0.2216
ENSG00000117362.13	APH1A	protein_coding	2353	0	0	0	0	0	0	97.8982	100.3154	225.7077	245.9044	286.4298	52.9172
ENSG00000118292.9	C1orf54	protein_coding	1251	0	0	0	0	0	0	0.0	0.0	2.6085	0.6463	0.0	0.0
ENSG00000289041.1	ENSG00000289041	lncRNA	1058	0	0	0	0	1	0	18.3316	13.7277	9.5251	6.4356	9.9656	0.0
ENSG00000159208.16	CIART	protein_coding	2011	0	1	1	0	0	0	210.5432	178.1494	136.4159	92.9981	114.0314	0.0
ENSG00000266472.6	MRPS21	protein_coding	1462	0	0	0	1	1	1	20.9958	28.741	16.011	9.2594	22.3603	36.9772
ENSG00000117360.13	PRPF3	protein_coding	2595	0	0	0	0	0	1	177.403	172.1674	181.1264	184.2465	158.5008	115.6616
ENSG00000163125.16	RPRD2	protein_coding	8186	1	1	1	1	0	1	59.6033	62.7653	71.8866	73.6648	63.862	20.4906
ENSG00000143374.18	TARS2	protein_coding	2727	0	0	0	0	0	0	21.9738	24.2122	24.8733	32.2325	34.8048	32.9136
ENSG00000283933.1	MIR6878	miRNA	66	0	0	0	0	0	0	0.0	0.0	0.0	0.0	0.0	2.0939
ENSG00000143369.15	ECM1	protein_coding	3066	0	0	0	0	0	0	0.0	0.0	0.1748	0.4347	0.0	0.0
ENSG00000228126.1	FALEC	lncRNA	566	0	0	0	0	0	0	0.0	0.0	0.0	0.0	2.173	0.0
ENSG00000237781.3	ADAMTSL4-AS2	lncRNA	665	0	0	0	0	0	0	0.0	0.0	0.0	0.0	0.0	0.0
ENSG00000143382.16	ADAMTSL4	protein_coding	4319	0	0	0	0	0	0	2.3164	0.0	0.0	0.0	0.9483	25.1825
ENSG00000264553.1	MIR4257	miRNA	86	0	0	0	0	0	0	0.0	0.0	0.0	0.0	0.0	0.0
ENSG00000203804.5	ADAMTSL4-AS1	lncRNA	1914	0	0	0	0	0	0	1.5355	0.0	0.0	0.0	1.1603	0.9565
ENSG00000143384.14	MCL1	protein_coding	4550	1	1	1	1	1	1	70.6309	16.401	23.4999	22.0278	34.5795	132.2117
ENSG00000289457.1	ENSG00000289457	lncRNA	812	0	0	0	0	0	0	0.0	0.0	0.0	0.0	0.0	3.8114
ENSG00000277452.1	RN7SL473P	misc_RNA	299	0	0	0	0	0	0	0.0	0.0	0.0	0.0	0.0	3.6853
ENSG00000274963.1	RN7SL600P	misc_RNA	299	0	0	0	0	0	0	0.0	0.0	0.0	0.0	0.0	0.0
ENSG00000253047.1	ENSG00000253047	snoRNA	121	0	0	0	0	0	0	0.0	0.0	0.0	0.0	0.0	0.0
ENSG00000143420.19	ENSA	protein_coding	2818	0	0	0	0	1	0	190.7125	215.7454	198.2582	143.8648	141.5259	159.643
ENSG00000276103.1	U4	snRNA	117	0	0	0	0	0	0	0.0	0.0	0.0	0.0	0.0	0.0
ENSG00000288880.1	ENSG00000288880	lncRNA	1082	0	0	0	0	0	0	1.6417	0.0	0.0	0.0	0.0	5.809
ENSG00000143457.11	GOLPH3L	protein_coding	3124	1	1	1	1	0	1	71.335	69.6035	71.5495	81.6379	57.0373	17.2025
ENSG00000143452.16	HORMAD1	protein_coding	1904	0	0	0	0	0	0	0.0	0.0	0.0	0.0	4.7698	20.2883
ENSG00000206931.1	RNU6-1042P	snRNA	107	0	0	0	0	0	0	0.0	0.0	0.0	0.0	0.0	0.0
ENSG00000163131.12	CTSS	protein_coding	4074	0	0	0	0	0	0	1.1376	0.0	0.0	0.0	10.5056	0.0
ENSG00000236713.1	ENSG00000236713	processed_pseudogene	373	0	0	0	0	0	0	0.0	0.0	0.0	0.0	0.0	3.9942
ENSG00000143387.14	CTSK	protein_coding	4619	0	0	0	0	0	0	6.696	0.0	0.0	0.2489	0.0	1.7241
ENSG00000224690.2	UBE2D3P3	processed_pseudogene	425	0	0	0	0	0	0	0.0	0.0	0.0	0.0	0.0	1.5731
ENSG00000143437.21	ARNT	protein_coding	4710	0	0	0	0	0	0	49.4109	26.0895	42.1217	26.7608	13.8668	17.7305
ENSG00000200175.1	RNU6-1309P	snRNA	108	0	0	0	0	0	0	0.0	0.0	0.0	0.0	0.0	0.0
ENSG00000224800.1	RPS27AP6	processed_pseudogene	448	0	0	0	0	0	0	0.0	0.0	0.0	0.0	0.0	0.0
ENSG00000283324.1	CTXND2	protein_coding	1229	0	0	0	0	0	0	0.0	0.0	0.0	0.7077	0.0	0.0
ENSG00000229357.1	CYCSP51	processed_pseudogene	318	0	0	0	0	0	0	0.0	0.0	0.0471	0.0	0.0	0.0
ENSG00000143379.13	SETDB1	protein_coding	4437	1	1	0	0	0	1	95.6233	68.5657	107.5309	97.1505	89.5537	43.0533
ENSG00000143418.20	CERS2	protein_coding	2544	0	1	0	0	0	0	219.5884	207.2687	397.5245	402.897	478.9816	131.6291
ENSG00000259357.2	ENSG00000259357	lncRNA	642	0	0	0	0	0	0	0.0	0.0	0.0	1.2149	3.3029	0.0224
ENSG00000231073.1	ENSG00000231073	lncRNA	368	0	0	0	0	0	0	0.0	0.0	0.0	0.0	1.5034	0.0
ENSG00000143412.10	ANXA9	protein_coding	1551	0	0	0	0	0	0	0.0	0.0	0.0	0.3948	2.0761	1.3836
ENSG00000143409.17	MINDY1	protein_coding	2817	0	0	0	0	0	0	0.6821	0.0	0.491	0.533	1.8213	1.7701
ENSG00000143363.17	PRUNE1	protein_coding	3025	1	0	1	1	0	0	38.6627	68.0064	68.419	58.7114	47.8931	15.2479
ENSG00000200759.1	RNU6-884P	snRNA	107	0	0	0	0	0	0	0.0	0.0	0.0	0.0	0.0	0.0
ENSG00000163141.20	BNIPL	protein_coding	3312	0	0	0	0	0	0	0.0	0.0	0.4346	0.6271	1.6428	0.0
ENSG00000143443.10	C1orf56	protein_coding	2085	0	0	0	0	0	0	53.0129	34.967	30.4535	45.0718	21.4512	3.74
ENSG00000197622.13	CDC42SE1	protein_coding	3498	0	1	0	0	1	1	76.6008	64.7464	93.7674	79.0214	84.9881	79.4825
ENSG00000213190.4	MLLT11	protein_coding	2483	0	0	0	1	0	1	16.5947	22.0708	46.286	28.3393	17.8499	1.4303
ENSG00000143458.12	GABPB2	protein_coding	8807	0	0	0	1	0	0	13.6506	9.932	12.4837	11.841	13.8672	9.2357
ENSG00000233717.1	RPS29P29	processed_pseudogene	171	0	0	0	0	0	0	0.0	0.0	0.0	0.0	0.0	0.0
ENSG00000261168.1	ENSG00000261168	lncRNA	1536	0	0	0	0	0	0	0.0	0.0	0.0634	0.0	0.3809	0.0
ENSG00000143434.17	SEMA6C	protein_coding	5262	0	0	0	0	0	0	0.3538	0.0	0.136	0.1982	5.9081	1.6266
ENSG00000289288.1	ENSG00000289288	lncRNA	1252	0	0	0	0	0	0	0.0	0.0	0.0	0.4821	0.0	0.567
ENSG00000163154.6	TNFAIP8L2	protein_coding	1158	0	0	0	0	0	0	0.0	0.0	0.0	0.0	2.0211	0.0
ENSG00000163156.12	SCNM1	protein_coding	1913	0	0	0	0	0	0	23.1679	24.5536	18.9697	23.2527	37.0882	50.0579
ENSG00000163155.12	LYSMD1	protein_coding	2462	0	0	0	1	1	1	8.2989	11.954	13.1766	11.5124	28.3701	16.4274
ENSG00000163157.15	TMOD4	protein_coding	1232	0	0	0	0	0	0	0.0	0.0	2.9768	0.3336	0.0	0.8576
ENSG00000163159.15	VPS72	protein_coding	1511	0	0	1	1	1	0	287.07	350.8234	365.3884	392.7635	487.7249	73.9191
ENSG00000143398.20	PIP5K1A	protein_coding	3800	0	0	0	0	1	1	21.3374	14.2115	13.2289	14.0803	46.0376	75.7403
ENSG00000159352.16	PSMD4	protein_coding	1333	0	0	0	0	0	0	217.422	277.8467	231.7914	264.6527	317.1277	562.1331
ENSG00000232671.7	ZNF687-AS1	lncRNA	987	0	0	0	0	0	0	2.8951	0.0	0.0	0.2728	4.1277	0.0
ENSG00000143373.18	ZNF687	protein_coding	5378	1	1	1	0	0	1	27.7682	41.6877	55.0502	45.807	66.0425	37.6702
ENSG00000143393.17	PI4KB	protein_coding	3983	1	1	1	1	0	1	86.6147	67.8173	91.4651	97.4625	121.0492	41.7762
ENSG00000265753.2	RN7SL444P	misc_RNA	300	0	0	0	0	0	0	0.0	0.0	0.0	0.0	0.0	1.073
ENSG00000273481.1	ENSG00000273481	lncRNA	481	0	0	0	0	0	0	0.0	0.0	0.0	0.0	2.2591	0.0
ENSG00000143390.18	RFX5	protein_coding	3576	0	0	0	0	0	0	1.903	0.0	0.0	0.0	1.7277	2.9225
ENSG00000224645.1	ENSG00000224645	lncRNA	358	0	0	0	0	0	0	0.0	0.0	0.0	0.0	0.0	0.0
ENSG00000237976.2	RFX5-AS1	lncRNA	647	0	0	0	0	0	0	0.0	0.0	0.0	0.0	0.0	3.5975
ENSG00000143416.21	SELENBP1	protein_coding	2840	0	0	0	0	0	0	0.0	0.0	0.0	0.0	0.0	0.0
ENSG00000159377.11	PSMB4	protein_coding	2067	0	0	0	0	0	0	26.0206	9.3688	25.3429	55.108	48.6313	172.2646
ENSG00000143442.22	POGZ	protein_coding	6655	1	1	1	1	1	1	71.9826	65.19	81.0779	67.676	65.5462	38.4815
ENSG00000238711.1	RNY4P25	misc_RNA	96	0	0	0	0	0	0	0.0	0.0	0.0	0.0	0.0	0.0
ENSG00000143375.15	CGN	protein_coding	5101	1	1	0	0	0	1	138.4158	118.9113	116.6261	77.4036	55.6371	45.6663
ENSG00000252840.1	ENSG00000252840	snoRNA	108	0	0	0	0	0	0	0.0	0.0	0.0	0.0	0.0	3.8595
ENSG00000143367.17	TUFT1	protein_coding	3107	0	0	0	0	0	1	19.2505	15.2117	16.324	15.8986	20.8734	46.4977
ENSG00000232536.1	ENSG00000232536	lncRNA	526	0	0	0	0	0	0	0.0	0.0	0.0	0.0	2.1642	5.4059
ENSG00000207606.1	MIR554	miRNA	96	0	0	0	0	0	0	0.0	0.0	0.0	0.0	0.0	8.2539
ENSG00000223861.1	ENSG00000223861	processed_pseudogene	495	0	0	0	0	1	1	0.0	0.0	0.0	0.0	20.0379	10.9719
ENSG00000143376.14	SNX27	protein_coding	7250	0	0	0	0	0	0	39.3834	38.5027	38.8772	53.9464	41.1399	36.1712
ENSG00000250734.2	ENSG00000250734	lncRNA	535	0	0	0	0	0	0	0.0	0.0	0.0	0.0	0.0	0.0
ENSG00000206635.1	RNU6-1062P	snRNA	107	0	0	0	0	0	0	0.0	0.0	0.0	0.0	0.7068	2.1985
ENSG00000159409.15	CELF3	protein_coding	5582	0	0	0	0	0	1	0.8839	0.9678	3.8262	1.4418	4.4219	0.0
ENSG00000227045.1	ENSG00000227045	lncRNA	386	0	0	0	0	0	0	0.0	0.0	0.0	0.0	0.0	0.0
ENSG00000178796.13	RIIAD1	protein_coding	1772	1	0	0	0	0	0	559.6263	447.1559	479.1709	670.6677	317.6934	4.4204
ENSG00000206980.1	RNU6-662P	snRNA	104	0	0	0	0	0	0	0.0	0.0	0.0	0.0	0.0	0.0
ENSG00000269621.1	ENSG00000269621	lncRNA	629	0	0	0	0	0	0	0.0	0.0	7.9727	5.8666	0.0	0.0
ENSG00000236940.1	ENSG00000236940	processed_pseudogene	462	0	0	0	0	0	0	0.0	0.0	0.0	0.0	0.0	0.0
ENSG00000143436.11	MRPL9	protein_coding	1264	0	1	0	0	0	1	24.3574	15.0632	35.1754	38.5506	27.7018	187.8677
ENSG00000143450.19	OAZ3	protein_coding	3789	0	0	0	0	0	0	0.4955	0.0	0.2319	0.0	3.0926	0.294
ENSG00000249602.1	ENSG00000249602	lncRNA	382	0	0	0	0	0	0	0.0546	0.1738	0.0	0.0425	0.2841	1.2414
ENSG00000232937.1	ENSG00000232937	lncRNA	424	0	0	0	0	0	0	0.0	0.0	0.0	0.0	0.0	0.0
ENSG00000268288.1	ENSG00000268288	lncRNA	515	0	0	0	0	0	0	1.221	0.0	0.0	0.0	1.7366	0.0
ENSG00000182134.17	TDRKH	protein_coding	3093	0	0	0	0	0	0	45.9499	66.6262	49.5611	34.069	29.5514	11.1633
ENSG00000203288.5	TDRKH-AS1	lncRNA	1011	0	0	0	0	0	0	4.66	0.0	0.0	0.0	0.0	0.0
ENSG00000269489.1	ENSG00000269489	lncRNA	549	0	0	0	0	0	0	0.0	0.0	0.0	0.0	0.0	0.0
ENSG00000213171.3	LINGO4	protein_coding	2644	0	0	0	0	0	0	0.0	0.0	0.0	0.0	0.0	0.0
ENSG00000143365.19	RORC	protein_coding	4141	0	0	0	0	0	0	0.0	0.0	0.0	0.0	0.4902	0.0
ENSG00000225556.1	C2CD4D	protein_coding	1757	0	0	0	0	0	0	0.0	0.0	0.0	0.0	0.0	0.0
ENSG00000201134.1	Y_RNA	misc_RNA	102	0	0	0	0	0	0	1.5208	0.0	0.0	0.0	0.0	0.0
ENSG00000234614.1	C2CD4D-AS1	lncRNA	506	0	0	0	0	0	0	0.0	0.0	0.0	0.0	4.7511	0.0
ENSG00000196407.12	THEM5	protein_coding	1161	0	0	0	0	0	0	1.3792	0.0	0.0	0.0	0.8571	0.0
ENSG00000159445.13	THEM4	protein_coding	4798	0	0	0	0	0	1	1.1545	2.6267	3.9821	3.8221	2.3093	13.4104
ENSG00000285651.1	ENSG00000285651	lncRNA	2795	0	0	0	0	0	0	0.0	0.0	0.0	0.0	0.0	0.0
ENSG00000286581.1	ENSG00000286581	lncRNA	661	0	0	0	0	0	0	0.0	0.0	0.0	0.0	0.0	0.0
ENSG00000223810.2	KRT8P28	processed_pseudogene	1390	0	0	0	0	0	0	0.0	0.0	0.0	0.0	0.0	1.2618
ENSG00000197747.9	S100A10	protein_coding	671	0	0	0	0	0	0	67.6673	0.0	0.0	0.0	22.434	502.0626
ENSG00000229021.2	ENSG00000229021	lncRNA	4109	0	0	0	0	0	0	0.0	0.0	0.0	0.0	0.3942	0.0
ENSG00000240667.1	NBPF18P	unprocessed_pseudogene	568	0	0	0	0	0	0	0.0	0.0	0.0	0.0	0.0	1.0463
ENSG00000163191.6	S100A11	protein_coding	563	0	0	0	0	0	0	0.0	0.0	0.0	0.0	3.2026	39.2171
ENSG00000232678.2	SPTLC1P4	processed_pseudogene	260	0	0	0	0	0	0	0.0	0.0	1.9607	1.1317	0.0	0.0
ENSG00000285818.1	ENSG00000285818	unprocessed_pseudogene	1347	0	0	0	0	0	0	0.0	0.0	0.0	0.0	0.0	0.0
ENSG00000182898.4	TCHHL1	protein_coding	3606	0	0	0	0	0	0	0.0	0.0	0.0	0.0	0.2406	0.5734
ENSG00000159450.13	TCHH	protein_coding	6985	0	0	0	0	1	0	0.4277	0.2731	0.688	0.2051	1.3459	0.5193
ENSG00000226716.1	ENSG00000226716	lncRNA	789	0	0	0	0	0	0	0.0	0.0	0.0	0.0	0.0	0.0
ENSG00000233792.3	PUDPP2	transcribed_processed_pseudogene	737	0	0	0	0	0	0	0.0	0.0	0.0	0.0	0.0	0.0
ENSG00000215853.3	RPTN	protein_coding	3569	0	0	0	0	0	0	0.0	0.0	0.0	0.0	0.2677	0.2648
ENSG00000237975.7	FLG-AS1	lncRNA	5842	0	0	0	0	0	0	0.0	0.0	0.2426	0.2629	0.0	2.3439
ENSG00000236427.1	ENSG00000236427	lncRNA	397	0	0	0	0	0	0	0.0	0.0	0.0	0.0	0.0	1.3306
ENSG00000197915.7	HRNR	protein_coding	9629	0	0	0	0	1	1	0.5971	0.2926	0.0	0.4195	4.3994	14.7279
ENSG00000143631.11	FLG	protein_coding	12793	0	0	0	0	0	0	0.9278	0.0	0.1795	0.782	1.8503	8.4745
ENSG00000143520.6	FLG2	protein_coding	9124	0	0	0	0	0	0	0.0	0.0	0.0943	0.0	0.1954	0.2221
ENSG00000183586.8	HMGN3P1	processed_pseudogene	193	0	0	0	0	0	0	0.0	0.0	0.0	0.0	0.0	0.0
ENSG00000143536.7	CRNN	protein_coding	1902	0	0	0	0	0	0	0.0	0.0	0.0	0.0	0.0	0.0
ENSG00000186207.5	LCE5A	protein_coding	860	0	0	0	0	0	0	0.0	0.0	0.0	0.0	0.0	0.0
ENSG00000169509.6	CRCT1	protein_coding	718	0	0	0	0	0	0	0.0	0.0	0.0	0.0	0.0	0.0
ENSG00000185966.4	LCE3E	protein_coding	619	0	0	0	0	0	0	0.0	0.0	0.0	0.0	0.0	0.0
ENSG00000163202.5	LCE3D	protein_coding	625	0	0	0	0	0	0	0.0	0.0	0.0	0.0	0.0	0.0
ENSG00000244057.5	LCE3C	protein_coding	431	0	0	0	0	0	0	0.0	0.0	0.0	0.0	0.0	0.0
ENSG00000187238.5	LCE3B	protein_coding	288	0	0	0	0	0	0	0.0	0.0	0.0	0.0	0.0	0.0
ENSG00000185962.1	LCE3A	protein_coding	270	0	0	0	0	0	0	0.0	0.0	0.0	0.0	0.0	0.0
ENSG00000226947.1	LCEP4	unprocessed_pseudogene	325	0	0	0	0	0	0	0.0	0.0	0.0	0.0	0.0	0.0
ENSG00000285753.1	LCEP3	unprocessed_pseudogene	170	0	0	0	0	0	0	0.0	0.0	0.0	0.0	0.0	0.0
ENSG00000187223.4	LCE2D	protein_coding	625	0	0	0	0	0	0	0.0	0.0	0.0	0.0	0.0	0.0
ENSG00000187180.4	LCE2C	protein_coding	625	0	0	0	0	0	0	0.0	0.0	0.0	0.0	0.0	0.0
ENSG00000159455.9	LCE2B	protein_coding	608	0	0	0	0	0	0	0.0	0.0	0.0	0.0	0.0	0.0
ENSG00000187173.4	LCE2A	protein_coding	611	0	0	0	0	0	0	0.0	0.0	0.0	0.0	0.0	0.0
ENSG00000187170.6	LCE4A	protein_coding	615	0	0	0	0	0	0	0.0	0.0	0.0	0.0	0.0	0.0
ENSG00000198854.5	C1orf68	protein_coding	949	0	0	0	0	0	0	0.0	0.0	0.0	0.0	0.0	0.0
ENSG00000229713.1	LCEP2	unprocessed_pseudogene	351	0	0	0	0	0	0	0.0	0.0	0.0	0.0	0.0	1.3874
ENSG00000233819.1	LCEP1	unprocessed_pseudogene	308	0	0	0	0	0	0	0.0	0.0	0.0	0.0	0.0	0.0
ENSG00000203786.6	KPRP	protein_coding	2492	0	0	0	0	0	0	0.0	0.0	0.0	0.0	0.4568	0.0
ENSG00000240386.4	LCE1F	protein_coding	726	0	0	0	0	0	0	0.0	0.0	0.0	0.0	0.0	0.0
ENSG00000186226.9	LCE1E	protein_coding	1200	0	0	0	0	0	0	0.0	0.0	0.0	0.0	0.0	0.0
ENSG00000172155.10	LCE1D	protein_coding	460	0	0	0	0	0	0	0.0	0.0	0.0	0.0	0.0	0.0
ENSG00000197084.6	LCE1C	protein_coding	718	0	0	0	0	0	0	0.0	0.0	0.0	0.0	0.0	0.0
ENSG00000196734.9	LCE1B	protein_coding	1138	0	0	0	0	0	0	0.0	0.0	0.0	0.0	0.0	0.0
ENSG00000186844.6	LCE1A	protein_coding	625	0	0	0	0	0	0	0.0	0.0	0.0	0.0	0.0	0.0
ENSG00000235942.3	LCE6A	protein_coding	640	0	0	0	0	0	0	0.0	0.0	0.0	0.0	0.0	0.0
ENSG00000285946.1	ENSG00000285946	protein_coding	345	0	0	0	0	0	0	0.0	0.0	0.0	0.0	0.0	0.0
ENSG00000163206.6	SMCP	protein_coding	770	0	0	0	0	0	0	0.0	0.0	0.0	0.0	0.0	0.0
ENSG00000289062.1	ENSG00000289062	lncRNA	1137	0	0	0	0	0	0	0.0	0.0	0.0	0.0	0.0	0.0
ENSG00000163207.7	IVL	protein_coding	2152	0	0	0	0	0	0	0.0	0.0	0.0	0.0	0.0	0.0
ENSG00000224308.1	LINC01527	lncRNA	1997	0	0	0	0	0	0	0.0	0.0	0.0	0.0	0.0	0.0
ENSG00000283227.1	SPRR5	protein_coding	817	0	0	0	0	0	0	0.0	0.0	0.0	0.0	0.0	0.0
ENSG00000184148.4	SPRR4	protein_coding	751	0	0	0	0	0	0	0.0	0.0	0.0	0.0	0.0	0.0
ENSG00000169474.4	SPRR1A	protein_coding	270	0	0	0	0	0	0	0.0	0.0	0.0	0.0	0.0	0.0
ENSG00000163209.15	SPRR3	protein_coding	985	0	0	0	0	0	0	0.0	0.0	0.0	0.0	0.0	0.0
ENSG00000252920.1	ENSG00000252920	snoRNA	133	0	0	0	0	0	0	0.0	0.0	0.0	0.0	0.0	0.0
ENSG00000234262.1	ENSG00000234262	unprocessed_pseudogene	299	0	0	0	0	0	0	0.0	0.0	0.0	0.0	0.0	0.0
ENSG00000169469.9	SPRR1B	protein_coding	619	0	0	0	0	0	0	0.0	0.0	0.0	0.0	0.0	0.0
ENSG00000163216.7	SPRR2D	protein_coding	800	0	0	0	0	0	0	0.0	0.0	0.0	0.0	0.0	0.0
ENSG00000241794.2	SPRR2A	protein_coding	677	0	0	0	0	0	0	0.0	0.0	0.0	0.0	0.0	0.0
ENSG00000196805.8	SPRR2B	protein_coding	676	0	0	0	0	0	0	0.0	0.0	0.0	0.0	0.0	1.1844
ENSG00000203785.9	SPRR2E	protein_coding	692	0	0	0	0	0	0	0.0	0.0	0.0	0.0	0.0	0.0
ENSG00000244094.2	SPRR2F	protein_coding	675	0	0	0	0	0	0	0.0	0.0	0.0	0.0	0.0	0.0
ENSG00000229035.2	SPRR2C	unprocessed_pseudogene	219	0	0	0	0	0	0	0.0	0.0	0.0	0.0	0.0	0.0
ENSG00000159516.9	SPRR2G	protein_coding	589	0	0	0	0	0	0	0.0	0.0	0.0	0.0	0.0	0.0
ENSG00000229699.1	ENSG00000229699	lncRNA	2254	0	0	0	0	0	0	0.0	0.0	0.0	0.0	0.0	0.0
ENSG00000203784.3	LELP1	protein_coding	536	0	0	0	0	0	0	0.0	0.0	0.0	0.0	0.0	0.0
ENSG00000203783.5	PRR9	protein_coding	1222	0	0	0	0	0	1	3.8901	0.0	0.0	0.0	3.6969	0.0
ENSG00000230779.1	ENSG00000230779	processed_pseudogene	927	0	0	0	0	0	0	0.0	0.0	0.0	0.0	0.0	0.0
ENSG00000203782.6	LORICRIN	protein_coding	1245	0	0	0	0	0	0	0.832	0.0	0.0	0.0	0.0	0.0
ENSG00000159527.4	PGLYRP3	protein_coding	2217	0	0	0	0	0	0	0.0	0.0	0.0	0.0	0.0	0.0
ENSG00000163218.15	PGLYRP4	protein_coding	2129	0	0	0	0	0	0	0.0	0.0	0.0	0.0	0.0	0.0
ENSG00000207321.1	RNU6-160P	snRNA	107	0	0	0	0	0	0	0.0	0.0	0.0	0.0	0.0	0.0
ENSG00000163220.11	S100A9	protein_coding	573	0	0	0	0	0	0	0.0	0.0	0.0	0.0	0.0	4.0982
ENSG00000163221.9	S100A12	protein_coding	485	0	0	0	0	0	0	0.0	0.0	0.0	0.0	0.0	0.0
ENSG00000237008.2	LAPTM4BP1	processed_pseudogene	690	0	0	0	0	0	0	0.0	0.0	0.0	0.0	0.0	0.0
ENSG00000143546.10	S100A8	protein_coding	717	0	0	0	0	0	0	0.0	0.0	0.0	0.0	0.0	0.0
ENSG00000224784.2	S100A15A	processed_pseudogene	181	0	0	0	0	0	0	0.0	0.0	0.0	0.0	0.0	0.0
ENSG00000184330.12	S100A7A	protein_coding	4280	0	0	0	0	0	0	0.0	0.0	0.0	0.0	0.0	0.2671
ENSG00000203781.4	S100A7P1	unprocessed_pseudogene	275	0	0	0	0	0	0	0.0	0.0	0.0	0.0	0.0	0.0
ENSG00000197364.7	S100A7L2	protein_coding	339	0	0	0	0	0	0	0.0	0.0	0.0	0.0	0.0	0.0
ENSG00000143556.9	S100A7	protein_coding	442	0	0	0	0	0	0	0.0	0.0	0.0	0.0	0.0	0.0
ENSG00000263841.2	RN7SL44P	misc_RNA	302	0	0	0	0	0	0	0.0	0.0	0.0	0.0	0.0	0.0
ENSG00000238279.2	ENSG00000238279	lncRNA	709	0	0	0	0	0	0	2.0114	0.0	0.0	0.0	0.0	0.0
ENSG00000197956.10	S100A6	protein_coding	673	0	0	0	0	0	0	21.686	0.0	0.0	0.0	4.134	339.553
ENSG00000196420.8	S100A5	protein_coding	756	0	0	0	0	0	0	0.0	0.0	0.0	0.0	0.0	0.0
ENSG00000196154.12	S100A4	protein_coding	755	0	0	0	0	0	0	0.0	0.0	0.0	0.0	2.8833	0.0
ENSG00000188015.10	S100A3	protein_coding	742	0	0	0	0	0	0	0.0	0.0	0.0	0.0	0.0	0.0
ENSG00000196754.13	S100A2	protein_coding	977	0	0	0	0	0	0	0.0	0.0	0.0	0.0	0.0	0.0
ENSG00000285867.1	ENSG00000285867	lncRNA	3176	0	0	0	0	0	0	0.0	0.0	0.0	0.0	0.2707	1.8504
ENSG00000188643.11	S100A16	protein_coding	1172	0	0	0	0	0	0	8.9147	0.0	0.0	0.0	8.6102	685.8485
ENSG00000189334.9	S100A14	protein_coding	1218	0	0	0	0	1	0	0.0	0.0	0.0	0.0	1.0588	361.157
ENSG00000189171.15	S100A13	protein_coding	2184	0	0	0	0	1	0	0.0	0.0	0.3004	0.0	21.1909	1392.1883
ENSG00000271853.5	ENSG00000271853	lncRNA	753	0	0	0	0	0	0	0.0	0.0	0.0	0.0	0.0	4.5112
ENSG00000160678.12	S100A1	protein_coding	2621	0	0	0	0	0	0	0.0	0.0	0.0	0.0	0.0	2.4995
ENSG00000272030.1	ENSG00000272030	lncRNA	831	0	0	0	0	0	0	0.0	0.0	0.0	0.0	0.0	0.9303
ENSG00000160679.13	CHTOP	protein_coding	2553	1	0	1	0	1	1	74.8906	80.8581	49.8411	49.6304	80.0758	89.5637
ENSG00000143553.11	SNAPIN	protein_coding	1205	0	0	0	1	0	0	60.2013	99.1919	95.54	107.006	61.8114	18.2646
ENSG00000143621.17	ILF2	protein_coding	1906	0	0	0	0	0	0	496.0408	645.5359	545.8111	602.5083	659.2309	377.2748
ENSG00000169418.10	NPR1	protein_coding	4185	0	0	0	0	0	0	0.0	0.0	0.0	0.0	1.3344	0.14
ENSG00000274940.1	MIR8083	miRNA	89	0	0	0	0	0	0	0.0	0.0	0.0	0.0	0.0	0.0
ENSG00000242565.3	RN7SL372P	misc_RNA	298	0	0	0	0	0	0	0.0	0.0	0.0	0.0	0.0	0.0
ENSG00000235015.1	GEMIN2P1	processed_pseudogene	752	0	0	0	0	0	0	0.0	0.0	0.0	0.0	0.0	0.0
ENSG00000199565.1	Y_RNA	misc_RNA	102	0	0	0	0	0	0	0.0	2.9497	0.0	0.0	0.0	0.0
ENSG00000143624.14	INTS3	protein_coding	5741	0	0	0	0	0	0	43.4632	25.5717	36.4806	36.7086	34.4611	35.6558
ENSG00000243613.1	ENSG00000243613	lncRNA	235	0	0	0	0	0	0	0.0	0.0	0.0	0.0	0.0	0.0
ENSG00000233222.2	ENSG00000233222	lncRNA	316	0	0	0	0	0	0	0.0	0.0	0.0	0.0	0.0	0.0
ENSG00000143554.14	SLC27A3	protein_coding	4504	0	0	0	0	0	0	2.1077	0.0	0.0	0.0	0.2657	8.7759
ENSG00000207039.1	Y_RNA	misc_RNA	102	0	0	0	0	0	0	0.0	3.1508	0.0	0.0	0.0	0.0
ENSG00000143614.10	GATAD2B	protein_coding	7475	1	0	0	0	0	0	74.7762	64.4516	69.9558	69.7869	51.0633	11.7358
ENSG00000231827.4	ENSG00000231827	transcribed_unprocessed_pseudogene	2040	0	0	0	0	0	0	0.0	0.0	0.0	0.0	0.0	1.7135
ENSG00000223599.1	ENSG00000223599	processed_pseudogene	1309	0	0	0	0	0	0	0.9939	0.0	0.9607	3.1867	1.6541	1.9579
ENSG00000236327.2	ENSG00000236327	processed_pseudogene	271	0	0	0	0	0	0	0.0	0.0	0.0	0.0	0.0	2.5584
ENSG00000284738.2	ENSG00000284738	lncRNA	1325	0	0	0	0	0	0	1.6808	9.93	3.1394	2.5169	5.6395	0.1892
ENSG00000198837.10	DENND4B	protein_coding	5728	0	0	0	0	0	0	6.2481	6.4314	11.0342	10.0336	5.9674	24.2811
ENSG00000160741.17	CRTC2	protein_coding	2631	0	0	0	0	0	0	17.3099	11.096	17.0863	14.8357	12.8292	27.7724
ENSG00000143570.19	SLC39A1	protein_coding	2723	0	0	0	0	0	0	21.7401	14.5992	22.9596	25.441	18.4745	160.8726
ENSG00000285779.1	ENSG00000285779	protein_coding	2253	0	0	0	0	0	0	0.0	0.0	0.0	0.0	0.0	0.0
ENSG00000276584.1	MIR6737	miRNA	70	0	0	0	0	0	0	0.0	0.0	0.0	0.0	0.0	4.127
ENSG00000282386.1	ENSG00000282386	lncRNA	710	0	0	0	0	0	0	0.0	0.0	0.0	0.1798	0.0	0.0
ENSG00000273026.1	ENSG00000273026	lncRNA	415	0	0	0	0	0	0	0.0	0.0	0.0	0.4484	0.0863	0.0
ENSG00000143578.16	CREB3L4	protein_coding	1750	0	0	0	0	0	0	4.9656	3.6001	3.7911	2.6844	2.9129	8.6289
ENSG00000143543.15	JTB	protein_coding	1273	0	0	0	0	0	0	30.0859	29.2551	49.2421	55.5405	25.1088	247.9006
ENSG00000285641.1	ENSG00000285641	protein_coding	1706	0	0	0	0	0	0	0.0	7.2203	0.9782	7.9318	0.5474	18.465
ENSG00000272654.1	ENSG00000272654	lncRNA	1418	0	0	0	0	0	0	0.0	0.0	0.0	0.623	0.0	0.0
ENSG00000143545.10	RAB13	protein_coding	2123	0	0	0	0	0	0	20.2832	0.0	0.0	0.5778	8.3015	0.9496
ENSG00000177954.14	RPS27	protein_coding	625	0	0	0	0	0	0	28.6112	17.329	51.8646	12.1562	75.5051	236.1283
ENSG00000143552.9	NUP210L	protein_coding	5889	0	0	0	0	0	0	0.0	0.9951	0.0643	0.7105	1.906	0.0
ENSG00000231416.1	ENSG00000231416	processed_pseudogene	329	0	0	0	0	0	0	0.0	0.0	0.0	0.0	0.0	0.0
ENSG00000200220.1	RNU6-179P	snRNA	107	0	0	0	0	0	0	0.0	0.0	0.0	0.0	0.0	0.0
ENSG00000231837.2	RPS7P2	processed_pseudogene	607	0	0	0	0	0	0	0.0	0.0	0.0	0.0927	0.0	0.0
ENSG00000263987.1	MIR5698	miRNA	72	0	0	0	0	0	0	0.0	0.0	0.0	0.0	0.0	0.0
ENSG00000143549.21	TPM3	protein_coding	7064	0	1	1	1	1	1	143.5078	169.9974	119.5947	73.7487	112.9142	476.9446
ENSG00000264384.2	RN7SL431P	misc_RNA	305	0	0	0	0	0	0	0.0	0.0	0.0	0.0	0.6903	0.2682
ENSG00000215938.3	MIR190B	miRNA	79	0	0	0	0	0	0	0.0	0.0	0.0	0.0	0.0	0.0
ENSG00000163263.7	C1orf189	protein_coding	674	0	0	0	0	0	0	0.0	0.0	0.0	0.0	0.0	0.0
ENSG00000143612.21	C1orf43	protein_coding	1861	0	0	0	0	1	0	57.2036	62.602	106.1264	107.5426	98.6498	112.4837
ENSG00000143569.19	UBAP2L	protein_coding	3997	0	0	0	0	0	1	237.3061	180.3573	120.2187	145.4841	104.7303	182.4026
ENSG00000201129.1	SNORA58B	snoRNA	136	0	0	0	0	0	0	0.0	0.0	0.0	0.0	0.4604	0.0
ENSG00000143575.15	HAX1	protein_coding	1284	0	0	0	0	0	0	77.8981	50.4067	47.1561	92.3884	30.9638	186.0745
ENSG00000252682.1	ENSG00000252682	snoRNA	68	0	0	0	0	0	0	0.0	0.0	0.0	0.0	0.0	0.0
ENSG00000212292.1	RNU6-239P	snRNA	99	0	0	0	0	0	0	0.0	0.0	0.0	0.0	3.9802	0.0
ENSG00000222457.1	RNU6-121P	snRNA	99	0	0	0	0	0	0	0.0	0.0	0.0	0.0	0.0	0.0
ENSG00000278694.1	ENSG00000278694	unprocessed_pseudogene	234	0	0	0	0	0	0	0.0	0.0	0.0	0.0	0.0	0.0
ENSG00000143595.13	AQP10	protein_coding	2262	0	0	0	0	0	0	0.0	0.0	0.0	0.0	0.5032	0.5218
ENSG00000143515.19	ATP8B2	protein_coding	5974	0	0	0	0	0	1	1.7926	0.0	0.7926	3.1651	2.0987	7.0803
ENSG00000238365.3	RNU7-57P	snRNA	60	0	0	0	0	0	0	0.0	0.0	0.0	0.0	0.0	0.0
ENSG00000237920.2	ENSG00000237920	unprocessed_pseudogene	317	0	0	0	0	0	0	0.0	0.0	0.0	0.0	0.0	0.4036
ENSG00000226855.1	RPSAP17	processed_pseudogene	883	0	0	0	0	0	0	0.0	0.0	0.0	0.0	3.7774	10.1936
ENSG00000228013.1	IL6R-AS1	lncRNA	1756	0	0	0	0	0	0	0.0	0.0	0.0	0.0	0.0	0.0
ENSG00000160712.13	IL6R	protein_coding	5764	0	0	0	1	0	1	1.0626	0.0	0.0	0.0	1.7475	23.1679
ENSG00000228264.1	PSMD8P1	processed_pseudogene	769	0	0	0	0	0	0	0.0	0.0	0.0	0.0	0.0	3.7781
ENSG00000169291.10	SHE	protein_coding	6855	1	0	0	1	0	0	36.5101	64.2802	46.1303	20.7354	40.8794	1.7278
ENSG00000273110.1	ENSG00000273110	lncRNA	681	0	0	0	0	0	0	0.0	0.0	0.0	0.0	0.0	0.0
ENSG00000163239.12	TDRD10	protein_coding	2331	0	0	0	0	0	0	13.1667	7.6712	5.0191	4.704	6.2442	0.0
ENSG00000160714.10	UBE2Q1	protein_coding	3239	1	1	0	1	0	1	138.8351	146.8775	112.6302	79.2467	38.4096	40.3502
ENSG00000229780.1	UBE2Q1-AS1	lncRNA	432	0	0	0	0	0	0	0.0	0.0	0.0	0.0	0.0	5.1095
ENSG00000286391.2	ENSG00000286391	lncRNA	1651	0	0	0	0	0	0	0.0	0.0	0.0	0.0	0.0	0.0
ENSG00000160716.6	CHRNB2	protein_coding	5857	0	0	0	0	0	0	0.0	0.3351	0.3344	0.0	0.0	0.4615
ENSG00000233875.1	ENSG00000233875	lncRNA	321	0	0	0	0	0	0	0.0	0.0	0.0	0.0	0.0	0.0
ENSG00000160710.18	ADAR	protein_coding	7272	1	1	1	1	0	1	394.1161	430.4588	525.5805	562.0291	554.98	90.5909
ENSG00000287064.1	ENSG00000287064	lncRNA	1224	0	0	0	0	0	0	0.0	0.0	0.0	0.0	0.0	1.5442
ENSG00000143603.19	KCNN3	protein_coding	13057	0	1	0	1	1	0	1.4965	0.1503	0.1751	0.2495	1.7073	0.0
ENSG00000163344.6	PMVK	protein_coding	1002	0	0	0	0	0	0	7.9103	0.0	2.8094	3.7809	3.1222	24.9471
ENSG00000270361.1	ENSG00000270361	lncRNA	690	0	0	0	0	0	0	0.9282	0.0	3.3029	0.0	0.0808	0.0
ENSG00000163346.17	PBXIP1	protein_coding	3207	0	0	0	0	0	0	18.2553	14.9447	12.4459	7.3456	7.7898	18.6749
ENSG00000268154.2	Metazoa_SRP	misc_RNA	283	0	0	0	0	0	0	0.0	0.0	0.0	0.0	0.0	0.0
ENSG00000163348.4	PYGO2	protein_coding	3180	1	1	1	1	0	1	100.6146	103.5851	141.8305	145.7535	106.2999	41.8679
ENSG00000271380.1	ENSG00000271380	lncRNA	799	0	0	0	0	0	0	4.8069	0.0	2.8838	0.0	4.5553	0.0
ENSG00000160691.19	SHC1	protein_coding	3481	0	0	1	0	0	1	238.6593	193.8207	140.8587	203.3986	201.8779	46.6543
ENSG00000173207.13	CKS1B	protein_coding	1166	0	0	0	0	0	0	445.1405	606.9131	752.2683	769.9222	376.0218	89.7301
ENSG00000264349.1	MIR4258	miRNA	91	0	0	0	0	0	0	0.0	0.0	0.0	2.7104	0.0	30.476
ENSG00000160688.19	FLAD1	protein_coding	2656	0	0	0	0	0	1	32.4646	32.356	38.5677	43.2848	21.3133	61.7398
ENSG00000163352.6	LENEP	protein_coding	730	0	0	0	0	0	0	0.0	0.0	0.0	0.0	0.06	0.0
ENSG00000289103.1	ENSG00000289103	lncRNA	1309	0	0	0	0	0	0	0.0	0.0	0.0	0.0	0.0	0.0
ENSG00000160685.14	ZBTB7B	protein_coding	4017	0	1	0	0	0	1	5.4607	2.0459	7.5832	6.3404	9.3155	85.8904
ENSG00000163354.15	DCST2	protein_coding	2494	0	0	0	0	0	0	0.0	0.0	0.0	0.0	0.0	1.0757
ENSG00000163357.11	DCST1	protein_coding	2279	0	0	0	0	0	0	0.6045	0.0	1.9307	2.5697	2.5042	0.373
ENSG00000232093.1	DCST1-AS1	lncRNA	822	0	0	0	0	0	0	7.3663	13.285	4.1094	5.007	7.6078	0.0
ENSG00000143537.14	ADAM15	protein_coding	4508	0	0	0	0	0	1	23.6743	21.8964	37.8478	28.7519	36.1441	101.843
ENSG00000243364.8	EFNA4	protein_coding	1254	1	0	1	1	1	1	14.6232	5.4084	17.6451	18.2618	35.5101	19.2361
ENSG00000251246.1	ENSG00000251246	protein_coding	1042	0	0	0	0	0	0	0.0	0.0	0.0	0.0	0.0	0.0
ENSG00000143590.14	EFNA3	protein_coding	1817	0	0	0	0	0	0	33.2409	25.6804	34.9451	34.4555	27.9909	5.006
ENSG00000202027.1	Y_RNA	misc_RNA	109	0	0	0	0	0	0	0.0	0.0	0.0	0.0	0.0	0.0
ENSG00000169242.12	EFNA1	protein_coding	1552	0	0	0	0	1	0	0.0	0.0	0.0	1.0232	16.1031	99.9239
ENSG00000169241.19	SLC50A1	protein_coding	1346	0	0	0	0	0	0	12.859	0.0	2.4638	7.1316	2.4219	16.4132
ENSG00000179085.8	DPM3	protein_coding	517	0	0	0	0	0	0	2.0791	7.57	10.6978	4.9884	4.011	16.9948
ENSG00000223452.3	HMGN2P18	processed_pseudogene	270	0	0	0	0	0	0	0.0	0.0	0.0	0.0	0.0	1.7425
ENSG00000163463.13	KRTCAP2	protein_coding	3263	0	0	0	0	0	0	11.846	40.9851	28.3351	42.8682	11.5099	60.5071
ENSG00000273088.2	ENSG00000273088	protein_coding	753	0	0	0	0	0	0	4.0515	0.0	0.0	0.0285	0.1162	0.6006
ENSG00000163462.19	TRIM46	protein_coding	3318	0	0	0	0	0	0	0.6967	1.6899	0.3745	0.0	2.653	1.1916
ENSG00000185499.17	MUC1	protein_coding	1811	0	0	0	0	0	0	0.0	0.0	0.0	0.0	0.0	0.0
ENSG00000231064.8	THBS3-AS1	lncRNA	1632	0	0	0	0	0	0	0.0	0.0	0.0	0.0	0.0	0.0
ENSG00000284586.1	MIR92B	miRNA	96	0	0	0	0	0	0	0.0	0.0	0.0	0.0	0.0	0.0
ENSG00000169231.13	THBS3	protein_coding	3200	0	0	0	0	0	0	2.4237	1.904	0.0	1.4433	3.4381	0.0
ENSG00000173171.15	MTX1	protein_coding	2579	0	0	0	0	0	0	7.4618	4.7482	4.6426	11.8927	4.9412	41.2859
ENSG00000236263.1	ENSG00000236263	lncRNA	568	0	0	0	0	0	0	0.0	0.0	0.0	0.0	0.0	0.0
ENSG00000160766.15	GBAP1	transcribed_unprocessed_pseudogene	3315	0	0	0	0	0	0	0.0	0.0	0.617	0.3152	0.9904	7.0519
ENSG00000236675.1	MTX1P1	unprocessed_pseudogene	838	0	0	0	0	0	0	0.0	1.428	2.3729	9.3696	2.1754	60.6191
ENSG00000177628.16	GBA	protein_coding	2387	0	0	0	0	0	0	3.3714	0.0	0.0	0.9923	1.6587	23.6591
ENSG00000160767.22	FAM189B	protein_coding	3190	0	0	0	0	0	0	3.5984	2.5726	10.7188	12.1305	21.3697	16.7908
ENSG00000116521.11	SCAMP3	protein_coding	1545	0	0	0	0	0	0	25.6043	38.1169	24.8829	20.0033	9.6728	45.6366
ENSG00000176444.19	CLK2	protein_coding	2702	0	0	0	0	1	0	61.1177	51.1016	49.3596	62.3371	21.679	26.9008
ENSG00000143630.10	HCN3	protein_coding	3838	0	0	0	0	0	0	0.0	0.0	0.0	0.0	2.4004	0.0
ENSG00000143627.19	PKLR	protein_coding	3047	0	0	0	0	0	0	0.0	0.0	0.0	0.0	1.4126	0.0
ENSG00000160752.15	FDPS	protein_coding	2017	0	0	0	0	0	0	55.9234	27.3171	5.1039	10.0665	6.7733	365.6719
ENSG00000225855.7	RUSC1-AS1	lncRNA	1836	0	0	0	0	0	0	1.7024	0.0	0.644	1.7213	1.2184	18.3283
ENSG00000160753.16	RUSC1	protein_coding	3436	0	0	0	0	0	0	7.6539	6.0705	22.1161	24.4319	25.7633	35.1075
ENSG00000116539.14	ASH1L	protein_coding	12184	1	1	1	1	1	1	25.5952	23.3869	22.4396	16.155	20.2304	26.7072
ENSG00000283701.1	MIR555	miRNA	96	0	0	0	0	0	0	0.0024	0.0327	0.0001	0.0016	0.0168	0.0238
ENSG00000207134.1	RNU6-106P	snRNA	107	0	0	0	0	0	0	0.0	0.0	0.0	0.0	0.0	0.0
ENSG00000227773.1	ASH1L-IT1	lncRNA	448	0	0	0	0	0	0	0.0	0.0	0.0	0.0	0.0	0.0
ENSG00000207144.1	RNU6-1297P	snRNA	104	0	0	0	0	0	0	0.0	0.0	0.0	0.0	0.0	0.0
ENSG00000237872.4	POU5F1P4	processed_pseudogene	1085	0	0	0	0	0	0	0.0	0.0	0.0	0.4048	4.7176	39.733
ENSG00000235919.5	ASH1L-AS1	lncRNA	1225	0	0	0	0	1	1	0.3862	0.0	0.0	0.0	6.6877	8.5193
ENSG00000271267.1	ENSG00000271267	processed_pseudogene	257	0	0	0	0	0	0	0.0	0.0	0.0	0.0	6.3033	1.4131
ENSG00000225082.2	DAP3P1	unprocessed_pseudogene	278	0	0	0	0	0	0	0.0	0.0	0.0	0.0	0.0	1.9596
ENSG00000223503.1	ENSG00000223503	processed_pseudogene	662	0	0	0	0	0	0	0.0	0.0	0.0	0.0	0.9079	0.0
ENSG00000232519.2	ENSG00000232519	lncRNA	220	0	0	0	0	0	0	0.0	0.0	0.0	0.0	0.0	0.0
ENSG00000125459.17	MSTO1	protein_coding	2490	0	0	0	0	0	0	2.3563	0.0	4.751	11.3792	34.9569	163.8557
ENSG00000246203.2	ENSG00000246203	unprocessed_pseudogene	2505	0	0	0	0	0	0	0.5458	0.0	1.9195	4.4859	8.6015	11.9062
ENSG00000287839.1	ENSG00000287839	lncRNA	1259	0	0	0	0	0	0	0.0	0.0	0.0	0.0	1.8083	10.3322
ENSG00000163374.20	YY1AP1	protein_coding	3073	1	1	1	1	1	1	146.8863	142.4303	135.5543	148.6381	188.4678	144.6193
ENSG00000132676.16	DAP3	protein_coding	2056	1	1	0	0	0	1	64.1413	68.8457	85.758	94.6701	80.197	114.2803
ENSG00000227673.1	ENSG00000227673	lncRNA	157	0	0	0	0	0	0	0.0	0.0	0.0	0.0	0.0	0.0
ENSG00000203761.5	MSTO2P	unprocessed_pseudogene	1709	0	0	0	0	0	0	0.0	7.8663	2.372	5.6508	9.6192	107.3082
ENSG00000116580.20	GON4L	protein_coding	7771	0	1	0	1	0	1	55.8898	59.027	53.8597	58.7793	69.9138	66.1415
ENSG00000234937.1	ENSG00000234937	processed_pseudogene	941	0	0	0	0	0	0	0.0	0.0	0.0	0.0	0.0	0.0
ENSG00000132718.9	SYT11	protein_coding	5182	1	1	1	1	0	0	30.3552	25.7158	23.7831	23.2547	14.7166	0.7486
ENSG00000283442.1	U4	snRNA	106	0	0	0	0	0	0	0.0	0.0	0.0	0.0	0.0	0.0
ENSG00000143622.11	RIT1	protein_coding	3390	0	0	0	0	1	1	7.2749	0.0	0.0	0.1096	32.7574	14.9253
ENSG00000132680.11	KHDC4	protein_coding	4499	0	0	0	1	0	1	25.9208	23.4749	15.9495	14.8432	34.485	60.1887
ENSG00000207475.1	SNORA80E	snoRNA	137	0	0	0	0	0	0	0.0	0.0	0.0	0.0	0.0	4.127
ENSG00000280466.1	SCARNA4	scaRNA	128	0	0	0	0	0	0	0.0	0.0	0.0	0.0	0.1082	0.0
ENSG00000281394.1	SCARNA4	scaRNA	129	0	0	0	0	0	0	0.0	0.0	0.0	0.0	0.1086	0.0
ENSG00000173080.6	RXFP4	protein_coding	1450	0	0	0	0	0	0	0.0	0.0	0.358	0.4268	0.0	0.0
ENSG00000116584.21	ARHGEF2	protein_coding	4727	0	0	0	0	0	0	6.4688	0.0	0.1578	0.2993	9.3987	37.4811
ENSG00000277817.1	MIR6738	miRNA	64	0	0	0	0	0	1	0.0	0.0	0.0	0.0	0.0	0.0
ENSG00000273002.1	ARHGEF2-AS2	lncRNA	2157	0	0	0	0	0	0	0.0	0.0	0.0	0.9158	0.0	0.5491
ENSG00000224276.1	ARHGEF2-AS1	lncRNA	401	0	0	0	0	0	0	0.0	0.0	0.0	0.0	0.0	0.0
ENSG00000285677.2	ENSG00000285677	lncRNA	1553	0	0	0	0	0	1	0.0	0.0	0.0	0.0	1.6126	1.3369
ENSG00000163479.14	SSR2	protein_coding	5166	0	0	0	0	0	1	51.3312	44.1459	108.5344	112.1227	108.9783	108.2825
ENSG00000160803.8	UBQLN4	protein_coding	3582	0	0	0	0	0	0	18.5541	15.5387	20.7177	21.0681	22.0946	118.332
ENSG00000116586.12	LAMTOR2	protein_coding	868	0	0	0	0	0	0	21.933	53.8269	27.7511	28.0622	8.3998	100.0077
ENSG00000132698.15	RAB25	protein_coding	1100	0	0	0	0	0	0	9.8888	26.6989	13.9096	14.8481	42.2215	242.9598
ENSG00000254726.3	MEX3A	protein_coding	6591	1	1	1	1	0	1	13.1636	10.5273	10.3298	11.8044	12.3761	7.0993
ENSG00000160789.24	LMNA	protein_coding	3616	0	0	0	0	1	0	85.7042	57.9221	47.1402	50.3572	69.8165	383.4878
ENSG00000196189.14	SEMA4A	protein_coding	3249	0	0	0	0	0	0	0.0	0.0	0.0	0.374	0.3376	4.5993
ENSG00000252236.1	ENSG00000252236	snoRNA	141	0	0	0	0	0	0	0.0	0.0	0.0	0.0	0.0	0.0
ENSG00000160785.14	SLC25A44	protein_coding	6952	1	1	1	0	1	1	67.3042	59.6006	91.6756	106.2544	114.2794	126.9956
ENSG00000260238.6	PMF1-BGLAP	protein_coding	1007	0	0	0	0	0	0	0.0	0.0	0.0	0.0	0.0	0.0
ENSG00000160783.19	PMF1	protein_coding	1275	0	0	0	0	0	0	2.3942	4.1937	4.7996	7.7104	2.8175	78.3114
ENSG00000242252.2	BGLAP	protein_coding	931	0	0	0	0	0	0	0.0	0.0	0.0	0.0	0.0	0.0
ENSG00000160781.17	PAQR6	protein_coding	2277	0	0	0	0	0	0	0.4087	0.0	0.0	0.0	0.0	0.0
ENSG00000198952.8	SMG5	protein_coding	4559	0	0	0	0	1	1	32.4292	36.3444	36.4188	26.9941	43.3847	153.2931
ENSG00000163472.19	TMEM79	protein_coding	2442	1	0	0	1	0	1	7.4315	5.2912	11.6598	12.3437	24.43	9.3922
ENSG00000198715.13	GLMP	protein_coding	1941	1	0	0	0	0	0	7.9656	5.9534	11.5936	6.9975	6.7673	15.5199
ENSG00000189030.10	VHLL	protein_coding	684	0	0	0	0	0	0	0.0	0.0	0.0	0.0	2.7291	0.0
ENSG00000163468.15	CCT3	protein_coding	2048	0	0	0	0	0	0	382.0243	489.3874	328.6155	394.6533	338.0397	678.688
ENSG00000163467.12	TSACC	protein_coding	751	0	0	0	0	0	0	0.0	0.0	0.0	0.0	0.0	4.6545
ENSG00000132677.13	RHBG	protein_coding	2424	0	0	0	0	0	0	0.4691	0.0	1.9067	0.8105	1.8923	0.0
ENSG00000237390.1	ENSG00000237390	lncRNA	5586	0	0	0	0	0	0	0.0	0.0	0.0	0.0	0.0	0.4226
ENSG00000125462.19	MIR9-1HG	lncRNA	4774	0	0	0	0	0	0	0.0743	0.0	0.0	0.0	10.4533	86.0426
ENSG00000207933.3	MIR9-1	miRNA	89	0	0	0	0	0	0	0.0	0.0	0.0	0.0	0.0	0.0
ENSG00000116604.19	MEF2D	protein_coding	5912	0	0	0	0	0	0	12.0422	14.2172	6.7988	5.5166	14.5299	10.9205
ENSG00000206651.1	Y_RNA	misc_RNA	113	0	0	0	0	0	0	0.0	0.0	0.0	0.0	0.0	3.9444
ENSG00000288835.1	ENSG00000288835	lncRNA	597	0	0	0	0	0	0	0.0	0.0	0.0	0.0	0.0	0.0
ENSG00000289593.1	ENSG00000289593	lncRNA	398	0	0	0	0	0	0	0.0	0.0	0.0	1.0492	0.0	1.5554
ENSG00000260460.1	ENSG00000260460	lncRNA	1828	0	0	0	0	0	0	0.0	0.0	0.0	0.0	0.0	0.3341
ENSG00000183856.11	IQGAP3	protein_coding	6013	0	1	0	0	0	0	18.9204	27.2245	32.6162	44.6452	30.4522	56.7531
ENSG00000187862.13	TTC24	protein_coding	2958	1	0	0	0	1	0	8.95	2.4246	6.4752	1.7945	7.2159	0.0
ENSG00000163382.13	NAXE	protein_coding	6541	0	0	0	0	0	0	8.1706	18.3217	16.7066	26.8116	5.0722	25.3592
ENSG00000160818.17	GPATCH4	protein_coding	2464	0	0	0	0	1	1	12.794	6.9688	13.1314	5.8712	11.1639	40.5877
ENSG00000272971.1	ENSG00000272971	lncRNA	547	0	0	0	0	0	0	0.0	0.0	0.0	0.0	0.0	0.0
ENSG00000132702.13	HAPLN2	protein_coding	1650	0	0	0	0	0	0	0.0	0.0	0.0	0.0	0.0	0.0
ENSG00000272068.1	BCAN-AS1	lncRNA	3222	0	0	0	0	0	0	0.0	0.0	0.0	0.1672	0.2137	0.0
ENSG00000132692.19	BCAN	protein_coding	3297	0	0	0	0	0	0	0.0	0.0	0.0	0.0	0.0	0.0
ENSG00000272405.1	ENSG00000272405	lncRNA	3222	0	0	0	0	0	0	0.0	0.0	0.0	0.0	0.0	0.0
ENSG00000229953.1	ENSG00000229953	lncRNA	758	0	0	0	0	0	0	0.0	0.0	0.0	0.0	0.0	0.0
ENSG00000132688.11	NES	protein_coding	5568	0	0	0	0	1	0	3.1768	0.5981	4.4846	0.6217	11.0607	1.0399
ENSG00000237588.2	ENSG00000237588	lncRNA	4122	0	0	0	0	0	0	0.0	0.0	0.0	0.0	0.2723	0.0
ENSG00000285570.1	ENSG00000285570	lncRNA	956	0	0	0	0	0	0	0.0	0.0	0.0	0.5681	0.0	0.0
ENSG00000143320.9	CRABP2	protein_coding	1033	0	0	0	0	0	0	2.9645	0.0	0.0	0.0	8.0912	2.8885
ENSG00000223356.1	ENSG00000223356	lncRNA	433	0	0	0	0	1	0	0.0	0.0	0.0	0.0	0.0	2.6782
ENSG00000143319.17	ISG20L2	protein_coding	3303	0	0	0	0	1	1	2.3618	0.0	1.5681	0.3223	9.8097	53.2596
ENSG00000143303.12	METTL25B	protein_coding	2271	0	0	0	0	0	0	21.3155	3.3722	8.7414	8.0222	9.1785	21.2853
ENSG00000143314.12	MRPL24	protein_coding	990	0	0	0	0	0	0	39.2146	22.3029	12.9925	16.2331	4.1893	94.3347
ENSG00000143321.19	HDGF	protein_coding	2309	0	0	1	1	0	1	170.6551	195.3463	123.8409	97.3194	120.6574	319.5329
ENSG00000143294.15	PRCC	protein_coding	2068	1	1	1	0	1	1	139.2165	119.0903	145.0027	114.8839	155.7328	119.5829
ENSG00000287624.1	ENSG00000287624	lncRNA	689	0	0	0	0	1	0	1.301	0.0	0.0	0.0	6.3191	0.0
ENSG00000027869.12	SH2D2A	protein_coding	1673	0	0	0	0	0	0	0.0	0.0	0.0	0.0	0.0	0.0
ENSG00000198400.13	NTRK1	protein_coding	3052	0	0	0	0	0	0	0.0	0.0	0.0	0.0	0.0	0.0
ENSG00000027644.5	INSRR	protein_coding	5200	0	0	0	0	0	0	0.0	0.0	0.0	0.0	0.0	0.0
ENSG00000187800.14	PEAR1	protein_coding	4970	0	0	0	0	0	0	0.0924	0.0	0.3079	0.8755	0.6879	0.0
ENSG00000160838.14	LRRC71	protein_coding	1977	0	0	0	0	0	0	0.0	0.0	0.0	0.0	1.1778	0.0
ENSG00000132694.19	ARHGEF11	protein_coding	7261	0	0	1	1	0	0	29.1375	22.6532	22.2586	27.9802	30.3709	48.6348
ENSG00000211581.1	MIR765	miRNA	114	0	0	0	0	0	0	0.0	0.0	0.0	0.0	0.0	0.0
ENSG00000266160.2	RN7SL612P	misc_RNA	295	0	0	0	0	0	0	0.0	0.0	0.0	0.0	0.0	0.0
ENSG00000237842.2	SMU1P1	processed_pseudogene	1531	0	0	0	0	0	0	0.9347	1.1345	0.0	0.5709	0.8579	6.1675
ENSG00000224520.2	KRT8P45	processed_pseudogene	1447	0	0	0	0	0	0	0.0	0.0	0.0	0.0	0.0	56.8106
ENSG00000253831.3	ETV3L	protein_coding	1977	0	0	0	0	0	0	0.0	0.0	0.0	0.0	7.0545	9.4041
ENSG00000117036.12	ETV3	protein_coding	5282	1	1	1	1	1	1	52.2579	38.1557	33.8678	26.9965	53.4686	88.5725
ENSG00000235700.1	CYCSP52	processed_pseudogene	310	0	0	0	0	0	0	0.0	0.0	0.0	0.0	0.6035	0.0
ENSG00000229961.3	ENSG00000229961	transcribed_unprocessed_pseudogene	5777	0	0	0	0	1	0	0.0	0.0	0.0	0.0	0.6793	0.0
ENSG00000284592.2	ENSG00000284592	unprocessed_pseudogene	262	0	0	0	0	0	0	0.0	0.0	0.0	0.0	0.0	0.0
ENSG00000228239.1	ENSG00000228239	lncRNA	399	0	0	0	0	0	0	0.0	0.0	0.0	0.0	0.0	0.0
ENSG00000271736.2	LINC02772	lncRNA	1573	0	0	0	0	0	0	0.0	0.0	0.0	0.0	0.0	0.0
ENSG00000286073.1	ENSG00000286073	unprocessed_pseudogene	1121	0	0	0	0	0	0	0.0	0.0	0.0	0.0	0.0	0.0
ENSG00000286151.1	ENSG00000286151	unprocessed_pseudogene	1095	0	0	0	0	0	0	0.0	0.0	0.0	0.0	0.0	0.0
ENSG00000286005.1	ENSG00000286005	unprocessed_pseudogene	271	0	0	0	0	0	0	0.0	0.0	0.0	0.0	0.0	0.0
ENSG00000143297.19	FCRL5	protein_coding	5385	0	0	0	0	0	0	0.0	0.0	0.0	0.0	0.0	0.2713
ENSG00000163518.11	FCRL4	protein_coding	3466	0	0	0	0	0	0	0.0	0.0	0.0	0.0	0.2458	0.0
ENSG00000236731.1	ENSG00000236731	unprocessed_pseudogene	505	0	0	0	0	0	0	0.0	0.0	0.0	0.0	0.0	0.0
ENSG00000233712.1	ENSG00000233712	unprocessed_pseudogene	552	0	0	0	0	0	0	0.0	0.0	0.0	0.0	0.0	0.0
ENSG00000160856.21	FCRL3	protein_coding	4638	0	0	0	0	0	0	0.0	0.0	0.0	0.0	0.0	0.0
ENSG00000227217.1	ENSG00000227217	lncRNA	758	0	0	0	0	0	0	0.0	0.0	0.0	0.0	0.0	0.0
ENSG00000231700.3	ENSG00000231700	processed_pseudogene	558	0	0	0	0	0	0	0.834	0.0	0.0	0.0	1.0272	0.0
ENSG00000232366.1	VDAC1P9	processed_pseudogene	841	0	0	0	0	0	0	0.0	0.0	0.0	0.0	0.0	0.0
ENSG00000132704.16	FCRL2	protein_coding	4448	0	0	0	0	0	0	0.0	0.0	0.0	0.0	0.0	0.0
ENSG00000163534.15	FCRL1	protein_coding	3069	0	0	0	0	0	0	0.0	0.0	0.0	0.0	0.6198	0.0
ENSG00000073754.6	CD5L	protein_coding	2204	0	0	0	0	0	0	0.0	0.0	0.0	0.0	0.0	0.0
ENSG00000227425.1	MRPS21P2	processed_pseudogene	264	0	0	0	0	0	0	0.0	0.0	0.0	0.0	0.0	0.0
ENSG00000236957.7	ENSG00000236957	transcribed_unprocessed_pseudogene	1041	0	0	0	0	0	0	0.0	0.0	0.0	0.0	0.0	0.0
ENSG00000183853.18	KIRREL1	protein_coding	7519	0	0	0	0	1	0	1.6664	0.0	0.0	0.0	0.244	0.517
ENSG00000226520.1	KIRREL1-IT1	lncRNA	587	0	0	0	0	0	0	0.0	0.0	0.0	0.9215	0.0	0.0
ENSG00000288460.1	SMIM42	protein_coding	1015	0	0	0	0	0	0	0.0	0.0	0.0	0.0	0.0	0.0
ENSG00000231666.7	LINC01704	lncRNA	1301	0	0	0	0	0	0	0.0	0.0	0.0	0.0	0.0	0.0
ENSG00000227295.2	ELL2P1	processed_pseudogene	1906	0	0	0	0	0	0	0.3623	0.8467	0.4789	0.0	0.7392	0.0
ENSG00000158473.8	CD1D	protein_coding	3784	0	0	0	0	0	0	0.0	0.0	0.0	0.0	0.0	0.0
ENSG00000229914.1	ENSG00000229914	processed_pseudogene	499	0	0	0	0	0	0	0.0	0.0	0.0	0.0	0.0	0.0
ENSG00000176320.2	ENSG00000176320	lncRNA	1999	0	0	0	0	0	0	0.0	0.0	0.0	0.0	0.0	0.0
ENSG00000158477.7	CD1A	protein_coding	1809	0	0	0	0	0	0	0.0	0.0	0.0	0.0	0.0	0.0
ENSG00000230942.1	HMGN1P5	processed_pseudogene	263	0	0	0	0	0	0	0.0	0.0	0.0	0.0	0.0	0.0
ENSG00000158481.13	CD1C	protein_coding	2442	0	0	0	0	0	0	0.0	0.0	0.0	0.0	0.0	0.0
ENSG00000158485.11	CD1B	protein_coding	1391	0	0	0	0	0	0	0.0	0.0	0.0	0.0	0.0	0.0
ENSG00000158488.16	CD1E	protein_coding	1919	0	0	0	0	0	0	0.0	0.0	0.0	0.0	0.0	0.0
ENSG00000186306.1	OR10T2	protein_coding	945	0	0	0	0	0	0	0.0	0.0	0.0	0.0	0.0	0.0
ENSG00000180708.6	OR10K2	protein_coding	3023	0	0	0	0	0	0	0.0	0.0	0.0	0.0	0.0	0.0
ENSG00000203758.4	OR10T1P	unprocessed_pseudogene	947	0	0	0	0	0	0	0.0	0.0	0.0	0.0	0.0	0.0
ENSG00000236257.1	EI24P2	processed_pseudogene	1076	0	0	0	0	0	0	0.0	0.0	0.1986	0.0	0.0	0.0
ENSG00000173285.5	OR10K1	protein_coding	3775	0	0	0	0	0	0	0.0	0.0	0.0	0.0	0.0	0.0
ENSG00000198965.5	OR10R2	protein_coding	1132	0	0	0	0	0	0	0.0	0.0	0.0	0.0	0.0	0.0
ENSG00000236656.1	ENSG00000236656	lncRNA	2597	0	0	0	0	0	0	0.0	0.0	0.0	0.0	0.0	0.2972
ENSG00000198703.2	OR10R3P	unprocessed_pseudogene	942	0	0	0	0	0	0	0.0	0.0	0.0	0.0	0.7394	0.0
ENSG00000227445.1	OR10R1P	unprocessed_pseudogene	1141	0	0	0	0	0	0	0.0	0.0	0.0	0.0	0.3419	0.0
ENSG00000231434.1	HSP90AA3P	processed_pseudogene	2167	0	0	0	0	0	0	0.0	0.0	0.1851	1.4407	0.3049	2.5006
ENSG00000197532.3	OR6Y1	protein_coding	5128	0	0	0	0	0	0	0.0	0.0	0.0	0.0	0.0	0.0
ENSG00000186440.3	OR6P1	protein_coding	3255	0	0	0	0	0	0	0.0	0.0	0.0	0.0	0.0	0.4995
ENSG00000279111.2	OR10X1	protein_coding	981	0	0	0	0	0	0	0.0	0.0	0.0	0.0	0.0	0.0
ENSG00000198967.5	OR10Z1	protein_coding	6323	0	0	0	0	0	0	0.0	0.0	0.0	0.0	0.1807	0.372
ENSG00000163554.15	SPTA1	protein_coding	8018	0	0	0	0	0	0	0.0	0.0	0.0	0.0	5.1891	0.0
ENSG00000231237.1	OR6K1P	unprocessed_pseudogene	971	0	0	0	0	0	0	0.0	0.0	0.0	0.0	0.0	0.8543
ENSG00000196171.3	OR6K2	protein_coding	975	0	0	0	0	0	0	0.0	0.0	0.0	0.0	0.6328	0.0
ENSG00000203757.2	OR6K3	protein_coding	1844	0	0	0	0	0	0	0.0	0.0	0.0	0.0	0.0	0.7624
ENSG00000180437.5	OR6K4P	unprocessed_pseudogene	955	0	0	0	0	0	0	0.0	0.0	0.0	0.0	0.0	0.0
ENSG00000226949.1	OR6K5P	unprocessed_pseudogene	945	0	0	0	0	0	0	0.0	0.0	0.0	0.0	0.0	0.0
ENSG00000197403.5	OR6N1	protein_coding	2640	0	0	0	0	0	0	0.0	0.0	0.0	0.0	0.0	0.0
ENSG00000180433.6	OR6K6	protein_coding	1172	0	0	0	0	0	0	0.0	0.0	0.0	0.0	0.0	0.0
ENSG00000188340.3	OR6N2	protein_coding	3455	0	0	0	0	0	0	0.0	0.0	0.0	0.0	0.0	0.0
ENSG00000229724.1	OR2AQ1P	unprocessed_pseudogene	200	0	0	0	0	0	0	0.0	0.0	0.0	0.0	0.0	0.0
ENSG00000180409.3	OR10AA1P	unprocessed_pseudogene	937	0	0	0	0	0	0	0.0	0.0	0.0	0.0	0.0	0.0
ENSG00000163563.8	MNDA	protein_coding	1716	0	0	0	0	0	0	0.0	0.0	0.0	0.0	0.0	0.0
ENSG00000229849.1	PYHIN5P	unprocessed_pseudogene	723	0	0	0	0	0	0	0.0	0.0	0.0	0.0	0.0	0.0
ENSG00000163564.15	PYHIN1	protein_coding	2088	0	0	0	0	0	0	0.0	0.0	0.0	0.0	0.0	0.0
ENSG00000163565.20	IFI16	protein_coding	4138	0	0	0	0	0	0	4.1094	0.6081	0.0	0.0	0.672	20.4789
ENSG00000163568.15	AIM2	protein_coding	1394	0	0	0	0	0	0	0.0	0.0	0.0	0.0	0.5227	0.0298
ENSG00000233473.2	RAD1P2	processed_pseudogene	663	0	0	0	0	0	0	0.0	0.0	0.0	0.0	0.0	0.0
ENSG00000162706.13	CADM3	protein_coding	3739	0	0	0	0	0	0	0.1686	0.0	0.0	0.0	0.0	0.0
ENSG00000222552.1	RNA5SP60	rRNA_pseudogene	87	0	0	0	0	0	0	0.0	0.0	0.0	0.0	0.0	0.0
ENSG00000225670.4	CADM3-AS1	lncRNA	5044	0	0	0	0	0	0	0.0	0.0	0.1984	0.0	0.0	0.0
ENSG00000213088.12	ACKR1	protein_coding	1902	0	0	0	0	0	0	0.0	0.0	0.0	0.0	0.0	0.0
ENSG00000215846.6	MPTX1	processed_pseudogene	609	0	0	0	0	0	0	0.0	0.0	0.0	0.0	0.0	0.0
ENSG00000248642.1	OR10J2P	unprocessed_pseudogene	961	0	0	0	0	0	0	0.0	0.0	0.0	0.0	1.1845	0.0
ENSG00000179639.11	FCER1A	protein_coding	1165	0	0	0	0	0	0	0.0	0.0	0.0	0.0	0.0	0.0
ENSG00000196266.6	OR10J3	polymorphic_pseudogene	940	0	0	0	0	0	0	0.0	0.0	0.0	0.0	0.0	1.4839
ENSG00000228560.1	ENSG00000228560	lncRNA	1063	0	0	0	0	0	0	0.0	0.0	0.0	0.0	0.0	0.0
ENSG00000248442.2	OR10J7P	unitary_pseudogene	934	0	0	0	0	0	0	0.0	0.0	0.0	0.0	0.6435	0.0
ENSG00000251686.1	OR10J8P	unprocessed_pseudogene	929	0	0	0	0	0	0	0.0	0.0	0.0	0.0	0.0	0.8396
ENSG00000249197.1	OR10J9P	unprocessed_pseudogene	987	0	0	0	0	0	0	0.0	0.0	0.0	0.0	0.0	1.1959
ENSG00000249730.1	OR10J4	polymorphic_pseudogene	935	0	0	0	0	0	0	0.0	0.0	0.0	0.0	0.0	0.0
ENSG00000196184.10	OR10J1	protein_coding	3503	0	0	0	0	0	0	0.0	0.0	0.0	0.0	0.325	0.0
ENSG00000224943.1	LINC02819	lncRNA	853	0	0	0	0	0	0	0.0	0.0	0.0	0.0	0.0	0.0
ENSG00000289484.1	ENSG00000289484	lncRNA	2366	0	0	0	0	0	0	0.0	0.0	0.0	0.0	0.0	0.0
ENSG00000184155.8	OR10J5	protein_coding	930	0	0	0	0	0	0	0.0	0.0	0.0	0.0	0.0	0.0
ENSG00000231100.1	ENSG00000231100	unprocessed_pseudogene	666	0	0	0	0	0	0	0.0	0.0	0.0	0.0	0.0	2.7451
ENSG00000271890.1	OR10AE1P	unprocessed_pseudogene	1029	0	0	0	0	0	0	0.0	0.0	0.0	0.0	0.0	0.0
ENSG00000132703.4	APCS	protein_coding	925	0	0	0	0	0	0	0.0	0.0	0.0	0.0	0.0	0.0
ENSG00000158731.2	OR10J6P	unprocessed_pseudogene	930	0	0	0	0	0	0	0.0	0.0	0.0	0.0	0.8774	0.0
ENSG00000276632.1	ENSG00000276632	processed_pseudogene	470	0	0	0	0	0	0	0.0	0.0	0.0	0.0	0.0	0.0
ENSG00000223603.1	CRPP1	unprocessed_pseudogene	625	0	0	0	0	0	0	0.0	0.0	0.0	0.0	0.0	0.1849
ENSG00000132693.12	CRP	protein_coding	2015	0	0	0	0	0	0	0.0	0.0	0.0	0.0	0.5649	0.0
ENSG00000235226.1	ENSG00000235226	processed_pseudogene	420	0	0	0	0	0	0	0.0	0.0	0.0	0.0	0.0	0.0
ENSG00000288775.1	ENSG00000288775	lncRNA	612	0	0	0	0	0	0	0.0	0.0	0.0	0.0	2.9331	0.0
ENSG00000158716.9	DUSP23	protein_coding	797	0	0	0	0	0	0	18.8286	31.5538	13.1212	2.0116	4.3048	25.2692
ENSG00000181036.14	FCRL6	protein_coding	1997	0	0	0	0	0	0	0.0	0.0	0.0	0.0	0.0	1.9074
ENSG00000158714.11	SLAMF8	protein_coding	3116	0	0	0	0	0	0	0.0	0.0	0.0	0.0	0.0	0.0
ENSG00000256029.6	ENSG00000256029	protein_coding	7777	0	0	0	0	0	0	0.0	0.0	0.0	0.0	0.0	0.1424
ENSG00000188004.11	SNHG28	lncRNA	4930	0	0	0	0	0	0	0.0	0.0	0.0	1.2467	0.0	0.1865
ENSG00000212161.1	ENSG00000212161	snoRNA	67	0	0	0	0	0	0	0.0	0.0	0.0	0.0	0.0	0.0
ENSG00000243284.1	VSIG8	protein_coding	1818	0	0	0	0	0	0	0.0	0.0	0.0	0.0	0.0	0.0
ENSG00000272668.2	ENSG00000272668	lncRNA	7134	0	0	0	0	0	0	0.1592	0.0	0.0	0.0	0.573	0.273
ENSG00000213085.10	CFAP45	protein_coding	1976	0	0	0	0	0	0	0.0	0.0	1.0913	0.0	0.0	2.2618
ENSG00000266458.1	MIR4259	miRNA	101	0	0	0	0	0	0	0.0	0.0	0.0	0.0	0.0	0.0
ENSG00000287040.1	ENSG00000287040	lncRNA	984	0	0	0	0	0	0	0.0	0.0	0.0	0.0	0.0	1.4302
ENSG00000279430.1	ENSG00000279430	TEC	461	0	0	0	0	0	0	0.0	0.0	0.0	0.0	0.0	0.0
ENSG00000158710.15	TAGLN2	protein_coding	1603	0	0	1	0	0	0	77.3195	47.1665	64.5247	71.7232	156.3485	995.6717
ENSG00000085552.18	IGSF9	protein_coding	4205	1	0	0	0	0	0	20.1586	11.4713	19.6266	16.5598	13.7215	6.1377
ENSG00000162723.10	SLAMF9	protein_coding	1139	0	0	0	0	0	0	0.0	0.0	0.0	0.0	0.0	0.0
ENSG00000224259.8	LINC01133	lncRNA	1996	0	0	0	0	0	0	0.6401	0.0	0.0	0.0	2.9915	0.0
ENSG00000273933.1	ENSG00000273933	unprocessed_pseudogene	845	0	0	0	0	0	0	0.0	0.0	0.0	0.0	0.0	0.0
ENSG00000177807.10	KCNJ10	protein_coding	5205	0	0	0	0	0	0	0.0483	0.0	0.0	0.0	0.1346	0.0
ENSG00000237409.2	ENSG00000237409	processed_pseudogene	428	0	0	0	0	0	0	0.0	0.0	0.0	0.0	0.0	0.0
ENSG00000143315.8	PIGM	protein_coding	7038	0	0	0	0	0	0	2.2673	1.2864	1.7866	2.3849	0.8257	0.4081
ENSG00000225279.2	ENSG00000225279	lncRNA	1447	0	0	0	0	0	0	0.0	0.0	0.0	0.0	0.7867	0.0
ENSG00000162728.5	KCNJ9	protein_coding	4202	0	0	0	0	1	0	0.0	0.0	0.0	0.0	0.1989	0.0
ENSG00000162729.14	IGSF8	protein_coding	2366	0	0	0	0	0	0	0.0	0.0	0.0	0.0	12.3504	1.4809
ENSG00000018625.15	ATP1A2	protein_coding	5435	0	0	0	0	0	0	0.0	0.0	0.0	0.0	3.3679	0.0
ENSG00000132681.17	ATP1A4	protein_coding	3916	0	0	0	0	1	0	0.0	0.0	0.0526	0.0	0.0	0.6338
ENSG00000143318.13	CASQ1	protein_coding	1878	0	0	0	0	0	0	0.0	0.0	0.3952	0.0	2.2508	0.0
ENSG00000227741.1	ENSG00000227741	lncRNA	1578	0	0	0	0	0	0	0.0	0.0	0.0	0.2304	0.0	1.8265
ENSG00000162734.13	PEA15	protein_coding	2694	0	0	0	0	0	0	10.3791	2.3509	3.8228	3.6405	4.8179	42.9191
ENSG00000132716.19	DCAF8	protein_coding	4106	1	1	1	1	1	1	152.8512	181.1279	128.2201	133.0474	136.7849	93.1496
ENSG00000258465.8	ENSG00000258465	protein_coding	2635	1	1	1	1	1	1	0.0	0.901	0.0	0.0	0.0	0.0
ENSG00000228606.3	ENSG00000228606	lncRNA	1110	0	0	0	0	0	0	0.0	0.0	0.1117	0.0	3.2831	3.9083
ENSG00000224261.2	RPSAP18	processed_pseudogene	886	0	0	0	0	0	0	0.0	0.0	0.0	0.254	0.8446	6.3861
ENSG00000162735.19	PEX19	protein_coding	3653	0	0	0	0	0	0	47.4295	29.3709	56.5561	53.7759	47.1195	47.6575
ENSG00000122218.16	COPA	protein_coding	5462	0	0	0	0	0	0	28.0312	23.0915	26.4204	37.7378	26.8731	80.7754
ENSG00000235082.2	SUMO1P3	processed_pseudogene	304	0	0	0	0	0	0	14.1885	5.3309	2.4291	1.4092	1.0212	9.3535
ENSG00000202078.1	Y_RNA	misc_RNA	113	0	0	0	0	0	0	0.0	0.0	0.0	0.0	0.0	2.1183
ENSG00000162736.17	NCSTN	protein_coding	3031	0	0	0	0	0	0	19.3769	15.4783	15.4428	27.785	25.3988	39.6429
ENSG00000171786.6	NHLH1	protein_coding	2557	0	0	0	0	0	0	0.0	0.0	0.0	0.0	0.0	1.5865
ENSG00000201608.1	RNU4-42P	snRNA	142	0	0	0	0	0	0	0.0	0.0	0.0	0.0	0.0	0.0
ENSG00000162738.6	VANGL2	protein_coding	5354	0	0	0	0	0	0	4.6608	0.0	0.1547	0.3467	0.3762	2.8251
ENSG00000162739.14	SLAMF6	protein_coding	2743	0	0	0	0	0	0	0.0	0.0	0.0	0.0	0.0	0.0
ENSG00000234425.1	ENSG00000234425	lncRNA	635	0	0	0	0	0	0	0.0	0.0	0.0	0.0	0.0	0.0
ENSG00000066294.15	CD84	protein_coding	8204	0	0	0	0	0	0	0.0	0.0	0.0	0.0	3.0186	0.0
ENSG00000117090.16	SLAMF1	protein_coding	3749	0	0	0	0	0	0	0.0	0.0	0.0	0.0	0.0	3.3951
ENSG00000235101.1	SETP9	transcribed_processed_pseudogene	832	0	0	0	0	0	0	0.0	0.0	0.0	0.0	0.0	0.0
ENSG00000228863.8	ENSG00000228863	lncRNA	1464	0	0	0	0	0	0	0.0	0.0	0.0	0.0	0.0	6.9217
ENSG00000117091.10	CD48	protein_coding	1793	0	0	0	0	0	0	0.0	0.0	0.0	0.0	0.8599	0.0
ENSG00000026751.17	SLAMF7	protein_coding	3542	0	0	0	0	0	0	0.0	0.0	0.0	0.1497	0.0	0.0
ENSG00000275801.1	ENSG00000275801	unprocessed_pseudogene	523	0	0	0	0	0	0	0.0	0.0	0.0	0.0	0.0	0.0
ENSG00000274562.1	ENSG00000274562	unprocessed_pseudogene	555	0	0	0	0	0	0	0.0	0.0	0.0	0.0	0.0	0.0
ENSG00000122224.18	LY9	protein_coding	5083	0	0	0	0	0	0	0.0	0.0	0.0	0.0	1.665	1.1758
ENSG00000122223.13	CD244	protein_coding	2495	0	0	0	0	0	0	0.0	0.0	0.0	0.0	0.3781	0.0
ENSG00000226003.2	PPIAP37	processed_pseudogene	493	0	0	0	0	0	0	0.0	0.0	0.0	0.0	0.0	1.2138
ENSG00000179914.5	ITLN1	protein_coding	1192	0	0	0	0	0	0	0.0	0.0	0.0	0.0	2.4815	0.0
ENSG00000213080.3	ENSG00000213080	processed_pseudogene	1097	0	0	0	0	0	0	11.002	8.7891	11.4605	12.7804	33.4565	17.027
ENSG00000232188.1	ENSG00000232188	lncRNA	575	0	0	0	0	0	0	0.0	0.0	0.0	0.0	10.1805	0.0
ENSG00000198358.4	ENSG00000198358	lncRNA	2136	0	0	0	0	0	0	0.0	0.0	0.0	0.315	1.7028	0.2391
ENSG00000233691.2	ENSG00000233691	processed_pseudogene	590	0	0	0	0	0	0	0.0	0.0	0.0	0.0	2.9008	0.0
ENSG00000158764.7	ITLN2	protein_coding	1161	0	0	0	0	0	0	0.0	0.0	0.0	0.0	3.6219	9.5515
ENSG00000158769.18	F11R	protein_coding	4770	0	0	0	0	1	1	5.9302	3.8053	4.0519	5.0675	45.5295	202.8121
ENSG00000270149.5	ENSG00000270149	protein_coding	2096	0	0	0	0	1	1	0.1852	0.0	0.0	0.0408	0.0105	1.5904
ENSG00000232879.2	GLRX5P2	processed_pseudogene	173	0	0	0	0	0	0	4.5121	0.0	0.0	0.0	0.0	0.0
ENSG00000215845.11	TSTD1	protein_coding	813	0	0	0	0	1	0	7.8303	15.1856	22.0311	35.6558	11.187	5.2353
ENSG00000158773.14	USF1	protein_coding	1807	0	0	0	1	1	1	81.1962	80.4683	78.196	50.5055	96.7101	85.8538
ENSG00000289121.1	ENSG00000289121	lncRNA	829	0	1	0	0	0	0	2.4023	6.6235	11.0847	13.3365	13.0882	0.0
ENSG00000186517.14	ARHGAP30	protein_coding	4857	1	0	0	1	0	0	2.385	2.5877	3.2688	4.1909	6.5346	3.036
ENSG00000143217.9	NECTIN4	protein_coding	3458	0	0	0	0	0	1	0.0	0.0	0.0	0.0	0.6216	28.2938
ENSG00000228917.1	NECTIN4-AS1	lncRNA	1109	0	0	0	0	0	0	0.0	0.0	0.0	0.0	0.0	0.0
ENSG00000162755.14	KLHDC9	protein_coding	1347	0	0	0	0	0	0	0.691	0.0	2.0303	5.9422	0.0	0.0
ENSG00000143256.5	PFDN2	protein_coding	598	0	0	0	0	0	0	217.372	252.8475	135.2184	74.3152	61.2407	180.399
ENSG00000158793.14	NIT1	protein_coding	2081	1	0	0	0	0	1	16.6457	7.5759	18.3885	23.2447	21.2023	15.8681
ENSG00000158796.17	DEDD	protein_coding	2344	1	1	1	1	0	0	188.792	192.9764	308.2928	282.9294	324.0229	36.7917
ENSG00000238934.1	ENSG00000238934	snoRNA	129	0	0	0	0	0	0	0.0	0.0	0.0	0.0	0.0	0.0
ENSG00000143222.12	UFC1	protein_coding	888	0	0	0	0	0	0	37.3069	42.1295	64.9656	65.3252	35.084	132.9238
ENSG00000224985.1	ENSG00000224985	lncRNA	379	0	0	0	0	0	0	1.6784	0.0	2.6272	3.7962	4.922	8.4384
ENSG00000143258.16	USP21	protein_coding	2514	0	0	0	0	0	0	25.5039	31.3706	58.761	56.6127	44.9611	16.5214
ENSG00000143224.18	PPOX	protein_coding	2471	0	0	0	0	0	0	4.1047	8.9631	3.7817	9.8513	5.549	1.6018
ENSG00000158850.15	B4GALT3	protein_coding	3178	0	0	0	0	0	0	52.497	30.3887	80.1846	81.415	62.4305	66.6231
ENSG00000158859.10	ADAMTS4	protein_coding	9777	0	0	0	0	0	0	0.2559	0.0	0.0	0.609	1.0507	0.1667
ENSG00000158864.13	NDUFS2	protein_coding	4782	0	0	0	0	0	0	29.6869	22.4374	33.5294	43.9112	36.7655	100.5604
ENSG00000158869.11	FCER1G	protein_coding	590	0	0	0	0	0	0	0.0	0.0	0.0	0.0	0.0	0.0
ENSG00000158874.11	APOA2	protein_coding	927	0	0	0	0	0	0	0.0	0.0	0.0	0.0	1.2108	1.4666
ENSG00000158882.15	TOMM40L	protein_coding	2807	1	1	1	1	0	1	22.9308	2.4117	7.1722	16.9	11.374	6.8341
ENSG00000284035.1	MIR5187	miRNA	76	0	0	0	0	0	0	0.0	0.0	0.0	0.0	3.2573	0.0001
ENSG00000143257.12	NR1I3	protein_coding	1441	1	1	1	0	0	1	1.8859	2.2609	0.0	1.3859	1.6369	0.0
ENSG00000248485.2	PCP4L1	protein_coding	1406	0	0	0	0	0	0	829.0243	893.2358	1289.0986	1357.465	1639.4512	33.7789
ENSG00000158887.19	MPZ	protein_coding	1951	0	0	0	0	0	0	0.0	0.0	0.0	0.0	1.2432	0.0
ENSG00000143252.16	SDHC	protein_coding	1308	0	0	0	0	0	0	30.9182	32.814	38.2555	40.6058	19.4068	60.1835
ENSG00000289106.1	ENSG00000289106	lncRNA	525	0	0	0	0	0	0	3.4026	0.0	2.2169	7.5225	0.0	1.1791
ENSG00000188931.4	CFAP126	protein_coding	774	0	0	0	0	0	0	19.1878	2.8006	3.097	5.8832	0.0	6.2704
ENSG00000288670.1	ENSG00000288670	lncRNA	1807	0	0	0	0	0	0	3.0682	0.3822	0.4522	1.4883	0.6432	6.1002
ENSG00000236484.2	RRM2P2	processed_pseudogene	652	0	0	0	0	0	0	0.0	0.0	0.0	0.0	0.0	0.0
ENSG00000289141.1	ENSG00000289141	lncRNA	404	0	0	0	0	0	0	0.0	0.0	0.0	0.0	0.0	0.0
ENSG00000283696.1	ENSG00000283696	lncRNA	997	0	0	0	0	0	0	0.0	0.0	0.0	0.0	3.6888	6.3001
ENSG00000288093.1	ENSG00000288093	lncRNA	1871	0	0	0	0	1	0	0.9013	0.0	0.0	0.0	0.9764	0.6836
ENSG00000206921.1	RNU6-481P	snRNA	107	0	0	0	0	0	0	0.0	0.0	0.0	0.0	0.0	0.041
ENSG00000283360.1	ENSG00000283360	lncRNA	863	0	0	0	0	0	0	0.0	0.0	0.0	0.0	2.0662	0.0
ENSG00000215840.3	ENSG00000215840	processed_pseudogene	884	0	0	0	0	0	0	0.0	0.0	0.0	0.0	1.2877	2.3016
ENSG00000277882.1	ENSG00000277882	processed_pseudogene	206	0	0	0	0	0	0	0.0	0.0	0.0	0.0	0.8888	0.0
ENSG00000283317.1	ENSG00000283317	lncRNA	569	0	0	0	0	0	0	0.0	0.0	0.0	0.0	0.0	1.9946
ENSG00000143226.15	FCGR2A	protein_coding	2646	0	0	0	0	0	0	1.3086	0.7391	1.8855	0.1979	3.7773	1.4367
ENSG00000273112.1	ENSG00000273112	lncRNA	553	0	0	0	0	0	0	0.0	0.0	0.0	0.0	0.0	0.0
ENSG00000289273.1	ENSG00000289273	lncRNA	864	0	0	0	0	0	0	0.0	0.0	0.128	0.0	0.6417	0.0
ENSG00000173110.8	HSPA6	protein_coding	2355	0	0	0	0	1	0	0.9519	2.1516	0.2937	1.2936	1.4163	0.0
ENSG00000224203.2	RPS23P10	unprocessed_pseudogene	486	0	0	0	0	0	0	0.0	0.0	0.0	0.0	0.0	0.0
ENSG00000203747.12	FCGR3A	protein_coding	2100	0	0	0	0	0	0	0.0	0.0	0.0	0.0	0.0	1.0553
ENSG00000224515.1	ENSG00000224515	lncRNA	462	0	0	0	0	0	0	0.0	0.0	0.0	0.0	0.0	0.0
ENSG00000244682.8	FCGR2C	polymorphic_pseudogene	1632	0	0	0	0	0	0	0.1594	0.0	0.0	0.1173	0.6054	0.6246
ENSG00000225217.1	HSPA7	unprocessed_pseudogene	1927	0	0	0	0	0	0	0.3402	0.0	0.0	0.0	0.3739	0.0
ENSG00000231586.2	RPS23P9	unprocessed_pseudogene	438	0	0	0	0	0	0	0.0	0.0	0.0	0.0	0.0	0.0
ENSG00000162747.12	FCGR3B	protein_coding	2251	0	0	0	0	0	0	0.0	0.0	0.0	0.422	0.0	1.3035
ENSG00000072694.22	FCGR2B	protein_coding	4680	0	0	0	0	0	0	0.0	0.0	0.0	0.0	0.0	0.7894
ENSG00000234211.2	ENSG00000234211	lncRNA	758	0	0	0	0	0	0	0.0	0.0	0.0	0.0	0.0	0.0
ENSG00000213075.7	RPL31P11	transcribed_processed_pseudogene	1558	0	0	1	0	0	0	0.0	0.0	1.6573	0.0	0.0	1.887
ENSG00000199595.1	Y_RNA	misc_RNA	102	0	0	0	0	0	0	0.0	0.0	0.0	0.0	0.0	0.0
ENSG00000132185.18	FCRLA	protein_coding	2903	0	0	0	0	0	0	0.0	0.0	0.0	0.0	0.3921	0.0
ENSG00000162746.14	FCRLB	protein_coding	1989	0	0	0	0	0	0	0.0	0.0	0.9234	0.3111	0.0	0.0
ENSG00000241347.3	RN7SL466P	misc_RNA	295	0	0	0	0	0	0	0.0	0.0	0.0	0.0	0.0	0.0979
ENSG00000081721.12	DUSP12	protein_coding	1330	0	0	0	0	0	0	22.8897	27.4497	26.5304	34.9262	49.2247	33.3429
ENSG00000226889.3	ENSG00000226889	lncRNA	575	0	0	0	0	0	0	0.0	0.0	0.0	0.0	0.0	0.0
ENSG00000118217.7	ATF6	protein_coding	7470	1	0	1	1	0	1	51.2882	63.8163	55.9598	59.3714	30.8621	14.2361
ENSG00000229808.1	ENSG00000229808	transcribed_processed_pseudogene	1364	0	0	0	0	0	0	0.4072	6.9785	0.9538	0.8351	3.4531	0.0
ENSG00000162745.11	OLFML2B	protein_coding	3175	0	0	0	0	0	0	1.0339	0.0	0.0	0.0	0.5992	0.0
ENSG00000227818.1	ENSG00000227818	lncRNA	453	0	0	0	0	0	0	0.0	0.0	0.0	0.0	0.0	0.0
ENSG00000198929.13	NOS1AP	protein_coding	5559	0	0	0	0	0	0	101.4543	88.8928	112.5558	81.159	89.382	5.3936
ENSG00000285636.2	ENSG00000285636	lncRNA	1448	0	0	0	0	0	0	0.0	0.0	0.0	0.0	0.1732	0.0
ENSG00000266144.1	MIR4654	miRNA	76	0	0	0	0	0	0	0.0	0.0	0.0	0.0	3.9802	0.0
ENSG00000227094.1	ENSG00000227094	lncRNA	517	0	0	0	0	0	0	0.0	0.0	0.0	0.0	0.0	0.0
ENSG00000252262.1	RNA5SP61	rRNA_pseudogene	100	0	0	0	0	0	0	0.0	0.0	0.0	0.0	0.0	0.0
ENSG00000207729.3	MIR556	miRNA	95	0	0	0	0	0	0	0.0	0.0	0.0	0.0	0.0	0.0
ENSG00000254706.3	ENSG00000254706	protein_coding	830	1	1	1	1	0	0	99.8362	72.8365	111.8919	99.5598	48.2367	16.8858
ENSG00000171722.13	SPATA46	protein_coding	1695	0	0	0	0	0	0	0.0	0.0	0.0	0.0	0.0	0.0
ENSG00000239887.6	C1orf226	protein_coding	4122	0	0	1	0	0	0	184.5226	139.9545	210.7568	165.2653	167.5816	25.8887
ENSG00000198574.6	SH2D1B	protein_coding	2531	0	0	0	0	0	0	0.0	0.0	0.0	0.4838	1.1626	1.88
ENSG00000227243.3	SLAMF6P1	unprocessed_pseudogene	602	0	0	0	0	0	0	0.0	0.0	0.0	0.0	0.0	0.0
ENSG00000152332.16	UHMK1	protein_coding	8524	0	0	0	0	0	0	46.7557	49.4634	55.6958	57.3519	43.6352	31.085
ENSG00000227941.1	UQCRBP2	processed_pseudogene	297	0	0	0	0	0	0	0.0	0.0	0.0	0.0	0.0	0.0
ENSG00000259788.1	UAP1-DT	lncRNA	1082	0	0	0	0	0	0	0.0	0.0	0.0	0.0	0.0	0.0
ENSG00000117143.13	UAP1	protein_coding	2377	1	0	0	0	0	0	49.7829	52.2998	62.8586	61.1922	67.7702	30.498
ENSG00000272574.1	ENSG00000272574	lncRNA	505	0	0	0	0	0	0	0.0	0.0	0.3563	0.7455	13.3594	1.6753
ENSG00000162733.19	DDR2	protein_coding	10160	0	0	0	0	0	0	3.1341	0.5936	0.0	0.4412	0.4431	0.4761
ENSG00000243173.3	RN7SL861P	misc_RNA	285	0	0	0	0	0	0	0.0	0.0	0.0	0.0	0.0	0.0
ENSG00000132196.16	HSD17B7	protein_coding	3087	0	0	0	0	0	0	7.2992	6.5322	10.4525	12.0765	1.062	19.3678
ENSG00000185860.14	CCDC190	protein_coding	4831	0	0	0	0	0	0	1.5882	2.1588	0.0	0.0	0.1681	0.0
ENSG00000230739.1	ENSG00000230739	unprocessed_pseudogene	679	0	0	0	0	0	0	0.0	0.0	0.0	0.0	0.0	0.0
ENSG00000227667.1	ENSG00000227667	processed_pseudogene	243	0	0	0	0	0	0	0.0	0.0	0.0	0.0	0.0	0.0
ENSG00000117152.14	RGS4	protein_coding	3774	0	0	0	0	0	0	10.0425	0.0	0.0	0.0	0.0	0.0
ENSG00000143248.13	RGS5	protein_coding	5812	0	0	0	0	0	0	0.8724	0.0	0.0	0.0809	7.0966	3.4338
ENSG00000232892.1	RGS5-AS1	lncRNA	2633	0	0	0	0	0	0	0.0	0.0	0.0	0.0	1.2622	0.8966
ENSG00000225755.2	ENSG00000225755	processed_pseudogene	1133	0	0	0	0	0	0	0.0	0.0	0.0	0.0	0.0	0.0
ENSG00000232995.7	RGS5	lncRNA	1441	0	0	0	0	0	0	3.2572	4.1082	1.4579	3.0419	1.2386	5.3489
ENSG00000237756.1	ENSG00000237756	lncRNA	469	0	0	0	0	0	0	0.0	0.0	0.0	0.0	0.0	0.0
ENSG00000143228.13	NUF2	protein_coding	1964	1	0	1	1	0	1	240.933	289.4174	274.6129	197.1153	102.9821	22.2425
ENSG00000225122.1	ENSG00000225122	unprocessed_pseudogene	664	0	0	0	0	0	0	0.0	0.0	0.0	0.0	0.0	0.0
ENSG00000200327.1	RNA5SP62	rRNA_pseudogene	110	0	0	0	0	0	0	0.0	0.0	0.0	0.0	0.0	0.0
ENSG00000212527.1	RNA5SP63	rRNA_pseudogene	112	0	0	0	0	0	0	0.0	0.0	0.0	0.0	0.0	0.0
ENSG00000228289.1	ENSG00000228289	processed_pseudogene	353	0	0	0	0	0	0	0.0	0.0	0.0	0.0	0.0	0.0
ENSG00000212538.2	U3	snoRNA	204	0	0	0	0	0	0	0.0	0.0	0.0	0.0	0.0	0.0
ENSG00000225719.2	NMNAT1P2	processed_pseudogene	860	0	0	0	0	0	0	0.0	0.0	0.0	0.0	0.0	0.0
ENSG00000199849.1	RNU5F-6P	snRNA	116	0	0	0	0	0	0	0.0	0.0	0.0	0.0	0.0	0.0
ENSG00000213070.3	HMGB3P6	processed_pseudogene	598	0	0	0	0	0	0	4.3177	7.4784	0.5234	1.1144	2.0833	16.3284
ENSG00000185630.19	PBX1	protein_coding	11321	0	0	0	0	0	0	46.9704	19.6253	26.205	32.2692	25.856	4.7947
ENSG00000207082.1	RNU6-171P	snRNA	107	0	0	0	0	0	0	0.0	0.0	0.0	0.0	2.7527	0.0
ENSG00000269887.1	ENSG00000269887	lncRNA	715	0	0	0	0	0	0	2.4984	0.0	7.3893	4.5632	1.2804	0.0
ENSG00000276359.1	Metazoa_SRP	misc_RNA	284	0	0	0	0	0	0	0.0	0.0	0.0	0.0	0.0	0.0
ENSG00000233693.1	PBX1-AS1	lncRNA	1963	0	0	0	0	0	0	0.0	0.0	0.0	0.0	0.0	0.5487
ENSG00000271917.1	ENSG00000271917	lncRNA	1517	0	0	0	0	0	0	0.0	0.0	0.0	0.0	0.0	0.0
ENSG00000201987.1	Y_RNA	misc_RNA	102	0	0	0	0	0	0	0.0	0.0	0.0	0.0	0.0	0.0
ENSG00000289408.1	ENSG00000289408	lncRNA	496	0	0	0	0	0	0	0.0	0.0	0.0	0.0	0.0	0.0
ENSG00000225487.2	RPL35AP7	processed_pseudogene	312	0	0	0	0	0	0	0.0	0.0	0.0	0.0	0.0	0.0
ENSG00000201270.1	RNU6-755P	snRNA	103	0	0	0	0	0	0	0.0	0.0	0.0	0.0	0.0	0.0
ENSG00000162761.14	LMX1A	protein_coding	3545	0	0	0	0	0	0	0.0	0.0	0.0	0.0	0.0	0.0
ENSG00000224702.1	LMX1A-AS2	lncRNA	692	0	0	0	0	0	0	0.0	0.0	0.0	0.0	0.0	0.0
ENSG00000238022.2	LMX1A-AS1	lncRNA	674	0	0	0	0	0	0	0.0	0.0	0.0	0.0	0.0	0.0
ENSG00000143171.13	RXRG	protein_coding	2252	0	0	0	0	0	0	0.0	0.0	0.0	0.0	1.0305	0.0
ENSG00000237463.7	LRRC52-AS1	lncRNA	2400	0	0	0	0	1	0	0.0	0.0	0.0	0.0	0.0	0.0
ENSG00000230748.1	PRELID1P7	processed_pseudogene	625	0	0	0	0	0	0	0.0	0.0	0.0	0.0	0.0	0.0
ENSG00000162763.4	LRRC52	protein_coding	1372	0	0	0	0	0	0	0.0	0.0	0.0	0.0	0.5251	0.0
ENSG00000237783.2	ENSG00000237783	processed_pseudogene	864	0	0	0	0	0	0	0.0	0.0	0.0	0.0	0.0	0.0
ENSG00000236206.2	ENSG00000236206	lncRNA	1150	0	0	0	0	0	0	0.0	0.0	0.0	0.0	0.0	0.0
ENSG00000143198.13	MGST3	protein_coding	3101	0	0	0	0	0	0	4.2211	5.644	4.4631	5.2525	11.7956	47.1392
ENSG00000143149.13	ALDH9A1	protein_coding	2395	0	0	0	0	0	0	63.7695	90.5221	108.8979	112.4538	100.3491	24.0801
ENSG00000206990.1	Y_RNA	misc_RNA	103	0	0	0	0	0	0	0.0214	0.0011	0.0171	0.4749	0.0149	0.0433
ENSG00000230175.1	ENSG00000230175	processed_pseudogene	470	0	0	0	0	0	0	0.0	0.0	0.0	0.0	3.6754	0.0
ENSG00000225272.2	ENSG00000225272	processed_pseudogene	472	0	0	0	0	0	0	0.0	0.0	0.0	0.0	0.0	0.0
ENSG00000215838.4	ENSG00000215838	transcribed_processed_pseudogene	1216	0	0	0	0	0	0	0.0	0.0	0.0	0.0	0.0	0.0
ENSG00000273365.1	ENSG00000273365	lncRNA	729	0	0	0	0	0	0	0.0	0.0	0.0	0.0	0.0	0.0
ENSG00000143183.18	TMCO1	protein_coding	4468	0	0	0	1	0	0	57.2674	39.4843	60.3788	50.4798	56.395	79.9427
ENSG00000224358.1	TMCO1-AS1	lncRNA	2150	0	0	0	0	0	0	0.0	0.0	0.0	0.0	0.0	0.0
ENSG00000230659.3	ENSG00000230659	processed_pseudogene	435	0	0	0	0	0	0	0.0	0.0	0.0	0.0	0.0	0.0
ENSG00000143179.16	UCK2	protein_coding	4838	1	1	1	1	0	1	57.5723	43.9929	44.2325	63.4355	32.9805	28.9508
ENSG00000236364.4	ENSG00000236364	lncRNA	2796	0	0	0	0	0	0	0.0	0.0	0.0	0.0	0.6125	3.5341
ENSG00000283936.1	MIR3658	miRNA	56	0	0	0	0	0	0	0.0718	0.0198	0.0139	0.0179	0.0088	0.0244
ENSG00000271527.1	ENSG00000271527	processed_pseudogene	535	0	0	0	0	0	0	0.0	0.0	0.0	0.6794	3.3776	0.0
ENSG00000226292.1	RPS3AP10	processed_pseudogene	813	0	0	0	0	0	0	0.0	0.0	0.3527	0.0	0.0	0.0
ENSG00000207341.1	RNA5SP64	rRNA_pseudogene	107	0	0	0	0	0	0	0.0	0.0	0.0	0.0	0.0	0.0
ENSG00000188859.7	FAM78B	protein_coding	4410	1	1	0	1	1	0	0.0	0.0	0.213	1.2444	0.6219	0.9848
ENSG00000203307.2	FAM78B-AS1	lncRNA	594	0	1	1	1	0	0	10.5721	12.2486	24.8064	15.83	8.6707	0.0
ENSG00000230898.1	ENSG00000230898	lncRNA	484	0	0	0	0	0	0	0.0	0.0	0.0	0.0	0.0	0.0
ENSG00000215952.1	MIR921	miRNA	56	0	0	0	0	0	0	0.0	0.0	0.0	0.0	0.0	0.0
ENSG00000229588.3	ENSG00000229588	lncRNA	2342	0	0	0	0	0	0	0.0	0.0	0.0	0.0	0.0	0.0
ENSG00000215835.2	ENSG00000215835	processed_pseudogene	1969	0	0	0	0	0	0	0.7954	1.983	0.1561	2.3086	3.4385	11.6787
ENSG00000225325.1	ENSG00000225325	lncRNA	810	0	0	0	0	0	0	0.0	0.0	0.0	0.0	0.0	0.0
ENSG00000230231.1	FMO7P	unprocessed_pseudogene	768	0	0	0	0	0	0	0.0	0.0	0.0	0.4395	0.0	0.0
ENSG00000234142.2	LINC01675	lncRNA	1651	0	0	0	0	0	0	0.0	0.0	0.0	0.0	0.0	1.7248
ENSG00000238087.3	FMO8P	unprocessed_pseudogene	1600	0	0	0	0	0	0	0.0	0.0	0.0	0.0	0.0	0.0
ENSG00000215834.10	FMO9P	transcribed_unprocessed_pseudogene	1535	0	0	0	0	0	0	0.0	0.0	0.0	0.0	0.0	0.0
ENSG00000234984.1	FMO10P	unprocessed_pseudogene	1493	0	0	0	0	0	0	0.0	0.0	0.0	0.0	0.0	0.0
ENSG00000232341.2	RPL4P2	processed_pseudogene	1282	0	0	0	0	0	0	0.0	0.0	0.0	0.0	0.0	6.5703
ENSG00000232148.1	FMO11P	unprocessed_pseudogene	1370	0	0	0	0	0	0	0.0	0.0	0.0	0.0	0.0	0.0
ENSG00000232223.1	CNN2P10	processed_pseudogene	918	0	0	0	0	0	0	0.0	0.0	0.0	0.0	0.0	0.0
ENSG00000143157.12	POGK	protein_coding	6254	0	0	0	0	0	1	7.0984	0.7096	2.201	1.4992	1.7067	22.7592
ENSG00000152382.6	TADA1	protein_coding	2539	0	0	0	0	0	0	33.2399	37.2983	48.2503	47.3639	39.4501	8.6976
ENSG00000225171.2	DUTP6	processed_pseudogene	462	0	0	0	0	0	0	0.0	0.0	0.0	0.0	0.0	0.0
ENSG00000143195.13	ILDR2	protein_coding	13360	1	1	1	1	0	0	24.9008	29.0655	56.5731	63.9682	40.5754	0.6631
ENSG00000143194.13	MAEL	protein_coding	2355	0	0	0	0	0	0	238.7935	232.2107	317.1566	360.4362	201.4463	8.7695
ENSG00000200036.1	RNA5SP65	rRNA_pseudogene	119	0	0	0	0	0	0	0.0	0.0	0.0	0.0	0.0	0.0
ENSG00000227907.1	ENSG00000227907	lncRNA	452	0	0	0	0	0	0	0.0	0.0	0.0	0.0	0.0	0.0
ENSG00000143167.12	GPA33	protein_coding	2549	0	0	0	0	0	0	0.0	0.0	0.0	0.0	0.0	0.0
ENSG00000198842.10	STYXL2	protein_coding	4170	0	0	0	0	0	1	0.0	0.0	0.0	0.0	0.5145	7.3751
ENSG00000213068.3	ENSG00000213068	processed_pseudogene	415	0	0	0	0	0	0	0.0	0.0	0.0	0.0	0.0	4.2562
ENSG00000231605.6	LINC01363	lncRNA	1764	0	0	0	0	0	0	0.0	0.0	0.0	0.0	0.0	0.0
ENSG00000272205.1	POU2F1-DT	lncRNA	682	0	0	0	0	0	0	2.5826	0.0	0.5606	0.6155	1.6983	0.9016
ENSG00000143190.23	POU2F1	protein_coding	14332	1	1	1	1	1	1	33.8643	30.4734	34.7062	34.1674	22.4826	43.0661
ENSG00000272033.1	ENSG00000272033	lncRNA	1893	0	0	0	0	0	0	0.0	0.0	0.0	0.0	1.6695	1.7267
ENSG00000198821.11	CD247	protein_coding	2922	0	0	0	0	0	0	0.0	0.0	0.0	0.0	1.1279	0.4879
ENSG00000287218.1	ENSG00000287218	lncRNA	1939	0	0	0	0	0	0	0.0	0.0	0.0	0.0	0.0	0.0
ENSG00000233411.1	ENSG00000233411	lncRNA	303	0	0	0	0	0	0	0.0	0.0	0.0	0.0	0.0	0.0
ENSG00000273160.1	ENSG00000273160	lncRNA	303	0	0	0	0	0	0	0.0	0.0	0.0	0.0	0.0	0.0
ENSG00000227776.1	AKR1D1P1	processed_pseudogene	936	0	0	0	0	0	0	0.0	0.0	0.0	0.0	0.0	0.0
ENSG00000143162.9	CREG1	protein_coding	1997	0	0	0	0	0	0	7.042	6.9978	8.791	9.0038	8.6377	18.4152
ENSG00000231029.2	ENSG00000231029	processed_pseudogene	455	0	0	0	0	0	0	0.0	0.0	0.0	0.0	0.0	0.0
ENSG00000241666.2	ENSG00000241666	lncRNA	2523	0	0	0	0	0	0	0.0	0.0	0.0	0.0	0.0	0.0
ENSG00000198771.11	RCSD1	protein_coding	5443	0	0	0	0	0	0	0.0	0.0	0.0	0.0	0.7811	2.4692
ENSG00000197965.12	MPZL1	protein_coding	4978	1	1	0	1	0	1	20.2983	23.3811	24.7738	30.1551	34.9024	136.4842
ENSG00000143199.18	ADCY10	protein_coding	5342	0	0	0	0	0	0	0.0506	0.0	0.0	0.2329	1.8612	1.9074
ENSG00000250762.1	ENSG00000250762	unprocessed_pseudogene	266	0	0	0	0	0	0	0.0	0.0	0.0	0.0	0.0	0.0
ENSG00000232194.1	ENSG00000232194	lncRNA	718	0	0	0	0	0	0	0.0	0.0	0.0	0.0	0.0	0.0
ENSG00000143158.11	MPC2	protein_coding	2223	0	0	0	0	0	1	5.9554	11.0034	12.7914	13.5986	8.7905	3.6696
ENSG00000143164.16	DCAF6	protein_coding	3522	0	0	0	0	0	1	103.2451	95.1211	105.9485	117.5993	92.0134	31.1268
ENSG00000221545.1	MIR1255B2	miRNA	67	0	0	0	0	0	0	0.0	0.0	0.0	0.0	0.0	0.0
ENSG00000224837.1	GCSHP5	processed_pseudogene	522	0	0	0	0	0	0	4.3137	14.0035	2.639	4.6298	5.4137	148.5628
ENSG00000143147.15	GPR161	protein_coding	8256	0	0	0	0	0	0	0.9546	0.3653	0.7112	0.0	0.6166	0.6823
ENSG00000143155.13	TIPRL	protein_coding	2998	1	1	0	1	0	0	32.3137	36.4025	31.8121	26.6813	13.2949	27.3511
ENSG00000237049.1	RPL34P1	processed_pseudogene	354	0	0	0	0	0	0	0.0	0.0	0.0	0.0	0.0	0.0
ENSG00000237131.1	ENSG00000237131	processed_pseudogene	248	0	0	0	0	0	0	0.0	0.0	0.0	0.0	0.0	0.0
ENSG00000213064.10	SFT2D2	protein_coding	11040	1	1	0	0	0	0	15.8815	9.4743	6.3619	6.2752	11.2326	50.6942
ENSG00000214262.4	ANKRD36BP1	transcribed_processed_pseudogene	1779	0	0	0	0	0	0	0.0	0.0	0.0	0.0	0.0	0.0
ENSG00000206880.1	RNU6-1310P	snRNA	107	0	0	0	0	0	0	0.0	0.0	0.0	0.0	11.9407	0.6943
ENSG00000143178.13	TBX19	protein_coding	2985	0	0	0	0	0	0	0.0	0.0	0.0	0.0	0.3187	4.9465
ENSG00000227722.2	ENSG00000227722	transcribed_processed_pseudogene	1678	0	0	0	0	0	0	0.0	0.0	0.0	0.0711	0.8716	10.1593
ENSG00000207974.1	MIR557	miRNA	98	0	0	0	0	0	0	0.0	0.0	0.0	0.0	0.0	3.5374
ENSG00000228697.5	ENSG00000228697	lncRNA	1801	0	0	0	0	0	0	0.0	0.0	0.0	0.346	2.8641	0.0
ENSG00000283255.1	ENSG00000283255	lncRNA	389	0	0	0	0	0	0	0.0	0.0	0.0	0.0	0.0	0.0
ENSG00000215833.3	QRSL1P1	processed_pseudogene	1540	0	0	0	0	0	0	0.3119	0.0	0.0	0.0	0.0	0.0
ENSG00000143185.4	XCL2	protein_coding	562	0	0	0	0	0	0	0.0	0.0	0.0	0.0	0.0	0.0
ENSG00000227777.1	ENSG00000227777	processed_pseudogene	618	0	0	0	0	0	0	0.0	0.0	0.0	0.0	0.0	0.0
ENSG00000143184.5	XCL1	protein_coding	1227	0	0	0	0	0	0	0.0	0.0	0.0	0.0	0.0	1.5506
ENSG00000229757.2	ENSG00000229757	processed_pseudogene	787	0	0	0	0	0	0	0.0	0.0	0.0	0.0	0.0	0.0
ENSG00000143196.5	DPT	protein_coding	1719	0	0	0	0	0	0	0.0	0.0	0.0	0.0	0.0	0.0
ENSG00000285622.2	ENSG00000285622	lncRNA	1681	0	0	0	0	0	0	0.0	0.0	0.0	0.0	0.0	0.0
ENSG00000235736.1	ENSG00000235736	lncRNA	418	0	0	0	0	0	0	0.0	0.0	0.0	0.0	0.0	0.0
ENSG00000225826.2	LINC00626	lncRNA	1126	0	0	0	0	0	0	0.0	0.0	0.0	0.0	0.0	0.0
ENSG00000229612.1	SUMO1P2	processed_pseudogene	304	0	0	0	0	0	0	0.0	0.0	0.0	0.0	0.0	0.0
ENSG00000287831.1	ENSG00000287831	lncRNA	2518	0	0	0	0	0	0	0.0	0.0	0.0	0.0997	0.2845	0.0
ENSG00000203601.3	LINC00970	lncRNA	1129	0	0	0	0	0	0	0.0	0.6784	0.0	0.0	0.0	0.0
ENSG00000213063.3	RPL29P7	processed_pseudogene	457	0	0	0	0	0	0	0.0	0.0	0.0	0.0	0.0	0.0
ENSG00000287282.1	ENSG00000287282	lncRNA	1277	0	0	0	0	0	0	0.0	0.0	0.0	0.0	2.3158	0.0
ENSG00000252987.1	RNA5SP66	rRNA_pseudogene	101	0	0	0	0	0	0	0.0	0.0	0.0	0.0	0.0	0.0
ENSG00000237707.1	ENSG00000237707	lncRNA	568	0	0	0	0	0	0	0.0	0.0	0.0	0.0	0.0	0.0
ENSG00000143153.14	ATP1B1	protein_coding	6406	1	1	0	0	0	0	162.4442	176.534	288.4693	225.7919	308.2954	115.5708
ENSG00000289466.1	ENSG00000289466	TEC	610	0	0	0	0	0	0	0.0	0.0	0.0	0.0	0.2479	5.4395
ENSG00000143156.14	NME7	protein_coding	4298	0	0	0	0	0	0	14.8566	16.6826	26.1159	20.1341	9.2349	2.4523
ENSG00000235575.1	ENSG00000235575	lncRNA	368	0	0	0	0	0	0	0.0	0.0	0.0	0.0	0.0	2.8709
ENSG00000117475.14	BLZF1	protein_coding	2524	1	0	0	1	0	1	60.0606	85.7343	95.0023	61.2456	47.2001	15.1523
ENSG00000117477.13	CCDC181	protein_coding	2035	1	0	0	1	0	0	45.4134	59.2988	36.3317	17.5129	2.7382	0.4801
ENSG00000117479.15	SLC19A2	protein_coding	3612	1	1	1	1	0	1	93.7912	140.5743	191.9466	141.0212	86.6146	25.4886
ENSG00000234604.2	ENSG00000234604	processed_pseudogene	100	0	0	0	0	0	0	3.4526	0.0	0.0	0.0	1.8707	2.0222
ENSG00000213062.5	ENSG00000213062	lncRNA	14107	1	0	0	1	0	0	2.1424	2.4396	3.1771	2.1147	1.9959	0.4807
ENSG00000198734.12	F5	protein_coding	9132	0	0	0	0	0	0	0.914	0.0	0.0	0.0	0.2493	0.1853
ENSG00000174175.17	SELP	protein_coding	3157	0	0	0	0	0	0	0.0	0.0	0.0	0.0	0.469	0.4693
ENSG00000000460.17	C1orf112	protein_coding	4355	0	0	0	0	0	0	11.2362	14.5307	11.5848	24.0071	4.5633	11.9517
ENSG00000188404.10	SELL	protein_coding	2442	0	0	0	0	0	0	0.0	0.0	0.0	0.0	0.0	0.725
ENSG00000007908.16	SELE	protein_coding	3875	0	0	0	0	0	0	0.0	0.0	0.0	0.0	0.0	0.0
ENSG00000230704.1	ENSG00000230704	lncRNA	677	0	0	0	0	0	0	0.0	0.0	0.0	0.0	0.9348	0.0
ENSG00000171806.12	METTL18	protein_coding	1462	1	0	0	1	0	1	16.2953	43.0915	25.5815	23.2202	2.7331	8.4741
ENSG00000000457.14	SCYL3	protein_coding	6308	1	1	0	1	1	0	20.2721	17.8427	30.1239	31.7537	13.489	5.3118
ENSG00000239494.2	RN7SL333P	misc_RNA	297	0	0	0	0	0	0	1.4658	0.0	0.0	0.0	4.3823	0.0
ENSG00000288139.1	ENSG00000288139	processed_pseudogene	195	0	0	0	0	0	0	0.0	0.0	0.0	0.0	0.0	0.0
ENSG00000075945.13	KIFAP3	protein_coding	4111	0	0	0	0	0	0	34.7431	16.4669	26.2118	46.7509	20.7334	13.1715
ENSG00000243051.3	RN7SL269P	misc_RNA	305	0	0	0	0	0	0	0.0	0.0	0.0	0.0	0.0	0.0
ENSG00000235378.2	MRPS10P1	processed_pseudogene	130	0	0	0	0	0	0	0.0	0.0	0.0	0.0	0.0	0.0
ENSG00000232959.1	ENSG00000232959	lncRNA	341	0	0	0	0	0	0	0.0	0.0	0.0	0.0	0.0	0.0
ENSG00000224896.2	SIGLEC30P	processed_pseudogene	941	0	0	0	0	0	0	0.0	0.0	0.0	0.0	0.0	0.7543
ENSG00000203740.4	NTMT2	protein_coding	2110	0	0	0	0	0	0	0.0	0.0	0.0	0.0	0.7527	0.7469
ENSG00000263390.1	MIR3119-2	miRNA	85	0	0	0	0	0	0	0.0	0.0	0.0	0.0	0.0	0.0
ENSG00000283340.1	MIR3119-1	miRNA	85	0	0	0	0	0	0	0.0	0.0	0.0	0.0	0.0	0.0
ENSG00000233985.2	LINC01681	lncRNA	1363	0	0	0	0	0	0	0.6571	0.0	0.0	0.0	0.0	0.0
ENSG00000238051.1	ISCUP1	processed_pseudogene	448	0	0	0	0	0	0	0.0	0.0	0.0	0.0	0.0	0.0
ENSG00000224286.6	LINC01142	lncRNA	1804	0	0	0	0	0	0	0.0	0.0	0.2857	0.0	0.5582	0.0
ENSG00000226967.1	HAUS4P1	processed_pseudogene	1145	0	0	0	0	0	0	3.0722	4.1566	17.2689	6.9651	6.3579	0.0
ENSG00000231407.6	GORAB-AS1	lncRNA	2922	0	0	0	0	0	0	0.0	0.0	0.0	0.0	0.0	0.0
ENSG00000120370.14	GORAB	protein_coding	5085	0	0	0	0	0	0	10.2449	8.8483	10.3928	4.1094	3.865	6.1195
ENSG00000225545.1	ENSG00000225545	lncRNA	130	0	0	0	0	0	0	0.0	0.0	0.0	0.0	0.0	0.0
ENSG00000235303.1	ENSG00000235303	lncRNA	1923	0	0	0	0	0	0	0.0	0.0	0.0	0.0	0.0	0.0
ENSG00000116132.12	PRRX1	protein_coding	4061	0	0	0	0	0	0	0.1195	0.0	0.0	0.0	0.2342	1.1504
ENSG00000271811.1	ENSG00000271811	lncRNA	2045	0	0	0	0	0	0	0.0	0.0	0.0	0.0	0.0	0.0
ENSG00000231424.3	ENSG00000231424	lncRNA	4598	1	0	1	0	1	0	1.0184	3.8657	10.9007	0.0	5.5143	1.7353
ENSG00000117501.15	MROH9	protein_coding	3102	0	0	0	0	0	0	0.0	0.0	0.0	0.0	0.0	0.0
ENSG00000226552.2	ENSG00000226552	processed_pseudogene	1641	0	0	0	0	0	0	0.0	0.0	0.2924	0.0	0.0	0.0
ENSG00000007933.13	FMO3	protein_coding	2059	0	0	0	0	0	0	0.6878	0.0	0.6963	0.0	1.1306	0.2105
ENSG00000221390.1	MIR1295A	miRNA	79	0	0	0	0	0	0	0.0	0.0	0.0	0.0	0.0	0.0
ENSG00000283598.1	MIR1295B	miRNA	60	0	0	0	0	0	0	0.0	0.0	0.0	0.0	0.0	0.0
ENSG00000117507.6	FMO6P	transcribed_unitary_pseudogene	2130	0	0	0	0	0	0	0.0	0.0	0.1645	0.0	0.2924	0.0
ENSG00000094963.14	FMO2	protein_coding	5215	1	0	1	0	1	0	1.5688	5.0456	8.3317	0.2398	3.0651	0.0946
ENSG00000225243.5	ENSG00000225243	lncRNA	658	0	0	0	0	0	0	0.0	0.0	4.1466	0.0	0.0	0.0
ENSG00000010932.17	FMO1	protein_coding	3130	0	0	0	0	0	0	0.0	0.0	0.0	0.0	0.1551	0.0
ENSG00000206692.1	Y_RNA	misc_RNA	117	0	0	0	0	0	0	0.0	0.0	0.0	0.0	0.0	0.0
ENSG00000230547.1	HMGB1P11	processed_pseudogene	637	0	0	0	0	0	0	0.0	0.0	0.0	0.0	0.0	1.5031
ENSG00000076258.10	FMO4	protein_coding	2303	0	0	0	0	0	0	0.0	0.0	0.0	0.0	1.3491	0.0
ENSG00000285665.1	TOP1P1	processed_pseudogene	661	0	0	0	0	0	0	12.4377	6.2483	8.8351	4.0555	15.656	22.9199
ENSG00000268062.1	SRP14P4	processed_pseudogene	203	0	0	0	0	0	0	0.0	0.0	0.0	0.0	0.0	3.0698
ENSG00000239428.2	GM2AP2	processed_pseudogene	562	0	0	0	0	0	0	0.0	0.0	0.0	0.0	1.381	1.5641
ENSG00000234333.2	CYCSP53	processed_pseudogene	265	0	0	0	0	0	0	0.0	0.0	0.0	0.0	0.0	0.0
ENSG00000117523.18	PRRC2C	protein_coding	10624	1	1	1	1	1	1	110.0882	81.0802	83.1738	78.457	88.6443	142.2911
ENSG00000283683.2	MYOCOS	protein_coding	2100	1	0	0	0	0	0	208.8606	306.0258	284.3001	382.881	276.882	0.0
ENSG00000034971.17	MYOC	protein_coding	2100	1	0	1	1	0	0	1.5274	3.5623	4.0577	1.9726	1.4841	0.0
ENSG00000233328.3	PFN1P1	processed_pseudogene	423	0	0	0	0	0	0	5.4415	6.1914	3.8503	15.3805	40.8468	192.816
ENSG00000230364.1	RPL4P3	processed_pseudogene	1311	0	0	0	0	0	0	0.0	0.0	0.0	0.0	1.3723	6.2644
ENSG00000117533.15	VAMP4	protein_coding	4977	0	0	0	0	0	0	15.9123	27.7802	12.744	13.3156	7.5066	2.4594
ENSG00000232261.1	ENSG00000232261	unprocessed_pseudogene	381	0	0	0	0	0	0	0.0	0.0	0.0	0.0	0.0	0.0
ENSG00000271459.1	ENSG00000271459	processed_pseudogene	521	0	0	0	0	0	0	0.0	0.0	0.0	0.0	0.0	0.0
ENSG00000236741.4	ENSG00000236741	processed_pseudogene	451	0	0	0	0	0	0	0.0	0.0	0.0	0.0	0.0	0.0
ENSG00000253060.1	ENSG00000253060	scaRNA	106	0	0	0	0	0	0	0.0	0.0	0.0	0.0	0.0	0.0
ENSG00000010165.20	METTL13	protein_coding	3368	1	0	1	0	0	1	33.5961	23.836	37.7099	34.7096	36.6453	64.6249
ENSG00000213060.4	ENSG00000213060	processed_pseudogene	423	0	0	0	0	0	0	0.0	0.0	0.0	0.0	0.0	0.0
ENSG00000197959.15	DNM3	protein_coding	7627	0	0	1	0	0	0	26.2164	47.3815	47.3574	37.2806	8.6792	0.2532
ENSG00000224600.5	ENSG00000224600	processed_pseudogene	350	0	0	0	0	0	0	0.0	0.0	0.0	0.0	0.0	0.0
ENSG00000233540.1	DNM3-IT1	lncRNA	396	0	0	0	0	0	0	1.6806	0.0	5.5611	1.4315	7.9705	0.0
ENSG00000230630.5	DNM3OS	lncRNA	2538	0	0	0	0	0	0	1.2303	0.0	0.0	0.8483	0.0	0.0
ENSG00000283844.1	MIR214	miRNA	110	0	0	0	0	0	0	0.0	0.0	0.0	0.0	0.0	0.0
ENSG00000283152.1	MIR3120	miRNA	81	0	0	0	0	0	0	0.0	0.0	0.0	0.0	0.0	0.0
ENSG00000208024.1	MIR199A2	miRNA	110	0	0	0	0	0	0	0.0	0.0	0.0	0.0	0.0	0.0
ENSG00000287336.1	ENSG00000287336	lncRNA	2299	0	0	0	0	0	0	0.0958	0.0	0.3717	0.0	0.3947	0.0
ENSG00000206684.1	RNU6-157P	snRNA	107	0	0	0	0	0	0	0.0	0.0	0.0	0.0	0.0	0.0
ENSG00000135845.10	PIGC	protein_coding	2630	1	1	1	1	1	1	32.0011	33.1991	53.2012	50.2788	17.6114	12.6566
ENSG00000180999.11	C1orf105	protein_coding	988	0	0	0	0	0	0	0.0	0.0	0.0	0.0	0.0	3.7161
ENSG00000094975.14	SUCO	protein_coding	5916	1	1	1	1	0	1	141.6302	133.7175	158.4387	147.1948	56.6898	21.0751
ENSG00000251943.1	RNU6-693P	snRNA	107	0	0	0	0	0	0	0.0	0.0	0.0	0.0	3.3479	0.0
ENSG00000117560.8	FASLG	protein_coding	1805	0	0	0	0	0	0	0.0	0.0	0.0	0.0	0.968	0.0
ENSG00000229785.1	SLC25A38P1	processed_pseudogene	943	0	0	0	0	0	0	0.0	0.0	0.3061	0.0	0.6373	0.0
ENSG00000279061.1	ENSG00000279061	TEC	339	0	0	0	0	0	0	0.0	0.0	0.1659	0.0	0.0	0.0
ENSG00000224228.2	ENSG00000224228	lncRNA	808	0	0	0	0	0	0	0.0	0.0	0.6935	0.0	1.3202	0.0
ENSG00000227177.1	AIMP1P2	processed_pseudogene	312	0	0	0	0	0	0	0.0	0.0	0.0	0.0	0.0	0.0
ENSG00000224000.1	ENSG00000224000	lncRNA	658	0	0	0	0	0	0	0.0	0.0	0.0	0.0	0.0	0.0
ENSG00000120337.10	TNFSF18	protein_coding	2744	0	0	0	0	0	0	0.0	0.0	0.0	0.0	0.9066	0.4301
ENSG00000230849.2	GOT2P2	processed_pseudogene	1251	0	0	0	0	0	0	0.0	0.0	0.2202	0.8457	2.8094	2.6853
ENSG00000226375.1	ENSG00000226375	lncRNA	690	0	0	0	0	0	0	0.0	0.0	0.0	0.0	0.0	0.0
ENSG00000117586.11	TNFSF4	protein_coding	3492	0	0	0	0	0	0	2.0751	0.0	0.0	0.2224	0.0	0.0
ENSG00000232751.1	ENSG00000232751	processed_pseudogene	316	0	0	0	0	0	0	0.0	0.0	0.0	0.0	0.0	0.0
ENSG00000231615.2	ENSG00000231615	processed_pseudogene	1337	0	0	0	0	0	0	0.0	0.0	0.0	0.0	0.0	0.0
ENSG00000203739.5	PRDX6-AS1	lncRNA	1815	0	0	1	0	0	0	5.4911	5.3921	2.9202	3.868	4.5498	1.3279
ENSG00000117592.9	PRDX6	protein_coding	1690	0	0	0	0	0	0	22.059	7.0109	15.0887	22.5176	22.6662	72.0689
ENSG00000162753.13	SLC9C2	protein_coding	4410	0	0	0	0	0	0	0.0	0.0	0.4597	0.0	0.6164	0.0
ENSG00000238272.1	ENSG00000238272	lncRNA	677	0	0	0	0	0	0	0.0	0.0	0.7537	0.0	0.0	0.0
ENSG00000285777.1	ENSG00000285777	protein_coding	1786	0	0	0	0	0	0	0.0	0.0	0.0	0.0	0.0	0.0
ENSG00000183831.7	ANKRD45	protein_coding	2660	0	0	0	0	0	0	19.1551	16.3495	30.4107	20.2629	25.6392	2.3961
ENSG00000232113.3	TEX50	protein_coding	812	0	0	0	0	0	0	0.0	0.0	0.0	0.0	0.0	0.0
ENSG00000289426.1	ENSG00000289426	lncRNA	624	0	0	0	0	0	0	0.0	0.0	0.0	0.0	0.0	1.3095
ENSG00000076321.11	KLHL20	protein_coding	3414	0	1	0	1	0	0	90.5574	84.1126	102.443	75.9264	40.8685	18.481
ENSG00000225591.2	ENSG00000225591	processed_pseudogene	255	0	0	0	0	0	0	0.0	0.0	0.0	0.0	2.3101	0.0
ENSG00000200674.1	RN7SKP160	misc_RNA	340	0	0	0	0	0	0	0.0	0.0	0.0	0.0	2.1306	0.0
ENSG00000120334.16	CENPL	protein_coding	2706	1	1	1	1	1	1	28.0052	29.0905	41.1774	43.5428	30.3384	16.9859
ENSG00000252357.1	Y_RNA	misc_RNA	134	0	0	0	0	0	0	0.0	0.0	0.0	0.0	0.0	0.0
ENSG00000117593.12	DARS2	protein_coding	3820	0	1	0	1	0	1	7.9803	8.9259	7.9072	9.1308	19.8569	49.0675
ENSG00000234741.9	GAS5	lncRNA	3145	0	0	0	0	0	0	10.9431	2.1176	35.6402	37.496	133.4418	206.2547
ENSG00000270084.2	GAS5-AS1	lncRNA	814	0	0	0	0	0	0	0.0	0.0	0.0	0.0	1.9464	2.9355
ENSG00000185278.15	ZBTB37	protein_coding	19128	1	1	1	1	1	1	19.9211	27.0279	29.0778	18.5325	23.8474	4.9795
ENSG00000117601.15	SERPINC1	protein_coding	1552	0	0	0	0	0	0	0.0	0.0	0.0	0.0	0.0	2.9904
ENSG00000252231.1	RNA5SP67	rRNA_pseudogene	131	0	0	0	0	0	0	0.0	0.0	0.0	0.0	0.0	0.0
ENSG00000135870.12	RC3H1	protein_coding	11451	0	0	0	0	0	1	107.9323	108.3783	143.9644	105.5971	96.4445	37.7768
ENSG00000200755.1	RNA5SP68	rRNA_pseudogene	119	0	0	0	0	0	0	0.0	0.0	0.0	0.0	0.0	0.0
ENSG00000236535.1	RC3H1-IT1	lncRNA	448	0	0	0	0	0	0	0.9271	0.0	0.0	0.0	1.4659	4.1362
ENSG00000224977.2	LINC02776	lncRNA	659	0	0	0	0	0	0	0.0	0.0	0.3925	0.0	0.0	0.0
ENSG00000225713.5	RPL30P1	processed_pseudogene	339	0	0	0	0	0	0	0.0	0.0	0.0	0.0	0.0	0.0
ENSG00000227373.6	RABGAP1L-DT	lncRNA	5901	0	0	0	0	0	0	1.0234	2.3098	1.5893	4.6745	0.9382	0.0
ENSG00000152061.24	RABGAP1L	protein_coding	8634	1	1	0	1	0	0	85.9075	85.384	62.6992	76.6198	76.0884	9.9609
ENSG00000237317.2	ENSG00000237317	processed_pseudogene	935	0	0	0	0	0	0	0.0	0.0	0.0	0.0	0.0	1.2138
ENSG00000203737.5	GPR52	protein_coding	1582	0	0	0	0	0	0	0.5788	0.0	0.5071	0.3433	0.312	0.4852
ENSG00000223828.1	BANF1P4	processed_pseudogene	270	0	0	0	0	0	0	0.0	0.0	0.0	1.9152	0.0	0.0
ENSG00000231378.1	NDUFAF4P4	processed_pseudogene	502	0	0	0	0	0	0	0.0	0.0	0.0	0.0	0.0	0.0
ENSG00000237249.1	ENSG00000237249	processed_pseudogene	395	0	0	0	0	0	0	0.0	0.0	0.0	0.0	0.0	0.0
ENSG00000223525.1	RABGAP1L-IT1	lncRNA	737	0	0	0	0	0	0	0.0	0.0	0.0	0.0	0.0	0.0
ENSG00000235869.1	ENSG00000235869	processed_pseudogene	334	0	0	0	0	0	0	0.0	0.0	0.0	0.0	0.0	0.0
ENSG00000229531.6	RABGAP1L-AS1	lncRNA	670	0	0	0	0	0	0	0.0	0.0	0.0	0.0	0.0	0.0
ENSG00000289425.1	ENSG00000289425	lncRNA	617	0	0	0	0	0	0	0.0	0.0	0.0	0.0	0.0	0.0
ENSG00000252552.1	RNU6-307P	snRNA	106	0	0	0	0	0	0	0.0	0.0	0.0	0.0	0.0	0.0
ENSG00000287697.1	ENSG00000287697	lncRNA	1271	0	0	0	0	0	0	0.8049	0.0	0.8555	0.2049	1.3309	0.0
ENSG00000116161.18	CACYBP	protein_coding	2869	0	0	1	1	1	1	55.0316	52.202	54.1079	36.1856	48.1885	154.0935
ENSG00000120333.4	MRPS14	protein_coding	2115	0	0	0	0	0	0	21.7543	18.5742	14.0343	17.9741	8.8958	8.2403
ENSG00000206659.1	Y_RNA	misc_RNA	102	0	0	0	0	0	0	0.0	0.0	0.0	0.0	0.0	0.0
ENSG00000181101.7	ENTR1P2	processed_pseudogene	1023	0	0	0	0	0	0	0.0	0.0	0.0	0.0	1.3229	0.8714
ENSG00000120332.17	TNN	protein_coding	5042	0	0	0	0	0	0	1.833	0.3879	1.1096	2.1722	1.9372	0.6204
ENSG00000235750.10	KIAA0040	protein_coding	4548	0	0	0	0	1	0	4.2945	0.0	0.0	0.0	7.8801	7.3805
ENSG00000230687.1	ENSG00000230687	lncRNA	775	0	0	0	0	0	0	0.0	0.0	0.0	0.0	0.0	0.0
ENSG00000233946.2	RPS29P4	processed_pseudogene	161	0	0	0	0	0	0	0.0	0.0	0.0	0.0	0.0	0.0
ENSG00000260990.1	ENSG00000260990	lncRNA	847	0	0	0	0	0	0	0.0	0.0	0.0	0.0	0.0	0.0
ENSG00000116147.17	TNR	protein_coding	12774	0	0	0	0	0	0	0.0	0.0	0.0	0.065	0.2555	0.4145
ENSG00000235628.1	TNR-IT1	lncRNA	630	0	0	0	0	0	0	0.0	0.0	0.0	0.0	0.0	0.0
ENSG00000224718.1	LINC01657	lncRNA	1809	0	0	0	0	0	0	0.0	0.0	0.0	0.0	0.7547	0.0
ENSG00000227740.2	LINC02803	lncRNA	1201	0	0	0	0	0	0	0.0	0.0	0.0	0.0	2.691	0.0
ENSG00000230777.1	RPS29P5	processed_pseudogene	171	0	0	0	0	0	0	0.0	0.0	0.0	0.0	0.0	0.0
ENSG00000143207.21	COP1	protein_coding	2826	0	0	0	0	0	0	43.7804	38.9973	54.1999	52.6809	38.9532	42.4266
ENSG00000252906.1	SCARNA3	scaRNA	143	0	0	0	0	0	0	0.0	0.0	0.0	0.0	3.1452	0.6349
ENSG00000228686.2	ENSG00000228686	lncRNA	629	0	0	0	0	0	0	0.0	0.0	0.0	0.7051	0.0	0.0
ENSG00000236021.3	ENSG00000236021	lncRNA	2308	0	0	0	0	0	0	0.2998	0.0	0.2322	0.0	1.8573	0.5345
ENSG00000273629.1	U7	snRNA	62	0	0	0	0	0	0	0.0	0.0	0.0	0.0	0.0	0.0
ENSG00000232463.1	ENSG00000232463	processed_pseudogene	631	0	0	0	0	0	0	0.0	0.0	0.0	0.0	0.0	0.0
ENSG00000253025.1	RNU2-12P	snRNA	168	0	0	0	0	0	0	0.0	0.0	0.0	0.0	0.0	0.0
ENSG00000227815.2	ENSG00000227815	unprocessed_pseudogene	795	0	0	0	0	0	0	0.0	0.0	0.0	0.0	0.0	0.0
ENSG00000231020.1	ENSG00000231020	processed_pseudogene	424	0	0	0	0	0	0	0.0	0.0	0.0	0.0	0.0	0.0
ENSG00000225904.1	MORF4L1P7	processed_pseudogene	703	0	0	0	0	0	0	0.0	0.0	0.0	0.0	0.0	0.0
ENSG00000116183.11	PAPPA2	protein_coding	9683	0	0	0	0	0	0	0.5007	0.0	0.1777	0.0639	1.0794	0.3823
ENSG00000237514.3	PTP4A1P7	processed_pseudogene	514	0	0	0	0	0	0	0.0	0.0	0.0	0.0	0.0	1.1562
ENSG00000286754.1	ENSG00000286754	lncRNA	667	0	0	0	0	0	0	0.0	0.0	0.0	0.0	0.0	0.0
ENSG00000152092.16	ASTN1	protein_coding	7138	0	0	0	0	0	0	0.7515	0.0	0.0	0.0815	0.6221	0.609
ENSG00000202609.4	MIR488	miRNA	83	0	0	0	0	0	0	0.0	0.0	0.0	0.0	0.0	0.0
ENSG00000198797.7	BRINP2	protein_coding	4097	0	0	0	0	0	0	0.0	0.0	0.0	0.0	0.0	0.0
ENSG00000224968.3	LINC01645	lncRNA	1497	1	1	1	1	1	0	110.9118	182.2191	124.9623	84.0157	72.527	0.0
ENSG00000227579.6	ENSG00000227579	lncRNA	1766	1	0	0	0	1	0	10.3571	14.764	31.0466	31.0016	47.6789	0.0
ENSG00000236720.2	LINC01741	lncRNA	1666	0	0	0	0	0	0	0.0	0.0	1.4996	0.0	0.0	1.5974
ENSG00000120341.19	SEC16B	protein_coding	4486	0	0	0	0	0	0	0.0	0.0	0.0	0.0	0.0	0.0
ENSG00000254154.8	CRYZL2P-SEC16B	lncRNA	6212	0	0	0	0	0	0	15.0901	14.8859	10.7859	13.1535	6.6944	1.2576
ENSG00000242193.11	CRYZL2P	transcribed_unitary_pseudogene	2921	0	0	0	0	0	0	2.3872	0.7456	0.1956	1.5023	1.4471	0.0
ENSG00000276563.1	ENSG00000276563	processed_pseudogene	217	0	0	0	0	0	0	0.0	0.0	0.0	0.0	0.0	0.0
ENSG00000224687.2	RASAL2-AS1	lncRNA	2831	0	0	0	0	0	0	1.0644	2.9155	0.3726	0.9299	0.3824	0.5102
ENSG00000075391.17	RASAL2	protein_coding	14453	0	0	0	0	1	1	13.7885	12.9451	12.8111	9.4436	9.6118	3.7042
ENSG00000270575.1	ENSG00000270575	processed_pseudogene	311	0	0	0	0	0	0	0.0	0.0	0.0	0.0	0.0	0.0
ENSG00000213058.3	ENSG00000213058	processed_pseudogene	357	0	0	0	0	0	0	0.0	0.0	0.0	0.0	0.0	0.8901
ENSG00000188585.9	CLEC20A	protein_coding	1491	0	0	0	0	0	0	0.0	0.0	0.0	0.0	0.0	0.0
ENSG00000264809.2	Metazoa_SRP	misc_RNA	275	0	0	0	0	0	0	0.0	0.0	0.0	0.0	0.0	0.2701
ENSG00000285910.1	ENSG00000285910	lncRNA	1130	0	0	0	0	0	0	0.0	0.0	0.0	0.0	0.8841	0.8984
ENSG00000240021.10	TEX35	protein_coding	2452	0	0	0	0	0	0	0.714	0.0	0.4113	0.0	0.6298	6.546
ENSG00000213057.5	C1orf220	lncRNA	2577	0	0	0	0	0	0	0.0	0.0	0.0	0.0	1.3545	0.0
ENSG00000201347.1	RNA5SP69	rRNA_pseudogene	117	0	0	0	0	0	0	0.0	0.0	0.0	0.0	0.0	0.0
ENSG00000273384.1	ENSG00000273384	lncRNA	577	0	0	0	0	0	0	0.0	0.0	0.0	0.0	0.0	0.0
ENSG00000266417.1	MIR4424	miRNA	86	0	0	0	0	0	0	0.0	0.0	0.0	0.0	0.0	8.2539
ENSG00000273062.1	RALGPS2-AS1	lncRNA	1980	0	0	0	0	0	0	0.6098	0.0	0.4299	2.0939	1.3898	3.1299
ENSG00000116191.19	RALGPS2	protein_coding	7492	1	1	1	1	1	1	25.211	31.1989	29.6918	20.3675	22.9061	9.1634
ENSG00000228196.1	PTPN2P1	processed_pseudogene	1072	0	0	0	0	0	0	1.6944	6.9337	2.7658	3.1849	7.63	6.5677
ENSG00000201791.1	SNORA63	snoRNA	119	0	0	0	0	0	0	0.0	0.0	0.0	0.0	0.0	0.0
ENSG00000116194.13	ANGPTL1	protein_coding	3543	0	0	0	0	0	0	0.8601	0.0	0.3915	0.505	1.347	0.6185
ENSG00000289432.1	ENSG00000289432	lncRNA	628	0	0	0	0	0	0	1.482	0.0	0.0	0.0	0.0	2.3723
ENSG00000116199.12	FAM20B	protein_coding	5991	1	1	1	1	0	1	26.419	12.6636	19.2785	19.4554	15.1077	44.6726
ENSG00000232750.2	ENSG00000232750	processed_pseudogene	344	0	0	0	0	0	0	0.0	0.0	0.0	0.0	0.0	4.4749
ENSG00000186283.14	TOR3A	protein_coding	2031	1	1	1	1	1	1	114.6183	116.2432	91.8275	102.9205	72.2658	48.4599
ENSG00000143322.21	ABL2	protein_coding	12217	1	1	1	1	1	1	49.929	37.8316	44.5671	55.7537	51.7294	25.9492
ENSG00000234041.1	ENSG00000234041	processed_pseudogene	171	0	0	0	0	0	0	0.0	0.0	0.0	0.0	0.0	0.0
ENSG00000231905.2	SETP10	processed_pseudogene	814	0	0	0	0	0	0	0.0	0.0	0.0	0.0	2.7969	0.0
ENSG00000212338.1	ENSG00000212338	snoRNA	107	0	0	0	0	0	0	0.0	0.0	0.0	0.0	0.0	0.0
ENSG00000201619.1	ENSG00000201619	snoRNA	141	0	0	0	0	0	0	0.0	0.0	0.0	0.0	0.0	0.0
ENSG00000231564.1	EIF4A1P11	processed_pseudogene	222	0	0	0	0	0	0	0.0	0.0	0.0	0.0	0.0	0.0
ENSG00000225711.1	ENSG00000225711	processed_pseudogene	721	0	0	0	0	0	0	0.0	0.0	0.0	0.0	0.0	3.4916
ENSG00000223794.1	COX5BP8	processed_pseudogene	349	0	0	0	0	0	0	0.0	0.0	0.0	0.0	1.9046	0.0
ENSG00000228191.1	ENSG00000228191	processed_pseudogene	151	0	0	0	0	0	0	0.0	0.0	0.0	0.0	0.0	0.0
ENSG00000057252.13	SOAT1	protein_coding	6861	0	0	0	0	0	0	19.0896	19.8002	23.8291	30.0002	30.5832	80.9323
ENSG00000162779.22	AXDND1	protein_coding	3405	0	0	0	0	0	0	0.7509	0.4418	1.206	1.2861	2.483	0.7655
ENSG00000224620.2	MEF2AP1	processed_pseudogene	863	0	0	0	0	0	0	0.0	0.0	0.0	0.0	0.0	0.0
ENSG00000236539.3	HNRNPA1P54	processed_pseudogene	9714	0	0	0	0	0	0	0.0	0.0	0.0731	0.0	0.1172	0.3093
ENSG00000261250.1	ENSG00000261250	lncRNA	3294	0	0	0	0	0	0	0.0	0.0	0.0	0.0	0.3963	0.0
ENSG00000116218.13	NPHS2	protein_coding	1870	0	0	0	0	0	0	0.0	0.0	0.0	0.0	1.01	0.2207
ENSG00000251875.1	RNU5F-2P	snRNA	82	0	0	0	0	0	0	0.0	0.0	0.0	0.0	0.0	0.0
ENSG00000227141.2	ENSG00000227141	processed_pseudogene	2471	0	0	0	0	0	0	2.4483	1.0073	3.2144	2.5112	1.883	0.3925
ENSG00000261060.1	ENSG00000261060	lncRNA	934	0	0	0	0	0	0	2.0251	0.0	0.287	0.0	0.0	0.0
ENSG00000162782.16	TDRD5	protein_coding	3745	0	0	0	0	0	0	16.4398	21.0412	21.456	28.7858	11.2681	0.0
ENSG00000243062.6	ENSG00000243062	lncRNA	570	0	0	0	0	0	0	0.0	0.0	0.0	0.0	0.0	0.0
ENSG00000143340.7	FAM163A	protein_coding	2781	0	0	0	0	0	0	0.0	0.0	0.0	0.0	0.0	0.0
ENSG00000229407.5	ENSG00000229407	lncRNA	544	0	0	0	0	0	0	0.0	0.0	0.0	0.0	0.0	0.0
ENSG00000231966.1	LINC02818	lncRNA	353	0	0	0	0	0	0	0.0	0.0	0.0	0.0	0.0	0.0
ENSG00000169905.13	TOR1AIP2	protein_coding	8319	1	1	1	1	1	1	16.9047	5.8939	13.2526	8.4731	22.8705	68.0481
ENSG00000272906.1	ENSG00000272906	lncRNA	989	0	0	0	0	0	0	1.8999	1.5685	0.0	0.0	1.4865	7.6615
ENSG00000143337.19	TOR1AIP1	protein_coding	3807	1	1	0	1	0	1	23.3579	20.3189	15.1852	19.0447	14.1826	20.394
ENSG00000264916.2	RN7SL230P	misc_RNA	303	0	0	0	0	0	0	0.0	0.0	0.0	0.0	0.0	0.0
ENSG00000261831.2	ENSG00000261831	lncRNA	447	0	0	0	0	0	0	0.0	0.0	0.0	0.0	0.0	0.0
ENSG00000260360.1	ENSG00000260360	lncRNA	1257	0	0	0	0	0	0	0.0	0.0	0.0	0.4716	0.0	0.0
ENSG00000135837.16	CEP350	protein_coding	13414	0	1	1	1	0	1	35.7541	33.1641	44.522	42.9887	21.5616	24.3623
ENSG00000235145.2	RPSAP16	processed_pseudogene	821	0	0	0	0	0	0	0.0	0.0	0.0	0.0	0.7175	0.0
ENSG00000223450.1	ENSG00000223450	processed_pseudogene	371	0	0	0	0	0	0	0.0	0.0	0.0	0.0	0.0	1.8466
ENSG00000261817.1	ENSG00000261817	lncRNA	506	0	0	0	0	0	0	0.0	0.0	0.0	0.0	0.0	0.0
ENSG00000116260.17	QSOX1	protein_coding	9276	0	0	0	0	1	1	13.4903	2.6479	3.9897	13.5071	3.4791	4.0269
ENSG00000121454.6	LHX4	protein_coding	5844	0	1	0	0	1	0	7.2439	5.5075	12.1504	9.6947	7.5838	0.0
ENSG00000230124.8	ACBD6	protein_coding	5261	0	0	1	0	1	0	7.3434	3.4692	2.9903	7.5793	0.7024	5.4299
ENSG00000235060.1	VDAC1P4	processed_pseudogene	835	0	0	0	0	0	0	0.0	0.0	0.0	0.0	0.0	0.0
ENSG00000265435.1	MIR3121	miRNA	77	0	0	0	0	0	0	0.0	0.0	0.0	0.0	0.0	8.2539
ENSG00000236719.5	OVAAL	lncRNA	1786	0	0	0	0	1	0	0.0	0.0	2.9403	0.0	7.1158	0.0
ENSG00000206905.1	Y_RNA	misc_RNA	104	0	0	0	0	0	0	0.0	0.0	0.0	0.0	0.0	0.0
ENSG00000143324.14	XPR1	protein_coding	8484	1	1	0	1	0	1	33.9351	35.5653	53.3382	54.0927	63.1489	6.3928
ENSG00000283575.1	U6	snRNA	96	0	0	0	0	0	0	0.0	0.0	0.0	0.0	0.0	0.0
ENSG00000225857.5	LINC02816	lncRNA	543	0	0	0	0	0	0	0.0	0.0	0.0	0.0	0.0	0.0
ENSG00000135835.12	KIAA1614	protein_coding	9946	0	0	0	1	0	0	1.4904	0.0	1.1638	1.3838	0.8972	0.2784
ENSG00000243155.1	ENSG00000243155	lncRNA	2424	0	0	0	0	0	0	0.7929	0.0	0.518	0.0139	0.5056	0.0
ENSG00000232586.1	KIAA1614-AS1	lncRNA	1440	0	0	0	0	0	0	2.7784	0.0	0.0	0.4994	0.0	0.0
ENSG00000251520.1	ENSG00000251520	unprocessed_pseudogene	537	0	0	0	0	0	0	0.0	0.0	0.0	0.0	0.0	0.0
ENSG00000270711.1	ENSG00000270711	processed_pseudogene	411	0	0	0	0	0	0	0.0	0.0	0.0	0.0	0.0	0.0
ENSG00000135823.14	STX6	protein_coding	4842	1	1	1	1	0	1	455.4336	458.6592	403.3034	387.2257	276.4867	22.246
ENSG00000153029.16	MR1	protein_coding	7911	0	0	0	0	0	0	0.0	0.0	0.0	0.2929	1.2467	0.4257
ENSG00000289589.1	ENSG00000289589	lncRNA	1853	0	0	0	0	0	0	0.0	0.0	0.0	0.0	2.4251	0.0
ENSG00000162783.11	IER5	protein_coding	4201	1	1	1	1	1	1	24.1675	13.6711	12.3699	10.851	52.032	8.8492
ENSG00000237292.1	LINC01732	lncRNA	542	0	0	0	0	0	0	0.0	0.0	0.0	0.0	0.0	0.0
ENSG00000225359.1	ENSG00000225359	lncRNA	532	0	0	0	0	0	0	0.0	0.0	1.3986	0.0	0.0	0.0
ENSG00000179452.2	LINC01699	lncRNA	259	0	0	0	0	0	0	0.0	0.0	1.7367	0.0	0.0	0.0
ENSG00000198216.13	CACNA1E	protein_coding	16420	0	1	0	1	1	0	9.1794	12.3691	20.2314	27.0025	7.6327	0.565
ENSG00000273573.1	Metazoa_SRP	misc_RNA	280	0	0	0	0	0	0	0.0	0.0	0.0	0.0	0.0	0.6485
ENSG00000252977.1	RNA5SP70	rRNA_pseudogene	79	0	0	0	0	0	0	0.0	0.0	0.0	0.0	0.0	0.0
ENSG00000288574.1	ENSG00000288574	lncRNA	2039	0	0	0	0	0	0	0.0	0.0	0.0	0.5083	0.0	0.0
ENSG00000272880.1	ENSG00000272880	lncRNA	557	0	0	0	0	0	0	0.0	0.0	0.0	0.0	0.0	0.0
ENSG00000222397.1	RN7SKP229	misc_RNA	302	0	0	0	0	0	0	0.0	0.0	0.0	0.0	0.0	0.0
ENSG00000287452.2	ENSG00000287452	lncRNA	3846	0	0	0	0	0	0	0.0	0.0	0.6574	1.079	0.9635	0.0
ENSG00000179930.6	ZNF648	protein_coding	3649	0	0	0	0	0	0	0.0	0.0	0.0	0.3237	1.3624	0.0
ENSG00000224810.1	ENSG00000224810	lncRNA	2463	0	0	0	0	0	0	0.0	0.0	0.0	0.0	0.0	0.0
ENSG00000225982.1	ENSG00000225982	lncRNA	1145	0	0	0	0	0	0	0.0	3.416	0.0	1.8632	0.0	0.0
ENSG00000228918.4	LINC01344	lncRNA	2631	0	0	0	0	1	0	0.0	0.7351	2.6496	0.4169	5.3588	0.0
ENSG00000232309.2	ENSG00000232309	lncRNA	1019	0	0	0	0	0	0	0.0	0.0	0.0	0.0	0.0	0.0
ENSG00000289573.1	ENSG00000289573	lncRNA	970	0	0	0	0	0	0	0.0	0.0	0.0	0.0	0.8699	0.0
ENSG00000232096.1	YPEL5P1	processed_pseudogene	367	0	0	0	0	0	0	0.0	0.0	0.0	0.0	0.0	0.0
ENSG00000206764.1	RNU6-152P	snRNA	107	0	0	0	0	0	0	0.0	0.0	0.0	0.0	0.0	0.0
ENSG00000228664.1	ENSG00000228664	processed_pseudogene	511	0	0	0	0	0	0	0.0	0.0	0.0	0.0	0.0	0.0
ENSG00000231684.3	EIF1P3	processed_pseudogene	334	0	0	0	0	0	0	0.0	0.0	0.0	0.0	0.0	0.0
ENSG00000135821.19	GLUL	protein_coding	7554	1	0	0	0	0	0	25.1164	30.4608	16.6951	28.9844	63.5811	88.8128
ENSG00000203730.3	TEDDM1	protein_coding	2551	0	0	0	0	0	0	0.0	0.0	0.0	0.0	0.0	0.3041
ENSG00000203729.8	LINC00272	lncRNA	740	0	0	0	0	0	0	0.0	0.0	0.0	0.0	0.0	0.0
ENSG00000121446.20	RGSL1	protein_coding	5666	0	0	0	0	0	0	0.0	0.0	0.0	0.7602	0.0	0.6628
ENSG00000270443.1	ENSG00000270443	processed_pseudogene	195	0	0	0	0	0	0	0.0	0.0	0.0	0.0	0.0	0.0
ENSG00000233537.1	TEDDM2P	unitary_pseudogene	786	0	0	0	0	0	0	0.0	0.0	0.0	0.0	0.0	0.0
ENSG00000135828.11	RNASEL	protein_coding	4238	0	0	0	0	0	1	0.5844	0.0	0.0	0.0587	0.5352	0.4655
ENSG00000276839.1	Metazoa_SRP	misc_RNA	269	0	0	0	0	0	0	0.0	0.0	0.0	0.0	0.0	0.0
ENSG00000143333.7	RGS16	protein_coding	2408	1	1	1	1	1	1	33.4746	42.6155	30.7321	22.6468	18.7441	11.0972
ENSG00000261504.1	LINC01686	lncRNA	1376	0	0	0	0	0	0	1.04	1.0436	0.2193	1.1636	0.0	0.0
ENSG00000135824.12	RGS8	protein_coding	5606	0	0	0	0	0	0	3.291	0.0	2.6895	0.6839	4.046	0.0
ENSG00000227181.1	LINC01688	lncRNA	259	0	0	0	0	0	0	0.0	0.0	0.0	0.0	0.0	0.0
ENSG00000271269.1	ENSG00000271269	processed_pseudogene	408	0	0	0	0	0	0	0.0	0.0	0.0	0.0	5.1119	0.0
ENSG00000135838.14	NPL	protein_coding	3027	0	0	0	0	0	0	55.5391	69.8585	24.1314	17.2252	25.0814	1.1589
ENSG00000287808.1	ENSG00000287808	lncRNA	1000	0	0	0	0	0	0	0.0	2.2708	2.8265	2.0061	0.0	1.7583
ENSG00000135829.17	DHX9	protein_coding	4493	0	0	0	0	0	0	18.569	5.8562	13.0588	10.1456	112.528	258.1678
ENSG00000157060.16	SHCBP1L	protein_coding	2540	0	0	0	0	0	0	0.0	0.0	0.0	0.0	0.0	0.0
ENSG00000224040.1	HMGN1P4	processed_pseudogene	290	0	0	0	0	0	0	0.0	5.8005	0.0	5.2822	0.0	7.2435
ENSG00000285609.1	5S_rRNA	rRNA_pseudogene	126	0	0	0	0	0	0	0.0	0.0	0.0	0.0	0.0	0.0
ENSG00000226570.2	ENSG00000226570	processed_pseudogene	759	0	0	0	0	0	0	0.0	0.0	0.0	0.0	0.0	7.0088
ENSG00000176855.11	KRT18P28	processed_pseudogene	1332	0	0	0	0	0	0	0.0	0.0	0.0	0.0	0.0	8.697
ENSG00000207472.1	RNU6-41P	snRNA	107	0	0	0	0	0	0	0.0	0.0	0.0	0.0	0.0	0.0
ENSG00000135862.6	LAMC1	protein_coding	7929	1	0	1	1	0	1	111.472	149.1388	142.3979	117.1425	78.8704	397.6788
ENSG00000224468.3	LAMC1-AS1	lncRNA	479	0	0	0	0	0	0	0.0	0.0	0.0	0.8085	0.0	4.4888
ENSG00000058085.15	LAMC2	protein_coding	5398	0	0	0	0	0	0	0.0	0.0	0.0	0.0	1.0389	6.886
ENSG00000157064.11	NMNAT2	protein_coding	5448	0	0	0	0	0	0	0.0	0.0	0.0	0.0	0.4332	0.4128
ENSG00000287929.1	ENSG00000287929	lncRNA	932	0	0	0	0	0	0	0.0	0.0	0.0	0.0	0.0	0.0
ENSG00000233562.1	RPS3AP8	processed_pseudogene	684	0	0	0	0	0	0	0.0	0.0	0.0	0.0	0.0	0.0
ENSG00000286372.1	ENSG00000286372	lncRNA	835	0	0	0	0	0	0	0.0	0.0	0.0	0.0	0.0	0.0
ENSG00000232860.9	SMG7-AS1	lncRNA	2246	0	0	0	0	0	0	2.4444	0.7746	0.4148	1.8459	1.9262	1.6775
ENSG00000116698.22	SMG7	protein_coding	6204	1	0	0	1	0	1	56.4893	63.8056	87.4683	88.0878	62.8017	47.9918
ENSG00000116701.15	NCF2	protein_coding	2276	0	0	0	0	0	0	25.7187	36.8742	32.3082	47.1591	34.2767	1.0626
ENSG00000289099.1	ENSG00000289099	lncRNA	757	0	0	0	0	0	0	0.6676	0.0	1.384	0.0	0.7519	0.0654
ENSG00000286966.1	ENSG00000286966	lncRNA	855	0	0	0	0	0	0	0.0	0.0	2.1833	1.2045	1.8109	0.0
ENSG00000162704.16	ARPC5	protein_coding	7266	0	0	0	0	0	0	8.5935	3.9521	10.9821	9.1724	3.1355	37.088
ENSG00000143344.16	RGL1	protein_coding	5100	0	0	0	1	0	0	4.2309	1.4977	3.1516	2.1678	2.3452	3.7305
ENSG00000173627.8	APOBEC4	protein_coding	2782	0	0	0	0	0	0	0.0	0.0	0.0	0.0	0.7239	0.0
ENSG00000270994.1	ENSG00000270994	processed_pseudogene	936	0	0	0	0	0	0	0.0	0.0	0.0	0.0	0.0	0.6966
ENSG00000227554.1	ENSG00000227554	lncRNA	364	0	0	0	0	0	0	0.0	0.0	0.0	0.0	0.0	0.0
ENSG00000289581.1	ENSG00000289581	lncRNA	1219	0	0	0	0	0	0	0.0	0.0	0.0	0.0	0.0	0.0
ENSG00000198756.12	COLGALT2	protein_coding	5179	0	0	0	0	0	0	0.0	0.0	0.0	0.0	0.0	0.0
ENSG00000198860.14	TSEN15	protein_coding	2690	0	0	0	0	0	0	6.8221	1.0021	12.2709	6.2881	2.7116	22.4694
ENSG00000286655.1	ENSG00000286655	lncRNA	2296	0	0	0	0	0	0	0.0	0.0	0.0	0.0	0.0	0.3685
ENSG00000199840.1	Y_RNA	misc_RNA	110	0	0	0	0	0	0	0.0	0.0	0.0	0.0	0.0	0.0
ENSG00000207080.2	Y_RNA	misc_RNA	108	0	0	0	0	0	0	0.0	0.0	0.0	0.0	0.0	0.0
ENSG00000231791.1	ENSG00000231791	lncRNA	333	0	0	0	0	0	0	0.0	0.0	0.0	0.0	0.0	0.0
ENSG00000244568.3	RN7SL654P	misc_RNA	292	0	0	0	0	0	0	0.0	0.0	0.0	0.0	0.0	0.0
ENSG00000271387.1	C1orf21-DT	lncRNA	952	0	0	0	0	0	0	0.0	0.0	0.0	0.0	0.0	0.0
ENSG00000116667.15	C1orf21	protein_coding	10293	1	1	0	1	1	0	4.8862	4.378	7.8741	3.9722	6.1608	2.0043
ENSG00000230470.1	ENSG00000230470	lncRNA	423	0	0	0	0	0	0	0.0	0.0	0.0	0.0	2.804	0.0
ENSG00000232036.2	ENSG00000232036	processed_pseudogene	1325	0	0	0	0	0	0	0.0	0.0	0.0	0.0	0.0	0.0
ENSG00000285847.2	ENSG00000285847	lncRNA	3664	0	0	0	0	0	0	0.7361	0.907	0.6235	1.0918	1.8869	0.0
ENSG00000286378.1	ENSG00000286378	lncRNA	3414	0	0	0	0	0	0	0.0	0.0	0.0	0.0	0.0	0.3445
ENSG00000116406.20	EDEM3	protein_coding	7093	1	0	0	1	0	1	10.0682	3.5598	3.6402	4.4148	6.1433	27.6752
ENSG00000135842.17	NIBAN1	protein_coding	6884	0	0	0	0	0	0	8.2582	1.9608	7.3905	5.758	6.862	0.5785
ENSG00000252222.1	RNU7-13P	snRNA	62	0	0	0	0	0	0	0.0	0.0	0.0	0.0	0.0	0.0
ENSG00000260976.2	LINC01633	lncRNA	1423	0	0	0	0	0	0	0.0	0.0	0.0	0.0	0.0	0.0
ENSG00000201312.1	RNA5SP72	rRNA_pseudogene	117	0	0	0	0	0	0	0.0	0.0	0.0	0.0	0.0	0.0
ENSG00000121481.11	RNF2	protein_coding	3407	0	0	0	0	0	0	39.5264	42.5769	46.0719	49.4337	29.2743	27.0128
ENSG00000232792.2	FTH1P25	processed_pseudogene	469	0	0	0	0	0	0	0.0	0.0	0.0	0.0	2.0198	8.1219
ENSG00000121486.12	TRMT1L	protein_coding	4361	0	0	0	0	0	0	35.0867	31.1146	28.5305	39.397	16.3599	14.8079
ENSG00000116668.13	SWT1	protein_coding	3838	1	1	1	1	1	1	54.2049	80.1306	75.5575	62.8618	57.0922	7.5846
ENSG00000231084.2	RPL22P24	processed_pseudogene	376	0	0	0	0	0	0	0.0	0.0	2.1982	2.3017	0.0	7.5844
ENSG00000213051.3	RPL5P5	processed_pseudogene	893	0	0	0	0	0	0	0.0	0.0	0.0	0.3344	0.0	1.7562
ENSG00000201421.1	Y_RNA	misc_RNA	99	0	0	0	0	0	0	0.0	0.0	0.0	0.0	0.0	3.5017
ENSG00000206640.1	Y_RNA	misc_RNA	105	0	0	0	0	0	0	0.0	0.0	0.0	0.0	0.0	0.0
ENSG00000233583.1	ENSG00000233583	processed_pseudogene	1152	0	0	0	0	0	0	0.0	0.0	0.1106	0.0	1.4408	0.0
ENSG00000252612.1	Y_RNA	misc_RNA	93	0	0	0	0	0	0	0.0	0.0	0.0	1.2563	0.0	0.0
ENSG00000238061.2	ENSG00000238061	processed_pseudogene	973	0	0	0	0	0	0	0.0	0.0	0.0	0.0	0.6341	0.0
ENSG00000279838.1	ENSG00000279838	TEC	1989	0	0	0	0	0	0	0.0	0.0	0.0	0.0	0.8465	0.4399
ENSG00000116679.16	IVNS1ABP	protein_coding	4113	0	0	0	0	0	0	29.2035	34.6762	22.6226	25.8402	29.2665	43.4345
ENSG00000273004.1	ENSG00000273004	lncRNA	752	0	0	0	0	0	0	1.6968	2.2005	0.0	0.1669	0.1112	0.9988
ENSG00000261024.7	GS1-279B7.1	transcribed_processed_pseudogene	635	0	0	0	0	0	0	0.0	0.0	0.0	0.0	0.0	2.5439
ENSG00000252407.1	RNU7-183P	snRNA	62	0	0	0	0	0	0	0.0	0.0	0.0	0.0	0.0	0.0
ENSG00000270920.1	MCRIP2P2	processed_pseudogene	209	0	0	0	0	0	0	0.0	0.0	0.0	0.0	0.0	0.0
ENSG00000279401.1	ENSG00000279401	TEC	2336	0	0	0	0	0	0	0.5269	0.0	0.0	0.3899	0.0	0.0
ENSG00000228309.7	LINC01350	lncRNA	1290	0	0	0	0	0	0	0.0	0.0	0.0	0.0	0.7046	2.5738
ENSG00000207108.1	Y_RNA	misc_RNA	101	0	0	0	0	0	0	0.0	0.0	0.0	1.9494	0.0	0.0
ENSG00000201596.1	Y_RNA	misc_RNA	110	0	0	0	0	0	0	0.0	0.0	0.0	0.0	0.0	0.0
ENSG00000261729.2	ENSG00000261729	lncRNA	1235	0	0	0	0	0	0	0.0	0.0	0.0	0.0	0.0	0.0
ENSG00000143341.12	HMCN1	protein_coding	18368	1	1	1	1	0	0	58.1662	58.3191	61.1578	83.0172	42.788	0.377
ENSG00000224691.1	ENSG00000224691	lncRNA	353	0	0	0	0	0	0	0.0	0.0	0.0	0.0	0.0	0.0
ENSG00000288078.1	ENSG00000288078	lncRNA	681	0	0	0	0	0	0	0.0	0.0	0.0	0.0	0.0	0.0
ENSG00000116690.13	PRG4	protein_coding	5049	0	0	0	0	0	0	0.1852	0.0	0.0	0.0	0.3337	0.0
ENSG00000047410.14	TPR	protein_coding	9636	0	0	1	1	1	1	99.0544	115.4172	88.7234	77.6253	40.398	63.1347
ENSG00000202025.1	RNU6-1240P	snRNA	104	0	0	0	0	0	0	0.0	0.0	0.0	0.0	0.0	0.0
ENSG00000157181.16	ODR4	protein_coding	3820	0	0	0	0	0	1	10.2015	9.7994	14.7156	8.4607	5.4668	24.2119
ENSG00000229739.4	PDC-AS1	lncRNA	3277	0	0	0	0	0	0	0.0	0.0	0.0	0.0	1.7345	0.0
ENSG00000116703.14	PDC	protein_coding	1234	0	0	0	0	0	0	0.0	0.0	0.0	0.0	0.0	1.913
ENSG00000273198.1	ENSG00000273198	lncRNA	532	0	0	0	0	0	0	0.0	0.0	0.0	0.0	0.0	0.0
ENSG00000228238.1	ENSG00000228238	processed_pseudogene	1021	0	0	0	0	0	0	0.0	0.0	0.0	0.0	0.0	0.0
ENSG00000233196.2	ENSG00000233196	processed_pseudogene	677	0	0	0	0	0	0	0.0	0.0	0.0	0.0	0.0	0.0
ENSG00000288562.1	ENSG00000288562	lncRNA	1747	0	0	0	0	0	0	0.0	0.0	0.0	0.0	0.0	0.0
ENSG00000073756.13	PTGS2	protein_coding	4709	0	0	0	0	0	0	40.1974	0.0	0.0	0.0	0.2595	0.0
ENSG00000273129.2	PACERR	lncRNA	2544	0	0	0	0	0	0	0.0	0.0	0.0	0.0	0.4475	0.3326
ENSG00000116711.10	PLA2G4A	protein_coding	2879	0	0	0	0	0	0	3.0798	0.0	0.0	0.0	0.0	0.0
ENSG00000230426.5	LINC01036	lncRNA	3223	0	0	0	0	0	0	0.8078	0.0	0.0	0.0	3.5142	6.1821
ENSG00000271558.1	ENSG00000271558	processed_pseudogene	260	0	0	0	0	0	0	0.0	0.0	0.0	0.0	0.0	0.0
ENSG00000225462.1	FDPSP1	processed_pseudogene	1071	0	0	0	0	0	0	0.0	0.0	0.0	0.0	1.0257	1.2523
ENSG00000274702.1	ENSG00000274702	processed_pseudogene	274	0	0	0	0	0	0	0.0	0.0	0.0	0.0	0.0	0.0
ENSG00000236401.1	SLC4A1APP2	unprocessed_pseudogene	1259	0	0	0	0	0	0	0.0	0.0	0.0	0.0	0.0	0.0
ENSG00000223847.1	ENSG00000223847	processed_pseudogene	493	0	0	0	0	0	0	0.0	0.0	0.0	0.0	2.7208	0.0
ENSG00000285894.2	ENSG00000285894	lncRNA	1406	0	0	0	0	0	0	28.7026	33.4654	6.8583	38.9894	6.6243	1.8375
ENSG00000150732.8	ENSG00000150732	processed_pseudogene	228	0	0	0	0	0	0	0.0	0.0	0.0	0.0	1.9377	0.0
ENSG00000222240.1	RN7SKP156	misc_RNA	342	0	0	0	0	0	0	0.0	0.0	0.0	0.0	0.0	0.0
ENSG00000261182.1	ENSG00000261182	lncRNA	2277	0	0	0	0	0	0	0.0	0.0	0.0	0.0	0.4999	1.0367
ENSG00000224278.1	ENSG00000224278	processed_pseudogene	540	0	0	0	0	0	0	0.0	0.0	0.0	0.0	0.0	0.0
ENSG00000225006.1	ENSG00000225006	lncRNA	746	0	0	0	0	0	0	0.0	0.0	0.0	0.0	0.0	0.0
ENSG00000235083.1	ENSG00000235083	processed_pseudogene	407	0	0	0	0	0	0	0.0	0.0	0.0	0.0	0.0	0.0
ENSG00000231022.1	RPS3AP9	processed_pseudogene	792	0	0	0	0	0	0	0.0	0.0	0.0	0.0	0.0	0.0
ENSG00000237283.2	ENSG00000237283	lncRNA	2157	0	0	0	0	0	0	0.0	0.0	0.0	0.2387	0.8617	0.0
ENSG00000238054.3	ENSG00000238054	lncRNA	784	0	0	0	0	0	0	0.0	0.0	0.0	0.0	1.3504	0.9954
ENSG00000226486.2	LINC01035	lncRNA	1311	0	0	0	0	0	0	0.0	0.0	0.0	0.0	0.0	0.0
ENSG00000271036.1	CLPTM1LP1	processed_pseudogene	484	0	0	0	0	0	0	0.0	0.0	0.0	0.0	0.0	0.0
ENSG00000226196.1	GAPDHP75	processed_pseudogene	943	0	0	0	0	0	0	0.0	0.0	0.0	0.0	0.0	0.0
ENSG00000252553.1	RNA5SP73	rRNA_pseudogene	108	0	0	0	0	0	0	0.0	0.0	0.0	0.0	0.0	0.0
ENSG00000232212.1	LINC01701	lncRNA	451	0	0	0	0	0	0	0.0	0.0	0.0	0.0	1.4032	0.0
ENSG00000238270.1	ENSG00000238270	lncRNA	414	0	0	0	0	0	0	0.0	0.0	0.0	0.0	0.0	0.0
ENSG00000287472.1	ENSG00000287472	lncRNA	1230	0	0	0	0	0	0	0.0	0.0	0.0	0.0	0.0	0.0
ENSG00000230987.2	ENSG00000230987	processed_pseudogene	3528	0	0	0	0	0	0	0.0	0.0	0.0	0.0889	0.3227	0.5287
ENSG00000162670.11	BRINP3	protein_coding	3128	0	0	0	0	0	0	0.0	0.0	1.441	0.0	0.0	0.0
ENSG00000225811.1	ENSG00000225811	lncRNA	602	0	0	0	0	0	0	0.0	0.0	0.0	0.0	2.6843	0.0
ENSG00000237457.6	LINC01351	lncRNA	526	0	0	0	0	0	0	0.0	0.0	0.0	0.0	0.0	0.0
ENSG00000241505.1	ENSG00000241505	lncRNA	506	0	0	0	0	0	0	0.0	0.0	0.0	0.0	0.0	1.8351
ENSG00000231175.1	LINC01720	lncRNA	2216	0	0	0	0	0	0	0.0	0.0	0.0	0.0	1.7225	0.9647
ENSG00000236025.1	ENSG00000236025	processed_pseudogene	209	0	0	0	0	0	0	0.0	0.0	0.0	0.0	0.0	4.127
ENSG00000238108.1	ENSG00000238108	processed_pseudogene	433	0	0	0	0	0	0	0.0	0.0	0.0	0.0	0.0	0.0
ENSG00000285638.1	ENSG00000285638	lncRNA	2438	0	0	0	0	0	0	0.0	0.0	0.3467	0.0	0.6351	0.0
ENSG00000228020.2	HNRNPA1P46	processed_pseudogene	937	0	0	0	0	0	0	0.0	0.0	0.0	0.0	4.01	0.6166
ENSG00000261642.1	ENSG00000261642	lncRNA	3125	0	0	0	0	0	0	0.0	0.0	0.3401	0.5878	0.3655	0.6775
ENSG00000271187.1	ENSG00000271187	processed_pseudogene	219	0	0	0	0	0	0	0.0	0.0	0.0	0.0	0.0	0.0
ENSG00000233882.2	LINC01680	lncRNA	299	0	0	0	0	0	0	0.0	0.0	0.0	0.0	0.0	0.0
ENSG00000228215.3	LINC02770	lncRNA	2051	0	0	0	0	0	0	0.0	0.0	0.0	0.0	0.0	0.0
ENSG00000223344.1	ENSG00000223344	lncRNA	615	0	0	0	0	0	0	0.0	0.0	0.0	0.0	0.0	0.0
ENSG00000150681.10	RGS18	protein_coding	2145	0	0	0	0	0	0	0.0	0.9851	6.911	0.792	0.0	0.6157
ENSG00000285280.2	ENSG00000285280	lncRNA	2700	1	1	1	1	1	0	6.471	2.0641	8.154	8.4921	4.0341	0.8565
ENSG00000226723.2	ENSG00000226723	processed_pseudogene	780	0	0	0	0	0	0	0.0	1.841	0.5094	1.2593	2.3728	0.7989
ENSG00000236792.1	ENSG00000236792	processed_pseudogene	443	0	0	0	0	0	0	0.0	0.0	3.6384	5.9877	5.9748	12.3716
ENSG00000253148.1	RGS21	protein_coding	1794	0	0	0	0	0	0	0.0	0.0	0.0	0.0	0.1087	0.0
ENSG00000236069.2	ENSG00000236069	lncRNA	1264	0	0	0	0	0	0	0.0	0.0	0.0	0.0	0.0	0.0
ENSG00000090104.12	RGS1	protein_coding	2653	0	0	0	0	0	0	0.0	0.0	0.0	0.0	0.0	0.0
ENSG00000127074.15	RGS13	protein_coding	5119	0	0	0	0	0	0	0.0	0.0	0.0	0.0	0.7735	3.32
ENSG00000231767.4	RPS27AP5	protein_coding	522	0	0	0	0	0	0	2.2568	0.0	5.4554	15.6161	40.646	166.9125
ENSG00000283795.1	MIR4426	miRNA	63	0	0	0	0	0	0	0.5723	0.0	0.7271	0.7142	3.0661	61.0145
ENSG00000228687.1	ENSG00000228687	unprocessed_pseudogene	378	0	0	0	0	0	0	0.0	0.0	0.0	0.0	0.0	0.0
ENSG00000226814.2	ENSG00000226814	processed_pseudogene	571	0	0	0	0	0	0	0.0	0.0	0.0	0.0	0.0	0.0
ENSG00000116741.8	RGS2	protein_coding	1348	1	1	1	1	1	0	2468.1096	2695.9596	3005.5546	3079.1257	2263.4058	40.9895
ENSG00000223075.1	RN7SKP126	misc_RNA	300	0	0	0	0	0	0	0.0	0.0	0.0	0.0	5.0416	0.0
ENSG00000234473.1	ZNF101P2	processed_pseudogene	1229	0	0	0	0	0	0	0.0	0.0	0.0	0.0	0.0	3.0826
ENSG00000116750.14	UCHL5	protein_coding	5327	0	0	0	0	0	0	49.5661	45.6748	28.8531	24.0354	10.7787	18.5065
ENSG00000238754.1	SCARNA18B	snoRNA	135	0	0	0	0	0	0	0.0	0.0	0.0	0.0	0.0	0.0
ENSG00000116747.13	RO60	protein_coding	8291	0	0	1	1	0	1	30.7437	13.8738	22.3004	25.5538	15.8162	19.4617
ENSG00000023572.10	GLRX2	protein_coding	5612	0	0	0	0	0	0	2.8777	37.6592	16.7855	16.4275	11.1311	8.7414
ENSG00000134371.14	CDC73	protein_coding	5869	0	0	0	0	0	0	56.3498	38.4357	13.9858	15.6613	25.9959	24.2775
ENSG00000221680.1	MIR1278	miRNA	81	0	0	0	0	0	0	0.0	0.0	0.0	0.0	0.0	0.0
ENSG00000162630.6	B3GALT2	protein_coding	3548	0	0	0	0	0	0	0.6586	0.0	0.0	0.0	1.5074	0.6653
ENSG00000276735.1	Metazoa_SRP	misc_RNA	314	0	0	0	0	0	0	0.0	0.0	0.0	0.0	0.0	0.0
ENSG00000232077.2	LINC01031	lncRNA	1320	0	0	0	0	0	0	1.0273	1.3054	0.6207	0.8572	0.0	0.0
ENSG00000286285.1	ENSG00000286285	lncRNA	3949	0	0	0	0	0	0	0.6564	1.6993	0.9706	0.1611	0.7587	1.0148
ENSG00000227240.2	ENSG00000227240	lncRNA	840	0	0	0	0	0	0	12.5453	12.4142	14.8352	16.9173	14.9001	0.0
ENSG00000288950.1	ENSG00000288950	lncRNA	403	0	0	0	0	0	0	0.0	0.0	0.0	0.0	0.0	0.0
ENSG00000226640.2	ENSG00000226640	lncRNA	401	0	0	0	0	0	0	0.0	0.0	0.0	0.0	0.0	0.0
ENSG00000237011.1	ENSG00000237011	lncRNA	850	0	0	0	0	0	0	0.0	0.0	0.0	0.0	0.0	0.0
ENSG00000237213.2	RPL23AP22	processed_pseudogene	453	0	0	0	0	0	0	0.0	0.0	0.0	0.0	0.0	0.0
ENSG00000233057.1	EEF1A1P14	processed_pseudogene	1376	0	0	0	0	0	0	0.0	0.0	0.4658	0.8522	6.4361	3.815
ENSG00000231714.1	ENSG00000231714	lncRNA	440	0	0	0	0	0	0	0.0	0.0	0.0	3.9141	1.6554	0.0
ENSG00000251813.1	RNU6-983P	snRNA	103	0	0	0	0	0	0	0.0	0.0	0.0	0.0	0.0	0.0
ENSG00000228167.1	ENSG00000228167	processed_pseudogene	442	0	0	0	0	0	0	0.0	0.0	0.0	0.0	1.0896	0.0
ENSG00000285718.2	ENSG00000285718	lncRNA	1606	0	0	0	0	0	0	0.0	0.0	0.0	0.0	1.146	0.0
ENSG00000287364.1	ENSG00000287364	lncRNA	5864	0	0	0	0	0	0	0.0	0.0	0.0	0.0	0.4833	0.7504
ENSG00000227421.2	LINC01724	lncRNA	1094	0	0	0	0	0	0	0.0	0.0	0.0	0.0	0.0	0.0
ENSG00000162687.19	KCNT2	protein_coding	6094	0	0	0	0	0	0	0.7193	0.0	0.0	0.0241	1.7778	0.0
ENSG00000265986.1	MIR4735	miRNA	69	0	0	0	0	0	0	0.0	0.0	0.0	0.0	0.0	0.0
ENSG00000000971.16	CFH	protein_coding	6985	0	0	0	0	0	0	0.0	0.0	0.0	0.0	1.3522	0.0
ENSG00000116785.15	CFHR3	protein_coding	2934	0	0	0	0	0	0	0.0	0.0	0.0	0.0	1.4934	1.8085
ENSG00000244414.7	CFHR1	protein_coding	1297	0	0	0	0	0	0	0.0	0.0	0.0	0.0	0.0	0.0
ENSG00000285986.1	ENSG00000285986	unprocessed_pseudogene	614	0	0	0	0	0	0	0.0	0.0	0.0	0.0	0.0	0.0
ENSG00000134365.14	CFHR4	protein_coding	2178	0	0	0	0	0	0	0.0	0.0	0.0	0.0	0.0	2.2707
ENSG00000080910.13	CFHR2	protein_coding	1498	0	0	0	0	0	0	0.0	0.0	0.0	0.0	2.1416	0.0
ENSG00000273844.1	ENSG00000273844	unprocessed_pseudogene	177	0	0	0	0	0	0	0.0	0.0	0.0	0.0	0.0	0.0
ENSG00000134389.10	CFHR5	protein_coding	2814	0	0	0	0	0	0	0.0	0.0	0.0	0.0	0.0	0.0
ENSG00000143278.5	F13B	protein_coding	2660	0	0	0	0	0	0	0.0	0.0	0.0	0.0	0.5746	0.5011
ENSG00000066279.19	ASPM	protein_coding	11085	1	1	1	1	0	1	156.5785	185.9058	172.5784	194.6421	89.2479	38.3617
ENSG00000235748.1	SEPTIN14P12	processed_pseudogene	560	0	0	0	0	0	0	0.0	0.0	0.8467	0.0	0.0	3.7585
ENSG00000177888.8	ZBTB41	protein_coding	8595	1	1	1	1	1	1	9.6752	12.497	13.4287	8.4439	9.7142	2.9559
ENSG00000237861.1	ENSG00000237861	processed_pseudogene	1034	0	0	0	0	0	0	0.0	0.0	0.0	0.0	0.0	1.3929
ENSG00000134376.17	CRB1	protein_coding	9023	0	0	0	0	0	0	0.0	0.0	0.0	0.0	0.6292	0.0
ENSG00000221879.3	MRPS21P3	processed_pseudogene	262	0	0	0	0	0	0	0.0	0.0	0.0	0.0	0.0	0.0
ENSG00000230260.1	ENSG00000230260	lncRNA	548	0	0	0	0	0	0	0.0	0.0	0.0	0.0	0.0	0.0
ENSG00000213047.13	DENND1B	protein_coding	8365	0	0	0	0	0	0	0.0	0.0	0.3458	0.3143	1.2515	0.8446
ENSG00000207139.1	Y_RNA	misc_RNA	101	0	0	0	0	0	0	0.0	0.0	0.0	0.0	0.0	0.0
ENSG00000213046.4	EEF1A1P32	unprocessed_pseudogene	1347	0	0	0	0	0	0	0.0	0.0	0.0	0.0	0.0	0.0
ENSG00000235582.2	ENSG00000235582	processed_pseudogene	472	0	0	0	0	0	0	0.0	0.0	0.0	0.0	0.0	3.2526
ENSG00000233040.2	FAM204BP	processed_pseudogene	701	0	0	0	0	0	0	0.0	0.0	0.0	0.0	4.0597	0.0
ENSG00000224901.1	ENSG00000224901	lncRNA	247	0	0	0	0	0	0	0.0	0.0	0.0	0.0	0.0	0.0
ENSG00000203724.11	C1orf53	protein_coding	600	0	0	0	0	0	0	4.0614	0.0	4.6964	14.4492	0.0	0.0
ENSG00000143355.16	LHX9	protein_coding	7865	0	0	0	0	0	0	3.6682	0.0	2.3801	0.3199	2.9476	0.0
ENSG00000151414.15	NEK7	protein_coding	4114	0	0	0	0	0	0	34.7166	27.0769	36.7043	31.1225	25.1754	26.4448
ENSG00000232824.1	PRR13P1	processed_pseudogene	408	0	0	0	0	0	0	0.0	0.0	0.0	0.0	0.0	0.0
ENSG00000287989.1	ENSG00000287989	lncRNA	2417	0	0	0	0	0	0	0.0	0.0	0.0	0.0	0.0	0.0
ENSG00000151418.12	ATP6V1G3	protein_coding	678	0	0	0	0	0	0	0.0	0.0	0.0	0.0	0.8336	0.0
ENSG00000223881.1	ENSG00000223881	lncRNA	363	0	0	0	0	0	0	0.0	0.0	0.0	0.0	0.0	0.0
ENSG00000081237.20	PTPRC	protein_coding	5357	0	0	0	0	0	0	0.0	0.0	0.1459	0.8341	1.6231	0.0
ENSG00000261573.1	ENSG00000261573	lncRNA	416	0	0	0	0	0	0	0.0	0.0	0.0	0.0	0.0	0.0
ENSG00000236278.2	PEBP1P3	processed_pseudogene	548	0	0	0	0	0	0	0.0	0.0	0.0	0.0	0.0	0.0
ENSG00000229989.5	MIR181A1HG	lncRNA	3006	0	0	0	0	0	0	1.9244	0.0	2.6362	0.0	2.9724	0.3494
ENSG00000207975.1	MIR181B1	miRNA	110	0	0	0	0	0	0	3.7301	0.0	0.0	0.0	0.0	0.0
ENSG00000207759.1	MIR181A1	miRNA	110	0	0	0	0	0	0	0.0	0.0	0.0	0.0	0.0	0.0
ENSG00000227747.2	ENSG00000227747	processed_pseudogene	790	0	0	0	0	0	0	0.0	0.0	0.0	0.0	2.1312	0.0
ENSG00000225172.6	ENSG00000225172	lncRNA	1152	0	0	0	0	0	0	0.0	0.0	0.0	0.0	0.0	0.0
ENSG00000233410.1	LINC01222	lncRNA	1785	0	0	0	0	0	0	0.0	0.0	0.0	0.0	0.0	0.0
ENSG00000235492.1	LINC01221	lncRNA	662	0	0	0	0	0	0	0.0	0.0	0.0	0.0	0.0	0.0
ENSG00000286541.1	ENSG00000286541	lncRNA	1531	0	0	0	0	0	0	0.0	0.0	0.0	0.0	0.0	0.0
ENSG00000231718.1	LINC02789	lncRNA	2296	0	0	0	0	0	0	0.0	0.0	0.0	0.0	0.6865	0.0
ENSG00000228190.2	RPL23AP16	processed_pseudogene	421	0	0	0	0	0	0	0.0	0.0	0.0	0.0	0.0	0.0
ENSG00000236468.1	ENSG00000236468	processed_pseudogene	1335	0	0	0	0	0	0	0.0	0.0	0.2092	0.0	0.0	0.2659
ENSG00000231984.1	ENSG00000231984	processed_pseudogene	400	0	0	0	0	0	0	0.0	0.0	0.0	0.0	0.0	0.0
ENSG00000228530.1	ENSG00000228530	processed_pseudogene	251	0	0	0	0	0	0	0.0	0.0	0.0	0.0	0.0	0.0
ENSG00000200139.1	RNU6-778P	snRNA	103	0	0	0	0	0	0	0.0	0.0	0.0	0.0	0.0	0.0
ENSG00000229747.1	ENSG00000229747	processed_pseudogene	728	0	0	0	0	0	0	0.0	0.0	0.0	0.0	0.0	0.0
ENSG00000202491.1	RNU6-716P	snRNA	103	0	0	0	0	0	0	0.0	0.0	0.0	0.0	0.0	0.0
ENSG00000202329.1	RNU6-609P	snRNA	107	0	0	0	0	0	0	0.0	0.0	0.0	0.0	0.0	0.0
ENSG00000116833.14	NR5A2	protein_coding	4969	1	1	1	1	1	1	30.0067	14.2598	17.2219	17.3055	11.8885	6.0101
ENSG00000252860.1	RNU6-570P	snRNA	105	0	0	0	0	0	0	7.6725	4.4284	0.0	2.0194	0.0	8.2539
ENSG00000229220.1	ENSG00000229220	processed_pseudogene	749	0	0	0	0	0	0	0.0	0.0	0.4704	0.0	0.0	0.529
ENSG00000233827.2	CCNQP1	processed_pseudogene	645	0	0	0	0	0	0	0.0	0.0	0.0	0.0	0.938	0.0
ENSG00000203721.8	LINC00862	lncRNA	1564	0	0	0	1	0	0	6.5516	2.8136	9.9127	4.6264	17.256	1.7124
ENSG00000273093.1	ENSG00000273093	lncRNA	533	0	0	0	0	0	0	0.0	0.0	0.0	0.0	0.0	0.0
ENSG00000213045.3	ENSG00000213045	processed_pseudogene	517	0	0	0	0	0	0	0.0	0.0	0.0	0.0	3.3566	0.0
ENSG00000230623.7	ENSG00000230623	lncRNA	2379	0	0	0	0	0	0	0.0	0.0	0.0	0.0	3.1986	0.7476
ENSG00000162702.8	ZNF281	protein_coding	4891	1	1	1	1	1	1	122.5375	158.6653	153.4821	137.5573	83.5475	28.725
ENSG00000282849.1	ENSG00000282849	lncRNA	638	0	0	0	0	0	0	0.0	0.0	1.5452	0.8376	4.2298	0.0
ENSG00000118193.12	KIF14	protein_coding	7291	1	1	0	1	1	1	38.6074	39.1064	44.6267	41.2464	11.6907	13.7903
ENSG00000118197.14	DDX59	protein_coding	2900	1	1	1	1	0	0	198.9102	213.6073	271.8618	226.0224	170.081	13.8335
ENSG00000260088.1	DDX59-AS1	lncRNA	736	0	0	0	0	0	0	0.0	0.0	0.0	0.0	1.9252	0.0
ENSG00000118200.15	CAMSAP2	protein_coding	8017	1	1	0	1	0	1	19.3049	14.2002	13.6818	7.4301	8.3024	25.128
ENSG00000231333.2	RPL34P6	processed_pseudogene	345	0	0	0	0	0	0	0.0	0.0	0.0	0.0	0.0	2.5599
ENSG00000170128.5	GPR25	protein_coding	1198	0	0	0	0	0	0	0.0	0.0	0.0	0.0	0.0	0.0
ENSG00000163362.11	INAVA	protein_coding	4298	0	0	0	0	0	1	0.0	0.0	0.0	0.0	3.1421	58.8673
[truncated: 5,148,158 more chars]
