# Supplementary material for: The RNA m6A landscape during human oocyte-to-embryo transition
Source: EMBO J. 2025 Jun 4;44(14):4150–80. doi: 10.1038/s44318-025-00474-5 (PMC12264149; doi:10.1038/s44318-025-00474-5)
Supplement: Supplementary file 3 — Dataset EV1–EV6 [file 44318_2025_474_MOESM3_ESM.zip › Li Wang et al Dataset EV2.txt]

### Header line to explain each column ###
#1 GeneGroup: H-S, human-specifically expressed; M-S, mouse-specifically expressed; HMC, human-mouse co-expressed
#2 Human_GeneID: gene ID from GENCODE (v39) annotation library
#3 Mouse_GeneID: gene ID from GENCODE (vM23) annotation library
#4 Human_GeneName: gene name from GENCODE (v39) annotation library
#5 Mouse_GeneName: gene name from GENCODE (vM23) annotation library
#6 Human_Stage: GV, MII, 1C(Zygote), 8C(8-cell), BLT(Blastocyst)
#7 Mouse_Stage: GV, MII, 1C(Zygote), 2C(2-cell), BLT(Blastocyst)
#8 Human_m6A: 1 for m6A-modified (m6A+) gene, and 0 for unmodified gene
#9 Mouse_m6A: 1 for m6A-modified (m6A+) gene, and 0 for unmodified gene
#10 Human_expr: expression value (TPM, transcripts per million) calculated using Input sample.
#11 Mouse_expr: expression value (TPM, transcripts per million) calculated using Input sample.
GeneGroup	Human_GeneID	Mouse_GeneID	Human_GeneName	Mouse_GeneName	Human_Stage	Mouse_Stage	Human_m6A	Mouse_m6A	Human_expr	Mouse_expr
H-S	ENSG00000165588.19	ENSMUSG00000021848.16	OTX2	Otx2	GV	GV	1	0	1491.8836	0.0
H-S	ENSG00000120899.18	ENSMUSG00000059456.13	PTK2B	Ptk2b	GV	GV	1	0	69.2765	6.4785
H-S	ENSG00000142192.21	ENSMUSG00000022892.11	APP	App	GV	GV	0	0	87.3187	1.6155
H-S	ENSG00000188130.14	ENSMUSG00000022610.10	MAPK12	Mapk12	GV	GV	0	0	73.1802	0.2742
H-S	ENSG00000181274.7	ENSMUSG00000047604.3	FRAT2	Frat2	GV	GV	1	0	75.5102	0.3565
H-S	ENSG00000041982.16	ENSMUSG00000028364.15	TNC	Tnc	GV	GV	0	0	56.0394	0.911
H-S	ENSG00000125968.9	ENSMUSG00000042745.9	ID1	Id1	GV	GV	1	0	51.3215	1.4489
H-S	ENSG00000157224.16	ENSMUSG00000046798.14	CLDN12	Cldn12	GV	GV	1	0	90.4942	7.0346
H-S	ENSG00000115457.10	ENSMUSG00000039323.18	IGFBP2	Igfbp2	GV	GV	0	0	53.4841	0.8129
H-S	ENSG00000185155.12	ENSMUSG00000026497.7	MIXL1	Mixl1	GV	GV	1	0	105.4755	0.1653
H-S	ENSG00000204371.11	ENSMUSG00000013787.15	EHMT2	Ehmt2	GV	GV	0	0	126.7419	3.3653
H-S	ENSG00000115415.20	ENSMUSG00000026104.14	STAT1	Stat1	GV	GV	0	0	62.2695	4.2434
H-S	ENSG00000075213.11	ENSMUSG00000028883.17	SEMA3A	Sema3a	GV	GV	0	1	67.0189	4.3181
H-S	ENSG00000184347.15	ENSMUSG00000056427.10	SLIT3	Slit3	GV	GV	1	0	90.853	2.0457
H-S	ENSG00000100219.17	ENSMUSG00000020484.19	XBP1	Xbp1	GV	GV	0	0	59.9437	3.8432
H-S	ENSG00000127528.6	ENSMUSG00000055148.7	KLF2	Klf2	GV	GV	1	1	63.4635	7.1902
H-S	ENSG00000204231.11	ENSMUSG00000039656.17	RXRB	Rxrb	GV	GV	0	0	55.4797	8.5694
H-S	ENSG00000050405.14	ENSMUSG00000023022.14	LIMA1	Lima1	GV	GV	1	1	924.7111	9.548
H-S	ENSG00000070182.21	ENSMUSG00000021061.15	SPTB	Sptb	GV	GV	0	0	69.5434	0.244
H-S	ENSG00000221968.9	ENSMUSG00000024664.5	FADS3	Fads3	GV	GV	1	0	324.4904	7.327
H-S	ENSG00000092010.15	ENSMUSG00000022216.17	PSME1	Psme1	GV	GV	0	0	59.435	3.7228
H-S	ENSG00000244405.8	ENSMUSG00000013089.15	ETV5	Etv5	GV	GV	1	0	110.0723	6.4123
H-S	ENSG00000101079.21	ENSMUSG00000027634.14	NDRG3	Ndrg3	GV	GV	1	0	61.486	2.503
H-S	ENSG00000134333.14	ENSMUSG00000063229.15	LDHA	Ldha	GV	GV	0	0	113.7556	6.1486
H-S	ENSG00000182578.14	ENSMUSG00000024621.16	CSF1R	Csf1r	GV	GV	1	0	217.7287	0.1674
H-S	ENSG00000026025.16	ENSMUSG00000026728.9	VIM	Vim	GV	GV	0	0	180.781	3.454
H-S	ENSG00000125878.7	ENSMUSG00000068079.5	TCF15	Tcf15	GV	GV	1	0	61.379	4.488
H-S	ENSG00000221818.9	ENSMUSG00000022053.13	EBF2	Ebf2	GV	GV	0	0	99.3319	3.1136
H-S	ENSG00000182963.11	ENSMUSG00000034520.14	GJC1	Gjc1	GV	GV	1	0	106.9261	2.2285
H-S	ENSG00000198042.11	ENSMUSG00000031578.5	MAK16	Mak16	GV	GV	0	0	57.4351	2.6375
H-S	ENSG00000047936.11	ENSMUSG00000019893.13	ROS1	Ros1	GV	GV	0	0	56.1359	0.308
H-S	ENSG00000152284.5	ENSMUSG00000055799.13	TCF7L1	Tcf7l1	GV	GV	0	0	85.5356	0.8664
H-S	ENSG00000114739.14	ENSMUSG00000061393.14	ACVR2B	Acvr2b	GV	GV	1	1	65.269	9.6116
H-S	ENSG00000160570.14	ENSMUSG00000054499.9	DEDD2	Dedd2	GV	GV	1	0	75.1569	0.3228
H-S	ENSG00000123064.13	ENSMUSG00000029599.13	DDX54	Ddx54	GV	GV	1	0	137.1582	6.1691
H-S	ENSG00000143493.13	ENSMUSG00000037461.10	INTS7	Ints7	GV	GV	1	0	51.9863	4.2639
H-S	ENSG00000146678.10	ENSMUSG00000020429.7	IGFBP1	Igfbp1	GV	GV	0	0	62.9853	0.1919
H-S	ENSG00000143013.13	ENSMUSG00000028266.17	LMO4	Lmo4	GV	GV	0	0	71.1992	8.7822
H-S	ENSG00000256463.10	ENSMUSG00000024565.10	SALL3	Sall3	GV	GV	1	0	108.4548	0.2031
H-S	ENSG00000035862.12	ENSMUSG00000017466.9	TIMP2	Timp2	GV	GV	0	0	64.5755	0.6223
H-S	ENSG00000132326.12	ENSMUSG00000055866.9	PER2	Per2	GV	GV	0	0	75.1903	1.0716
H-S	ENSG00000182749.6	ENSMUSG00000037348.15	PAQR7	Paqr7	GV	GV	1	0	67.2926	0.217
H-S	ENSG00000197461.13	ENSMUSG00000025856.15	PDGFA	Pdgfa	GV	GV	1	1	51.965	6.2476
H-S	ENSG00000135638.14	ENSMUSG00000033726.8	EMX1	Emx1	GV	GV	0	0	96.9793	0.1217
H-S	ENSG00000180900.20	ENSMUSG00000022568.17	SCRIB	Scrib	GV	GV	0	0	54.1861	3.5729
H-S	ENSG00000100473.18	ENSMUSG00000020953.17	COCH	Coch	GV	GV	1	0	72.2447	0.0709
H-S	ENSG00000159166.15	ENSMUSG00000041782.14	LAD1	Lad1	GV	GV	1	0	870.5067	0.6761
H-S	ENSG00000126216.15	ENSMUSG00000000759.14	TUBGCP3	Tubgcp3	GV	GV	0	0	84.5814	9.6822
H-S	ENSG00000082516.9	ENSMUSG00000037275.14	GEMIN5	Gemin5	GV	GV	1	0	1178.3182	9.6834
H-S	ENSG00000081307.15	ENSMUSG00000032557.13	UBA5	Uba5	GV	GV	1	0	134.7841	5.0489
H-S	ENSG00000067955.15	ENSMUSG00000031885.14	CBFB	Cbfb	GV	GV	0	0	54.346	5.904
H-S	ENSG00000130164.14	ENSMUSG00000032193.9	LDLR	Ldlr	GV	GV	1	0	75.4542	0.9019
H-S	ENSG00000007944.15	ENSMUSG00000038175.10	MYLIP	Mylip	GV	GV	1	1	285.427	9.9365
H-S	ENSG00000140600.17	ENSMUSG00000030638.13	SH3GL3	Sh3gl3	GV	GV	0	0	59.0088	0.9246
H-S	ENSG00000158710.15	ENSMUSG00000026547.15	TAGLN2	Tagln2	GV	GV	0	0	77.3195	1.6286
H-S	ENSG00000110330.10	ENSMUSG00000057367.12	BIRC2	Birc2	GV	GV	1	0	211.1269	8.3744
H-S	ENSG00000254986.8	ENSMUSG00000063904.4	DPP3	Dpp3	GV	GV	0	0	55.2649	3.9704
H-S	ENSG00000115461.5	ENSMUSG00000026185.8	IGFBP5	Igfbp5	GV	GV	0	1	99.4514	3.5785
H-S	ENSG00000152128.13	ENSMUSG00000026347.13	TMEM163	Tmem163	GV	GV	0	0	51.2008	0.851
H-S	ENSG00000146674.16	ENSMUSG00000020427.11	IGFBP3	Igfbp3	GV	GV	1	0	108.3681	0.9838
H-S	ENSG00000177034.17	ENSMUSG00000021704.8	MTX3	Mtx3	GV	GV	1	0	55.0612	1.4267
H-S	ENSG00000105894.12	ENSMUSG00000029838.11	PTN	Ptn	GV	GV	1	0	144.3144	0.9475
H-S	ENSG00000138794.10	ENSMUSG00000027997.9	CASP6	Casp6	GV	GV	0	0	58.7023	4.9706
H-S	ENSG00000142871.18	ENSMUSG00000028195.4	CCN1	Ccn1	GV	GV	1	0	100.712	0.4802
H-S	ENSG00000198517.10	ENSMUSG00000018143.10	MAFK	Mafk	GV	GV	0	0	78.8764	4.4994
H-S	ENSG00000113140.11	ENSMUSG00000018593.13	SPARC	Sparc	GV	GV	0	0	63.6555	1.7728
H-S	ENSG00000172602.11	ENSMUSG00000054855.13	RND1	Rnd1	GV	GV	1	1	559.5961	9.749
H-S	ENSG00000134874.18	ENSMUSG00000042156.16	DZIP1	Dzip1	GV	GV	0	0	71.0689	9.6241
H-S	ENSG00000182175.15	ENSMUSG00000070509.15	RGMA	Rgma	GV	GV	1	0	59.7331	0.0
H-S	ENSG00000179562.3	ENSMUSG00000029708.9	GCC1	Gcc1	GV	GV	1	1	122.0957	5.8842
H-S	ENSG00000119888.11	ENSMUSG00000045394.9	EPCAM	Epcam	GV	GV	1	0	82.2511	2.1529
H-S	ENSG00000116704.8	ENSMUSG00000028521.17	SLC35D1	Slc35d1	GV	GV	1	0	79.5071	0.6947
H-S	ENSG00000084774.14	ENSMUSG00000013629.16	CAD	Cad	GV	GV	0	0	69.6624	5.8444
H-S	ENSG00000133313.15	ENSMUSG00000024644.17	CNDP2	Cndp2	GV	GV	1	0	73.9974	1.7483
H-S	ENSG00000135269.18	ENSMUSG00000029552.19	TES	Tes	GV	GV	0	0	58.9487	7.3287
H-S	ENSG00000135316.19	ENSMUSG00000032423.12	SYNCRIP	Syncrip	GV	GV	1	0	78.5376	6.5776
H-S	ENSG00000160285.15	ENSMUSG00000033105.12	LSS	Lss	GV	GV	0	0	57.2036	6.1587
H-S	ENSG00000148180.21	ENSMUSG00000026879.14	GSN	Gsn	GV	GV	0	0	54.4513	0.4352
H-S	ENSG00000106211.10	ENSMUSG00000004951.10	HSPB1	Hspb1	GV	GV	0	0	170.7606	9.056
H-S	ENSG00000185627.19	ENSMUSG00000025487.15	PSMD13	Psmd13	GV	GV	0	0	55.6163	7.2005
H-S	ENSG00000145916.19	ENSMUSG00000001054.9	RMND5B	Rmnd5b	GV	GV	0	0	53.2577	9.3163
H-S	ENSG00000135775.14	ENSMUSG00000031979.17	COG2	Cog2	GV	GV	0	0	72.2085	1.88
H-S	ENSG00000076706.17	ENSMUSG00000032135.15	MCAM	Mcam	GV	GV	0	0	91.2622	0.0
H-S	ENSG00000100097.12	ENSMUSG00000068220.6	LGALS1	Lgals1	GV	GV	0	0	64.2969	1.4343
H-S	ENSG00000204390.10	ENSMUSG00000007033.4	HSPA1L	Hspa1l	GV	GV	1	0	63.9973	0.0
H-S	ENSG00000114115.10	ENSMUSG00000046402.10	RBP1	Rbp1	GV	GV	0	0	116.1575	0.2211
H-S	ENSG00000154553.16	ENSMUSG00000031636.7	PDLIM3	Pdlim3	GV	GV	1	0	55.6994	2.952
H-S	ENSG00000197971.16	ENSMUSG00000041607.17	MBP	Mbp	GV	GV	1	0	67.8485	5.6218
H-S	ENSG00000117595.12	ENSMUSG00000026638.15	IRF6	Irf6	GV	GV	0	0	311.7642	0.0941
H-S	ENSG00000111641.12	ENSMUSG00000038279.10	NOP2	Nop2	GV	GV	1	0	212.0088	9.1687
H-S	ENSG00000072832.15	ENSMUSG00000029121.16	CRMP1	Crmp1	GV	GV	0	0	187.643	9.0144
H-S	ENSG00000120833.14	ENSMUSG00000020027.18	SOCS2	Socs2	GV	GV	1	0	178.6578	4.4077
H-S	ENSG00000183023.18	ENSMUSG00000054640.15	SLC8A1	Slc8a1	GV	GV	1	0	79.1356	0.073
H-S	ENSG00000162849.16	ENSMUSG00000026494.12	KIF26B	Kif26b	GV	GV	1	1	106.1542	2.8994
H-S	ENSG00000131018.25	ENSMUSG00000096054.3	SYNE1	Syne1	GV	GV	1	1	105.1845	3.5222
H-S	ENSG00000128567.17	ENSMUSG00000025608.9	PODXL	Podxl	GV	GV	1	0	115.6886	0.1073
H-S	ENSG00000180113.16	ENSMUSG00000040140.15	TDRD6	Tdrd6	GV	GV	1	0	94.2785	1.3981
H-S	ENSG00000111728.11	ENSMUSG00000030283.7	ST8SIA1	St8sia1	GV	GV	0	1	89.4099	1.2477
H-S	ENSG00000143341.12	ENSMUSG00000066842.18	HMCN1	Hmcn1	GV	GV	1	0	58.1662	0.2472
H-S	ENSG00000198937.9	ENSMUSG00000024018.18	CCDC167	Ccdc167	GV	GV	0	0	248.5296	3.1194
H-S	ENSG00000186453.13	ENSMUSG00000079177.4	FAM228A	Fam228a	GV	GV	1	0	121.3523	0.0673
H-S	ENSG00000119698.12	ENSMUSG00000021209.12	PPP4R4	Ppp4r4	GV	GV	0	0	71.3082	0.9915
H-S	ENSG00000138166.6	ENSMUSG00000034765.6	DUSP5	Dusp5	GV	GV	1	0	167.4375	0.6247
H-S	ENSG00000157837.16	ENSMUSG00000029550.11	SPPL3	Sppl3	GV	GV	1	1	53.4752	5.105
H-S	ENSG00000135205.15	ENSMUSG00000064280.14	CCDC146	Ccdc146	GV	GV	1	0	111.6892	1.7362
H-S	ENSG00000169946.14	ENSMUSG00000022306.9	ZFPM2	Zfpm2	GV	GV	1	0	125.462	4.0716
H-S	ENSG00000186487.21	ENSMUSG00000061911.15	MYT1L	Myt1l	GV	GV	1	0	67.6027	2.4731
H-S	ENSG00000174106.3	ENSMUSG00000048661.14	LEMD3	Lemd3	GV	GV	0	0	62.0012	1.6086
H-S	ENSG00000184575.12	ENSMUSG00000034667.8	XPOT	Xpot	GV	GV	0	0	76.3984	0.6999
H-S	ENSG00000164483.17	ENSMUSG00000051354.14	SAMD3	Samd3	GV	GV	0	0	71.0901	0.0
H-S	ENSG00000116977.19	ENSMUSG00000057554.13	LGALS8	Lgals8	GV	GV	0	0	267.7379	8.5173
H-S	ENSG00000167487.12	ENSMUSG00000055707.13	KLHL26	Klhl26	GV	GV	1	0	72.2664	1.1478
H-S	ENSG00000164484.12	ENSMUSG00000049420.9	TMEM200A	Tmem200a	GV	GV	1	0	133.6075	0.5353
H-S	ENSG00000186918.14	ENSMUSG00000034522.10	ZNF395	Zfp395	GV	GV	1	0	98.6812	1.4816
H-S	ENSG00000170775.3	ENSMUSG00000039904.9	GPR37	Gpr37	GV	GV	1	0	160.2025	0.0
H-S	ENSG00000119686.10	ENSMUSG00000034258.4	FLVCR2	Flvcr2	GV	GV	1	0	105.0461	0.0
H-S	ENSG00000134294.14	ENSMUSG00000022462.7	SLC38A2	Slc38a2	GV	GV	0	0	56.5836	2.9719
H-S	ENSG00000164674.17	ENSMUSG00000041831.16	SYTL3	Sytl3	GV	GV	0	0	234.3803	0.0793
H-S	ENSG00000138031.15	ENSMUSG00000020654.15	ADCY3	Adcy3	GV	GV	1	0	105.0703	2.4753
H-S	ENSG00000170345.10	ENSMUSG00000021250.13	FOS	Fos	GV	GV	0	0	291.1707	2.8344
H-S	ENSG00000166450.13	ENSMUSG00000036030.9	PRTG	Prtg	GV	GV	1	0	58.369	0.1716
H-S	ENSG00000128965.13	ENSMUSG00000027313.3	CHAC1	Chac1	GV	GV	1	0	74.7847	4.5618
H-S	ENSG00000155366.17	ENSMUSG00000002233.13	RHOC	Rhoc	GV	GV	0	0	75.2849	0.8831
H-S	ENSG00000110080.20	ENSMUSG00000032038.7	ST3GAL4	St3gal4	GV	GV	0	0	262.1827	2.1744
H-S	ENSG00000158220.14	ENSMUSG00000037681.13	ESYT3	Esyt3	GV	GV	1	0	66.009	7.5647
H-S	ENSG00000100324.14	ENSMUSG00000022414.8	TAB1	Tab1	GV	GV	1	0	75.0657	0.1316
H-S	ENSG00000186469.9	ENSMUSG00000043004.13	GNG2	Gng2	GV	GV	1	0	181.0709	0.5038
H-S	ENSG00000169684.13	ENSMUSG00000035594.10	CHRNA5	Chrna5	GV	GV	1	0	61.1622	2.5147
H-S	ENSG00000038427.16	ENSMUSG00000021614.16	VCAN	Vcan	GV	GV	0	0	263.4284	1.9591
H-S	ENSG00000066583.12	ENSMUSG00000024601.9	ISOC1	Isoc1	GV	GV	0	0	91.4681	6.9283
H-S	ENSG00000083799.18	ENSMUSG00000036712.15	CYLD	Cyld	GV	GV	1	0	81.5174	6.5046
H-S	ENSG00000123159.16	ENSMUSG00000019433.9	GIPC1	Gipc1	GV	GV	0	0	147.5691	1.8246
H-S	ENSG00000154917.11	ENSMUSG00000032549.7	RAB6B	Rab6b	GV	GV	0	0	54.4914	1.4391
H-S	ENSG00000118971.9	ENSMUSG00000000184.12	CCND2	Ccnd2	GV	GV	1	0	217.3295	7.8233
H-S	ENSG00000156787.17	ENSMUSG00000022364.14	TBC1D31	Tbc1d31	GV	GV	1	0	70.1737	5.3666
H-S	ENSG00000126062.4	ENSMUSG00000010045.2	TMEM115	Tmem115	GV	GV	1	0	58.4169	1.9339
H-S	ENSG00000118160.14	ENSMUSG00000030376.8	SLC8A2	Slc8a2	GV	GV	1	0	88.7968	0.1472
H-S	ENSG00000141639.12	ENSMUSG00000024558.12	MAPK4	Mapk4	GV	GV	1	0	71.0685	0.8106
H-S	ENSG00000130766.5	ENSMUSG00000028893.8	SESN2	Sesn2	GV	GV	0	0	94.2461	3.7027
H-S	ENSG00000185442.13	ENSMUSG00000078670.3	FAM174B	Fam174b	GV	GV	1	1	170.2817	4.6866
H-S	ENSG00000153815.18	ENSMUSG00000034390.16	CMIP	Cmip	GV	GV	0	0	50.1303	2.3049
H-S	ENSG00000083307.12	ENSMUSG00000022286.16	GRHL2	Grhl2	GV	GV	1	1	104.2323	7.6168
H-S	ENSG00000182253.15	ENSMUSG00000030554.16	SYNM	Synm	GV	GV	1	0	95.4654	1.855
H-S	ENSG00000125740.14	ENSMUSG00000003545.3	FOSB	Fosb	GV	GV	1	0	73.7908	4.0705
H-S	ENSG00000116016.14	ENSMUSG00000024140.10	EPAS1	Epas1	GV	GV	1	0	234.5274	3.9665
H-S	ENSG00000148308.18	ENSMUSG00000026816.14	GTF3C5	Gtf3c5	GV	GV	1	0	127.0304	5.5875
H-S	ENSG00000112294.14	ENSMUSG00000035936.6	ALDH5A1	Aldh5a1	GV	GV	0	0	53.8337	7.6916
H-S	ENSG00000186352.9	ENSMUSG00000050914.16	ANKRD37	Ankrd37	GV	GV	0	0	136.316	9.9351
H-S	ENSG00000095464.10	ENSMUSG00000024992.13	PDE6C	Pde6c	GV	GV	0	0	121.4748	0.084
H-S	ENSG00000152952.12	ENSMUSG00000032374.14	PLOD2	Plod2	GV	GV	1	0	70.5015	5.5758
H-S	ENSG00000110427.17	ENSMUSG00000068373.15	KIAA1549L	D430041D05Rik	GV	GV	1	0	55.7099	0.0
H-S	ENSG00000065717.15	ENSMUSG00000034771.15	TLE2	Tle2	GV	GV	0	0	230.823	0.2722
H-S	ENSG00000088256.9	ENSMUSG00000034781.5	GNA11	Gna11	GV	GV	1	0	166.2644	9.3513
H-S	ENSG00000167460.17	ENSMUSG00000031799.10	TPM4	Tpm4	GV	GV	0	0	136.6365	8.5538
H-S	ENSG00000185551.15	ENSMUSG00000030551.14	NR2F2	Nr2f2	GV	GV	1	1	60.605	3.3515
H-S	ENSG00000104763.20	ENSMUSG00000031591.14	ASAH1	Asah1	GV	GV	0	0	52.7933	7.1147
H-S	ENSG00000047579.20	ENSMUSG00000057531.14	DTNBP1	Dtnbp1	GV	GV	0	0	60.7252	4.4199
H-S	ENSG00000067606.17	ENSMUSG00000029053.16	PRKCZ	Prkcz	GV	GV	0	0	65.6092	1.2359
H-S	ENSG00000172159.16	ENSMUSG00000049122.17	FRMD3	Frmd3	GV	GV	1	0	168.1256	1.9593
H-S	ENSG00000164751.15	ENSMUSG00000040374.13	PEX2	Pex2	GV	GV	0	0	51.9515	2.0718
H-S	ENSG00000105281.12	ENSMUSG00000001918.17	SLC1A5	Slc1a5	GV	GV	1	0	267.9618	0.0695
H-S	ENSG00000189266.13	ENSMUSG00000028675.12	PNRC2	Pnrc2	GV	GV	0	1	98.2544	7.3849
H-S	ENSG00000146122.17	ENSMUSG00000040260.8	DAAM2	Daam2	GV	GV	0	0	161.7606	0.2487
H-S	ENSG00000164023.15	ENSMUSG00000050931.7	SGMS2	Sgms2	GV	GV	1	1	89.6203	5.6245
H-S	ENSG00000135074.16	ENSMUSG00000011256.16	ADAM19	Adam19	GV	GV	0	0	71.9108	0.0581
H-S	ENSG00000149403.13	ENSMUSG00000032017.14	GRIK4	Grik4	GV	GV	1	0	62.0388	0.4218
H-S	ENSG00000131697.18	ENSMUSG00000039577.17	NPHP4	Nphp4	GV	GV	0	0	80.2602	5.117
H-S	ENSG00000159128.15	ENSMUSG00000022965.8	IFNGR2	Ifngr2	GV	GV	1	0	54.5096	0.4696
H-S	ENSG00000089351.15	ENSMUSG00000001248.15	GRAMD1A	Gramd1a	GV	GV	0	0	75.9681	0.2461
H-S	ENSG00000129007.16	ENSMUSG00000032246.14	CALML4	Calml4	GV	GV	1	0	161.1394	1.5501
H-S	ENSG00000162889.11	ENSMUSG00000016528.10	MAPKAPK2	Mapkapk2	GV	GV	1	0	172.7203	6.0194
H-S	ENSG00000127191.18	ENSMUSG00000026942.13	TRAF2	Traf2	GV	GV	1	0	157.0102	1.1145
H-S	ENSG00000140287.11	ENSMUSG00000027360.5	HDC	Hdc	GV	GV	1	0	243.8228	0.6297
H-S	ENSG00000133466.14	ENSMUSG00000022440.9	C1QTNF6	C1qtnf6	GV	GV	1	0	54.4231	0.0
H-S	ENSG00000145506.14	ENSMUSG00000021567.15	NKD2	Nkd2	GV	GV	1	0	174.7634	0.6787
H-S	ENSG00000180448.11	ENSMUSG00000035697.14	ARHGAP45	Arhgap45	GV	GV	0	0	154.4261	0.0
H-S	ENSG00000180370.10	ENSMUSG00000022781.8	PAK2	Pak2	GV	GV	1	1	90.9296	9.1854
H-S	ENSG00000100558.9	ENSMUSG00000021118.7	PLEK2	Plek2	GV	GV	1	0	781.1801	0.1208
H-S	ENSG00000138678.11	ENSMUSG00000029314.14	GPAT3	Gpat3	GV	GV	0	0	115.7627	1.4996
H-S	ENSG00000122870.12	ENSMUSG00000014329.14	BICC1	Bicc1	GV	GV	1	1	70.5849	7.0345
H-S	ENSG00000102554.14	ENSMUSG00000005148.8	KLF5	Klf5	GV	GV	1	0	63.5124	0.3463
H-S	ENSG00000151623.15	ENSMUSG00000031618.13	NR3C2	Nr3c2	GV	GV	1	0	93.9982	0.0651
H-S	ENSG00000141956.14	ENSMUSG00000014039.18	PRDM15	Prdm15	GV	GV	1	0	50.6331	1.0169
H-S	ENSG00000164244.21	ENSMUSG00000024594.9	PRRC1	Prrc1	GV	GV	1	0	58.3922	4.6941
H-S	ENSG00000069011.16	ENSMUSG00000021506.7	PITX1	Pitx1	GV	GV	1	0	54.5823	0.0
H-S	ENSG00000099139.14	ENSMUSG00000024713.16	PCSK5	Pcsk5	GV	GV	1	0	145.9809	2.3843
H-S	ENSG00000136044.12	ENSMUSG00000020263.14	APPL2	Appl2	GV	GV	0	0	62.723	5.561
H-S	ENSG00000241058.4	ENSMUSG00000026707.15	NSUN6	Nsun6	GV	GV	0	0	122.1771	6.9486
H-S	ENSG00000244462.8	ENSMUSG00000089824.10	RBM12	Rbm12	GV	GV	1	1	64.1292	3.1587
H-S	ENSG00000183840.7	ENSMUSG00000026343.6	GPR39	Gpr39	GV	GV	1	0	299.6942	0.1454
H-S	ENSG00000175221.16	ENSMUSG00000013833.15	MED16	Med16	GV	GV	1	0	236.3835	6.6894
H-S	ENSG00000123119.12	ENSMUSG00000040536.15	NECAB1	Necab1	GV	GV	1	0	88.9782	0.7891
H-S	ENSG00000183287.14	ENSMUSG00000046318.16	CCBE1	Ccbe1	GV	GV	1	1	99.8249	3.2519
H-S	ENSG00000183801.8	ENSMUSG00000051041.8	OLFML1	Olfml1	GV	GV	1	1	77.8479	5.2151
H-S	ENSG00000011566.15	ENSMUSG00000024242.15	MAP4K3	Map4k3	GV	GV	0	0	59.4207	9.7156
H-S	ENSG00000143393.17	ENSMUSG00000038861.14	PI4KB	Pi4kb	GV	GV	1	0	86.6147	3.7795
H-S	ENSG00000103056.12	ENSMUSG00000031906.9	SMPD3	Smpd3	GV	GV	1	0	130.9125	1.553
H-S	ENSG00000138640.15	ENSMUSG00000037709.13	FAM13A	Fam13a	GV	GV	1	0	1165.0571	3.857
H-S	ENSG00000166689.16	ENSMUSG00000045659.18	PLEKHA7	Plekha7	GV	GV	1	0	205.9118	0.2313
H-S	ENSG00000010219.14	ENSMUSG00000030345.16	DYRK4	Dyrk4	GV	GV	0	0	59.1094	0.3498
H-S	ENSG00000271303.2	ENSMUSG00000032802.8	SRXN1	Srxn1	GV	GV	1	0	55.4183	0.365
H-S	ENSG00000166016.6	ENSMUSG00000032724.5	ABTB2	Abtb2	GV	GV	1	0	171.5851	4.2366
H-S	ENSG00000127946.17	ENSMUSG00000039959.13	HIP1	Hip1	GV	GV	1	1	51.5749	6.7881
H-S	ENSG00000173846.13	ENSMUSG00000028680.14	PLK3	Plk3	GV	GV	0	0	125.3309	6.0209
H-S	ENSG00000140538.16	ENSMUSG00000059146.12	NTRK3	Ntrk3	GV	GV	1	0	51.5975	0.1062
H-S	ENSG00000175866.16	ENSMUSG00000025372.16	BAIAP2	Baiap2	GV	GV	1	0	402.4866	6.1097
H-S	ENSG00000142867.14	ENSMUSG00000028191.11	BCL10	Bcl10	GV	GV	1	1	72.1176	6.8292
H-S	ENSG00000178568.15	ENSMUSG00000062209.15	ERBB4	Erbb4	GV	GV	1	0	79.7823	1.7653
H-S	ENSG00000164379.7	ENSMUSG00000038415.10	FOXQ1	Foxq1	GV	GV	1	0	105.2178	1.1107
H-S	ENSG00000143842.15	ENSMUSG00000070643.11	SOX13	Sox13	GV	GV	1	0	259.3946	2.7542
H-S	ENSG00000105676.14	ENSMUSG00000002343.11	ARMC6	Armc6	GV	GV	0	0	54.9523	0.7774
H-S	ENSG00000130294.18	ENSMUSG00000014602.15	KIF1A	Kif1a	GV	GV	0	0	60.6788	0.0
H-S	ENSG00000128487.19	ENSMUSG00000042331.13	SPECC1	Specc1	GV	GV	1	0	170.4454	1.3752
H-S	ENSG00000109906.15	ENSMUSG00000066687.5	ZBTB16	Zbtb16	GV	GV	1	0	79.198	0.1479
H-S	ENSG00000113758.14	ENSMUSG00000034675.17	DBN1	Dbn1	GV	GV	0	0	84.4136	1.3352
H-S	ENSG00000169220.18	ENSMUSG00000052087.14	RGS14	Rgs14	GV	GV	0	0	85.7761	0.0
H-S	ENSG00000152894.15	ENSMUSG00000019889.10	PTPRK	Ptprk	GV	GV	1	0	74.9163	2.22
H-S	ENSG00000135960.10	ENSMUSG00000003227.4	EDAR	Edar	GV	GV	1	0	50.2947	5.2143
H-S	ENSG00000110786.18	ENSMUSG00000030854.17	PTPN5	Ptpn5	GV	GV	0	0	53.739	1.7416
H-S	ENSG00000159110.21	ENSMUSG00000022971.18	IFNAR2	Ifnar2	GV	GV	1	0	63.1827	0.1581
H-S	ENSG00000176095.12	ENSMUSG00000032594.11	IP6K1	Ip6k1	GV	GV	1	0	72.2723	5.9945
H-S	ENSG00000288701.1	ENSMUSG00000039262.16	PRRC2B	Prrc2b	GV	GV	1	0	105.521	4.4156
H-S	ENSG00000165661.17	ENSMUSG00000036327.18	QSOX2	Qsox2	GV	GV	1	0	74.7184	2.3903
H-S	ENSG00000139998.16	ENSMUSG00000021062.15	RAB15	Rab15	GV	GV	0	0	53.2565	0.2818
H-S	ENSG00000139832.5	ENSMUSG00000031504.6	RAB20	Rab20	GV	GV	1	0	105.3628	0.1401
H-S	ENSG00000119669.5	ENSMUSG00000034168.7	IRF2BPL	Irf2bpl	GV	GV	1	0	120.4866	0.5516
H-S	ENSG00000197747.9	ENSMUSG00000041959.14	S100A10	S100a10	GV	GV	0	0	67.6673	4.5153
H-S	ENSG00000090339.9	ENSMUSG00000037405.8	ICAM1	Icam1	GV	GV	1	0	78.8495	0.3097
H-S	ENSG00000160209.19	ENSMUSG00000032788.15	PDXK	Pdxk	GV	GV	0	0	56.7536	0.0959
H-S	ENSG00000164330.17	ENSMUSG00000057098.14	EBF1	Ebf1	GV	GV	1	0	76.943	0.2246
H-S	ENSG00000178796.13	ENSMUSG00000028139.5	RIIAD1	Riiad1	GV	GV	1	0	559.6263	2.5206
H-S	ENSG00000134215.16	ENSMUSG00000033721.16	VAV3	Vav3	GV	GV	1	0	163.0197	8.2064
H-S	ENSG00000155313.16	ENSMUSG00000022867.11	USP25	Usp25	GV	GV	1	0	72.9148	2.6076
H-S	ENSG00000121236.21	ENSMUSG00000072244.11	TRIM6	Trim6	GV	GV	1	0	225.8835	3.9331
H-S	ENSG00000151962.8	ENSMUSG00000033882.15	RBM46	Rbm46	GV	GV	0	0	140.2893	0.5406
H-S	ENSG00000008294.22	ENSMUSG00000020859.16	SPAG9	Spag9	GV	GV	0	0	54.8978	3.7074
H-S	ENSG00000164675.11	ENSMUSG00000046192.4	IQUB	Iqub	GV	GV	1	0	176.7264	0.1056
H-S	ENSG00000103489.12	ENSMUSG00000030657.11	XYLT1	Xylt1	GV	GV	1	0	180.5089	5.1351
H-S	ENSG00000001626.17	ENSMUSG00000041301.15	CFTR	Cftr	GV	GV	0	1	64.8223	8.8434
H-S	ENSG00000135636.15	ENSMUSG00000033788.15	DYSF	Dysf	GV	GV	0	0	59.0614	1.0503
H-S	ENSG00000112137.19	ENSMUSG00000054728.16	PHACTR1	Phactr1	GV	GV	1	1	108.4451	0.0713
H-S	ENSG00000133816.18	ENSMUSG00000038244.14	MICAL2	Mical2	GV	GV	1	0	165.7066	0.1439
H-S	ENSG00000103495.15	ENSMUSG00000030678.7	MAZ	Maz	GV	GV	0	0	118.2536	3.7188
H-S	ENSG00000120685.20	ENSMUSG00000049504.12	PROSER1	Proser1	GV	GV	1	0	598.8733	0.8634
H-S	ENSG00000056972.20	ENSMUSG00000019842.6	TRAF3IP2	Traf3ip2	GV	GV	1	0	174.1879	3.4549
H-S	ENSG00000146038.12	ENSMUSG00000035910.15	DCDC2	Dcdc2a	GV	GV	1	1	274.9771	1.9334
H-S	ENSG00000198948.12	ENSMUSG00000031647.10	MFAP3L	Mfap3l	GV	GV	1	1	66.9935	4.1006
H-S	ENSG00000131370.16	ENSMUSG00000021892.14	SH3BP5	Sh3bp5	GV	GV	0	0	191.097	2.9989
H-S	ENSG00000138119.17	ENSMUSG00000048612.16	MYOF	Myof	GV	GV	0	0	87.5493	3.3651
H-S	ENSG00000071051.14	ENSMUSG00000066877.11	NCK2	Nck2	GV	GV	1	1	295.6501	5.8397
H-S	ENSG00000215018.10	ENSMUSG00000068794.7	COL28A1	Col28a1	GV	GV	0	0	66.5092	2.4075
H-S	ENSG00000123836.15	ENSMUSG00000026409.14	PFKFB2	Pfkfb2	GV	GV	0	0	56.6651	8.4329
H-S	ENSG00000196208.14	ENSMUSG00000036523.16	GREB1	Greb1	GV	GV	1	0	65.5976	9.345
H-S	ENSG00000104976.12	ENSMUSG00000011837.4	SNAPC2	Snapc2	GV	GV	0	0	57.4125	3.3458
H-S	ENSG00000103335.22	ENSMUSG00000014444.17	PIEZO1	Piezo1	GV	GV	0	0	78.6325	5.4044
H-S	ENSG00000161955.17	ENSMUSG00000089669.7	TNFSF13	Tnfsf13	GV	GV	1	0	260.819	1.3998
H-S	ENSG00000108771.13	ENSMUSG00000017830.15	DHX58	Dhx58	GV	GV	0	0	80.4996	0.0
H-S	ENSG00000100938.19	ENSMUSG00000002326.6	GMPR2	Gmpr2	GV	GV	0	0	58.693	2.0516
H-S	ENSG00000147471.12	ENSMUSG00000031485.15	PLPBP	Plpbp	GV	GV	0	0	51.8432	5.2224
H-S	ENSG00000161905.13	ENSMUSG00000018924.6	ALOX15	Alox15	GV	GV	1	0	90.7872	0.0
H-S	ENSG00000085117.12	ENSMUSG00000027215.13	CD82	Cd82	GV	GV	0	0	97.2997	0.3209
H-S	ENSG00000132164.10	ENSMUSG00000030307.8	SLC6A11	Slc6a11	GV	GV	0	0	51.0525	0.1359
H-S	ENSG00000060491.17	ENSMUSG00000049401.10	OGFR	Ogfr	GV	GV	1	0	74.4471	3.7546
H-S	ENSG00000148702.15	ENSMUSG00000025075.14	HABP2	Habp2	GV	GV	1	0	378.7384	1.9139
H-S	ENSG00000070081.18	ENSMUSG00000030659.14	NUCB2	Nucb2	GV	GV	0	0	76.7884	1.8224
H-S	ENSG00000089048.15	ENSMUSG00000045624.15	ESF1	Esf1	GV	GV	1	0	78.57	9.6409
H-S	ENSG00000169826.8	ENSMUSG00000042042.14	CSGALNACT2	Csgalnact2	GV	GV	1	0	78.828	0.2288
H-S	ENSG00000171729.14	ENSMUSG00000040616.3	TMEM51	Tmem51	GV	GV	1	0	67.4587	1.1248
H-S	ENSG00000021762.20	ENSMUSG00000037606.18	OSBPL5	Osbpl5	GV	GV	0	0	61.026	7.676
H-S	ENSG00000149418.11	ENSMUSG00000031995.9	ST14	St14	GV	GV	1	0	93.0335	4.1498
H-S	ENSG00000213463.5	ENSMUSG00000090935.10	SYNJ2BP	Synj2bp	GV	GV	1	0	55.1248	7.7499
H-S	ENSG00000118402.6	ENSMUSG00000032262.13	ELOVL4	Elovl4	GV	GV	1	0	83.1238	0.5774
H-S	ENSG00000135916.16	ENSMUSG00000026223.15	ITM2C	Itm2c	GV	GV	0	0	342.881	5.939
H-S	ENSG00000058600.16	ENSMUSG00000030880.14	POLR3E	Polr3e	GV	GV	0	0	88.4476	7.2226
H-S	ENSG00000072778.20	ENSMUSG00000018574.14	ACADVL	Acadvl	GV	GV	0	0	76.621	8.1418
H-S	ENSG00000135838.14	ENSMUSG00000042684.8	NPL	Npl	GV	GV	0	0	55.5391	1.2012
H-S	ENSG00000160282.15	ENSMUSG00000001155.13	FTCD	Ftcd	GV	GV	1	0	309.5605	0.4949
H-S	ENSG00000157978.12	ENSMUSG00000037295.7	LDLRAP1	Ldlrap1	GV	GV	1	1	222.9525	6.4109
H-S	ENSG00000125898.13	ENSMUSG00000027459.16	FAM110A	Fam110a	GV	GV	1	0	78.5783	0.7115
H-S	ENSG00000140650.13	ENSMUSG00000022711.16	PMM2	Pmm2	GV	GV	1	0	61.7048	6.5124
H-S	ENSG00000183044.12	ENSMUSG00000057880.12	ABAT	Abat	GV	GV	1	0	59.5412	8.2645
H-S	ENSG00000205268.11	ENSMUSG00000069094.12	PDE7A	Pde7a	GV	GV	1	0	76.4086	1.6497
H-S	ENSG00000107295.10	ENSMUSG00000028488.15	SH3GL2	Sh3gl2	GV	GV	0	0	57.5508	6.35
H-S	ENSG00000156804.7	ENSMUSG00000022358.7	FBXO32	Fbxo32	GV	GV	1	1	67.3133	1.9217
H-S	ENSG00000136045.12	ENSMUSG00000001785.13	PWP1	Pwp1	GV	GV	0	0	169.7226	8.3042
H-S	ENSG00000163710.9	ENSMUSG00000015354.8	PCOLCE2	Pcolce2	GV	GV	1	0	93.8915	2.0217
H-S	ENSG00000164626.9	ENSMUSG00000023243.9	KCNK5	Kcnk5	GV	GV	1	0	95.1205	1.1085
H-S	ENSG00000134371.14	ENSMUSG00000026361.9	CDC73	Cdc73	GV	GV	0	0	56.3498	9.4583
H-S	ENSG00000167005.14	ENSMUSG00000031754.10	NUDT21	Nudt21	GV	GV	0	0	102.1913	7.033
H-S	ENSG00000123094.16	ENSMUSG00000030259.12	RASSF8	Rassf8	GV	GV	1	1	92.0311	6.1521
H-S	ENSG00000114904.13	ENSMUSG00000021918.10	NEK4	Nek4	GV	GV	0	0	60.7687	9.1169
H-S	ENSG00000071539.14	ENSMUSG00000021569.10	TRIP13	Trip13	GV	GV	0	0	89.6311	8.4977
H-S	ENSG00000166900.17	ENSMUSG00000041488.16	STX3	Stx3	GV	GV	0	0	124.1138	6.4107
H-S	ENSG00000180329.14	ENSMUSG00000020925.16	CCDC43	Ccdc43	GV	GV	0	0	76.9323	2.1767
H-S	ENSG00000119938.9	ENSMUSG00000067279.3	PPP1R3C	Ppp1r3c	GV	GV	1	0	108.1171	0.1439
H-S	ENSG00000175183.10	ENSMUSG00000020186.7	CSRP2	Csrp2	GV	GV	0	0	257.0341	6.4568
H-S	ENSG00000076321.11	ENSMUSG00000026705.16	KLHL20	Klhl20	GV	GV	0	0	90.5574	6.3345
H-S	ENSG00000065308.5	ENSMUSG00000041779.5	TRAM2	Tram2	GV	GV	1	1	138.6205	8.9147
H-S	ENSG00000116729.14	ENSMUSG00000028173.10	WLS	Wls	GV	GV	1	0	336.9136	8.3804
H-S	ENSG00000175137.11	ENSMUSG00000013646.17	SH3BP5L	Sh3bp5l	GV	GV	1	0	50.1067	1.1629
H-S	ENSG00000187546.14	ENSMUSG00000050103.18	AGMO	Agmo	GV	GV	1	0	123.4236	0.0609
H-S	ENSG00000165623.10	ENSMUSG00000026668.10	UCMA	Ucma	GV	GV	0	0	85.2952	0.0
H-S	ENSG00000141540.11	ENSMUSG00000034714.9	TTYH2	Ttyh2	GV	GV	0	0	66.0138	2.7763
H-S	ENSG00000148339.13	ENSMUSG00000026819.15	SLC25A25	Slc25a25	GV	GV	0	0	63.089	9.2006
H-S	ENSG00000172456.18	ENSMUSG00000028573.18	FGGY	Fggy	GV	GV	0	0	136.0546	0.0
H-S	ENSG00000131844.17	ENSMUSG00000021646.9	MCCC2	Mccc2	GV	GV	0	0	63.1558	3.8695
H-S	ENSG00000116161.18	ENSMUSG00000014226.10	CACYBP	Cacybp	GV	GV	0	0	55.0316	9.5819
H-S	ENSG00000137563.13	ENSMUSG00000073987.4	GGH	Ggh	GV	GV	0	0	63.5842	0.0
H-S	ENSG00000109458.9	ENSMUSG00000031714.9	GAB1	Gab1	GV	GV	1	0	166.5086	2.6227
H-S	ENSG00000115073.8	ENSMUSG00000037351.9	ACTR1B	Actr1b	GV	GV	0	0	86.2049	7.9904
H-S	ENSG00000139835.14	ENSMUSG00000038515.10	GRTP1	Grtp1	GV	GV	1	0	176.6863	2.0145
H-S	ENSG00000179632.10	ENSMUSG00000022553.16	MAF1	Maf1	GV	GV	0	0	69.2283	5.4125
H-S	ENSG00000164300.17	ENSMUSG00000021703.9	SERINC5	Serinc5	GV	GV	1	0	84.24	6.9355
H-S	ENSG00000101670.12	ENSMUSG00000053846.5	LIPG	Lipg	GV	GV	1	0	114.8259	0.3219
H-S	ENSG00000088448.14	ENSMUSG00000031508.14	ANKRD10	Ankrd10	GV	GV	1	0	150.3544	2.1704
H-S	ENSG00000064419.14	ENSMUSG00000012535.14	TNPO3	Tnpo3	GV	GV	1	0	168.5493	9.7614
H-S	ENSG00000172939.9	ENSMUSG00000036737.12	OXSR1	Oxsr1	GV	GV	1	0	57.6022	3.8809
H-S	ENSG00000147852.17	ENSMUSG00000024924.14	VLDLR	Vldlr	GV	GV	0	0	88.0057	2.7225
H-S	ENSG00000100347.15	ENSMUSG00000022437.7	SAMM50	Samm50	GV	GV	0	0	52.7041	7.583
H-S	ENSG00000096401.8	ENSMUSG00000023932.9	CDC5L	Cdc5l	GV	GV	1	0	83.8096	7.9775
H-S	ENSG00000141580.16	ENSMUSG00000025173.13	WDR45B	Wdr45b	GV	GV	1	0	199.4019	4.5675
H-S	ENSG00000175895.4	ENSMUSG00000049969.3	PLEKHF2	Plekhf2	GV	GV	1	0	203.4478	5.3656
H-S	ENSG00000180957.19	ENSMUSG00000050017.11	PITPNB	Pitpnb	GV	GV	0	0	281.1194	2.8744
H-S	ENSG00000081760.17	ENSMUSG00000029482.4	AACS	Aacs	GV	GV	0	0	99.9318	3.226
H-S	ENSG00000143819.13	ENSMUSG00000038776.13	EPHX1	Ephx1	GV	GV	0	0	64.4451	3.3806
H-S	ENSG00000171703.17	ENSMUSG00000059540.15	TCEA2	Tcea2	GV	GV	0	0	67.6744	3.6471
H-S	ENSG00000213593.10	ENSMUSG00000050043.16	TMX2	Tmx2	GV	GV	0	0	67.4545	2.661
H-S	ENSG00000158604.15	ENSMUSG00000004394.12	TMED4	Tmed4	GV	GV	0	0	53.6092	4.7467
H-S	ENSG00000108852.16	ENSMUSG00000017314.12	MPP2	Mpp2	GV	GV	0	0	182.1652	0.0477
H-S	ENSG00000151502.11	ENSMUSG00000031988.10	VPS26B	Vps26b	GV	GV	0	0	62.9879	1.7127
H-S	ENSG00000155893.13	ENSMUSG00000043587.15	PXYLP1	Pxylp1	GV	GV	1	0	108.1832	0.8777
H-S	ENSG00000133731.10	ENSMUSG00000027531.16	IMPA1	Impa1	GV	GV	0	0	53.455	1.3912
H-S	ENSG00000164209.17	ENSMUSG00000024259.9	SLC25A46	Slc25a46	GV	GV	1	1	119.9673	4.2847
H-S	ENSG00000176485.13	ENSMUSG00000060675.13	PLAAT3	Plaat3	GV	GV	0	0	97.343	0.7069
H-S	ENSG00000138030.13	ENSMUSG00000029162.15	KHK	Khk	GV	GV	0	0	69.2935	1.9651
H-S	ENSG00000248485.2	ENSMUSG00000038370.6	PCP4L1	Pcp4l1	GV	GV	0	0	829.0243	0.4237
H-S	ENSG00000175768.13	ENSMUSG00000078713.8	TOMM5	Tomm5	GV	GV	1	0	108.4632	0.0
H-S	ENSG00000144118.14	ENSMUSG00000004451.14	RALB	Ralb	GV	GV	0	0	245.8584	0.2046
H-S	ENSG00000174177.13	ENSMUSG00000049482.16	CTU2	Ctu2	GV	GV	0	0	74.6615	4.8794
H-S	ENSG00000115526.11	ENSMUSG00000026080.13	CHST10	Chst10	GV	GV	1	0	58.207	1.4373
H-S	ENSG00000179262.10	ENSMUSG00000003813.15	RAD23A	Rad23a	GV	GV	0	1	60.7549	8.1758
H-S	ENSG00000171503.13	ENSMUSG00000027809.14	ETFDH	Etfdh	GV	GV	1	0	59.0363	3.8057
H-S	ENSG00000132386.11	ENSMUSG00000000753.15	SERPINF1	Serpinf1	GV	GV	1	0	155.558	3.4124
H-S	ENSG00000064655.19	ENSMUSG00000017897.18	EYA2	Eya2	GV	GV	1	1	223.8766	0.513
H-S	ENSG00000134330.19	ENSMUSG00000062054.7	IAH1	Iah1	GV	GV	0	0	125.0849	7.5554
H-S	ENSG00000155275.19	ENSMUSG00000029097.11	TRMT44	Trmt44	GV	GV	1	0	294.6646	2.0267
H-S	ENSG00000140092.15	ENSMUSG00000021186.9	FBLN5	Fbln5	GV	GV	0	0	104.6425	2.7042
H-S	ENSG00000085449.15	ENSMUSG00000073643.11	WDFY1	Wdfy1	GV	GV	0	0	424.2783	9.0728
H-S	ENSG00000235162.9	ENSMUSG00000087651.3	C12orf75	1500009L16Rik	GV	GV	0	0	106.3888	0.0671
H-S	ENSG00000181915.5	ENSMUSG00000057134.6	ADO	Ado	GV	GV	1	1	60.215	5.2318
H-S	ENSG00000116133.13	ENSMUSG00000034926.3	DHCR24	Dhcr24	GV	GV	0	0	199.2596	2.4992
H-S	ENSG00000163947.12	ENSMUSG00000021895.10	ARHGEF3	Arhgef3	GV	GV	1	0	99.8897	7.0689
H-S	ENSG00000116791.14	ENSMUSG00000028199.18	CRYZ	Cryz	GV	GV	0	0	182.2946	0.9852
H-S	ENSG00000180228.14	ENSMUSG00000002731.6	PRKRA	Prkra	GV	GV	0	0	75.5689	1.6943
H-S	ENSG00000117691.10	ENSMUSG00000037499.9	NENF	Nenf	GV	GV	0	0	54.5211	1.4395
H-S	ENSG00000174695.10	ENSMUSG00000012422.14	TMEM167A	Tmem167	GV	GV	0	1	70.2034	3.9535
H-S	ENSG00000198130.16	ENSMUSG00000041426.12	HIBCH	Hibch	GV	GV	0	0	78.8181	0.7249
H-S	ENSG00000249751.4	ENSMUSG00000073599.10	ECSCR	Ecscr	GV	GV	0	0	57.1146	0.0
H-S	ENSG00000144048.10	ENSMUSG00000030002.15	DUSP11	Dusp11	GV	GV	1	0	78.7983	6.7851
H-S	ENSG00000086062.13	ENSMUSG00000028413.13	B4GALT1	B4galt1	GV	GV	1	0	113.1173	1.6878
H-S	ENSG00000112679.15	ENSMUSG00000069255.13	DUSP22	Dusp22	GV	GV	0	0	156.9263	1.3292
H-S	ENSG00000188042.8	ENSMUSG00000049866.12	ARL4C	Arl4c	GV	GV	1	0	57.445	0.0488
H-S	ENSG00000164039.15	ENSMUSG00000028167.15	BDH2	Bdh2	GV	GV	0	0	84.9723	0.4205
H-S	ENSG00000122035.7	ENSMUSG00000029641.8	RASL11A	Rasl11a	GV	GV	0	0	138.1486	0.0
H-S	ENSG00000137767.14	ENSMUSG00000005803.14	SQOR	Sqor	GV	GV	0	0	69.6427	1.4825
H-S	ENSG00000137831.15	ENSMUSG00000034485.10	UACA	Uaca	GV	GV	1	0	69.3032	1.7994
H-S	ENSG00000179151.13	ENSMUSG00000038957.13	EDC3	Edc3	GV	GV	1	0	93.62	0.6723
H-S	ENSG00000148331.12	ENSMUSG00000039483.10	ASB6	Asb6	GV	GV	1	0	68.4156	1.0892
H-S	ENSG00000136436.15	ENSMUSG00000006056.13	CALCOCO2	Calcoco2	GV	GV	0	0	150.2514	0.0
H-S	ENSG00000116096.6	ENSMUSG00000033735.9	SPR	Spr	GV	GV	0	0	102.4633	6.185
H-S	ENSG00000130517.14	ENSMUSG00000056204.8	PGPEP1	Pgpep1	GV	GV	1	1	74.5727	8.3555
H-S	ENSG00000189114.8	ENSMUSG00000057667.7	BLOC1S3	Bloc1s3	GV	GV	1	0	52.9999	1.2956
H-S	ENSG00000173559.15	ENSMUSG00000026107.11	NABP1	Nabp1	GV	GV	0	0	54.8282	6.2491
H-S	ENSG00000137168.8	ENSMUSG00000024007.15	PPIL1	Ppil1	GV	GV	0	0	231.8465	3.8461
H-S	ENSG00000070808.17	ENSMUSG00000024617.16	CAMK2A	Camk2a	GV	GV	1	0	65.7625	0.0
H-S	ENSG00000149182.15	ENSMUSG00000027255.14	ARFGAP2	Arfgap2	GV	GV	0	0	93.9704	5.0268
H-S	ENSG00000196663.16	ENSMUSG00000021275.16	TECPR2	Tecpr2	GV	GV	1	0	96.2328	4.036
H-S	ENSG00000127125.9	ENSMUSG00000028636.14	PPCS	Ppcs	GV	GV	1	0	56.9326	0.3796
H-S	ENSG00000085871.9	ENSMUSG00000074604.9	MGST2	Mgst2	GV	GV	0	0	55.5412	0.0
H-S	ENSG00000131871.15	ENSMUSG00000075701.9	SELENOS	Selenos	GV	GV	0	0	130.7177	5.1196
H-S	ENSG00000113396.13	ENSMUSG00000024600.8	SLC27A6	Slc27a6	GV	GV	1	0	116.7311	2.1698
H-S	ENSG00000120051.15	ENSMUSG00000046585.9	CFAP58	Cfap58	GV	GV	1	0	137.2428	2.6613
H-S	ENSG00000144642.22	ENSMUSG00000039607.16	RBMS3	Rbms3	GV	GV	0	1	75.7418	0.2065
H-S	ENSG00000118655.7	ENSMUSG00000027845.15	DCLRE1B	Dclre1b	GV	GV	1	1	50.464	4.4803
H-S	ENSG00000091732.17	ENSMUSG00000039130.18	ZC3HC1	Zc3hc1	GV	GV	1	0	62.3288	1.2098
H-S	ENSG00000171951.5	ENSMUSG00000050711.7	SCG2	Scg2	GV	GV	1	0	89.1706	1.7839
H-S	ENSG00000214960.11	ENSMUSG00000043153.6	CRPPA	Crppa	GV	GV	0	0	68.4398	0.6064
H-S	ENSG00000182158.16	ENSMUSG00000038648.5	CREB3L2	Creb3l2	GV	GV	0	0	77.6126	4.3539
H-S	ENSG00000116525.14	ENSMUSG00000041000.8	TRIM62	Trim62	GV	GV	1	0	62.7435	2.4529
H-S	ENSG00000135111.16	ENSMUSG00000018604.18	TBX3	Tbx3	GV	GV	1	0	69.7736	6.5648
H-S	ENSG00000166224.17	ENSMUSG00000020097.14	SGPL1	Sgpl1	GV	GV	1	0	62.2531	2.426
H-S	ENSG00000065457.11	ENSMUSG00000031949.17	ADAT1	Adat1	GV	GV	1	0	78.4289	8.9057
H-S	ENSG00000205707.11	ENSMUSG00000040370.13	ETFRF1	Etfrf1	GV	GV	0	0	80.6629	1.2755
H-S	ENSG00000163638.13	ENSMUSG00000030022.14	ADAMTS9	Adamts9	GV	GV	1	0	143.3727	0.9706
H-S	ENSG00000149932.17	ENSMUSG00000060538.14	TMEM219	Tmem219	GV	GV	1	0	59.4374	4.6635
H-S	ENSG00000198178.11	ENSMUSG00000030147.12	CLEC4C	Clec4b1	GV	GV	0	0	59.2475	0.0
H-S	ENSG00000106366.9	ENSMUSG00000037411.10	SERPINE1	Serpine1	GV	GV	0	0	55.8222	0.2308
H-S	ENSG00000159840.16	ENSMUSG00000029860.16	ZYX	Zyx	GV	GV	0	0	53.2575	9.439
H-S	ENSG00000151327.13	ENSMUSG00000095595.2	FAM177A1	Fam177a	GV	GV	0	0	58.1085	0.9299
H-S	ENSG00000080007.8	ENSMUSG00000070291.4	DDX43	Ddx43	GV	GV	0	0	281.9959	0.3497
H-S	ENSG00000174498.14	ENSMUSG00000032394.6	IGDCC3	Igdcc3	GV	GV	1	0	51.3634	0.0
H-S	ENSG00000177463.16	ENSMUSG00000005893.14	NR2C2	Nr2c2	GV	GV	0	1	55.743	9.1563
H-S	ENSG00000084731.15	ENSMUSG00000020668.10	KIF3C	Kif3c	GV	GV	1	0	53.5679	0.5293
H-S	ENSG00000150867.14	ENSMUSG00000026737.12	PIP4K2A	Pip4k2a	GV	GV	1	0	108.5464	4.9829
H-S	ENSG00000105048.18	ENSMUSG00000064179.13	TNNT1	Tnnt1	GV	GV	0	0	188.9195	0.0
H-S	ENSG00000116786.13	ENSMUSG00000028917.14	PLEKHM2	Plekhm2	GV	GV	0	0	154.3758	8.6759
H-S	ENSG00000173890.17	ENSMUSG00000037661.14	GPR160	Gpr160	GV	GV	1	0	59.3659	1.2273
H-S	ENSG00000167034.10	ENSMUSG00000022061.8	NKX3-1	Nkx3-1	GV	GV	1	0	149.393	0.0
H-S	ENSG00000113356.13	ENSMUSG00000035834.11	POLR3G	Polr3g	GV	GV	0	0	61.9066	6.5115
H-S	ENSG00000136848.18	ENSMUSG00000026883.17	DAB2IP	Dab2ip	GV	GV	0	0	114.9718	3.8752
H-S	ENSG00000187239.17	ENSMUSG00000075415.13	FNBP1	Fnbp1	GV	GV	1	0	86.0685	6.4914
H-S	ENSG00000130382.9	ENSMUSG00000024212.9	MLLT1	Mllt1	GV	GV	0	0	101.6269	4.1139
H-S	ENSG00000109452.13	ENSMUSG00000037940.17	INPP4B	Inpp4b	GV	GV	1	0	93.5362	0.1181
H-S	ENSG00000138079.14	ENSMUSG00000024131.8	SLC3A1	Slc3a1	GV	GV	0	1	79.7831	1.2554
H-S	ENSG00000054282.16	ENSMUSG00000026504.17	SDCCAG8	Sdccag8	GV	GV	1	1	128.6455	2.7122
H-S	ENSG00000047662.5	ENSMUSG00000015879.8	FAM184B	Fam184b	GV	GV	1	0	51.0584	0.0
H-S	ENSG00000167552.15	ENSMUSG00000072235.6	TUBA1A	Tuba1a	GV	GV	0	0	153.9899	3.9792
H-S	ENSG00000072736.19	ENSMUSG00000031902.10	NFATC3	Nfatc3	GV	GV	1	0	62.5634	8.4671
H-S	ENSG00000176532.4	ENSMUSG00000045725.5	PRR15	Prr15	GV	GV	1	0	774.8849	3.4699
H-S	ENSG00000168884.15	ENSMUSG00000059866.13	TNIP2	Tnip2	GV	GV	0	0	56.7021	0.8574
H-S	ENSG00000165548.11	ENSMUSG00000034145.14	TMEM63C	Tmem63c	GV	GV	1	0	53.7262	0.0107
H-S	ENSG00000148123.15	ENSMUSG00000063446.4	PLPPR1	Plppr1	GV	GV	0	0	157.75	0.0
H-S	ENSG00000140470.15	ENSMUSG00000058145.16	ADAMTS17	Adamts17	GV	GV	1	1	137.9459	9.6576
H-S	ENSG00000019144.20	ENSMUSG00000048537.16	PHLDB1	Phldb1	GV	GV	0	0	61.1025	1.6902
H-S	ENSG00000147408.15	ENSMUSG00000036356.15	CSGALNACT1	Csgalnact1	GV	GV	1	0	156.3071	0.5494
H-S	ENSG00000115687.14	ENSMUSG00000026274.11	PASK	Pask	GV	GV	0	0	129.872	7.6243
H-S	ENSG00000081177.19	ENSMUSG00000032705.9	EXD2	Exd2	GV	GV	0	0	57.84	8.4703
H-S	ENSG00000154114.13	ENSMUSG00000037287.15	TBCEL	Tbcel	GV	GV	1	0	83.3267	1.0746
H-S	ENSG00000138617.16	ENSMUSG00000032392.11	PARP16	Parp16	GV	GV	0	0	143.1024	7.0578
H-S	ENSG00000164970.15	ENSMUSG00000028439.14	FAM219A	Fam219a	GV	GV	0	0	68.8846	8.7269
H-S	ENSG00000123143.13	ENSMUSG00000057672.16	PKN1	Pkn1	GV	GV	0	0	65.5359	5.0856
H-S	ENSG00000139182.15	ENSMUSG00000008153.12	CLSTN3	Clstn3	GV	GV	0	0	67.6074	0.0
H-S	ENSG00000109927.11	ENSMUSG00000037705.13	TECTA	Tecta	GV	GV	1	0	108.3902	0.0
H-S	ENSG00000164900.5	ENSMUSG00000067724.5	GBX1	Gbx1	GV	GV	1	0	85.8572	0.1105
H-S	ENSG00000066117.15	ENSMUSG00000023018.5	SMARCD1	Smarcd1	GV	GV	0	0	91.5902	3.944
H-S	ENSG00000049860.14	ENSMUSG00000021665.9	HEXB	Hexb	GV	GV	0	0	215.7145	0.7438
H-S	ENSG00000132950.19	ENSMUSG00000040123.17	ZMYM5	Zmym5	GV	GV	1	0	104.4193	3.7524
H-S	ENSG00000171206.15	ENSMUSG00000025034.9	TRIM8	Trim8	GV	GV	1	0	78.1177	5.2279
H-S	ENSG00000007237.19	ENSMUSG00000033066.15	GAS7	Gas7	GV	GV	1	0	112.3764	0.316
H-S	ENSG00000103196.12	ENSMUSG00000031825.16	CRISPLD2	Crispld2	GV	GV	0	0	113.689	1.2771
H-S	ENSG00000122550.18	ENSMUSG00000028986.12	KLHL7	Klhl7	GV	GV	1	0	200.1784	2.3297
H-S	ENSG00000148143.13	ENSMUSG00000060206.11	ZNF462	Zfp462	GV	GV	1	0	59.4516	0.7109
H-S	ENSG00000114541.15	ENSMUSG00000030064.16	FRMD4B	Frmd4b	GV	GV	1	1	107.859	0.0922
H-S	ENSG00000140955.11	ENSMUSG00000024266.8	ADAD2	Adad2	GV	GV	0	0	112.5368	7.2888
H-S	ENSG00000152580.9	ENSMUSG00000036334.12	IGSF10	Igsf10	GV	GV	1	0	84.0069	0.0387
H-S	ENSG00000139263.12	ENSMUSG00000020105.9	LRIG3	Lrig3	GV	GV	1	1	57.6338	8.8055
H-S	ENSG00000104611.12	ENSMUSG00000053886.4	SH2D4A	Sh2d4a	GV	GV	1	0	345.9699	0.1684
H-S	ENSG00000078725.13	ENSMUSG00000028351.5	BRINP1	Brinp1	GV	GV	1	0	86.9216	0.0
H-S	ENSG00000131773.14	ENSMUSG00000022332.8	KHDRBS3	Khdrbs3	GV	GV	1	0	129.3298	7.4261
H-S	ENSG00000164113.11	ENSMUSG00000027719.15	ADAD1	Adad1	GV	GV	1	0	264.8827	0.0
H-S	ENSG00000182054.10	ENSMUSG00000030541.16	IDH2	Idh2	GV	GV	0	0	99.1227	1.6654
H-S	ENSG00000062598.18	ENSMUSG00000017670.16	ELMO2	Elmo2	GV	GV	1	0	175.6047	5.3991
H-S	ENSG00000135404.12	ENSMUSG00000025351.14	CD63	Cd63	GV	GV	0	0	62.7919	1.6059
H-S	ENSG00000162702.8	ENSMUSG00000041483.14	ZNF281	Zfp281	GV	GV	1	1	122.5375	7.0004
H-S	ENSG00000198648.11	ENSMUSG00000027030.15	STK39	Stk39	GV	GV	0	0	98.9251	5.4783
H-S	ENSG00000131730.16	ENSMUSG00000021622.3	CKMT2	Ckmt2	GV	GV	0	0	149.5041	0.0
H-S	ENSG00000106772.19	ENSMUSG00000039126.10	PRUNE2	Prune2	GV	GV	1	0	129.6595	0.337
H-S	ENSG00000136875.13	ENSMUSG00000066148.3	PRPF4	Prpf4	GV	GV	1	0	76.725	5.3399
H-S	ENSG00000138642.16	ENSMUSG00000029798.11	HERC6	Herc6	GV	GV	1	0	135.2393	0.1085
H-S	ENSG00000118898.16	ENSMUSG00000039457.4	PPL	Ppl	GV	GV	1	0	182.5921	0.503
H-S	ENSG00000172057.10	ENSMUSG00000038150.7	ORMDL3	Ormdl3	GV	GV	0	0	95.7933	1.8544
H-S	ENSG00000101442.10	ENSMUSG00000037761.16	ACTR5	Actr5	GV	GV	1	0	65.2109	2.7134
H-S	ENSG00000175906.5	ENSMUSG00000034936.2	ARL4D	Arl4d	GV	GV	1	1	127.417	6.9002
H-S	ENSG00000058056.10	ENSMUSG00000056900.13	USP13	Usp13	GV	GV	1	1	99.9849	2.9882
H-S	ENSG00000169427.8	ENSMUSG00000036760.7	KCNK9	Kcnk9	GV	GV	1	0	96.2233	0.0
H-S	ENSG00000131037.15	ENSMUSG00000006154.13	EPS8L1	Eps8l1	GV	GV	0	0	54.982	0.7743
H-S	ENSG00000092203.15	ENSMUSG00000016831.12	TOX4	Tox4	GV	GV	0	0	112.4023	9.8643
H-S	ENSG00000159399.10	ENSMUSG00000000628.10	HK2	Hk2	GV	GV	0	0	87.3079	2.7214
H-S	ENSG00000155465.20	ENSMUSG00000000958.10	SLC7A7	Slc7a7	GV	GV	1	0	147.8564	2.4136
H-S	ENSG00000185900.11	ENSMUSG00000037251.5	POMK	Pomk	GV	GV	1	0	73.3819	3.4218
H-S	ENSG00000165821.12	ENSMUSG00000049532.11	SALL2	Sall2	GV	GV	1	1	66.0593	8.5478
H-S	ENSG00000167566.17	ENSMUSG00000023009.14	NCKAP5L	Nckap5l	GV	GV	1	0	112.2376	0.2075
H-S	ENSG00000183018.9	ENSMUSG00000040447.15	SPNS2	Spns2	GV	GV	0	0	67.8129	0.4118
H-S	ENSG00000151611.17	ENSMUSG00000037022.3	MMAA	Mmaa	GV	GV	1	0	52.3205	4.2443
H-S	ENSG00000198585.12	ENSMUSG00000032565.9	NUDT16	Nudt16	GV	GV	1	0	61.6483	0.5215
H-S	ENSG00000054967.13	ENSMUSG00000008318.10	RELT	Relt	GV	GV	0	0	83.4192	2.747
H-S	ENSG00000111144.10	ENSMUSG00000015889.8	LTA4H	Lta4h	GV	GV	0	0	73.7766	2.1623
H-S	ENSG00000173786.17	ENSMUSG00000006782.16	CNP	Cnp	GV	GV	1	0	60.8482	0.3276
H-S	ENSG00000177311.12	ENSMUSG00000040433.16	ZBTB38	Zbtb38	GV	GV	1	0	93.4426	0.9954
H-S	ENSG00000174574.16	ENSMUSG00000023075.9	AKIRIN1	Akirin1	GV	GV	0	0	68.1735	9.2385
H-S	ENSG00000112759.19	ENSMUSG00000023942.15	SLC29A1	Slc29a1	GV	GV	0	0	213.1757	1.0424
H-S	ENSG00000100629.17	ENSMUSG00000061533.16	CEP128	Cep128	GV	GV	1	0	77.442	9.9162
H-S	ENSG00000174013.8	ENSMUSG00000035764.5	FBXO45	Fbxo45	GV	GV	1	1	160.7819	6.1513
H-S	ENSG00000154174.8	ENSMUSG00000022752.9	TOMM70	Tomm70a	GV	GV	0	0	177.6447	6.5049
H-S	ENSG00000109861.17	ENSMUSG00000030560.17	CTSC	Ctsc	GV	GV	1	0	85.2873	1.9438
H-S	ENSG00000149600.12	ENSMUSG00000056941.17	COMMD7	Commd7	GV	GV	0	0	72.3527	2.1803
H-S	ENSG00000122299.12	ENSMUSG00000037965.14	ZC3H7A	Zc3h7a	GV	GV	0	0	102.2599	2.575
H-S	ENSG00000152409.9	ENSMUSG00000021690.10	JMY	Jmy	GV	GV	1	1	121.1823	7.6524
H-S	ENSG00000154118.13	ENSMUSG00000025318.13	JPH3	Jph3	GV	GV	1	1	87.5097	5.283
H-S	ENSG00000105963.15	ENSMUSG00000056413.16	ADAP1	Adap1	GV	GV	1	0	124.4191	0.2993
H-S	ENSG00000196511.15	ENSMUSG00000029735.17	TPK1	Tpk1	GV	GV	1	0	66.7501	6.3288
H-S	ENSG00000171621.14	ENSMUSG00000039911.13	SPSB1	Spsb1	GV	GV	1	0	50.9418	3.7862
H-S	ENSG00000142684.9	ENSMUSG00000028840.10	ZNF593	Zfp593	GV	GV	1	0	209.9067	6.9442
H-S	ENSG00000168246.6	ENSMUSG00000044949.4	UBTD2	Ubtd2	GV	GV	1	0	168.3569	5.5924
H-S	ENSG00000138036.18	ENSMUSG00000024253.9	DYNC2LI1	Dync2li1	GV	GV	0	0	82.6607	5.397
H-S	ENSG00000124104.19	ENSMUSG00000050373.13	SNX21	Snx21	GV	GV	1	0	92.0182	1.87
H-S	ENSG00000113552.16	ENSMUSG00000052102.15	GNPDA1	Gnpda1	GV	GV	0	0	133.8248	2.5265
H-S	ENSG00000163517.15	ENSMUSG00000034245.10	HDAC11	Hdac11	GV	GV	0	0	69.6107	1.5464
H-S	ENSG00000141873.11	ENSMUSG00000046822.13	SLC39A3	Slc39a3	GV	GV	1	0	78.1302	3.2308
H-S	ENSG00000168038.11	ENSMUSG00000040936.15	ULK4	Ulk4	GV	GV	0	0	132.8804	6.569
H-S	ENSG00000112149.10	ENSMUSG00000015396.4	CD83	Cd83	GV	GV	1	0	168.2217	0.0
H-S	ENSG00000183723.13	ENSMUSG00000096188.1	CMTM4	Cmtm4	GV	GV	0	0	205.374	5.3788
H-S	ENSG00000035141.8	ENSMUSG00000057497.8	FAM136A	Fam136a	GV	GV	0	0	54.8279	2.5004
H-S	ENSG00000147324.11	ENSMUSG00000070056.6	MFHAS1	Mfhas1	GV	GV	1	0	82.1729	2.9894
H-S	ENSG00000104213.13	ENSMUSG00000031595.9	PDGFRL	Pdgfrl	GV	GV	1	0	95.6576	0.0
H-S	ENSG00000100304.13	ENSMUSG00000016757.11	TTLL12	Ttll12	GV	GV	0	0	89.737	3.2667
H-S	ENSG00000001461.17	ENSMUSG00000028803.18	NIPAL3	Nipal3	GV	GV	1	1	83.549	5.7344
H-S	ENSG00000137331.12	ENSMUSG00000003541.6	IER3	Ier3	GV	GV	1	0	56.2118	2.37
H-S	ENSG00000183185.9	ENSMUSG00000074991.5	GABRR3	Gabrr3	GV	GV	0	1	78.8824	5.3135
H-S	ENSG00000134864.11	ENSMUSG00000041625.15	GGACT	Ggact	GV	GV	1	0	101.8452	5.6938
H-S	ENSG00000141401.12	ENSMUSG00000024525.7	IMPA2	Impa2	GV	GV	0	0	92.7976	5.4406
H-S	ENSG00000198355.5	ENSMUSG00000035828.11	PIM3	Pim3	GV	GV	0	0	57.2272	3.1383
H-S	ENSG00000064652.11	ENSMUSG00000024535.16	SNX24	Snx24	GV	GV	1	0	86.3797	0.148
H-S	ENSG00000256525.8	ENSMUSG00000020718.12	POLG2	Polg2	GV	GV	1	0	79.8207	1.718
H-S	ENSG00000170852.12	ENSMUSG00000059486.11	KBTBD2	Kbtbd2	GV	GV	1	0	68.4568	2.0236
H-S	ENSG00000186283.14	ENSMUSG00000060519.11	TOR3A	Tor3a	GV	GV	1	0	114.6183	0.5601
H-S	ENSG00000101331.17	ENSMUSG00000027474.13	CCM2L	Ccm2l	GV	GV	1	0	51.1514	0.1719
H-S	ENSG00000156265.16	ENSMUSG00000025610.7	MAP3K7CL	Map3k7cl	GV	GV	0	0	331.86	4.5375
H-S	ENSG00000140297.13	ENSMUSG00000032226.5	GCNT3	Gcnt3	GV	GV	1	0	439.4169	0.4011
H-S	ENSG00000117479.15	ENSMUSG00000040918.12	SLC19A2	Slc19a2	GV	GV	1	0	93.7912	1.2802
H-S	ENSG00000280789.2	ENSMUSG00000030680.6	PAGR1	Pagr1a	GV	GV	0	1	65.0257	1.4544
H-S	ENSG00000134049.6	ENSMUSG00000090000.2	IER3IP1	Ier3ip1	GV	GV	0	0	53.6007	6.6229
H-S	ENSG00000100580.8	ENSMUSG00000034111.6	TMED8	Tmed8	GV	GV	1	0	91.7189	0.2717
H-S	ENSG00000106538.10	ENSMUSG00000009281.6	RARRES2	Rarres2	GV	GV	0	0	365.828	1.259
H-S	ENSG00000134909.19	ENSMUSG00000041444.14	ARHGAP32	Arhgap32	GV	GV	1	1	53.1564	8.3852
H-S	ENSG00000146830.11	ENSMUSG00000029714.11	GIGYF1	Gigyf1	GV	GV	0	0	85.2799	4.5653
H-S	ENSG00000158062.21	ENSMUSG00000012126.16	UBXN11	Ubxn11	GV	GV	0	0	398.6781	0.669
H-S	ENSG00000059145.19	ENSMUSG00000015127.14	UNKL	Unkl	GV	GV	1	0	628.7736	4.0029
H-S	ENSG00000138028.17	ENSMUSG00000029161.7	CGREF1	Cgref1	GV	GV	1	0	153.2381	0.4723
H-S	ENSG00000106608.17	ENSMUSG00000049680.17	URGCP	Urgcp	GV	GV	1	0	105.1567	0.3833
H-S	ENSG00000214694.12	ENSMUSG00000054901.7	ARHGEF33	Arhgef33	GV	GV	1	0	117.0266	5.8277
H-S	ENSG00000175643.10	ENSMUSG00000037991.9	RMI2	Rmi2	GV	GV	1	1	91.8843	5.2765
H-S	ENSG00000143882.12	ENSMUSG00000020566.19	ATP6V1C2	Atp6v1c2	GV	GV	0	0	58.4388	2.3789
H-S	ENSG00000105523.4	ENSMUSG00000054161.12	FAM83E	Fam83e	GV	GV	1	0	58.2706	0.0
H-S	ENSG00000122687.19	ENSMUSG00000029557.7	MRM2	Mrm2	GV	GV	1	0	80.1692	0.7395
H-S	ENSG00000139131.13	ENSMUSG00000022792.16	YARS2	Yars2	GV	GV	1	0	85.7829	8.4652
H-S	ENSG00000160888.7	ENSMUSG00000053560.5	IER2	Ier2	GV	GV	1	0	317.8748	5.6756
H-S	ENSG00000020577.14	ENSMUSG00000021838.17	SAMD4A	Samd4	GV	GV	1	0	80.6805	2.5838
H-S	ENSG00000127252.7	ENSMUSG00000022525.13	PLAAT1	Plaat1	GV	GV	0	0	51.7098	0.0
H-S	ENSG00000042062.13	ENSMUSG00000074577.9	RIPOR3	Ripor3	GV	GV	1	0	61.073	0.0
H-S	ENSG00000105373.19	ENSMUSG00000041560.12	NOP53	Nop53	GV	GV	0	0	147.8925	7.2453
H-S	ENSG00000124357.13	ENSMUSG00000034744.13	NAGK	Nagk	GV	GV	0	0	68.8835	4.0972
H-S	ENSG00000137513.10	ENSMUSG00000018995.12	NARS2	Nars2	GV	GV	0	0	64.339	0.7391
H-S	ENSG00000177030.19	ENSMUSG00000058886.9	DEAF1	Deaf1	GV	GV	1	0	137.9894	6.3276
H-S	ENSG00000136643.12	ENSMUSG00000089872.10	RPS6KC1	Rps6kc1	GV	GV	1	0	83.3337	4.9627
H-S	ENSG00000065029.15	ENSMUSG00000024220.14	ZNF76	Zfp523	GV	GV	1	0	55.9095	6.8392
H-S	ENSG00000115232.14	ENSMUSG00000027009.18	ITGA4	Itga4	GV	GV	1	0	226.0239	0.0799
H-S	ENSG00000092847.13	ENSMUSG00000041530.16	AGO1	Ago1	GV	GV	0	0	55.7314	1.5093
H-S	ENSG00000165521.16	ENSMUSG00000051166.10	EML5	Eml5	GV	GV	1	0	90.1839	6.1665
H-S	ENSG00000109794.14	ENSMUSG00000070044.15	FAM149A	Fam149a	GV	GV	0	0	134.345	0.0695
H-S	ENSG00000141738.14	ENSMUSG00000019312.10	GRB7	Grb7	GV	GV	0	0	330.2708	1.2752
H-S	ENSG00000163872.16	ENSMUSG00000041215.16	YEATS2	Yeats2	GV	GV	1	0	104.7477	5.3681
H-S	ENSG00000213563.7	ENSMUSG00000116138.1	C8orf82	C030006K11Rik	GV	GV	0	0	65.7903	2.7488
H-S	ENSG00000173805.16	ENSMUSG00000006930.15	HAP1	Hap1	GV	GV	1	0	732.6471	1.1943
H-S	ENSG00000188215.10	ENSMUSG00000048787.13	DCUN1D3	Dcun1d3	GV	GV	1	1	53.3177	6.1176
H-S	ENSG00000157895.11	ENSMUSG00000029559.15	C12orf43	2210016L21Rik	GV	GV	1	0	61.6519	5.1208
H-S	ENSG00000136197.14	ENSMUSG00000039182.6	C7orf25	AW209491	GV	GV	1	1	127.9113	7.5579
H-S	ENSG00000166965.13	ENSMUSG00000038930.11	RCCD1	Rccd1	GV	GV	1	0	261.1007	2.1806
H-S	ENSG00000163608.15	ENSMUSG00000036208.13	NEPRO	Nepro	GV	GV	1	1	83.365	6.4826
H-S	ENSG00000185298.13	ENSMUSG00000049957.14	CCDC137	Ccdc137	GV	GV	1	0	129.5197	0.6519
H-S	ENSG00000096092.6	ENSMUSG00000025933.15	TMEM14A	Tmem14a	GV	GV	0	0	78.2178	6.046
H-S	ENSG00000163380.16	ENSMUSG00000044086.8	LMOD3	Lmod3	GV	GV	1	1	85.3575	0.568
H-S	ENSG00000164292.13	ENSMUSG00000021589.13	RHOBTB3	Rhobtb3	GV	GV	0	0	133.8012	1.9476
H-S	ENSG00000180061.10	ENSMUSG00000046456.14	TMEM150B	Tmem150b	GV	GV	0	0	55.1745	0.0
H-S	ENSG00000104635.15	ENSMUSG00000022094.15	SLC39A14	Slc39a14	GV	GV	1	0	133.84	0.7388
H-S	ENSG00000106991.14	ENSMUSG00000026814.16	ENG	Eng	GV	GV	1	0	113.9265	0.057
H-S	ENSG00000185055.11	ENSMUSG00000020562.7	EFCAB10	Efcab10	GV	GV	1	0	201.4321	0.0
H-S	ENSG00000163026.12	ENSMUSG00000051721.6	WDCP	Wdcp	GV	GV	1	0	64.2072	4.4249
H-S	ENSG00000105559.12	ENSMUSG00000040428.19	PLEKHA4	Plekha4	GV	GV	0	0	53.1117	5.3058
H-S	ENSG00000138867.17	ENSMUSG00000033416.15	GUCD1	Gucd1	GV	GV	1	1	141.071	2.0546
H-S	ENSG00000205744.10	ENSMUSG00000002668.8	DENND1C	Dennd1c	GV	GV	0	0	54.9216	9.1704
H-S	ENSG00000196139.14	ENSMUSG00000021214.14	AKR1C3	Akr1c18	GV	GV	0	0	78.0424	0.0
H-S	ENSG00000136250.12	ENSMUSG00000021322.8	AOAH	Aoah	GV	GV	1	0	103.1521	0.9791
H-S	ENSG00000168374.11	ENSMUSG00000021877.12	ARF4	Arf4	GV	GV	0	0	53.4807	9.3206
H-S	ENSG00000114790.13	ENSMUSG00000036885.14	ARHGEF26	Arhgef26	GV	GV	1	1	76.6653	7.8072
H-S	ENSG00000148219.18	ENSMUSG00000028373.16	ASTN2	Astn2	GV	GV	0	0	62.2501	0.0
H-S	ENSG00000214212.9	ENSMUSG00000057191.13	C19orf38	AB124611	GV	GV	1	0	52.6323	0.5958
H-S	ENSG00000143443.10	ENSMUSG00000068860.5	C1orf56	Gm128	GV	GV	0	0	53.0129	0.1966
H-S	ENSG00000154040.21	ENSMUSG00000024430.14	CABYR	Cabyr	GV	GV	1	0	177.4022	4.55
H-S	ENSG00000162592.10	ENSMUSG00000039492.7	CCDC27	Ccdc27	GV	GV	1	0	228.723	1.7868
H-S	ENSG00000106153.13	ENSMUSG00000094320.1	CHCHD2	Chchd2-ps	GV	GV	0	0	191.0036	4.376
H-S	ENSG00000104324.16	ENSMUSG00000039007.10	CPQ	Cpq	GV	GV	1	1	52.6698	0.8011
H-S	ENSG00000117322.18	ENSMUSG00000026616.16	CR2	Cr2	GV	GV	0	0	107.0519	0.124
H-S	ENSG00000124092.13	ENSMUSG00000070495.11	CTCFL	Ctcfl	GV	GV	0	0	69.7732	0.0
H-S	ENSG00000229847.9	ENSMUSG00000087095.2	EMX2OS	Emx2os	GV	GV	1	0	73.4495	0.0
H-S	ENSG00000104714.14	ENSMUSG00000051978.9	ERICH1	Erich1	GV	GV	1	1	58.571	9.0899
H-S	ENSG00000130023.16	ENSMUSG00000036552.19	ERMARD	Ermard	GV	GV	0	1	59.6341	8.1554
H-S	ENSG00000117036.12	ENSMUSG00000003382.18	ETV3	Etv3	GV	GV	1	0	52.2579	0.6139
H-S	ENSG00000184949.18	ENSMUSG00000042564.13	FAM227A	Fam227a	GV	GV	0	0	52.0018	0.0367
H-S	ENSG00000009780.16	ENSMUSG00000028878.11	FAM76A	Fam76a	GV	GV	0	0	67.8601	2.2635
H-S	ENSG00000144152.13	ENSMUSG00000027386.9	FBLN7	Fbln7	GV	GV	1	0	304.4048	0.0
H-S	ENSG00000161243.9	ENSMUSG00000037463.14	FBXO27	Fbxo27	GV	GV	1	0	99.2952	0.0
H-S	ENSG00000162076.13	ENSMUSG00000023911.12	FLYWCH2	Flywch2	GV	GV	0	0	174.2097	0.0
H-S	ENSG00000112293.15	ENSMUSG00000021340.13	GPLD1	Gpld1	GV	GV	0	0	66.1491	4.7393
H-S	ENSG00000173020.11	ENSMUSG00000024858.14	GRK2	Grk2	GV	GV	0	0	79.8426	9.3935
H-S	ENSG00000196277.16	ENSMUSG00000056755.13	GRM7	Grm7	GV	GV	1	0	67.4073	1.1302
H-S	ENSG00000263001.8	ENSMUSG00000060261.15	GTF2I	Gtf2i	GV	GV	0	0	90.0514	1.8083
H-S	ENSG00000112273.7	ENSMUSG00000045835.5	HDGFL1	Hdgfl1	GV	GV	0	0	77.5058	0.0954
H-S	ENSG00000132297.13	ENSMUSG00000072511.3	HHLA1	Hhla1	GV	GV	1	0	58.907	3.0118
H-S	ENSG00000211891.6	ENSMUSG00000087642.3	IGHE	Ighe	GV	GV	0	0	278.2547	0.0
H-S	ENSG00000188997.8	ENSMUSG00000044952.5	KCTD21	Kctd21	GV	GV	1	0	62.3342	3.1846
H-S	ENSG00000176204.14	ENSMUSG00000052581.13	LRRTM4	Lrrtm4	GV	GV	1	0	97.2233	1.856
H-S	ENSG00000150551.11	ENSMUSG00000026344.9	LYPD1	Lypd1	GV	GV	1	0	83.2178	0.0302
H-S	ENSG00000034152.19	ENSMUSG00000018932.9	MAP2K3	Map2k3	GV	GV	0	0	83.2507	5.4081
H-S	ENSG00000181588.17	ENSMUSG00000048696.11	MEX3D	Mex3d	GV	GV	1	0	79.3818	7.4153
H-S	ENSG00000167889.13	ENSMUSG00000043857.16	MGAT5B	Mgat5b	GV	GV	1	0	125.2714	0.0
H-S	ENSG00000136937.13	ENSMUSG00000028330.8	NCBP1	Ncbp1	GV	GV	0	0	62.9047	8.5867
H-S	ENSG00000188811.14	ENSMUSG00000042997.13	NHLRC3	Nhlrc3	GV	GV	1	0	114.9644	0.1238
H-S	ENSG00000168824.15	ENSMUSG00000029126.7	NSG1	Nsg1	GV	GV	1	0	242.5839	0.2805
H-S	ENSG00000182379.10	ENSMUSG00000040258.6	NXPH4	Nxph4	GV	GV	1	1	75.5249	0.0
H-S	ENSG00000134020.8	ENSMUSG00000022085.4	PEBP4	Pebp4	GV	GV	1	0	81.9259	0.0
H-S	ENSG00000214456.8	ENSMUSG00000011305.11	PLIN5	Plin5	GV	GV	1	0	80.2941	0.0
H-S	ENSG00000186314.12	ENSMUSG00000056671.7	PRELID2	Prelid2	GV	GV	1	0	84.4386	3.5276
H-S	ENSG00000080031.10	ENSMUSG00000035429.13	PTPRH	Ptprh	GV	GV	0	0	104.8872	0.321
H-S	ENSG00000130508.11	ENSMUSG00000020674.17	PXDN	Pxdn	GV	GV	1	0	60.032	0.2631
H-S	ENSG00000117280.13	ENSMUSG00000026433.13	RAB29	Rab29	GV	GV	1	0	51.1662	7.7553
H-S	ENSG00000204227.5	ENSMUSG00000024325.8	RING1	Ring1	GV	GV	0	0	56.6982	0.964
H-S	ENSG00000155875.15	ENSMUSG00000028492.13	SAXO1	Saxo1	GV	GV	1	0	93.9459	6.0526
H-S	ENSG00000164265.9	ENSMUSG00000038791.14	SCGB3A2	Scgb3a2	GV	GV	0	0	73.1014	0.0
H-S	ENSG00000039600.11	ENSMUSG00000040489.5	SOX30	Sox30	GV	GV	1	0	57.6134	0.3014
H-S	ENSG00000078269.15	ENSMUSG00000023805.17	SYNJ2	Synj2	GV	GV	1	1	155.6591	3.4116
H-S	ENSG00000165929.13	ENSMUSG00000021187.14	TC2N	Tc2n	GV	GV	1	0	194.4899	0.036
H-S	ENSG00000101190.13	ENSMUSG00000038932.13	TCFL5	Tcfl5	GV	GV	1	0	79.4369	7.1107
H-S	ENSG00000197905.10	ENSMUSG00000030353.15	TEAD4	Tead4	GV	GV	1	0	63.3928	0.1854
H-S	ENSG00000260734.6	ENSMUSG00000095941.3	TLE7	Tle7	GV	GV	1	0	58.1703	0.0
H-S	ENSG00000149582.16	ENSMUSG00000002032.17	TMEM25	Tmem25	GV	GV	0	0	51.4592	0.067
H-S	ENSG00000181778.5	ENSMUSG00000048572.5	TMEM252	Tmem252	GV	GV	1	0	76.3472	0.1494
H-S	ENSG00000157693.15	ENSMUSG00000045917.17	TMEM268	Tmem268	GV	GV	1	0	84.0884	0.4063
H-S	ENSG00000147854.17	ENSMUSG00000024817.13	UHRF2	Uhrf2	GV	GV	0	0	202.9391	5.2797
H-S	ENSG00000118369.13	ENSMUSG00000035713.15	USP35	Usp35	GV	GV	1	0	178.873	2.646
H-S	ENSG00000091157.15	ENSMUSG00000040560.10	WDR7	Wdr7	GV	GV	1	0	119.8831	4.7518
H-S	ENSG00000168795.5	ENSMUSG00000049657.9	ZBTB5	Zbtb5	GV	GV	1	0	72.9525	0.949
H-S	ENSG00000196670.14	ENSMUSG00000046311.13	ZFP62	Zfp62	GV	GV	1	1	114.1592	7.2632
H-S	ENSG00000155592.16	ENSMUSG00000030757.13	ZKSCAN2	Zkscan2	GV	GV	1	0	97.3126	0.2572
H-S	ENSG00000167635.12	ENSMUSG00000037029.8	ZNF146	Zfp146	GV	GV	1	0	95.6435	4.2121
H-S	ENSG00000275111.5	ENSMUSG00000034800.15	ZNF2	Zfp661	GV	GV	1	0	50.4226	1.9377
H-S	ENSG00000166261.11	ENSMUSG00000025602.13	ZNF202	Zfp202	GV	GV	1	0	150.2374	0.395
H-S	ENSG00000198169.9	ENSMUSG00000022526.8	ZNF251	Zfp251	GV	GV	1	0	69.8958	1.1377
H-S	ENSG00000185947.15	ENSMUSG00000033883.11	ZNF267	Zfp267	GV	GV	1	0	205.7258	0.1154
H-S	ENSG00000166526.18	ENSMUSG00000037007.17	ZNF3	Zfp113	GV	GV	1	1	52.6873	9.0666
H-S	ENSG00000181894.15	ENSMUSG00000057894.10	ZNF329	Zfp329	GV	GV	1	1	61.2506	7.6255
H-S	ENSG00000169131.13	ENSMUSG00000020364.14	ZNF354A	Zfp354a	GV	GV	1	0	99.0049	0.0454
H-S	ENSG00000186812.13	ENSMUSG00000024276.7	ZNF397	Zfp397	GV	GV	1	1	111.5963	9.2757
H-S	ENSG00000083817.9	ENSMUSG00000034538.8	ZNF416	Zfp418	GV	GV	1	1	114.5298	9.1964
H-S	ENSG00000183309.12	ENSMUSG00000050846.9	ZNF623	Zfp623	GV	GV	1	1	126.1723	6.9936
H-S	ENSG00000156853.13	ENSMUSG00000048921.11	ZNF689	Zfp689	GV	GV	1	0	136.5502	0.7167
H-S	ENSG00000176371.14	ENSMUSG00000038797.13	ZSCAN2	Zscan2	GV	GV	0	0	63.4422	5.0804
H-S	ENSG00000197062.12	ENSMUSG00000022228.14	ZSCAN26	Zscan26	GV	GV	1	0	53.4022	1.7751
H-S	ENSG00000165588.19	ENSMUSG00000021848.16	OTX2	Otx2	MII	MII	1	0	2210.4871	0.0814
H-S	ENSG00000123473.17	ENSMUSG00000028718.16	STIL	Stil	MII	MII	1	1	52.1214	4.5434
H-S	ENSG00000120899.18	ENSMUSG00000059456.13	PTK2B	Ptk2b	MII	MII	1	0	61.2274	8.2286
H-S	ENSG00000142192.21	ENSMUSG00000022892.11	APP	App	MII	MII	0	0	56.9802	1.0474
H-S	ENSG00000188130.14	ENSMUSG00000022610.10	MAPK12	Mapk12	MII	MII	1	0	64.2643	0.0
H-S	ENSG00000181274.7	ENSMUSG00000047604.3	FRAT2	Frat2	MII	MII	1	0	74.3821	0.2984
H-S	ENSG00000129194.8	ENSMUSG00000041287.5	SOX15	Sox15	MII	MII	1	0	259.8081	9.443
H-S	ENSG00000150054.19	ENSMUSG00000057440.8	MPP7	Mpp7	MII	MII	0	0	90.8678	0.8534
H-S	ENSG00000157224.16	ENSMUSG00000046798.14	CLDN12	Cldn12	MII	MII	1	0	104.2432	9.6454
H-S	ENSG00000185155.12	ENSMUSG00000026497.7	MIXL1	Mixl1	MII	MII	1	0	54.5962	0.0
H-S	ENSG00000204371.11	ENSMUSG00000013787.15	EHMT2	Ehmt2	MII	MII	0	0	125.0248	2.1924
H-S	ENSG00000121058.5	ENSMUSG00000033983.14	COIL	Coil	MII	MII	1	1	51.2773	9.6935
H-S	ENSG00000184347.15	ENSMUSG00000056427.10	SLIT3	Slit3	MII	MII	1	0	117.042	1.6275
H-S	ENSG00000127528.6	ENSMUSG00000055148.7	KLF2	Klf2	MII	MII	0	1	52.5727	5.5349
H-S	ENSG00000050405.14	ENSMUSG00000023022.14	LIMA1	Lima1	MII	MII	1	0	1085.957	7.1704
H-S	ENSG00000070182.21	ENSMUSG00000021061.15	SPTB	Sptb	MII	MII	0	0	78.9356	0.4145
H-S	ENSG00000221968.9	ENSMUSG00000024664.5	FADS3	Fads3	MII	MII	0	0	473.2961	6.4589
H-S	ENSG00000244405.8	ENSMUSG00000013089.15	ETV5	Etv5	MII	MII	1	0	125.9079	4.6098
H-S	ENSG00000182578.14	ENSMUSG00000024621.16	CSF1R	Csf1r	MII	MII	0	0	182.0672	0.1124
H-S	ENSG00000221818.9	ENSMUSG00000022053.13	EBF2	Ebf2	MII	MII	0	0	110.7222	2.2237
H-S	ENSG00000182963.11	ENSMUSG00000034520.14	GJC1	Gjc1	MII	MII	1	0	110.885	2.0619
H-S	ENSG00000198042.11	ENSMUSG00000031578.5	MAK16	Mak16	MII	MII	0	0	67.6395	0.6776
H-S	ENSG00000047936.11	ENSMUSG00000019893.13	ROS1	Ros1	MII	MII	0	0	74.8754	0.3271
H-S	ENSG00000080166.16	ENSMUSG00000022129.4	DCT	Dct	MII	MII	1	0	82.4165	0.0
H-S	ENSG00000152284.5	ENSMUSG00000055799.13	TCF7L1	Tcf7l1	MII	MII	0	0	73.4628	2.0234
H-S	ENSG00000176619.13	ENSMUSG00000062075.13	LMNB2	Lmnb2	MII	MII	0	0	105.4343	6.6534
H-S	ENSG00000160570.14	ENSMUSG00000054499.9	DEDD2	Dedd2	MII	MII	1	0	82.7854	0.301
H-S	ENSG00000112977.16	ENSMUSG00000039168.15	DAP	Dap	MII	MII	1	0	73.1317	3.041
H-S	ENSG00000113296.14	ENSMUSG00000021702.7	THBS4	Thbs4	MII	MII	1	0	223.9183	6.7235
H-S	ENSG00000123064.13	ENSMUSG00000029599.13	DDX54	Ddx54	MII	MII	0	0	108.5474	4.3098
H-S	ENSG00000143493.13	ENSMUSG00000037461.10	INTS7	Ints7	MII	MII	1	0	53.3329	1.2801
H-S	ENSG00000175792.12	ENSMUSG00000030079.15	RUVBL1	Ruvbl1	MII	MII	1	0	53.3485	8.2121
H-S	ENSG00000143013.13	ENSMUSG00000028266.17	LMO4	Lmo4	MII	MII	0	0	89.8055	6.4581
H-S	ENSG00000256463.10	ENSMUSG00000024565.10	SALL3	Sall3	MII	MII	1	0	162.9015	0.5301
H-S	ENSG00000132326.12	ENSMUSG00000055866.9	PER2	Per2	MII	MII	0	0	61.8175	0.7568
H-S	ENSG00000182749.6	ENSMUSG00000037348.15	PAQR7	Paqr7	MII	MII	1	0	51.8127	0.4285
H-S	ENSG00000135638.14	ENSMUSG00000033726.8	EMX1	Emx1	MII	MII	0	0	71.9487	0.2703
H-S	ENSG00000100473.18	ENSMUSG00000020953.17	COCH	Coch	MII	MII	0	0	95.0709	0.0
H-S	ENSG00000159166.15	ENSMUSG00000041782.14	LAD1	Lad1	MII	MII	1	0	964.4006	0.3609
H-S	ENSG00000126216.15	ENSMUSG00000000759.14	TUBGCP3	Tubgcp3	MII	MII	0	0	95.1934	7.6048
H-S	ENSG00000081307.15	ENSMUSG00000032557.13	UBA5	Uba5	MII	MII	1	0	155.1752	2.3605
H-S	ENSG00000130164.14	ENSMUSG00000032193.9	LDLR	Ldlr	MII	MII	0	0	65.9368	1.3734
H-S	ENSG00000007944.15	ENSMUSG00000038175.10	MYLIP	Mylip	MII	MII	1	0	296.0867	3.6471
H-S	ENSG00000140600.17	ENSMUSG00000030638.13	SH3GL3	Sh3gl3	MII	MII	0	0	62.3584	0.5741
H-S	ENSG00000110330.10	ENSMUSG00000057367.12	BIRC2	Birc2	MII	MII	1	0	130.4485	5.644
H-S	ENSG00000007171.18	ENSMUSG00000020826.9	NOS2	Nos2	MII	MII	0	0	84.8239	0.1007
H-S	ENSG00000108349.17	ENSMUSG00000078676.9	CASC3	Casc3	MII	MII	0	0	476.6399	8.1713
H-S	ENSG00000254986.8	ENSMUSG00000063904.4	DPP3	Dpp3	MII	MII	1	0	57.262	3.3798
H-S	ENSG00000152128.13	ENSMUSG00000026347.13	TMEM163	Tmem163	MII	MII	0	0	63.5849	0.554
H-S	ENSG00000146674.16	ENSMUSG00000020427.11	IGFBP3	Igfbp3	MII	MII	1	0	72.1643	0.0872
H-S	ENSG00000177034.17	ENSMUSG00000021704.8	MTX3	Mtx3	MII	MII	1	0	53.1592	0.4317
H-S	ENSG00000105894.12	ENSMUSG00000029838.11	PTN	Ptn	MII	MII	0	0	135.3789	0.2943
H-S	ENSG00000138794.10	ENSMUSG00000027997.9	CASP6	Casp6	MII	MII	0	0	70.1097	2.6189
H-S	ENSG00000105928.16	ENSMUSG00000029821.15	GSDME	Gsdme	MII	MII	0	0	180.998	7.657
H-S	ENSG00000198517.10	ENSMUSG00000018143.10	MAFK	Mafk	MII	MII	0	0	88.3297	3.0758
H-S	ENSG00000172602.11	ENSMUSG00000054855.13	RND1	Rnd1	MII	MII	1	0	611.3547	6.0756
H-S	ENSG00000085733.16	ENSMUSG00000031078.15	CTTN	Cttn	MII	MII	0	0	263.6919	6.9555
H-S	ENSG00000179562.3	ENSMUSG00000029708.9	GCC1	Gcc1	MII	MII	1	1	147.3419	7.4816
H-S	ENSG00000143653.10	ENSMUSG00000038936.13	SCCPDH	Sccpdh	MII	MII	0	0	65.0393	0.0
H-S	ENSG00000119888.11	ENSMUSG00000045394.9	EPCAM	Epcam	MII	MII	0	0	82.6776	2.3213
H-S	ENSG00000111231.9	ENSMUSG00000029464.10	GPN3	Gpn3	MII	MII	0	0	80.3148	6.674
H-S	ENSG00000116704.8	ENSMUSG00000028521.17	SLC35D1	Slc35d1	MII	MII	0	0	116.2031	0.3036
H-S	ENSG00000092068.21	ENSMUSG00000022180.7	SLC7A8	Slc7a8	MII	MII	0	0	176.3983	8.6709
H-S	ENSG00000197415.12	ENSMUSG00000027831.9	VEPH1	Veph1	MII	MII	1	0	50.7002	1.1745
H-S	ENSG00000160213.9	ENSMUSG00000005054.7	CSTB	Cstb	MII	MII	0	0	124.8097	2.905
H-S	ENSG00000133884.10	ENSMUSG00000024826.15	DPF2	Dpf2	MII	MII	0	0	251.8152	8.5382
H-S	ENSG00000149273.15	ENSMUSG00000030744.13	RPS3	Rps3	MII	MII	0	0	127.7779	4.6555
H-S	ENSG00000084774.14	ENSMUSG00000013629.16	CAD	Cad	MII	MII	0	0	61.8576	5.3992
H-S	ENSG00000186106.11	ENSMUSG00000048307.8	ANKRD46	Ankrd46	MII	MII	0	0	55.1769	4.5078
H-S	ENSG00000135316.19	ENSMUSG00000032423.12	SYNCRIP	Syncrip	MII	MII	1	0	88.6224	2.1838
H-S	ENSG00000104889.7	ENSMUSG00000052926.16	RNASEH2A	Rnaseh2a	MII	MII	0	0	62.0039	8.0235
H-S	ENSG00000160285.15	ENSMUSG00000033105.12	LSS	Lss	MII	MII	0	0	61.889	8.8036
H-S	ENSG00000185627.19	ENSMUSG00000025487.15	PSMD13	Psmd13	MII	MII	0	0	54.2973	2.585
H-S	ENSG00000135775.14	ENSMUSG00000031979.17	COG2	Cog2	MII	MII	0	0	61.5808	0.2678
H-S	ENSG00000204390.10	ENSMUSG00000007033.4	HSPA1L	Hspa1l	MII	MII	1	0	52.8968	0.0
H-S	ENSG00000204388.7	ENSMUSG00000090877.3	HSPA1B	Hspa1b	MII	MII	1	1	209.2589	6.354
H-S	ENSG00000239900.14	ENSMUSG00000022407.10	ADSL	Adsl	MII	MII	0	0	63.728	9.6976
H-S	ENSG00000154553.16	ENSMUSG00000031636.7	PDLIM3	Pdlim3	MII	MII	1	0	50.4025	5.6662
H-S	ENSG00000117595.12	ENSMUSG00000026638.15	IRF6	Irf6	MII	MII	0	0	357.2766	0.0
H-S	ENSG00000111641.12	ENSMUSG00000038279.10	NOP2	Nop2	MII	MII	1	0	195.0813	4.8375
H-S	ENSG00000155085.16	ENSMUSG00000091415.5	AK9	Ak9	MII	MII	0	0	74.4231	3.4128
H-S	ENSG00000120833.14	ENSMUSG00000020027.18	SOCS2	Socs2	MII	MII	1	0	131.9924	2.553
H-S	ENSG00000183023.18	ENSMUSG00000054640.15	SLC8A1	Slc8a1	MII	MII	1	0	97.2124	0.0919
H-S	ENSG00000092820.19	ENSMUSG00000052397.8	EZR	Ezr	MII	MII	0	0	640.2133	9.5125
H-S	ENSG00000162849.16	ENSMUSG00000026494.12	KIF26B	Kif26b	MII	MII	1	1	93.1592	3.225
H-S	ENSG00000131018.25	ENSMUSG00000096054.3	SYNE1	Syne1	MII	MII	1	1	125.2906	2.3057
H-S	ENSG00000128567.17	ENSMUSG00000025608.9	PODXL	Podxl	MII	MII	1	0	94.7474	0.0392
H-S	ENSG00000123243.15	ENSMUSG00000025780.7	ITIH5	Itih5	MII	MII	0	0	63.5138	0.0534
H-S	ENSG00000143751.10	ENSMUSG00000038806.7	SDE2	Sde2	MII	MII	1	0	251.1421	9.3338
H-S	ENSG00000180113.16	ENSMUSG00000040140.15	TDRD6	Tdrd6	MII	MII	1	0	101.8602	1.335
H-S	ENSG00000111728.11	ENSMUSG00000030283.7	ST8SIA1	St8sia1	MII	MII	1	1	71.0278	0.6512
H-S	ENSG00000143341.12	ENSMUSG00000066842.18	HMCN1	Hmcn1	MII	MII	1	0	58.3191	0.0109
H-S	ENSG00000198937.9	ENSMUSG00000024018.18	CCDC167	Ccdc167	MII	MII	0	0	322.8688	2.3852
H-S	ENSG00000186453.13	ENSMUSG00000079177.4	FAM228A	Fam228a	MII	MII	0	0	174.1945	0.0732
H-S	ENSG00000119698.12	ENSMUSG00000021209.12	PPP4R4	Ppp4r4	MII	MII	0	0	78.6628	0.4862
H-S	ENSG00000138166.6	ENSMUSG00000034765.6	DUSP5	Dusp5	MII	MII	1	0	134.756	0.0
H-S	ENSG00000092208.19	ENSMUSG00000060121.15	GEMIN2	Gemin2	MII	MII	0	0	73.9024	1.5527
H-S	ENSG00000157837.16	ENSMUSG00000029550.11	SPPL3	Sppl3	MII	MII	1	0	53.0346	1.9707
H-S	ENSG00000135205.15	ENSMUSG00000064280.14	CCDC146	Ccdc146	MII	MII	0	0	103.4827	0.1287
H-S	ENSG00000122565.19	ENSMUSG00000029836.15	CBX3	Cbx3	MII	MII	0	0	52.8568	4.554
H-S	ENSG00000169946.14	ENSMUSG00000022306.9	ZFPM2	Zfpm2	MII	MII	1	0	147.6265	1.0704
H-S	ENSG00000186487.21	ENSMUSG00000061911.15	MYT1L	Myt1l	MII	MII	1	0	141.4283	2.0904
H-S	ENSG00000184575.12	ENSMUSG00000034667.8	XPOT	Xpot	MII	MII	0	0	94.7048	0.3394
H-S	ENSG00000100647.8	ENSMUSG00000021133.9	SUSD6	Susd6	MII	MII	0	0	206.9845	8.7783
H-S	ENSG00000164483.17	ENSMUSG00000051354.14	SAMD3	Samd3	MII	MII	1	0	154.3171	0.0
H-S	ENSG00000116977.19	ENSMUSG00000057554.13	LGALS8	Lgals8	MII	MII	0	0	379.479	8.4235
H-S	ENSG00000167487.12	ENSMUSG00000055707.13	KLHL26	Klhl26	MII	MII	1	0	112.8386	0.4232
H-S	ENSG00000164484.12	ENSMUSG00000049420.9	TMEM200A	Tmem200a	MII	MII	1	0	117.8962	0.0
H-S	ENSG00000112167.10	ENSMUSG00000045107.5	SAYSD1	Saysd1	MII	MII	1	0	72.409	5.3887
H-S	ENSG00000186918.14	ENSMUSG00000034522.10	ZNF395	Zfp395	MII	MII	1	0	51.6911	0.8105
H-S	ENSG00000170775.3	ENSMUSG00000039904.9	GPR37	Gpr37	MII	MII	1	0	157.7052	0.0
H-S	ENSG00000135317.14	ENSMUSG00000032422.17	SNX14	Snx14	MII	MII	0	0	103.9487	4.58
H-S	ENSG00000119686.10	ENSMUSG00000034258.4	FLVCR2	Flvcr2	MII	MII	1	0	118.5704	0.0
H-S	ENSG00000164674.17	ENSMUSG00000041831.16	SYTL3	Sytl3	MII	MII	0	0	326.625	0.2774
H-S	ENSG00000138031.15	ENSMUSG00000020654.15	ADCY3	Adcy3	MII	MII	1	1	133.2298	2.5214
H-S	ENSG00000170345.10	ENSMUSG00000021250.13	FOS	Fos	MII	MII	1	0	81.619	4.4886
H-S	ENSG00000166450.13	ENSMUSG00000036030.9	PRTG	Prtg	MII	MII	1	0	54.0493	0.1182
H-S	ENSG00000128965.13	ENSMUSG00000027313.3	CHAC1	Chac1	MII	MII	1	0	52.8529	3.1065
H-S	ENSG00000110080.20	ENSMUSG00000032038.7	ST3GAL4	St3gal4	MII	MII	0	0	203.7005	1.0823
H-S	ENSG00000264522.6	ENSMUSG00000038495.14	OTUD7B	Otud7b	MII	MII	1	1	95.3565	4.8095
H-S	ENSG00000121390.19	ENSMUSG00000021938.12	PSPC1	Pspc1	MII	MII	0	0	59.0014	7.8648
H-S	ENSG00000158220.14	ENSMUSG00000037681.13	ESYT3	Esyt3	MII	MII	1	0	64.8405	8.5913
H-S	ENSG00000100324.14	ENSMUSG00000022414.8	TAB1	Tab1	MII	MII	1	0	81.1357	0.2181
H-S	ENSG00000186469.9	ENSMUSG00000043004.13	GNG2	Gng2	MII	MII	1	0	180.4237	0.8406
H-S	ENSG00000169684.13	ENSMUSG00000035594.10	CHRNA5	Chrna5	MII	MII	0	0	82.4624	2.6183
H-S	ENSG00000066583.12	ENSMUSG00000024601.9	ISOC1	Isoc1	MII	MII	0	0	87.5068	5.9887
H-S	ENSG00000083799.18	ENSMUSG00000036712.15	CYLD	Cyld	MII	MII	1	0	109.0506	6.5947
H-S	ENSG00000123159.16	ENSMUSG00000019433.9	GIPC1	Gipc1	MII	MII	0	0	154.5005	1.0482
H-S	ENSG00000154917.11	ENSMUSG00000032549.7	RAB6B	Rab6b	MII	MII	0	0	53.5506	2.0388
H-S	ENSG00000118971.9	ENSMUSG00000000184.12	CCND2	Ccnd2	MII	MII	1	0	212.05	0.5667
H-S	ENSG00000156787.17	ENSMUSG00000022364.14	TBC1D31	Tbc1d31	MII	MII	1	0	77.91	3.6677
H-S	ENSG00000180694.14	ENSMUSG00000043252.8	TMEM64	Tmem64	MII	MII	0	0	62.7052	0.3428
H-S	ENSG00000126062.4	ENSMUSG00000010045.2	TMEM115	Tmem115	MII	MII	0	0	86.4763	1.3724
H-S	ENSG00000130766.5	ENSMUSG00000028893.8	SESN2	Sesn2	MII	MII	0	0	59.5413	3.769
H-S	ENSG00000185442.13	ENSMUSG00000078670.3	FAM174B	Fam174b	MII	MII	1	0	169.3734	6.2716
H-S	ENSG00000168528.12	ENSMUSG00000023232.17	SERINC2	Serinc2	MII	MII	0	0	53.1997	1.197
H-S	ENSG00000083307.12	ENSMUSG00000022286.16	GRHL2	Grhl2	MII	MII	1	1	106.7177	6.3469
H-S	ENSG00000182253.15	ENSMUSG00000030554.16	SYNM	Synm	MII	MII	1	0	102.1444	1.2359
H-S	ENSG00000005483.22	ENSMUSG00000029004.15	KMT2E	Kmt2e	MII	MII	1	0	82.9085	8.3156
H-S	ENSG00000116016.14	ENSMUSG00000024140.10	EPAS1	Epas1	MII	MII	1	0	160.9108	0.7159
H-S	ENSG00000148308.18	ENSMUSG00000026816.14	GTF3C5	Gtf3c5	MII	MII	1	0	140.8013	1.2732
H-S	ENSG00000112294.14	ENSMUSG00000035936.6	ALDH5A1	Aldh5a1	MII	MII	0	0	85.6241	7.5086
H-S	ENSG00000186352.9	ENSMUSG00000050914.16	ANKRD37	Ankrd37	MII	MII	0	0	145.1836	6.2608
H-S	ENSG00000095464.10	ENSMUSG00000024992.13	PDE6C	Pde6c	MII	MII	0	0	142.3968	0.0
H-S	ENSG00000152952.12	ENSMUSG00000032374.14	PLOD2	Plod2	MII	MII	0	0	65.1585	4.3336
H-S	ENSG00000175175.6	ENSMUSG00000046442.4	PPM1E	Ppm1e	MII	MII	0	1	53.5564	5.4325
H-S	ENSG00000121900.19	ENSMUSG00000028786.15	TMEM54	Tmem54	MII	MII	0	0	76.1635	0.0
H-S	ENSG00000110427.17	ENSMUSG00000068373.15	KIAA1549L	D430041D05Rik	MII	MII	1	0	82.9042	0.0209
H-S	ENSG00000173575.22	ENSMUSG00000078671.11	CHD2	Chd2	MII	MII	1	0	167.1546	4.788
H-S	ENSG00000065717.15	ENSMUSG00000034771.15	TLE2	Tle2	MII	MII	0	0	156.9184	1.4717
H-S	ENSG00000088256.9	ENSMUSG00000034781.5	GNA11	Gna11	MII	MII	1	0	99.7493	5.9385
H-S	ENSG00000171208.10	ENSMUSG00000036902.11	NETO2	Neto2	MII	MII	1	1	63.6222	6.8126
H-S	ENSG00000185551.15	ENSMUSG00000030551.14	NR2F2	Nr2f2	MII	MII	1	1	74.8507	4.9091
H-S	ENSG00000047579.20	ENSMUSG00000057531.14	DTNBP1	Dtnbp1	MII	MII	0	0	72.558	3.7039
H-S	ENSG00000067606.17	ENSMUSG00000029053.16	PRKCZ	Prkcz	MII	MII	1	0	66.5461	1.2803
H-S	ENSG00000172159.16	ENSMUSG00000049122.17	FRMD3	Frmd3	MII	MII	1	0	208.3189	2.4417
H-S	ENSG00000164751.15	ENSMUSG00000040374.13	PEX2	Pex2	MII	MII	0	0	51.9873	2.8845
H-S	ENSG00000113749.8	ENSMUSG00000034987.4	HRH2	Hrh2	MII	MII	1	0	66.0389	1.5216
H-S	ENSG00000105281.12	ENSMUSG00000001918.17	SLC1A5	Slc1a5	MII	MII	1	0	276.8295	0.1562
H-S	ENSG00000189266.13	ENSMUSG00000028675.12	PNRC2	Pnrc2	MII	MII	0	1	122.295	5.2383
H-S	ENSG00000163516.14	ENSMUSG00000026199.17	ANKZF1	Ankzf1	MII	MII	0	0	52.0412	8.9502
H-S	ENSG00000146122.17	ENSMUSG00000040260.8	DAAM2	Daam2	MII	MII	0	0	187.2687	0.0
H-S	ENSG00000137574.11	ENSMUSG00000028233.6	TGS1	Tgs1	MII	MII	1	0	50.1924	3.6662
H-S	ENSG00000135074.16	ENSMUSG00000011256.16	ADAM19	Adam19	MII	MII	0	0	73.913	0.0658
H-S	ENSG00000149403.13	ENSMUSG00000032017.14	GRIK4	Grik4	MII	MII	1	0	61.9405	0.6923
H-S	ENSG00000131697.18	ENSMUSG00000039577.17	NPHP4	Nphp4	MII	MII	0	0	54.7474	5.5124
H-S	ENSG00000089351.15	ENSMUSG00000001248.15	GRAMD1A	Gramd1a	MII	MII	0	0	62.8119	0.1616
H-S	ENSG00000129007.16	ENSMUSG00000032246.14	CALML4	Calml4	MII	MII	1	0	85.7647	1.7651
H-S	ENSG00000149292.17	ENSMUSG00000040219.4	TTC12	Ttc12	MII	MII	0	0	71.5438	3.1319
H-S	ENSG00000162889.11	ENSMUSG00000016528.10	MAPKAPK2	Mapkapk2	MII	MII	1	0	129.4712	5.4704
H-S	ENSG00000136935.14	ENSMUSG00000026754.16	GOLGA1	Golga1	MII	MII	1	0	57.4111	1.4563
H-S	ENSG00000127191.18	ENSMUSG00000026942.13	TRAF2	Traf2	MII	MII	0	0	156.6502	0.2024
H-S	ENSG00000157927.17	ENSMUSG00000029576.17	RADIL	Radil	MII	MII	1	0	53.4736	0.0
H-S	ENSG00000140287.11	ENSMUSG00000027360.5	HDC	Hdc	MII	MII	1	0	278.4851	0.0863
H-S	ENSG00000145506.14	ENSMUSG00000021567.15	NKD2	Nkd2	MII	MII	1	0	192.5006	0.7532
H-S	ENSG00000180448.11	ENSMUSG00000035697.14	ARHGAP45	Arhgap45	MII	MII	0	0	161.4162	0.0
H-S	ENSG00000180370.10	ENSMUSG00000022781.8	PAK2	Pak2	MII	MII	1	0	89.0347	6.2881
H-S	ENSG00000198089.16	ENSMUSG00000023764.18	SFI1	Sfi1	MII	MII	0	0	94.5908	9.9582
H-S	ENSG00000100558.9	ENSMUSG00000021118.7	PLEK2	Plek2	MII	MII	0	0	1219.881	0.0
H-S	ENSG00000138678.11	ENSMUSG00000029314.14	GPAT3	Gpat3	MII	MII	0	0	133.9382	1.1231
H-S	ENSG00000102554.14	ENSMUSG00000005148.8	KLF5	Klf5	MII	MII	1	0	61.5829	0.2591
H-S	ENSG00000151623.15	ENSMUSG00000031618.13	NR3C2	Nr3c2	MII	MII	1	0	100.646	0.0
H-S	ENSG00000141956.14	ENSMUSG00000014039.18	PRDM15	Prdm15	MII	MII	1	0	87.2988	0.9577
H-S	ENSG00000119865.9	ENSMUSG00000044629.5	CNRIP1	Cnrip1	MII	MII	0	0	86.5892	0.2604
H-S	ENSG00000164244.21	ENSMUSG00000024594.9	PRRC1	Prrc1	MII	MII	0	0	71.7586	3.8846
H-S	ENSG00000184752.14	ENSMUSG00000020022.17	NDUFA12	Ndufa12	MII	MII	0	1	86.3187	9.8031
H-S	ENSG00000156983.17	ENSMUSG00000001632.16	BRPF1	Brpf1	MII	MII	1	0	239.2067	9.5261
H-S	ENSG00000136044.12	ENSMUSG00000020263.14	APPL2	Appl2	MII	MII	0	0	111.8562	5.6858
H-S	ENSG00000241058.4	ENSMUSG00000026707.15	NSUN6	Nsun6	MII	MII	0	0	161.3351	5.3529
H-S	ENSG00000244462.8	ENSMUSG00000089824.10	RBM12	Rbm12	MII	MII	1	1	68.4506	8.4615
H-S	ENSG00000183840.7	ENSMUSG00000026343.6	GPR39	Gpr39	MII	MII	1	0	330.9771	0.2401
H-S	ENSG00000175221.16	ENSMUSG00000013833.15	MED16	Med16	MII	MII	1	0	305.7754	5.0834
H-S	ENSG00000123119.12	ENSMUSG00000040536.15	NECAB1	Necab1	MII	MII	1	0	117.2394	0.4576
H-S	ENSG00000183287.14	ENSMUSG00000046318.16	CCBE1	Ccbe1	MII	MII	1	1	93.0932	3.6324
H-S	ENSG00000183801.8	ENSMUSG00000051041.8	OLFML1	Olfml1	MII	MII	1	1	144.5496	4.7926
H-S	ENSG00000074317.11	ENSMUSG00000034891.13	SNCB	Sncb	MII	MII	0	0	55.1602	1.6454
H-S	ENSG00000011566.15	ENSMUSG00000024242.15	MAP4K3	Map4k3	MII	MII	0	0	78.3242	8.5908
H-S	ENSG00000121005.9	ENSMUSG00000025776.13	CRISPLD1	Crispld1	MII	MII	0	0	74.7725	0.306
H-S	ENSG00000143393.17	ENSMUSG00000038861.14	PI4KB	Pi4kb	MII	MII	1	1	67.8173	4.4558
H-S	ENSG00000103056.12	ENSMUSG00000031906.9	SMPD3	Smpd3	MII	MII	1	0	125.8727	1.5327
H-S	ENSG00000138640.15	ENSMUSG00000037709.13	FAM13A	Fam13a	MII	MII	1	0	1215.9686	0.4485
H-S	ENSG00000169291.10	ENSMUSG00000046280.9	SHE	She	MII	MII	0	0	64.2802	0.3654
H-S	ENSG00000166025.18	ENSMUSG00000013076.17	AMOTL1	Amotl1	MII	MII	1	1	85.6642	6.04
H-S	ENSG00000166689.16	ENSMUSG00000045659.18	PLEKHA7	Plekha7	MII	MII	1	0	201.8834	0.0819
H-S	ENSG00000139437.18	ENSMUSG00000002486.15	TCHP	Tchp	MII	MII	0	0	70.2153	9.397
H-S	ENSG00000271303.2	ENSMUSG00000032802.8	SRXN1	Srxn1	MII	MII	0	0	101.5179	0.3877
H-S	ENSG00000166016.6	ENSMUSG00000032724.5	ABTB2	Abtb2	MII	MII	1	0	115.4878	2.6797
H-S	ENSG00000070159.14	ENSMUSG00000038764.14	PTPN3	Ptpn3	MII	MII	1	0	112.7027	9.8343
H-S	ENSG00000127946.17	ENSMUSG00000039959.13	HIP1	Hip1	MII	MII	1	1	66.5826	7.9113
H-S	ENSG00000064932.16	ENSMUSG00000035673.10	SBNO2	Sbno2	MII	MII	0	0	73.9783	9.9007
H-S	ENSG00000173846.13	ENSMUSG00000028680.14	PLK3	Plk3	MII	MII	0	0	128.7271	2.9141
H-S	ENSG00000140538.16	ENSMUSG00000059146.12	NTRK3	Ntrk3	MII	MII	1	0	63.9485	0.2303
H-S	ENSG00000175866.16	ENSMUSG00000025372.16	BAIAP2	Baiap2	MII	MII	0	0	459.614	3.8432
H-S	ENSG00000142867.14	ENSMUSG00000028191.11	BCL10	Bcl10	MII	MII	1	0	56.2213	7.3493
H-S	ENSG00000178568.15	ENSMUSG00000062209.15	ERBB4	Erbb4	MII	MII	1	0	87.2512	0.8104
H-S	ENSG00000164379.7	ENSMUSG00000038415.10	FOXQ1	Foxq1	MII	MII	1	0	95.0923	1.0674
H-S	ENSG00000143842.15	ENSMUSG00000070643.11	SOX13	Sox13	MII	MII	0	0	248.4696	1.9005
H-S	ENSG00000116396.15	ENSMUSG00000027895.10	KCNC4	Kcnc4	MII	MII	0	0	54.0745	0.0
H-S	ENSG00000130294.18	ENSMUSG00000014602.15	KIF1A	Kif1a	MII	MII	0	0	61.4842	0.0
H-S	ENSG00000128487.19	ENSMUSG00000042331.13	SPECC1	Specc1	MII	MII	1	0	218.8682	0.8078
H-S	ENSG00000169220.18	ENSMUSG00000052087.14	RGS14	Rgs14	MII	MII	0	0	79.9979	0.0
H-S	ENSG00000152894.15	ENSMUSG00000019889.10	PTPRK	Ptprk	MII	MII	0	0	113.8192	1.5406
H-S	ENSG00000107554.17	ENSMUSG00000025195.9	DNMBP	Dnmbp	MII	MII	1	0	88.0758	6.8461
H-S	ENSG00000110786.18	ENSMUSG00000030854.17	PTPN5	Ptpn5	MII	MII	0	0	55.7238	1.4458
H-S	ENSG00000159110.21	ENSMUSG00000022971.18	IFNAR2	Ifnar2	MII	MII	1	0	73.29	0.7538
H-S	ENSG00000178222.13	ENSMUSG00000055385.12	RNF212	Rnf212	MII	MII	0	0	107.1829	5.5727
H-S	ENSG00000176095.12	ENSMUSG00000032594.11	IP6K1	Ip6k1	MII	MII	1	0	62.0828	8.7205
H-S	ENSG00000288701.1	ENSMUSG00000039262.16	PRRC2B	Prrc2b	MII	MII	1	0	112.6206	1.6775
H-S	ENSG00000165661.17	ENSMUSG00000036327.18	QSOX2	Qsox2	MII	MII	1	0	74.4934	0.835
H-S	ENSG00000139832.5	ENSMUSG00000031504.6	RAB20	Rab20	MII	MII	1	0	61.9323	0.0
H-S	ENSG00000137502.10	ENSMUSG00000030643.14	RAB30	Rab30	MII	MII	1	0	56.4613	0.2852
H-S	ENSG00000119669.5	ENSMUSG00000034168.7	IRF2BPL	Irf2bpl	MII	MII	1	0	84.3427	0.6838
H-S	ENSG00000150991.16	ENSMUSG00000008348.9	UBC	Ubc	MII	MII	0	1	1326.7015	4.7301
H-S	ENSG00000090339.9	ENSMUSG00000037405.8	ICAM1	Icam1	MII	MII	1	0	75.4142	0.0
H-S	ENSG00000164330.17	ENSMUSG00000057098.14	EBF1	Ebf1	MII	MII	1	0	91.0136	0.0723
H-S	ENSG00000178796.13	ENSMUSG00000028139.5	RIIAD1	Riiad1	MII	MII	0	0	447.1559	0.0
H-S	ENSG00000116885.18	ENSMUSG00000042616.8	OSCP1	Oscp1	MII	MII	0	0	53.4114	0.1268
H-S	ENSG00000134215.16	ENSMUSG00000033721.16	VAV3	Vav3	MII	MII	1	0	190.1079	4.6485
H-S	ENSG00000155313.16	ENSMUSG00000022867.11	USP25	Usp25	MII	MII	1	0	67.1196	0.7947
H-S	ENSG00000151962.8	ENSMUSG00000033882.15	RBM46	Rbm46	MII	MII	0	0	122.1663	0.104
H-S	ENSG00000164675.11	ENSMUSG00000046192.4	IQUB	Iqub	MII	MII	1	0	190.3366	0.0578
H-S	ENSG00000103489.12	ENSMUSG00000030657.11	XYLT1	Xylt1	MII	MII	1	0	199.9375	7.3796
H-S	ENSG00000112137.19	ENSMUSG00000054728.16	PHACTR1	Phactr1	MII	MII	0	1	132.1539	0.0
H-S	ENSG00000133816.18	ENSMUSG00000038244.14	MICAL2	Mical2	MII	MII	1	0	192.7783	0.0316
H-S	ENSG00000103495.15	ENSMUSG00000030678.7	MAZ	Maz	MII	MII	0	0	92.7967	6.378
H-S	ENSG00000120685.20	ENSMUSG00000049504.12	PROSER1	Proser1	MII	MII	1	0	705.541	0.5358
H-S	ENSG00000056972.20	ENSMUSG00000019842.6	TRAF3IP2	Traf3ip2	MII	MII	1	0	97.2641	2.0784
H-S	ENSG00000146038.12	ENSMUSG00000035910.15	DCDC2	Dcdc2a	MII	MII	1	1	364.2321	0.9568
H-S	ENSG00000198948.12	ENSMUSG00000031647.10	MFAP3L	Mfap3l	MII	MII	1	1	67.8112	6.7439
H-S	ENSG00000131370.16	ENSMUSG00000021892.14	SH3BP5	Sh3bp5	MII	MII	1	0	141.0588	0.4381
H-S	ENSG00000138119.17	ENSMUSG00000048612.16	MYOF	Myof	MII	MII	1	0	73.6558	3.8326
H-S	ENSG00000071051.14	ENSMUSG00000066877.11	NCK2	Nck2	MII	MII	1	0	341.2595	2.9857
H-S	ENSG00000123836.15	ENSMUSG00000026409.14	PFKFB2	Pfkfb2	MII	MII	0	0	56.4802	9.4142
H-S	ENSG00000104976.12	ENSMUSG00000011837.4	SNAPC2	Snapc2	MII	MII	0	0	73.6757	1.1804
H-S	ENSG00000103335.22	ENSMUSG00000014444.17	PIEZO1	Piezo1	MII	MII	1	0	64.9089	7.2004
H-S	ENSG00000161955.17	ENSMUSG00000089669.7	TNFSF13	Tnfsf13	MII	MII	1	0	243.9973	1.1825
H-S	ENSG00000108771.13	ENSMUSG00000017830.15	DHX58	Dhx58	MII	MII	0	0	89.0787	0.1722
H-S	ENSG00000100938.19	ENSMUSG00000002326.6	GMPR2	Gmpr2	MII	MII	0	0	61.7856	0.7699
H-S	ENSG00000147471.12	ENSMUSG00000031485.15	PLPBP	Plpbp	MII	MII	0	0	75.8271	4.2158
H-S	ENSG00000161905.13	ENSMUSG00000018924.6	ALOX15	Alox15	MII	MII	1	0	114.6304	0.0
H-S	ENSG00000085117.12	ENSMUSG00000027215.13	CD82	Cd82	MII	MII	0	0	97.4663	1.4018
H-S	ENSG00000132164.10	ENSMUSG00000030307.8	SLC6A11	Slc6a11	MII	MII	0	0	60.0143	0.1021
H-S	ENSG00000154310.17	ENSMUSG00000027692.16	TNIK	Tnik	MII	MII	0	0	97.1138	8.0221
H-S	ENSG00000148702.15	ENSMUSG00000025075.14	HABP2	Habp2	MII	MII	1	0	317.3961	1.0069
H-S	ENSG00000070081.18	ENSMUSG00000030659.14	NUCB2	Nucb2	MII	MII	0	0	68.5235	2.9805
H-S	ENSG00000149480.7	ENSMUSG00000071646.9	MTA2	Mta2	MII	MII	0	0	62.8715	1.222
H-S	ENSG00000115159.16	ENSMUSG00000026827.12	GPD2	Gpd2	MII	MII	0	1	102.8761	9.2418
H-S	ENSG00000089048.15	ENSMUSG00000045624.15	ESF1	Esf1	MII	MII	1	0	100.7262	3.6503
H-S	ENSG00000047932.14	ENSMUSG00000019861.15	GOPC	Gopc	MII	MII	0	0	54.2291	9.395
H-S	ENSG00000169826.8	ENSMUSG00000042042.14	CSGALNACT2	Csgalnact2	MII	MII	1	0	96.0917	0.1241
H-S	ENSG00000242485.6	ENSMUSG00000029066.12	MRPL20	Mrpl20	MII	MII	0	0	60.8786	9.6835
H-S	ENSG00000171729.14	ENSMUSG00000040616.3	TMEM51	Tmem51	MII	MII	1	0	72.3135	1.3603
H-S	ENSG00000021762.20	ENSMUSG00000037606.18	OSBPL5	Osbpl5	MII	MII	1	0	78.6893	6.7088
H-S	ENSG00000075413.19	ENSMUSG00000007411.16	MARK3	Mark3	MII	MII	1	0	209.5081	9.1122
H-S	ENSG00000149418.11	ENSMUSG00000031995.9	ST14	St14	MII	MII	1	0	71.2415	3.4882
H-S	ENSG00000213463.5	ENSMUSG00000090935.10	SYNJ2BP	Synj2bp	MII	MII	1	0	59.1698	5.6788
H-S	ENSG00000099783.12	ENSMUSG00000059208.15	HNRNPM	Hnrnpm	MII	MII	0	0	109.1529	8.8325
H-S	ENSG00000118402.6	ENSMUSG00000032262.13	ELOVL4	Elovl4	MII	MII	1	0	63.8933	0.3951
H-S	ENSG00000135916.16	ENSMUSG00000026223.15	ITM2C	Itm2c	MII	MII	0	0	491.6251	8.634
H-S	ENSG00000183324.11	ENSMUSG00000074269.10	REC114	Rec114	MII	MII	0	0	660.1125	5.096
H-S	ENSG00000058600.16	ENSMUSG00000030880.14	POLR3E	Polr3e	MII	MII	0	0	90.7537	6.5479
H-S	ENSG00000135838.14	ENSMUSG00000042684.8	NPL	Npl	MII	MII	0	0	69.8585	0.0
H-S	ENSG00000179041.4	ENSMUSG00000061024.8	RRS1	Rrs1	MII	MII	1	0	57.654	3.1315
H-S	ENSG00000124491.16	ENSMUSG00000039109.16	F13A1	F13a1	MII	MII	1	0	58.8313	5.1291
H-S	ENSG00000160282.15	ENSMUSG00000001155.13	FTCD	Ftcd	MII	MII	1	0	311.1538	0.0
H-S	ENSG00000157978.12	ENSMUSG00000037295.7	LDLRAP1	Ldlrap1	MII	MII	1	1	230.7083	7.3571
H-S	ENSG00000125898.13	ENSMUSG00000027459.16	FAM110A	Fam110a	MII	MII	1	0	65.5374	0.8142
H-S	ENSG00000105289.15	ENSMUSG00000034917.8	TJP3	Tjp3	MII	MII	0	0	53.3883	0.0
H-S	ENSG00000183044.12	ENSMUSG00000057880.12	ABAT	Abat	MII	MII	0	0	66.3374	7.952
H-S	ENSG00000165495.16	ENSMUSG00000035934.16	PKNOX2	Pknox2	MII	MII	1	0	52.119	0.0
H-S	ENSG00000205268.11	ENSMUSG00000069094.12	PDE7A	Pde7a	MII	MII	1	0	76.4248	0.6481
H-S	ENSG00000028116.18	ENSMUSG00000064090.14	VRK2	Vrk2	MII	MII	0	0	50.2843	2.1138
H-S	ENSG00000136045.12	ENSMUSG00000001785.13	PWP1	Pwp1	MII	MII	0	0	210.0085	3.9763
H-S	ENSG00000204104.12	ENSMUSG00000034292.13	TRAF3IP1	Traf3ip1	MII	MII	1	0	62.0595	4.3788
H-S	ENSG00000163710.9	ENSMUSG00000015354.8	PCOLCE2	Pcolce2	MII	MII	1	0	91.923	3.3114
H-S	ENSG00000164626.9	ENSMUSG00000023243.9	KCNK5	Kcnk5	MII	MII	1	0	93.4763	1.1788
H-S	ENSG00000167005.14	ENSMUSG00000031754.10	NUDT21	Nudt21	MII	MII	0	0	91.6507	3.1608
H-S	ENSG00000123094.16	ENSMUSG00000030259.12	RASSF8	Rassf8	MII	MII	1	1	114.0506	4.6066
H-S	ENSG00000075142.14	ENSMUSG00000003161.15	SRI	Sri	MII	MII	0	0	56.2831	8.8851
H-S	ENSG00000114904.13	ENSMUSG00000021918.10	NEK4	Nek4	MII	MII	0	0	96.9695	6.4713
H-S	ENSG00000071539.14	ENSMUSG00000021569.10	TRIP13	Trip13	MII	MII	0	0	92.1425	6.8043
H-S	ENSG00000166900.17	ENSMUSG00000041488.16	STX3	Stx3	MII	MII	0	0	80.8945	4.5426
H-S	ENSG00000180329.14	ENSMUSG00000020925.16	CCDC43	Ccdc43	MII	MII	0	0	101.8283	2.2179
H-S	ENSG00000119938.9	ENSMUSG00000067279.3	PPP1R3C	Ppp1r3c	MII	MII	1	0	152.2177	0.1532
H-S	ENSG00000125835.20	ENSMUSG00000027404.15	SNRPB	Snrpb	MII	MII	0	0	60.8547	5.0758
H-S	ENSG00000175183.10	ENSMUSG00000020186.7	CSRP2	Csrp2	MII	MII	0	0	332.5097	6.0423
H-S	ENSG00000076321.11	ENSMUSG00000026705.16	KLHL20	Klhl20	MII	MII	1	0	84.1126	3.678
H-S	ENSG00000167315.18	ENSMUSG00000036880.10	ACAA2	Acaa2	MII	MII	0	1	59.5846	9.2819
H-S	ENSG00000065308.5	ENSMUSG00000041779.5	TRAM2	Tram2	MII	MII	1	0	129.9551	6.4596
H-S	ENSG00000116729.14	ENSMUSG00000028173.10	WLS	Wls	MII	MII	1	0	387.2872	9.3833
H-S	ENSG00000175137.11	ENSMUSG00000013646.17	SH3BP5L	Sh3bp5l	MII	MII	0	0	53.4142	0.2742
H-S	ENSG00000187546.14	ENSMUSG00000050103.18	AGMO	Agmo	MII	MII	1	0	64.3051	0.0
H-S	ENSG00000165623.10	ENSMUSG00000026668.10	UCMA	Ucma	MII	MII	0	0	79.0694	0.0
H-S	ENSG00000141540.11	ENSMUSG00000034714.9	TTYH2	Ttyh2	MII	MII	0	0	79.5899	3.6262
H-S	ENSG00000172456.18	ENSMUSG00000028573.18	FGGY	Fggy	MII	MII	0	0	79.773	0.254
H-S	ENSG00000131844.17	ENSMUSG00000021646.9	MCCC2	Mccc2	MII	MII	0	0	78.0648	2.4352
H-S	ENSG00000116161.18	ENSMUSG00000014226.10	CACYBP	Cacybp	MII	MII	0	0	52.202	6.2155
H-S	ENSG00000137563.13	ENSMUSG00000073987.4	GGH	Ggh	MII	MII	0	0	58.7983	0.6
H-S	ENSG00000109458.9	ENSMUSG00000031714.9	GAB1	Gab1	MII	MII	1	0	195.6077	0.8827
H-S	ENSG00000115073.8	ENSMUSG00000037351.9	ACTR1B	Actr1b	MII	MII	0	0	112.2473	7.0239
H-S	ENSG00000139835.14	ENSMUSG00000038515.10	GRTP1	Grtp1	MII	MII	0	0	198.1803	1.3168
H-S	ENSG00000179632.10	ENSMUSG00000022553.16	MAF1	Maf1	MII	MII	0	0	56.9857	3.4227
H-S	ENSG00000164300.17	ENSMUSG00000021703.9	SERINC5	Serinc5	MII	MII	1	0	62.8225	5.358
H-S	ENSG00000148337.22	ENSMUSG00000039205.16	CIZ1	Ciz1	MII	MII	0	0	102.8608	6.7682
H-S	ENSG00000101670.12	ENSMUSG00000053846.5	LIPG	Lipg	MII	MII	1	0	105.0805	1.0646
H-S	ENSG00000088448.14	ENSMUSG00000031508.14	ANKRD10	Ankrd10	MII	MII	0	0	212.9924	1.4077
H-S	ENSG00000064419.14	ENSMUSG00000012535.14	TNPO3	Tnpo3	MII	MII	1	0	200.5622	4.8557
H-S	ENSG00000172939.9	ENSMUSG00000036737.12	OXSR1	Oxsr1	MII	MII	1	0	50.1308	2.2342
H-S	ENSG00000136014.12	ENSMUSG00000020020.8	USP44	Usp44	MII	MII	1	0	67.8152	0.4878
H-S	ENSG00000147852.17	ENSMUSG00000024924.14	VLDLR	Vldlr	MII	MII	0	0	72.113	1.0524
H-S	ENSG00000096401.8	ENSMUSG00000023932.9	CDC5L	Cdc5l	MII	MII	0	0	112.0399	3.3733
H-S	ENSG00000141580.16	ENSMUSG00000025173.13	WDR45B	Wdr45b	MII	MII	1	0	251.7073	2.5271
H-S	ENSG00000175895.4	ENSMUSG00000049969.3	PLEKHF2	Plekhf2	MII	MII	1	0	181.0293	1.8815
H-S	ENSG00000180957.19	ENSMUSG00000050017.11	PITPNB	Pitpnb	MII	MII	0	0	238.3483	0.751
H-S	ENSG00000081760.17	ENSMUSG00000029482.4	AACS	Aacs	MII	MII	0	0	97.3987	1.1699
H-S	ENSG00000143819.13	ENSMUSG00000038776.13	EPHX1	Ephx1	MII	MII	0	0	61.9484	0.1212
H-S	ENSG00000171703.17	ENSMUSG00000059540.15	TCEA2	Tcea2	MII	MII	0	0	56.273	4.1466
H-S	ENSG00000213593.10	ENSMUSG00000050043.16	TMX2	Tmx2	MII	MII	0	0	57.0733	1.286
H-S	ENSG00000108852.16	ENSMUSG00000017314.12	MPP2	Mpp2	MII	MII	0	0	184.1732	0.1537
H-S	ENSG00000151502.11	ENSMUSG00000031988.10	VPS26B	Vps26b	MII	MII	0	0	61.4427	1.5462
H-S	ENSG00000155893.13	ENSMUSG00000043587.15	PXYLP1	Pxylp1	MII	MII	1	0	116.3468	1.9494
H-S	ENSG00000122584.13	ENSMUSG00000046178.3	NXPH1	Nxph1	MII	MII	1	0	58.0933	0.4264
H-S	ENSG00000133731.10	ENSMUSG00000027531.16	IMPA1	Impa1	MII	MII	0	0	56.0335	1.6077
H-S	ENSG00000164209.17	ENSMUSG00000024259.9	SLC25A46	Slc25a46	MII	MII	0	0	142.5952	3.3207
H-S	ENSG00000156469.9	ENSMUSG00000021519.11	MTERF3	Mterf3	MII	MII	0	0	228.6692	8.7128
H-S	ENSG00000205758.12	ENSMUSG00000058240.14	CRYZL1	Cryzl1	MII	MII	0	0	79.5374	4.3956
H-S	ENSG00000248485.2	ENSMUSG00000038370.6	PCP4L1	Pcp4l1	MII	MII	0	0	893.2358	0.0
H-S	ENSG00000175768.13	ENSMUSG00000078713.8	TOMM5	Tomm5	MII	MII	0	0	122.8185	0.6881
H-S	ENSG00000063177.13	ENSMUSG00000059070.16	RPL18	Rpl18	MII	MII	0	1	95.7493	7.4158
H-S	ENSG00000144118.14	ENSMUSG00000004451.14	RALB	Ralb	MII	MII	0	0	135.6538	0.5166
H-S	ENSG00000174177.13	ENSMUSG00000049482.16	CTU2	Ctu2	MII	MII	0	0	69.4249	6.6518
H-S	ENSG00000171503.13	ENSMUSG00000027809.14	ETFDH	Etfdh	MII	MII	1	0	51.8241	1.9573
H-S	ENSG00000132386.11	ENSMUSG00000000753.15	SERPINF1	Serpinf1	MII	MII	0	0	83.16	0.0
H-S	ENSG00000064655.19	ENSMUSG00000017897.18	EYA2	Eya2	MII	MII	1	0	181.617	0.1286
H-S	ENSG00000121851.13	ENSMUSG00000028104.14	POLR3GL	Polr3gl	MII	MII	0	1	66.5226	5.1395
H-S	ENSG00000070882.13	ENSMUSG00000029822.15	OSBPL3	Osbpl3	MII	MII	0	0	67.0792	0.623
H-S	ENSG00000134330.19	ENSMUSG00000062054.7	IAH1	Iah1	MII	MII	0	0	115.5886	1.6
H-S	ENSG00000155275.19	ENSMUSG00000029097.11	TRMT44	Trmt44	MII	MII	1	0	300.574	1.2979
H-S	ENSG00000140092.15	ENSMUSG00000021186.9	FBLN5	Fbln5	MII	MII	0	0	99.8015	1.3752
H-S	ENSG00000156136.10	ENSMUSG00000029366.10	DCK	Dck	MII	MII	0	0	59.8668	2.2035
H-S	ENSG00000085449.15	ENSMUSG00000073643.11	WDFY1	Wdfy1	MII	MII	0	0	364.3257	7.5191
H-S	ENSG00000074071.15	ENSMUSG00000038880.13	MRPS34	Mrps34	MII	MII	0	0	60.9486	2.9367
H-S	ENSG00000235162.9	ENSMUSG00000087651.3	C12orf75	1500009L16Rik	MII	MII	0	0	140.7026	0.0
H-S	ENSG00000181915.5	ENSMUSG00000057134.6	ADO	Ado	MII	MII	1	1	56.9955	4.1948
H-S	ENSG00000117000.9	ENSMUSG00000049878.13	RLF	Rlf	MII	MII	1	1	135.1176	7.0822
H-S	ENSG00000163947.12	ENSMUSG00000021895.10	ARHGEF3	Arhgef3	MII	MII	1	0	73.4484	5.9211
H-S	ENSG00000116791.14	ENSMUSG00000028199.18	CRYZ	Cryz	MII	MII	0	0	298.3832	2.0693
H-S	ENSG00000180228.14	ENSMUSG00000002731.6	PRKRA	Prkra	MII	MII	0	0	96.3926	2.8458
H-S	ENSG00000174695.10	ENSMUSG00000012422.14	TMEM167A	Tmem167	MII	MII	0	0	85.2787	1.7796
H-S	ENSG00000198130.16	ENSMUSG00000041426.12	HIBCH	Hibch	MII	MII	0	0	103.9605	1.2071
H-S	ENSG00000249751.4	ENSMUSG00000073599.10	ECSCR	Ecscr	MII	MII	0	0	70.6086	0.0
H-S	ENSG00000164920.10	ENSMUSG00000022330.5	OSR2	Osr2	MII	MII	1	0	56.0014	3.8321
H-S	ENSG00000144048.10	ENSMUSG00000030002.15	DUSP11	Dusp11	MII	MII	0	1	110.6076	5.4707
H-S	ENSG00000086062.13	ENSMUSG00000028413.13	B4GALT1	B4galt1	MII	MII	0	0	123.759	2.7896
H-S	ENSG00000112679.15	ENSMUSG00000069255.13	DUSP22	Dusp22	MII	MII	0	0	254.6147	3.0568
H-S	ENSG00000188042.8	ENSMUSG00000049866.12	ARL4C	Arl4c	MII	MII	1	0	58.0541	0.0
H-S	ENSG00000164039.15	ENSMUSG00000028167.15	BDH2	Bdh2	MII	MII	0	0	95.325	0.0
H-S	ENSG00000122035.7	ENSMUSG00000029641.8	RASL11A	Rasl11a	MII	MII	0	0	119.6172	0.3717
H-S	ENSG00000137767.14	ENSMUSG00000005803.14	SQOR	Sqor	MII	MII	0	0	70.9722	0.9944
H-S	ENSG00000137831.15	ENSMUSG00000034485.10	UACA	Uaca	MII	MII	1	0	89.1507	0.7682
H-S	ENSG00000179151.13	ENSMUSG00000038957.13	EDC3	Edc3	MII	MII	1	0	80.7948	0.1804
H-S	ENSG00000136436.15	ENSMUSG00000006056.13	CALCOCO2	Calcoco2	MII	MII	0	0	102.2336	0.0
H-S	ENSG00000166479.10	ENSMUSG00000024614.7	TMX3	Tmx3	MII	MII	0	0	150.6267	3.8906
H-S	ENSG00000116096.6	ENSMUSG00000033735.9	SPR	Spr	MII	MII	1	0	94.0943	3.2632
H-S	ENSG00000163808.17	ENSMUSG00000036768.6	KIF15	Kif15	MII	MII	0	0	65.8502	7.2045
H-S	ENSG00000137168.8	ENSMUSG00000024007.15	PPIL1	Ppil1	MII	MII	0	0	264.0663	3.968
H-S	ENSG00000149182.15	ENSMUSG00000027255.14	ARFGAP2	Arfgap2	MII	MII	0	0	84.8001	5.7361
H-S	ENSG00000181754.7	ENSMUSG00000050947.9	AMIGO1	Amigo1	MII	MII	1	0	57.2361	2.197
H-S	ENSG00000196663.16	ENSMUSG00000021275.16	TECPR2	Tecpr2	MII	MII	1	0	96.8869	2.9556
H-S	ENSG00000171421.13	ENSMUSG00000021607.9	MRPL36	Mrpl36	MII	MII	1	0	61.7623	9.9977
H-S	ENSG00000127125.9	ENSMUSG00000028636.14	PPCS	Ppcs	MII	MII	0	0	57.3418	0.3377
H-S	ENSG00000085871.9	ENSMUSG00000074604.9	MGST2	Mgst2	MII	MII	0	0	68.9623	1.5888
H-S	ENSG00000131871.15	ENSMUSG00000075701.9	SELENOS	Selenos	MII	MII	0	0	121.2197	0.8669
H-S	ENSG00000164949.8	ENSMUSG00000028214.13	GEM	Gem	MII	MII	0	0	70.554	2.3058
H-S	ENSG00000225663.8	ENSMUSG00000061111.8	MCRIP1	Mcrip1	MII	MII	0	0	59.7122	0.7742
H-S	ENSG00000113396.13	ENSMUSG00000024600.8	SLC27A6	Slc27a6	MII	MII	1	0	141.4635	2.316
H-S	ENSG00000120051.15	ENSMUSG00000046585.9	CFAP58	Cfap58	MII	MII	1	0	182.293	3.8262
H-S	ENSG00000144642.22	ENSMUSG00000039607.16	RBMS3	Rbms3	MII	MII	0	1	84.5375	0.2037
H-S	ENSG00000118655.7	ENSMUSG00000027845.15	DCLRE1B	Dclre1b	MII	MII	1	0	64.7591	3.415
H-S	ENSG00000171951.5	ENSMUSG00000050711.7	SCG2	Scg2	MII	MII	1	0	75.8249	0.7757
H-S	ENSG00000214960.11	ENSMUSG00000043153.6	CRPPA	Crppa	MII	MII	0	0	86.8531	0.829
H-S	ENSG00000182158.16	ENSMUSG00000038648.5	CREB3L2	Creb3l2	MII	MII	0	0	82.7878	1.8637
H-S	ENSG00000166224.17	ENSMUSG00000020097.14	SGPL1	Sgpl1	MII	MII	1	0	62.1509	1.5341
H-S	ENSG00000065457.11	ENSMUSG00000031949.17	ADAT1	Adat1	MII	MII	1	0	81.8928	7.8136
H-S	ENSG00000205707.11	ENSMUSG00000040370.13	ETFRF1	Etfrf1	MII	MII	0	0	124.534	0.9288
H-S	ENSG00000105278.12	ENSMUSG00000034949.18	ZFR2	Zfr2	MII	MII	0	0	50.2893	3.8793
H-S	ENSG00000163638.13	ENSMUSG00000030022.14	ADAMTS9	Adamts9	MII	MII	0	0	170.2985	0.7554
H-S	ENSG00000198178.11	ENSMUSG00000030147.12	CLEC4C	Clec4b1	MII	MII	0	0	141.9802	0.0
H-S	ENSG00000151327.13	ENSMUSG00000095595.2	FAM177A1	Fam177a	MII	MII	0	0	78.7212	1.4068
H-S	ENSG00000070367.16	ENSMUSG00000061244.14	EXOC5	Exoc5	MII	MII	1	0	57.8673	8.4292
H-S	ENSG00000080007.8	ENSMUSG00000070291.4	DDX43	Ddx43	MII	MII	0	0	350.0313	0.0
H-S	ENSG00000174498.14	ENSMUSG00000032394.6	IGDCC3	Igdcc3	MII	MII	0	0	56.1699	0.0
H-S	ENSG00000150867.14	ENSMUSG00000026737.12	PIP4K2A	Pip4k2a	MII	MII	1	0	110.5206	5.2961
H-S	ENSG00000105048.18	ENSMUSG00000064179.13	TNNT1	Tnnt1	MII	MII	1	0	421.2483	0.0
H-S	ENSG00000116786.13	ENSMUSG00000028917.14	PLEKHM2	Plekhm2	MII	MII	1	0	174.7382	3.4005
H-S	ENSG00000173890.17	ENSMUSG00000037661.14	GPR160	Gpr160	MII	MII	1	0	72.6833	1.8664
H-S	ENSG00000167034.10	ENSMUSG00000022061.8	NKX3-1	Nkx3-1	MII	MII	1	0	139.8016	0.0
H-S	ENSG00000113356.13	ENSMUSG00000035834.11	POLR3G	Polr3g	MII	MII	0	1	65.077	5.8479
H-S	ENSG00000136848.18	ENSMUSG00000026883.17	DAB2IP	Dab2ip	MII	MII	0	0	141.2709	4.2503
H-S	ENSG00000187239.17	ENSMUSG00000075415.13	FNBP1	Fnbp1	MII	MII	1	0	69.89	3.8416
H-S	ENSG00000130382.9	ENSMUSG00000024212.9	MLLT1	Mllt1	MII	MII	1	0	92.0581	4.7444
H-S	ENSG00000109452.13	ENSMUSG00000037940.17	INPP4B	Inpp4b	MII	MII	0	0	91.9018	0.1814
H-S	ENSG00000138079.14	ENSMUSG00000024131.8	SLC3A1	Slc3a1	MII	MII	0	0	61.9753	0.7713
H-S	ENSG00000116809.12	ENSMUSG00000006215.12	ZBTB17	Zbtb17	MII	MII	0	1	157.7598	8.1668
H-S	ENSG00000054282.16	ENSMUSG00000026504.17	SDCCAG8	Sdccag8	MII	MII	1	0	152.0865	3.2381
H-S	ENSG00000104147.9	ENSMUSG00000072980.3	OIP5	Oip5	MII	MII	0	0	95.2011	6.0285
H-S	ENSG00000047662.5	ENSMUSG00000015879.8	FAM184B	Fam184b	MII	MII	0	0	87.2345	0.0
H-S	ENSG00000167552.15	ENSMUSG00000072235.6	TUBA1A	Tuba1a	MII	MII	0	0	116.6235	2.5199
H-S	ENSG00000164284.15	ENSMUSG00000024580.8	GRPEL2	Grpel2	MII	MII	1	0	55.0898	5.6044
H-S	ENSG00000072736.19	ENSMUSG00000031902.10	NFATC3	Nfatc3	MII	MII	1	0	70.0715	4.8415
H-S	ENSG00000176532.4	ENSMUSG00000045725.5	PRR15	Prr15	MII	MII	1	0	753.7613	6.3276
H-S	ENSG00000163378.14	ENSMUSG00000035245.12	EOGT	Eogt	MII	MII	0	0	83.0276	9.5645
H-S	ENSG00000168884.15	ENSMUSG00000059866.13	TNIP2	Tnip2	MII	MII	0	0	78.6537	0.0795
H-S	ENSG00000148123.15	ENSMUSG00000063446.4	PLPPR1	Plppr1	MII	MII	1	0	196.5856	0.0
H-S	ENSG00000147408.15	ENSMUSG00000036356.15	CSGALNACT1	Csgalnact1	MII	MII	1	0	123.7526	0.0
H-S	ENSG00000115687.14	ENSMUSG00000026274.11	PASK	Pask	MII	MII	0	0	142.4929	6.4811
H-S	ENSG00000141101.13	ENSMUSG00000003848.14	NOB1	Nob1	MII	MII	1	0	195.5554	7.6767
H-S	ENSG00000154114.13	ENSMUSG00000037287.15	TBCEL	Tbcel	MII	MII	1	0	78.7538	1.0845
H-S	ENSG00000138617.16	ENSMUSG00000032392.11	PARP16	Parp16	MII	MII	0	0	149.292	4.0563
H-S	ENSG00000185437.15	ENSMUSG00000040666.19	SH3BGR	Sh3bgr	MII	MII	0	0	52.7083	0.5712
H-S	ENSG00000123143.13	ENSMUSG00000057672.16	PKN1	Pkn1	MII	MII	0	0	74.1157	2.5054
H-S	ENSG00000139182.15	ENSMUSG00000008153.12	CLSTN3	Clstn3	MII	MII	1	0	103.0757	0.7521
H-S	ENSG00000109927.11	ENSMUSG00000037705.13	TECTA	Tecta	MII	MII	1	0	137.1701	0.0288
H-S	ENSG00000066117.15	ENSMUSG00000023018.5	SMARCD1	Smarcd1	MII	MII	0	0	73.4489	5.9733
H-S	ENSG00000049860.14	ENSMUSG00000021665.9	HEXB	Hexb	MII	MII	0	0	200.3772	0.4299
H-S	ENSG00000132950.19	ENSMUSG00000040123.17	ZMYM5	Zmym5	MII	MII	0	0	138.7702	2.3449
H-S	ENSG00000171206.15	ENSMUSG00000025034.9	TRIM8	Trim8	MII	MII	1	0	60.0409	2.7477
H-S	ENSG00000007237.19	ENSMUSG00000033066.15	GAS7	Gas7	MII	MII	0	0	220.2726	0.5253
H-S	ENSG00000171475.14	ENSMUSG00000038013.14	WIPF2	Wipf2	MII	MII	1	1	174.9933	8.2768
H-S	ENSG00000103196.12	ENSMUSG00000031825.16	CRISPLD2	Crispld2	MII	MII	0	0	68.662	1.1277
H-S	ENSG00000066827.16	ENSMUSG00000022335.17	ZFAT	Zfat	MII	MII	0	0	58.1001	8.2968
H-S	ENSG00000122550.18	ENSMUSG00000028986.12	KLHL7	Klhl7	MII	MII	0	0	223.5504	0.463
H-S	ENSG00000148143.13	ENSMUSG00000060206.11	ZNF462	Zfp462	MII	MII	1	0	62.1432	0.2894
H-S	ENSG00000114541.15	ENSMUSG00000030064.16	FRMD4B	Frmd4b	MII	MII	1	1	78.0158	0.0
H-S	ENSG00000140955.11	ENSMUSG00000024266.8	ADAD2	Adad2	MII	MII	0	0	87.0604	7.651
H-S	ENSG00000152580.9	ENSMUSG00000036334.12	IGSF10	Igsf10	MII	MII	1	0	109.3219	0.0
H-S	ENSG00000139263.12	ENSMUSG00000020105.9	LRIG3	Lrig3	MII	MII	0	0	89.7234	8.628
H-S	ENSG00000104611.12	ENSMUSG00000053886.4	SH2D4A	Sh2d4a	MII	MII	1	0	482.8267	0.1552
H-S	ENSG00000078725.13	ENSMUSG00000028351.5	BRINP1	Brinp1	MII	MII	1	0	95.2362	0.0
H-S	ENSG00000131773.14	ENSMUSG00000022332.8	KHDRBS3	Khdrbs3	MII	MII	0	0	115.581	8.2374
H-S	ENSG00000164113.11	ENSMUSG00000027719.15	ADAD1	Adad1	MII	MII	0	0	263.6904	0.0
H-S	ENSG00000182054.10	ENSMUSG00000030541.16	IDH2	Idh2	MII	MII	0	0	82.5796	1.8087
H-S	ENSG00000062598.18	ENSMUSG00000017670.16	ELMO2	Elmo2	MII	MII	1	0	220.3316	3.4498
H-S	ENSG00000095383.20	ENSMUSG00000039813.14	TBC1D2	Tbc1d2	MII	MII	1	0	50.5967	0.1976
H-S	ENSG00000162702.8	ENSMUSG00000041483.14	ZNF281	Zfp281	MII	MII	1	1	158.6653	4.8881
H-S	ENSG00000198648.11	ENSMUSG00000027030.15	STK39	Stk39	MII	MII	0	1	124.9588	7.5589
H-S	ENSG00000131730.16	ENSMUSG00000021622.3	CKMT2	Ckmt2	MII	MII	0	0	164.8056	0.0
H-S	ENSG00000106772.19	ENSMUSG00000039126.10	PRUNE2	Prune2	MII	MII	1	0	118.8559	0.034
H-S	ENSG00000136875.13	ENSMUSG00000066148.3	PRPF4	Prpf4	MII	MII	1	0	64.5974	5.8199
H-S	ENSG00000138642.16	ENSMUSG00000029798.11	HERC6	Herc6	MII	MII	1	0	233.2159	0.0
H-S	ENSG00000118898.16	ENSMUSG00000039457.4	PPL	Ppl	MII	MII	1	0	130.8175	0.4322
H-S	ENSG00000172057.10	ENSMUSG00000038150.7	ORMDL3	Ormdl3	MII	MII	0	0	103.0232	0.2511
H-S	ENSG00000101442.10	ENSMUSG00000037761.16	ACTR5	Actr5	MII	MII	1	0	59.4561	1.6925
H-S	ENSG00000188739.15	ENSMUSG00000033931.9	RBM34	Rbm34	MII	MII	0	0	200.568	7.924
H-S	ENSG00000175906.5	ENSMUSG00000034936.2	ARL4D	Arl4d	MII	MII	1	1	168.4543	9.2964
H-S	ENSG00000010256.11	ENSMUSG00000025651.14	UQCRC1	Uqcrc1	MII	MII	0	0	106.9368	3.0614
H-S	ENSG00000058056.10	ENSMUSG00000056900.13	USP13	Usp13	MII	MII	1	1	74.5047	3.3455
H-S	ENSG00000169427.8	ENSMUSG00000036760.7	KCNK9	Kcnk9	MII	MII	1	0	86.9252	0.0171
H-S	ENSG00000131037.15	ENSMUSG00000006154.13	EPS8L1	Eps8l1	MII	MII	0	0	99.2529	0.9718
H-S	ENSG00000092203.15	ENSMUSG00000016831.12	TOX4	Tox4	MII	MII	0	0	116.5174	8.0946
H-S	ENSG00000159399.10	ENSMUSG00000000628.10	HK2	Hk2	MII	MII	0	0	93.1411	2.443
H-S	ENSG00000155465.20	ENSMUSG00000000958.10	SLC7A7	Slc7a7	MII	MII	0	0	150.8896	2.493
H-S	ENSG00000125743.11	ENSMUSG00000040824.3	SNRPD2	Snrpd2	MII	MII	0	1	57.7145	8.1476
H-S	ENSG00000185900.11	ENSMUSG00000037251.5	POMK	Pomk	MII	MII	1	0	70.7996	3.694
H-S	ENSG00000165821.12	ENSMUSG00000049532.11	SALL2	Sall2	MII	MII	0	1	73.0216	7.5048
H-S	ENSG00000167566.17	ENSMUSG00000023009.14	NCKAP5L	Nckap5l	MII	MII	1	0	119.2047	0.2656
H-S	ENSG00000151611.17	ENSMUSG00000037022.3	MMAA	Mmaa	MII	MII	1	0	65.7615	3.7938
H-S	ENSG00000198585.12	ENSMUSG00000032565.9	NUDT16	Nudt16	MII	MII	1	0	73.5429	1.9243
H-S	ENSG00000003756.17	ENSMUSG00000032580.12	RBM5	Rbm5	MII	MII	0	0	66.1009	9.8425
H-S	ENSG00000054967.13	ENSMUSG00000008318.10	RELT	Relt	MII	MII	0	0	59.1318	1.6328
H-S	ENSG00000111144.10	ENSMUSG00000015889.8	LTA4H	Lta4h	MII	MII	0	0	93.0369	2.1677
H-S	ENSG00000173786.17	ENSMUSG00000006782.16	CNP	Cnp	MII	MII	1	0	55.2465	0.7913
H-S	ENSG00000174574.16	ENSMUSG00000023075.9	AKIRIN1	Akirin1	MII	MII	0	0	74.3786	5.3781
H-S	ENSG00000088836.14	ENSMUSG00000074796.10	SLC4A11	Slc4a11	MII	MII	0	0	72.5612	0.0979
H-S	ENSG00000112759.19	ENSMUSG00000023942.15	SLC29A1	Slc29a1	MII	MII	0	0	292.5756	1.2269
H-S	ENSG00000100629.17	ENSMUSG00000061533.16	CEP128	Cep128	MII	MII	1	0	69.5204	9.2752
H-S	ENSG00000174013.8	ENSMUSG00000035764.5	FBXO45	Fbxo45	MII	MII	1	1	239.1652	3.3505
H-S	ENSG00000154174.8	ENSMUSG00000022752.9	TOMM70	Tomm70a	MII	MII	0	0	189.2019	4.7475
H-S	ENSG00000109861.17	ENSMUSG00000030560.17	CTSC	Ctsc	MII	MII	1	0	97.2374	0.1516
H-S	ENSG00000104679.12	ENSMUSG00000034194.17	R3HCC1	R3hcc1	MII	MII	1	0	51.3772	0.3216
H-S	ENSG00000149600.12	ENSMUSG00000056941.17	COMMD7	Commd7	MII	MII	0	0	50.7792	3.8479
H-S	ENSG00000136960.13	ENSMUSG00000022425.16	ENPP2	Enpp2	MII	MII	0	0	57.3821	8.9289
H-S	ENSG00000122299.12	ENSMUSG00000037965.14	ZC3H7A	Zc3h7a	MII	MII	0	0	155.6075	2.3045
H-S	ENSG00000152409.9	ENSMUSG00000021690.10	JMY	Jmy	MII	MII	1	1	115.3275	5.2418
H-S	ENSG00000154118.13	ENSMUSG00000025318.13	JPH3	Jph3	MII	MII	1	0	80.7353	6.162
H-S	ENSG00000105963.15	ENSMUSG00000056413.16	ADAP1	Adap1	MII	MII	0	0	124.2898	0.258
H-S	ENSG00000196511.15	ENSMUSG00000029735.17	TPK1	Tpk1	MII	MII	1	0	92.9515	8.8419
H-S	ENSG00000142684.9	ENSMUSG00000028840.10	ZNF593	Zfp593	MII	MII	0	0	148.1151	6.3398
H-S	ENSG00000168246.6	ENSMUSG00000044949.4	UBTD2	Ubtd2	MII	MII	1	0	147.4383	4.5475
H-S	ENSG00000138036.18	ENSMUSG00000024253.9	DYNC2LI1	Dync2li1	MII	MII	0	0	62.9195	1.2855
H-S	ENSG00000124104.19	ENSMUSG00000050373.13	SNX21	Snx21	MII	MII	1	0	74.7349	2.2026
H-S	ENSG00000113552.16	ENSMUSG00000052102.15	GNPDA1	Gnpda1	MII	MII	0	0	131.7227	2.3944
H-S	ENSG00000163517.15	ENSMUSG00000034245.10	HDAC11	Hdac11	MII	MII	0	0	52.5056	0.1648
H-S	ENSG00000141873.11	ENSMUSG00000046822.13	SLC39A3	Slc39a3	MII	MII	1	0	82.7282	3.2999
H-S	ENSG00000107175.12	ENSMUSG00000028466.15	CREB3	Creb3	MII	MII	0	0	52.1261	3.9594
H-S	ENSG00000112149.10	ENSMUSG00000015396.4	CD83	Cd83	MII	MII	1	0	179.5448	0.355
H-S	ENSG00000183723.13	ENSMUSG00000096188.1	CMTM4	Cmtm4	MII	MII	0	0	198.4085	6.4269
H-S	ENSG00000100401.20	ENSMUSG00000022391.16	RANGAP1	Rangap1	MII	MII	0	0	279.1352	9.411
H-S	ENSG00000035141.8	ENSMUSG00000057497.8	FAM136A	Fam136a	MII	MII	0	1	86.4392	2.8206
H-S	ENSG00000183765.23	ENSMUSG00000029521.7	CHEK2	Chek2	MII	MII	0	0	63.4171	6.2317
H-S	ENSG00000147324.11	ENSMUSG00000070056.6	MFHAS1	Mfhas1	MII	MII	1	0	69.7172	3.9628
H-S	ENSG00000104213.13	ENSMUSG00000031595.9	PDGFRL	Pdgfrl	MII	MII	1	0	68.0938	0.0
H-S	ENSG00000125827.9	ENSMUSG00000034723.11	TMX4	Tmx4	MII	MII	0	0	52.517	2.1117
H-S	ENSG00000100304.13	ENSMUSG00000016757.11	TTLL12	Ttll12	MII	MII	0	0	75.5864	3.8287
H-S	ENSG00000001461.17	ENSMUSG00000028803.18	NIPAL3	Nipal3	MII	MII	1	1	82.942	6.4305
H-S	ENSG00000134258.18	ENSMUSG00000051076.8	VTCN1	Vtcn1	MII	MII	1	0	62.8143	0.0
H-S	ENSG00000183185.9	ENSMUSG00000074991.5	GABRR3	Gabrr3	MII	MII	0	0	105.2689	2.7355
H-S	ENSG00000080546.14	ENSMUSG00000038332.13	SESN1	Sesn1	MII	MII	1	0	51.4393	1.0388
H-S	ENSG00000134864.11	ENSMUSG00000041625.15	GGACT	Ggact	MII	MII	1	0	86.9857	5.0711
H-S	ENSG00000128408.9	ENSMUSG00000022431.3	RIBC2	Ribc2	MII	MII	1	0	53.9993	0.7494
H-S	ENSG00000141401.12	ENSMUSG00000024525.7	IMPA2	Impa2	MII	MII	0	0	95.613	2.2982
H-S	ENSG00000164929.17	ENSMUSG00000022296.9	BAALC	Baalc	MII	MII	1	0	52.3541	0.0
H-S	ENSG00000064652.11	ENSMUSG00000024535.16	SNX24	Snx24	MII	MII	0	0	92.8672	0.1794
H-S	ENSG00000107104.21	ENSMUSG00000032702.16	KANK1	Kank1	MII	MII	1	0	110.5138	6.0039
H-S	ENSG00000169155.10	ENSMUSG00000026788.13	ZBTB43	Zbtb43	MII	MII	1	0	63.2083	6.8859
H-S	ENSG00000256525.8	ENSMUSG00000020718.12	POLG2	Polg2	MII	MII	1	0	80.4867	0.4543
H-S	ENSG00000129197.15	ENSMUSG00000018449.12	RPAIN	Rpain	MII	MII	0	0	133.0852	7.0796
H-S	ENSG00000170852.12	ENSMUSG00000059486.11	KBTBD2	Kbtbd2	MII	MII	1	0	67.4344	0.4327
H-S	ENSG00000186283.14	ENSMUSG00000060519.11	TOR3A	Tor3a	MII	MII	1	0	116.2432	1.2092
H-S	ENSG00000101331.17	ENSMUSG00000027474.13	CCM2L	Ccm2l	MII	MII	0	0	55.9282	0.7495
H-S	ENSG00000156265.16	ENSMUSG00000025610.7	MAP3K7CL	Map3k7cl	MII	MII	0	0	392.7453	5.3452
H-S	ENSG00000140297.13	ENSMUSG00000032226.5	GCNT3	Gcnt3	MII	MII	1	0	231.9406	0.1998
H-S	ENSG00000117479.15	ENSMUSG00000040918.12	SLC19A2	Slc19a2	MII	MII	1	0	140.5743	0.6
H-S	ENSG00000133627.18	ENSMUSG00000056367.14	ACTR3B	Actr3b	MII	MII	0	0	61.705	7.237
H-S	ENSG00000163882.10	ENSMUSG00000021018.8	POLR2H	Polr2h	MII	MII	0	0	54.8825	6.6809
H-S	ENSG00000205544.4	ENSMUSG00000070394.10	TMEM256	Tmem256	MII	MII	0	0	52.4419	3.188
H-S	ENSG00000134049.6	ENSMUSG00000090000.2	IER3IP1	Ier3ip1	MII	MII	0	0	50.2458	3.0221
H-S	ENSG00000100580.8	ENSMUSG00000034111.6	TMED8	Tmed8	MII	MII	1	0	104.5173	0.534
H-S	ENSG00000106538.10	ENSMUSG00000009281.6	RARRES2	Rarres2	MII	MII	0	0	337.2172	0.4233
H-S	ENSG00000134909.19	ENSMUSG00000041444.14	ARHGAP32	Arhgap32	MII	MII	1	1	67.9406	8.3377
H-S	ENSG00000146830.11	ENSMUSG00000029714.11	GIGYF1	Gigyf1	MII	MII	0	0	81.0008	5.0682
H-S	ENSG00000158062.21	ENSMUSG00000012126.16	UBXN11	Ubxn11	MII	MII	0	0	250.3568	1.814
H-S	ENSG00000059145.19	ENSMUSG00000015127.14	UNKL	Unkl	MII	MII	1	0	584.8251	6.912
H-S	ENSG00000138028.17	ENSMUSG00000029161.7	CGREF1	Cgref1	MII	MII	1	0	172.3039	0.1069
H-S	ENSG00000106608.17	ENSMUSG00000049680.17	URGCP	Urgcp	MII	MII	1	0	110.0693	0.6733
H-S	ENSG00000214694.12	ENSMUSG00000054901.7	ARHGEF33	Arhgef33	MII	MII	1	0	119.3751	3.3899
H-S	ENSG00000175643.10	ENSMUSG00000037991.9	RMI2	Rmi2	MII	MII	1	0	82.1807	3.026
H-S	ENSG00000122687.19	ENSMUSG00000029557.7	MRM2	Mrm2	MII	MII	1	0	83.7889	0.1524
H-S	ENSG00000139131.13	ENSMUSG00000022792.16	YARS2	Yars2	MII	MII	1	0	113.1931	6.4288
H-S	ENSG00000160888.7	ENSMUSG00000053560.5	IER2	Ier2	MII	MII	1	0	203.7466	2.8136
H-S	ENSG00000119705.10	ENSMUSG00000021040.15	SLIRP	Slirp	MII	MII	0	1	64.1611	0.5371
H-S	ENSG00000020577.14	ENSMUSG00000021838.17	SAMD4A	Samd4	MII	MII	1	0	99.5452	2.0636
H-S	ENSG00000042062.13	ENSMUSG00000074577.9	RIPOR3	Ripor3	MII	MII	1	0	65.9227	0.0
H-S	ENSG00000214814.7	ENSMUSG00000037106.8	FER1L6	Fer1l6	MII	MII	0	0	52.3903	3.2942
H-S	ENSG00000105373.19	ENSMUSG00000041560.12	NOP53	Nop53	MII	MII	0	0	105.6596	4.2641
H-S	ENSG00000124357.13	ENSMUSG00000034744.13	NAGK	Nagk	MII	MII	0	0	53.885	2.5252
H-S	ENSG00000137513.10	ENSMUSG00000018995.12	NARS2	Nars2	MII	MII	0	0	70.9888	0.46
H-S	ENSG00000177030.19	ENSMUSG00000058886.9	DEAF1	Deaf1	MII	MII	1	0	115.112	7.0692
H-S	ENSG00000136643.12	ENSMUSG00000089872.10	RPS6KC1	Rps6kc1	MII	MII	1	0	95.2662	6.5323
H-S	ENSG00000115232.14	ENSMUSG00000027009.18	ITGA4	Itga4	MII	MII	0	0	292.5761	0.0
H-S	ENSG00000165521.16	ENSMUSG00000051166.10	EML5	Eml5	MII	MII	0	1	84.9888	3.8626
H-S	ENSG00000109794.14	ENSMUSG00000070044.15	FAM149A	Fam149a	MII	MII	0	0	123.3198	0.0386
H-S	ENSG00000141738.14	ENSMUSG00000019312.10	GRB7	Grb7	MII	MII	0	0	303.326	0.3664
H-S	ENSG00000163872.16	ENSMUSG00000041215.16	YEATS2	Yeats2	MII	MII	1	0	99.3046	3.6128
H-S	ENSG00000173805.16	ENSMUSG00000006930.15	HAP1	Hap1	MII	MII	1	0	518.3585	0.0
H-S	ENSG00000188215.10	ENSMUSG00000048787.13	DCUN1D3	Dcun1d3	MII	MII	1	1	51.1559	7.0698
H-S	ENSG00000180543.5	ENSMUSG00000038984.4	TSPYL5	Tspyl5	MII	MII	1	0	73.4582	0.7194
H-S	ENSG00000157895.11	ENSMUSG00000029559.15	C12orf43	2210016L21Rik	MII	MII	1	0	55.8317	0.1614
H-S	ENSG00000136197.14	ENSMUSG00000039182.6	C7orf25	AW209491	MII	MII	1	1	204.4863	6.5442
H-S	ENSG00000184517.12	ENSMUSG00000055835.10	ZFP1	Zfp1	MII	MII	1	0	71.3562	2.0774
H-S	ENSG00000166965.13	ENSMUSG00000038930.11	RCCD1	Rccd1	MII	MII	1	0	317.2681	1.1407
H-S	ENSG00000163608.15	ENSMUSG00000036208.13	NEPRO	Nepro	MII	MII	1	0	151.6545	3.7651
H-S	ENSG00000185298.13	ENSMUSG00000049957.14	CCDC137	Ccdc137	MII	MII	1	0	111.6099	1.298
H-S	ENSG00000096092.6	ENSMUSG00000025933.15	TMEM14A	Tmem14a	MII	MII	0	0	77.329	9.2405
H-S	ENSG00000163380.16	ENSMUSG00000044086.8	LMOD3	Lmod3	MII	MII	1	0	72.2187	0.4326
H-S	ENSG00000164292.13	ENSMUSG00000021589.13	RHOBTB3	Rhobtb3	MII	MII	0	0	87.1691	2.3414
H-S	ENSG00000104635.15	ENSMUSG00000022094.15	SLC39A14	Slc39a14	MII	MII	1	0	141.435	0.9851
H-S	ENSG00000101216.11	ENSMUSG00000038705.13	GMEB2	Gmeb2	MII	MII	1	0	54.2078	0.6816
H-S	ENSG00000106991.14	ENSMUSG00000026814.16	ENG	Eng	MII	MII	1	0	118.9051	0.0617
H-S	ENSG00000115271.11	ENSMUSG00000026893.4	GCA	Gca	MII	MII	0	0	55.1249	5.7573
H-S	ENSG00000185055.11	ENSMUSG00000020562.7	EFCAB10	Efcab10	MII	MII	0	0	255.6325	0.0
H-S	ENSG00000163026.12	ENSMUSG00000051721.6	WDCP	Wdcp	MII	MII	1	0	76.7695	3.3883
H-S	ENSG00000138867.17	ENSMUSG00000033416.15	GUCD1	Gucd1	MII	MII	1	1	149.5946	1.9192
H-S	ENSG00000052795.13	ENSMUSG00000061175.11	FNIP2	Fnip2	MII	MII	1	1	82.2166	7.618
H-S	ENSG00000181026.15	ENSMUSG00000030609.18	AEN	Aen	MII	MII	1	0	56.5724	9.7068
H-S	ENSG00000196139.14	ENSMUSG00000021214.14	AKR1C3	Akr1c18	MII	MII	0	0	103.614	7.7518
H-S	ENSG00000136250.12	ENSMUSG00000021322.8	AOAH	Aoah	MII	MII	1	0	111.7771	0.0513
H-S	ENSG00000114790.13	ENSMUSG00000036885.14	ARHGEF26	Arhgef26	MII	MII	1	0	99.0982	6.5474
H-S	ENSG00000148219.18	ENSMUSG00000028373.16	ASTN2	Astn2	MII	MII	1	0	66.0387	0.0
H-S	ENSG00000141431.13	ENSMUSG00000045215.16	ASXL3	Asxl3	MII	MII	1	1	58.1227	6.7433
H-S	ENSG00000154040.21	ENSMUSG00000024430.14	CABYR	Cabyr	MII	MII	1	0	138.7907	3.7227
H-S	ENSG00000153237.18	ENSMUSG00000036641.9	CCDC148	Ccdc148	MII	MII	1	0	87.0062	2.7582
H-S	ENSG00000162592.10	ENSMUSG00000039492.7	CCDC27	Ccdc27	MII	MII	1	0	195.3887	0.5393
H-S	ENSG00000106153.13	ENSMUSG00000094320.1	CHCHD2	Chchd2-ps	MII	MII	0	0	230.1908	5.1452
H-S	ENSG00000104324.16	ENSMUSG00000039007.10	CPQ	Cpq	MII	MII	1	0	58.0995	0.7931
H-S	ENSG00000117322.18	ENSMUSG00000026616.16	CR2	Cr2	MII	MII	0	0	96.3551	0.0
H-S	ENSG00000124092.13	ENSMUSG00000070495.11	CTCFL	Ctcfl	MII	MII	0	0	86.6191	0.0
H-S	ENSG00000154928.19	ENSMUSG00000032537.15	EPHB1	Ephb1	MII	MII	1	0	70.5972	0.8191
H-S	ENSG00000104714.14	ENSMUSG00000051978.9	ERICH1	Erich1	MII	MII	1	1	64.1622	8.5531
H-S	ENSG00000130023.16	ENSMUSG00000036552.19	ERMARD	Ermard	MII	MII	0	1	110.5113	8.361
H-S	ENSG00000184949.18	ENSMUSG00000042564.13	FAM227A	Fam227a	MII	MII	1	0	56.7588	0.0
H-S	ENSG00000009780.16	ENSMUSG00000028878.11	FAM76A	Fam76a	MII	MII	0	0	133.3968	1.6378
H-S	ENSG00000144152.13	ENSMUSG00000027386.9	FBLN7	Fbln7	MII	MII	1	0	298.4184	0.0
H-S	ENSG00000161243.9	ENSMUSG00000037463.14	FBXO27	Fbxo27	MII	MII	0	0	82.0534	0.1039
H-S	ENSG00000162076.13	ENSMUSG00000023911.12	FLYWCH2	Flywch2	MII	MII	0	0	142.7386	0.0
H-S	ENSG00000112293.15	ENSMUSG00000021340.13	GPLD1	Gpld1	MII	MII	0	0	67.245	3.6566
H-S	ENSG00000173020.11	ENSMUSG00000024858.14	GRK2	Grk2	MII	MII	0	0	77.1144	8.1274
H-S	ENSG00000196277.16	ENSMUSG00000056755.13	GRM7	Grm7	MII	MII	1	0	112.2214	1.0173
H-S	ENSG00000263001.8	ENSMUSG00000060261.15	GTF2I	Gtf2i	MII	MII	1	0	98.211	2.15
H-S	ENSG00000112273.7	ENSMUSG00000045835.5	HDGFL1	Hdgfl1	MII	MII	0	0	71.4167	0.3259
H-S	ENSG00000211891.6	ENSMUSG00000087642.3	IGHE	Ighe	MII	MII	0	0	470.3844	0.0
H-S	ENSG00000188997.8	ENSMUSG00000044952.5	KCTD21	Kctd21	MII	MII	1	0	65.7596	3.7329
H-S	ENSG00000115548.17	ENSMUSG00000053470.13	KDM3A	Kdm3a	MII	MII	1	0	277.9224	8.707
H-S	ENSG00000176204.14	ENSMUSG00000052581.13	LRRTM4	Lrrtm4	MII	MII	1	0	132.3724	1.2105
H-S	ENSG00000034152.19	ENSMUSG00000018932.9	MAP2K3	Map2k3	MII	MII	0	0	85.3384	3.7612
H-S	ENSG00000181588.17	ENSMUSG00000048696.11	MEX3D	Mex3d	MII	MII	1	0	60.3466	8.9385
H-S	ENSG00000167889.13	ENSMUSG00000043857.16	MGAT5B	Mgat5b	MII	MII	1	0	151.8068	0.0
H-S	ENSG00000144821.11	ENSMUSG00000092009.1	MYH15	Myh15	MII	MII	0	0	58.5561	1.7244
H-S	ENSG00000136937.13	ENSMUSG00000028330.8	NCBP1	Ncbp1	MII	MII	0	0	64.638	3.2887
H-S	ENSG00000078114.19	ENSMUSG00000053702.16	NEBL	Nebl	MII	MII	0	1	138.1687	8.5869
H-S	ENSG00000188811.14	ENSMUSG00000042997.13	NHLRC3	Nhlrc3	MII	MII	1	0	140.9637	0.0482
H-S	ENSG00000168824.15	ENSMUSG00000029126.7	NSG1	Nsg1	MII	MII	0	0	227.808	0.7002
H-S	ENSG00000134020.8	ENSMUSG00000022085.4	PEBP4	Pebp4	MII	MII	1	0	70.8274	0.0
H-S	ENSG00000214456.8	ENSMUSG00000011305.11	PLIN5	Plin5	MII	MII	1	0	78.2037	0.1107
H-S	ENSG00000186314.12	ENSMUSG00000056671.7	PRELID2	Prelid2	MII	MII	1	0	123.7654	3.7504
H-S	ENSG00000080031.10	ENSMUSG00000035429.13	PTPRH	Ptprh	MII	MII	0	0	126.6602	0.5066
H-S	ENSG00000117280.13	ENSMUSG00000026433.13	RAB29	Rab29	MII	MII	0	0	69.2662	4.3998
H-S	ENSG00000155875.15	ENSMUSG00000028492.13	SAXO1	Saxo1	MII	MII	1	0	97.3987	3.7633
H-S	ENSG00000164265.9	ENSMUSG00000038791.14	SCGB3A2	Scgb3a2	MII	MII	0	0	100.8819	0.0
H-S	ENSG00000206075.14	ENSMUSG00000067006.12	SERPINB5	Serpinb5	MII	MII	1	0	56.9334	0.0
H-S	ENSG00000078269.15	ENSMUSG00000023805.17	SYNJ2	Synj2	MII	MII	1	0	93.2672	3.8909
H-S	ENSG00000165929.13	ENSMUSG00000021187.14	TC2N	Tc2n	MII	MII	1	0	174.1895	0.0
H-S	ENSG00000101190.13	ENSMUSG00000038932.13	TCFL5	Tcfl5	MII	MII	1	0	98.5082	7.0101
H-S	ENSG00000197905.10	ENSMUSG00000030353.15	TEAD4	Tead4	MII	MII	0	0	62.0771	0.0714
H-S	ENSG00000181847.12	ENSMUSG00000071552.5	TIGIT	Tigit	MII	MII	1	0	56.4738	0.0
H-S	ENSG00000260734.6	ENSMUSG00000095941.3	TLE7	Tle7	MII	MII	0	0	52.263	0.0
H-S	ENSG00000149582.16	ENSMUSG00000002032.17	TMEM25	Tmem25	MII	MII	0	0	51.5185	0.0
H-S	ENSG00000181778.5	ENSMUSG00000048572.5	TMEM252	Tmem252	MII	MII	1	0	96.128	0.1699
H-S	ENSG00000157693.15	ENSMUSG00000045917.17	TMEM268	Tmem268	MII	MII	1	0	63.3339	0.6905
H-S	ENSG00000147854.17	ENSMUSG00000024817.13	UHRF2	Uhrf2	MII	MII	0	0	252.5333	1.5079
H-S	ENSG00000118369.13	ENSMUSG00000035713.15	USP35	Usp35	MII	MII	1	0	141.6469	0.3017
H-S	ENSG00000091157.15	ENSMUSG00000040560.10	WDR7	Wdr7	MII	MII	1	0	154.5001	3.5482
H-S	ENSG00000168795.5	ENSMUSG00000049657.9	ZBTB5	Zbtb5	MII	MII	1	0	63.8093	0.679
H-S	ENSG00000196670.14	ENSMUSG00000046311.13	ZFP62	Zfp62	MII	MII	1	1	112.2279	5.4392
H-S	ENSG00000155592.16	ENSMUSG00000030757.13	ZKSCAN2	Zkscan2	MII	MII	1	0	96.95	0.0015
H-S	ENSG00000167635.12	ENSMUSG00000037029.8	ZNF146	Zfp146	MII	MII	1	0	90.5214	1.3297
H-S	ENSG00000275111.5	ENSMUSG00000034800.15	ZNF2	Zfp661	MII	MII	1	0	56.3752	3.4251
H-S	ENSG00000166261.11	ENSMUSG00000025602.13	ZNF202	Zfp202	MII	MII	1	0	135.4113	0.7216
H-S	ENSG00000198169.9	ENSMUSG00000022526.8	ZNF251	Zfp251	MII	MII	1	0	84.2877	2.0158
H-S	ENSG00000185947.15	ENSMUSG00000033883.11	ZNF267	Zfp267	MII	MII	1	0	145.583	0.0658
H-S	ENSG00000166526.18	ENSMUSG00000037007.17	ZNF3	Zfp113	MII	MII	1	1	52.3816	7.4097
H-S	ENSG00000169131.13	ENSMUSG00000020364.14	ZNF354A	Zfp354a	MII	MII	1	0	153.285	0.0
H-S	ENSG00000186812.13	ENSMUSG00000024276.7	ZNF397	Zfp397	MII	MII	1	0	124.1612	6.0382
H-S	ENSG00000083817.9	ENSMUSG00000034538.8	ZNF416	Zfp418	MII	MII	1	1	146.3012	7.2056
H-S	ENSG00000183309.12	ENSMUSG00000050846.9	ZNF623	Zfp623	MII	MII	1	1	142.6569	7.8423
H-S	ENSG00000156853.13	ENSMUSG00000048921.11	ZNF689	Zfp689	MII	MII	1	0	115.3945	0.5979
H-S	ENSG00000142409.6	ENSMUSG00000046792.8	ZNF787	Zfp787	MII	MII	0	0	51.9331	9.3539
H-S	ENSG00000234284.7	ENSMUSG00000044296.10	ZNF879	Zfp879	MII	MII	1	0	56.9603	0.7598
H-S	ENSG00000197062.12	ENSMUSG00000022228.14	ZSCAN26	Zscan26	MII	MII	0	0	60.4548	1.5341
H-S	ENSG00000110651.12	ENSMUSG00000037706.17	CD81	Cd81	1C	1C	0	0	50.4329	1.7056
H-S	ENSG00000165588.19	ENSMUSG00000021848.16	OTX2	Otx2	1C	1C	1	0	3091.6517	0.0
H-S	ENSG00000123473.17	ENSMUSG00000028718.16	STIL	Stil	1C	1C	1	0	52.0152	4.1077
H-S	ENSG00000120899.18	ENSMUSG00000059456.13	PTK2B	Ptk2b	1C	1C	1	0	115.4098	7.827
H-S	ENSG00000089225.20	ENSMUSG00000018263.11	TBX5	Tbx5	1C	1C	0	0	63.8765	1.549
H-S	ENSG00000198807.13	ENSMUSG00000001497.18	PAX9	Pax9	1C	1C	1	0	54.3638	0.247
H-S	ENSG00000133937.5	ENSMUSG00000021095.5	GSC	Gsc	1C	1C	0	0	52.3412	5.8227
H-S	ENSG00000188130.14	ENSMUSG00000022610.10	MAPK12	Mapk12	1C	1C	1	0	81.351	0.1399
H-S	ENSG00000175567.11	ENSMUSG00000033685.13	UCP2	Ucp2	1C	1C	0	0	63.4337	0.3256
H-S	ENSG00000175084.13	ENSMUSG00000026208.9	DES	Des	1C	1C	0	0	50.9704	0.0
H-S	ENSG00000181274.7	ENSMUSG00000047604.3	FRAT2	Frat2	1C	1C	1	0	61.2306	0.2087
H-S	ENSG00000125968.9	ENSMUSG00000042745.9	ID1	Id1	1C	1C	0	0	102.331	0.6062
H-S	ENSG00000150054.19	ENSMUSG00000057440.8	MPP7	Mpp7	1C	1C	0	0	87.5095	2.9816
H-S	ENSG00000157224.16	ENSMUSG00000046798.14	CLDN12	Cldn12	1C	1C	1	0	142.3421	5.479
H-S	ENSG00000115457.10	ENSMUSG00000039323.18	IGFBP2	Igfbp2	1C	1C	0	0	55.077	0.0
H-S	ENSG00000185155.12	ENSMUSG00000026497.7	MIXL1	Mixl1	1C	1C	1	0	99.2922	0.0
H-S	ENSG00000204371.11	ENSMUSG00000013787.15	EHMT2	Ehmt2	1C	1C	0	0	113.5111	1.291
H-S	ENSG00000115415.20	ENSMUSG00000026104.14	STAT1	Stat1	1C	1C	0	0	59.9401	4.2544
H-S	ENSG00000184347.15	ENSMUSG00000056427.10	SLIT3	Slit3	1C	1C	1	0	155.6382	0.8535
H-S	ENSG00000127528.6	ENSMUSG00000055148.7	KLF2	Klf2	1C	1C	0	0	86.3217	6.2019
H-S	ENSG00000050405.14	ENSMUSG00000023022.14	LIMA1	Lima1	1C	1C	1	1	853.375	8.8345
H-S	ENSG00000196396.10	ENSMUSG00000027540.13	PTPN1	Ptpn1	1C	1C	0	0	51.0413	6.1951
H-S	ENSG00000070182.21	ENSMUSG00000021061.15	SPTB	Sptb	1C	1C	1	0	122.4224	0.1051
H-S	ENSG00000221968.9	ENSMUSG00000024664.5	FADS3	Fads3	1C	1C	0	0	572.4353	3.4303
H-S	ENSG00000244405.8	ENSMUSG00000013089.15	ETV5	Etv5	1C	1C	1	0	158.1129	4.5483
H-S	ENSG00000119950.21	ENSMUSG00000025025.14	MXI1	Mxi1	1C	1C	0	0	55.8184	6.5779
H-S	ENSG00000182578.14	ENSMUSG00000024621.16	CSF1R	Csf1r	1C	1C	0	0	345.6681	0.2374
H-S	ENSG00000221818.9	ENSMUSG00000022053.13	EBF2	Ebf2	1C	1C	0	0	115.9196	4.1721
H-S	ENSG00000182963.11	ENSMUSG00000034520.14	GJC1	Gjc1	1C	1C	1	0	125.6286	1.2235
H-S	ENSG00000198042.11	ENSMUSG00000031578.5	MAK16	Mak16	1C	1C	0	0	53.896	0.2112
H-S	ENSG00000047936.11	ENSMUSG00000019893.13	ROS1	Ros1	1C	1C	0	0	97.1173	0.2343
H-S	ENSG00000080166.16	ENSMUSG00000022129.4	DCT	Dct	1C	1C	1	0	91.6605	0.0
H-S	ENSG00000152284.5	ENSMUSG00000055799.13	TCF7L1	Tcf7l1	1C	1C	1	0	76.1857	1.7922
H-S	ENSG00000176619.13	ENSMUSG00000062075.13	LMNB2	Lmnb2	1C	1C	0	0	95.3955	9.691
H-S	ENSG00000160570.14	ENSMUSG00000054499.9	DEDD2	Dedd2	1C	1C	0	0	154.2589	0.0
H-S	ENSG00000112977.16	ENSMUSG00000039168.15	DAP	Dap	1C	1C	0	0	98.8778	3.3393
H-S	ENSG00000113296.14	ENSMUSG00000021702.7	THBS4	Thbs4	1C	1C	0	0	241.4649	7.0703
H-S	ENSG00000123064.13	ENSMUSG00000029599.13	DDX54	Ddx54	1C	1C	1	0	100.695	4.7049
H-S	ENSG00000143493.13	ENSMUSG00000037461.10	INTS7	Ints7	1C	1C	1	0	59.1789	2.4179
H-S	ENSG00000146678.10	ENSMUSG00000020429.7	IGFBP1	Igfbp1	1C	1C	0	0	59.8372	0.1608
H-S	ENSG00000143013.13	ENSMUSG00000028266.17	LMO4	Lmo4	1C	1C	0	0	65.1843	5.1559
H-S	ENSG00000256463.10	ENSMUSG00000024565.10	SALL3	Sall3	1C	1C	0	0	132.1946	0.1762
H-S	ENSG00000077009.14	ENSMUSG00000004939.7	NMRK2	Nmrk2	1C	1C	0	0	52.9189	0.0
H-S	ENSG00000035862.12	ENSMUSG00000017466.9	TIMP2	Timp2	1C	1C	0	0	55.874	0.2681
H-S	ENSG00000132326.12	ENSMUSG00000055866.9	PER2	Per2	1C	1C	0	0	78.0717	0.5272
H-S	ENSG00000182749.6	ENSMUSG00000037348.15	PAQR7	Paqr7	1C	1C	1	0	61.6976	0.071
H-S	ENSG00000135638.14	ENSMUSG00000033726.8	EMX1	Emx1	1C	1C	1	0	95.1394	0.599
H-S	ENSG00000067704.10	ENSMUSG00000026618.11	IARS2	Iars2	1C	1C	0	0	54.709	2.7075
H-S	ENSG00000180900.20	ENSMUSG00000022568.17	SCRIB	Scrib	1C	1C	0	0	66.4477	1.0231
H-S	ENSG00000100473.18	ENSMUSG00000020953.17	COCH	Coch	1C	1C	0	0	77.2538	0.0
H-S	ENSG00000159166.15	ENSMUSG00000041782.14	LAD1	Lad1	1C	1C	1	0	1064.426	0.4931
H-S	ENSG00000126216.15	ENSMUSG00000000759.14	TUBGCP3	Tubgcp3	1C	1C	0	0	87.1844	8.0328
H-S	ENSG00000082516.9	ENSMUSG00000037275.14	GEMIN5	Gemin5	1C	1C	1	0	1310.3767	5.7374
H-S	ENSG00000081307.15	ENSMUSG00000032557.13	UBA5	Uba5	1C	1C	1	0	146.8413	2.4811
H-S	ENSG00000130164.14	ENSMUSG00000032193.9	LDLR	Ldlr	1C	1C	0	0	62.1555	0.6389
H-S	ENSG00000007944.15	ENSMUSG00000038175.10	MYLIP	Mylip	1C	1C	1	0	310.5449	8.1668
H-S	ENSG00000113328.19	ENSMUSG00000020326.7	CCNG1	Ccng1	1C	1C	0	0	78.5173	7.0154
H-S	ENSG00000140600.17	ENSMUSG00000030638.13	SH3GL3	Sh3gl3	1C	1C	0	0	87.7231	0.4618
H-S	ENSG00000158710.15	ENSMUSG00000026547.15	TAGLN2	Tagln2	1C	1C	1	0	64.5247	0.2228
H-S	ENSG00000185651.15	ENSMUSG00000038965.17	UBE2L3	Ube2l3	1C	1C	1	0	57.8546	6.4926
H-S	ENSG00000110330.10	ENSMUSG00000057367.12	BIRC2	Birc2	1C	1C	0	0	157.2517	5.1785
H-S	ENSG00000108349.17	ENSMUSG00000078676.9	CASC3	Casc3	1C	1C	1	0	330.123	8.9472
H-S	ENSG00000254986.8	ENSMUSG00000063904.4	DPP3	Dpp3	1C	1C	0	0	69.1087	1.2649
H-S	ENSG00000105647.19	ENSMUSG00000031834.15	PIK3R2	Pik3r2	1C	1C	0	0	62.1956	4.4071
H-S	ENSG00000148291.10	ENSMUSG00000014873.15	SURF2	Surf2	1C	1C	1	0	80.8129	8.1486
H-S	ENSG00000142405.22	ENSMUSG00000078817.4	NLRP12	Nlrp12	1C	1C	1	0	71.9935	0.307
H-S	ENSG00000152128.13	ENSMUSG00000026347.13	TMEM163	Tmem163	1C	1C	0	0	120.2378	1.1265
H-S	ENSG00000146674.16	ENSMUSG00000020427.11	IGFBP3	Igfbp3	1C	1C	1	0	145.8317	0.2445
H-S	ENSG00000177034.17	ENSMUSG00000021704.8	MTX3	Mtx3	1C	1C	0	0	61.753	0.7717
H-S	ENSG00000105894.12	ENSMUSG00000029838.11	PTN	Ptn	1C	1C	0	0	73.3424	0.3083
H-S	ENSG00000123416.15	ENSMUSG00000023004.8	TUBA1B	Tuba1b	1C	1C	0	0	426.3679	9.0893
H-S	ENSG00000132906.18	ENSMUSG00000028914.13	CASP9	Casp9	1C	1C	0	0	58.3366	7.364
H-S	ENSG00000087303.19	ENSMUSG00000021806.4	NID2	Nid2	1C	1C	0	0	52.8128	0.1034
H-S	ENSG00000128683.14	ENSMUSG00000070880.10	GAD1	Gad1	1C	1C	0	0	50.3722	0.0
H-S	ENSG00000105928.16	ENSMUSG00000029821.15	GSDME	Gsdme	1C	1C	0	1	237.8207	8.986
H-S	ENSG00000198517.10	ENSMUSG00000018143.10	MAFK	Mafk	1C	1C	0	0	78.277	3.4106
H-S	ENSG00000165125.22	ENSMUSG00000029868.13	TRPV6	Trpv6	1C	1C	1	0	67.1907	0.1644
H-S	ENSG00000085733.16	ENSMUSG00000031078.15	CTTN	Cttn	1C	1C	0	0	219.2711	9.7621
H-S	ENSG00000168028.14	ENSMUSG00000032518.6	RPSA	Rpsa	1C	1C	0	0	438.4925	7.3096
H-S	ENSG00000182175.15	ENSMUSG00000070509.15	RGMA	Rgma	1C	1C	1	0	71.9009	0.0
H-S	ENSG00000179562.3	ENSMUSG00000029708.9	GCC1	Gcc1	1C	1C	1	0	141.896	5.4856
H-S	ENSG00000143653.10	ENSMUSG00000038936.13	SCCPDH	Sccpdh	1C	1C	0	0	58.8172	0.0559
H-S	ENSG00000119888.11	ENSMUSG00000045394.9	EPCAM	Epcam	1C	1C	0	0	122.6597	0.9855
H-S	ENSG00000111231.9	ENSMUSG00000029464.10	GPN3	Gpn3	1C	1C	0	0	63.0786	7.6792
H-S	ENSG00000116704.8	ENSMUSG00000028521.17	SLC35D1	Slc35d1	1C	1C	1	0	134.3646	0.1178
H-S	ENSG00000092068.21	ENSMUSG00000022180.7	SLC7A8	Slc7a8	1C	1C	1	0	183.545	6.7818
H-S	ENSG00000100228.14	ENSMUSG00000020175.15	RAB36	Rab36	1C	1C	0	0	57.8713	1.2957
H-S	ENSG00000197415.12	ENSMUSG00000027831.9	VEPH1	Veph1	1C	1C	0	0	68.6585	1.0369
H-S	ENSG00000133884.10	ENSMUSG00000024826.15	DPF2	Dpf2	1C	1C	0	0	258.0306	7.44
H-S	ENSG00000149273.15	ENSMUSG00000030744.13	RPS3	Rps3	1C	1C	0	0	282.5817	3.045
H-S	ENSG00000084774.14	ENSMUSG00000013629.16	CAD	Cad	1C	1C	0	0	111.0604	2.8639
H-S	ENSG00000165970.12	ENSMUSG00000039728.15	SLC6A5	Slc6a5	1C	1C	0	0	66.1709	0.4069
H-S	ENSG00000133313.15	ENSMUSG00000024644.17	CNDP2	Cndp2	1C	1C	1	0	78.735	0.5813
H-S	ENSG00000186106.11	ENSMUSG00000048307.8	ANKRD46	Ankrd46	1C	1C	1	0	70.164	3.8036
H-S	ENSG00000135316.19	ENSMUSG00000032423.12	SYNCRIP	Syncrip	1C	1C	0	0	61.4777	1.0556
H-S	ENSG00000160285.15	ENSMUSG00000033105.12	LSS	Lss	1C	1C	0	0	78.7813	5.4303
H-S	ENSG00000106211.10	ENSMUSG00000004951.10	HSPB1	Hspb1	1C	1C	0	0	96.6926	9.1024
H-S	ENSG00000185627.19	ENSMUSG00000025487.15	PSMD13	Psmd13	1C	1C	0	0	68.4317	1.8579
H-S	ENSG00000145916.19	ENSMUSG00000001054.9	RMND5B	Rmnd5b	1C	1C	0	0	77.0877	6.4599
H-S	ENSG00000188986.9	ENSMUSG00000013465.19	NELFB	Nelfb	1C	1C	0	0	58.8802	5.364
H-S	ENSG00000135775.14	ENSMUSG00000031979.17	COG2	Cog2	1C	1C	0	0	95.3328	0.2818
H-S	ENSG00000076706.17	ENSMUSG00000032135.15	MCAM	Mcam	1C	1C	0	0	70.1649	0.0
H-S	ENSG00000204390.10	ENSMUSG00000007033.4	HSPA1L	Hspa1l	1C	1C	1	0	57.9924	0.0
H-S	ENSG00000101310.17	ENSMUSG00000027429.16	SEC23B	Sec23b	1C	1C	0	0	142.1941	7.3433
H-S	ENSG00000154553.16	ENSMUSG00000031636.7	PDLIM3	Pdlim3	1C	1C	1	0	73.1229	3.9453
H-S	ENSG00000197971.16	ENSMUSG00000041607.17	MBP	Mbp	1C	1C	0	0	76.3852	4.4121
H-S	ENSG00000117595.12	ENSMUSG00000026638.15	IRF6	Irf6	1C	1C	0	0	375.6491	0.0
H-S	ENSG00000161036.13	ENSMUSG00000029703.10	LRWD1	Lrwd1	1C	1C	0	0	143.2692	9.6353
H-S	ENSG00000111641.12	ENSMUSG00000038279.10	NOP2	Nop2	1C	1C	1	0	209.5383	8.2769
H-S	ENSG00000155085.16	ENSMUSG00000091415.5	AK9	Ak9	1C	1C	0	0	96.3331	5.66
H-S	ENSG00000120833.14	ENSMUSG00000020027.18	SOCS2	Socs2	1C	1C	1	0	128.1769	0.427
H-S	ENSG00000183023.18	ENSMUSG00000054640.15	SLC8A1	Slc8a1	1C	1C	1	0	71.6901	0.0
H-S	ENSG00000162849.16	ENSMUSG00000026494.12	KIF26B	Kif26b	1C	1C	1	0	130.7512	5.4036
H-S	ENSG00000131018.25	ENSMUSG00000096054.3	SYNE1	Syne1	1C	1C	1	1	128.4125	2.5629
H-S	ENSG00000128567.17	ENSMUSG00000025608.9	PODXL	Podxl	1C	1C	1	0	81.7657	0.0
H-S	ENSG00000123243.15	ENSMUSG00000025780.7	ITIH5	Itih5	1C	1C	0	0	73.7104	0.0
H-S	ENSG00000180113.16	ENSMUSG00000040140.15	TDRD6	Tdrd6	1C	1C	1	0	92.8461	1.3424
H-S	ENSG00000111728.11	ENSMUSG00000030283.7	ST8SIA1	St8sia1	1C	1C	0	1	70.8694	0.844
H-S	ENSG00000075240.17	ENSMUSG00000035900.18	GRAMD4	Gramd4	1C	1C	0	0	65.7958	4.6072
H-S	ENSG00000143341.12	ENSMUSG00000066842.18	HMCN1	Hmcn1	1C	1C	1	0	61.1578	0.0111
H-S	ENSG00000198937.9	ENSMUSG00000024018.18	CCDC167	Ccdc167	1C	1C	0	0	184.9694	1.8457
H-S	ENSG00000186453.13	ENSMUSG00000079177.4	FAM228A	Fam228a	1C	1C	1	1	201.6833	0.0
H-S	ENSG00000119698.12	ENSMUSG00000021209.12	PPP4R4	Ppp4r4	1C	1C	0	0	99.214	0.862
H-S	ENSG00000138166.6	ENSMUSG00000034765.6	DUSP5	Dusp5	1C	1C	1	0	211.6836	0.2844
H-S	ENSG00000092208.19	ENSMUSG00000060121.15	GEMIN2	Gemin2	1C	1C	0	0	83.229	1.604
H-S	ENSG00000157837.16	ENSMUSG00000029550.11	SPPL3	Sppl3	1C	1C	1	0	103.5008	1.6711
H-S	ENSG00000186088.16	ENSMUSG00000039934.12	GSAP	Gsap	1C	1C	0	0	75.2003	2.5506
H-S	ENSG00000196187.12	ENSMUSG00000026519.16	TMEM63A	Tmem63a	1C	1C	0	0	57.5371	0.5193
H-S	ENSG00000135205.15	ENSMUSG00000064280.14	CCDC146	Ccdc146	1C	1C	1	0	125.2766	3.2892
H-S	ENSG00000203995.10	ENSMUSG00000034645.14	ZYG11A	Zyg11a	1C	1C	1	0	62.6309	0.0
H-S	ENSG00000169946.14	ENSMUSG00000022306.9	ZFPM2	Zfpm2	1C	1C	1	0	181.403	1.6599
H-S	ENSG00000186487.21	ENSMUSG00000061911.15	MYT1L	Myt1l	1C	1C	1	0	107.1126	1.9286
H-S	ENSG00000184575.12	ENSMUSG00000034667.8	XPOT	Xpot	1C	1C	0	0	114.2759	0.0764
H-S	ENSG00000100647.8	ENSMUSG00000021133.9	SUSD6	Susd6	1C	1C	0	0	337.5623	5.8422
H-S	ENSG00000164483.17	ENSMUSG00000051354.14	SAMD3	Samd3	1C	1C	0	0	108.2153	0.2946
H-S	ENSG00000116977.19	ENSMUSG00000057554.13	LGALS8	Lgals8	1C	1C	1	0	341.9252	5.8233
H-S	ENSG00000065675.16	ENSMUSG00000026778.13	PRKCQ	Prkcq	1C	1C	1	0	53.6704	0.0
H-S	ENSG00000167487.12	ENSMUSG00000055707.13	KLHL26	Klhl26	1C	1C	1	0	103.493	0.3993
H-S	ENSG00000164484.12	ENSMUSG00000049420.9	TMEM200A	Tmem200a	1C	1C	1	0	166.0646	0.1451
H-S	ENSG00000112167.10	ENSMUSG00000045107.5	SAYSD1	Saysd1	1C	1C	0	1	59.2056	2.8525
H-S	ENSG00000186918.14	ENSMUSG00000034522.10	ZNF395	Zfp395	1C	1C	0	0	149.8462	0.7682
H-S	ENSG00000092529.25	ENSMUSG00000079110.11	CAPN3	Capn3	1C	1C	0	0	50.1265	0.5876
H-S	ENSG00000251322.10	ENSMUSG00000022623.17	SHANK3	Shank3	1C	1C	0	0	51.6456	0.4096
H-S	ENSG00000170775.3	ENSMUSG00000039904.9	GPR37	Gpr37	1C	1C	1	0	227.3789	0.0
H-S	ENSG00000135317.14	ENSMUSG00000032422.17	SNX14	Snx14	1C	1C	0	0	74.9576	2.7711
H-S	ENSG00000119686.10	ENSMUSG00000034258.4	FLVCR2	Flvcr2	1C	1C	0	0	153.6126	0.0
H-S	ENSG00000164674.17	ENSMUSG00000041831.16	SYTL3	Sytl3	1C	1C	0	0	316.3004	0.0
H-S	ENSG00000117697.15	ENSMUSG00000062510.12	NSL1	Nsl1	1C	1C	1	0	50.4245	5.733
H-S	ENSG00000138031.15	ENSMUSG00000020654.15	ADCY3	Adcy3	1C	1C	1	0	139.2264	1.7835
H-S	ENSG00000170345.10	ENSMUSG00000021250.13	FOS	Fos	1C	1C	0	0	207.9972	0.2392
H-S	ENSG00000139220.17	ENSMUSG00000053825.15	PPFIA2	Ppfia2	1C	1C	0	0	70.6725	0.0498
H-S	ENSG00000166450.13	ENSMUSG00000036030.9	PRTG	Prtg	1C	1C	1	0	87.9063	0.1003
H-S	ENSG00000128965.13	ENSMUSG00000027313.3	CHAC1	Chac1	1C	1C	0	0	89.5942	2.7418
H-S	ENSG00000177105.10	ENSMUSG00000073982.11	RHOG	Rhog	1C	1C	0	0	64.2975	0.1908
H-S	ENSG00000155366.17	ENSMUSG00000002233.13	RHOC	Rhoc	1C	1C	0	0	84.5107	1.409
H-S	ENSG00000110080.20	ENSMUSG00000032038.7	ST3GAL4	St3gal4	1C	1C	0	0	250.9824	0.1203
H-S	ENSG00000062822.16	ENSMUSG00000038644.14	POLD1	Pold1	1C	1C	0	0	50.5444	1.1169
H-S	ENSG00000264522.6	ENSMUSG00000038495.14	OTUD7B	Otud7b	1C	1C	1	1	77.6009	4.5745
H-S	ENSG00000121390.19	ENSMUSG00000021938.12	PSPC1	Pspc1	1C	1C	0	0	68.3779	6.873
H-S	ENSG00000158220.14	ENSMUSG00000037681.13	ESYT3	Esyt3	1C	1C	1	0	86.549	7.6584
H-S	ENSG00000100324.14	ENSMUSG00000022414.8	TAB1	Tab1	1C	1C	1	0	89.8487	0.0
H-S	ENSG00000186469.9	ENSMUSG00000043004.13	GNG2	Gng2	1C	1C	1	0	226.6232	0.9668
H-S	ENSG00000180210.15	ENSMUSG00000027249.15	F2	F2	1C	1C	0	0	58.4644	7.6679
H-S	ENSG00000169684.13	ENSMUSG00000035594.10	CHRNA5	Chrna5	1C	1C	0	0	63.0499	2.968
H-S	ENSG00000104419.17	ENSMUSG00000005125.13	NDRG1	Ndrg1	1C	1C	0	0	50.6769	0.0
H-S	ENSG00000066583.12	ENSMUSG00000024601.9	ISOC1	Isoc1	1C	1C	0	0	151.0838	6.8789
H-S	ENSG00000083799.18	ENSMUSG00000036712.15	CYLD	Cyld	1C	1C	1	0	118.4283	5.1971
H-S	ENSG00000176994.11	ENSMUSG00000049323.8	SMCR8	Smcr8	1C	1C	1	0	50.1518	6.1505
H-S	ENSG00000123159.16	ENSMUSG00000019433.9	GIPC1	Gipc1	1C	1C	0	0	165.7607	1.6199
H-S	ENSG00000154917.11	ENSMUSG00000032549.7	RAB6B	Rab6b	1C	1C	0	0	59.6155	2.6423
H-S	ENSG00000144712.12	ENSMUSG00000030319.8	CAND2	Cand2	1C	1C	0	0	57.7919	0.0
H-S	ENSG00000118971.9	ENSMUSG00000000184.12	CCND2	Ccnd2	1C	1C	1	0	285.2025	0.1275
H-S	ENSG00000156787.17	ENSMUSG00000022364.14	TBC1D31	Tbc1d31	1C	1C	1	0	86.383	4.4378
H-S	ENSG00000129158.11	ENSMUSG00000030839.12	SERGEF	Sergef	1C	1C	0	0	56.5663	1.1698
H-S	ENSG00000126062.4	ENSMUSG00000010045.2	TMEM115	Tmem115	1C	1C	1	0	95.2303	1.7738
H-S	ENSG00000131196.18	ENSMUSG00000033016.16	NFATC1	Nfatc1	1C	1C	1	0	69.1682	4.7348
H-S	ENSG00000141639.12	ENSMUSG00000024558.12	MAPK4	Mapk4	1C	1C	1	0	89.4491	0.6918
H-S	ENSG00000130766.5	ENSMUSG00000028893.8	SESN2	Sesn2	1C	1C	0	0	92.9393	2.8377
H-S	ENSG00000185442.13	ENSMUSG00000078670.3	FAM174B	Fam174b	1C	1C	1	0	216.0334	5.4143
H-S	ENSG00000168528.12	ENSMUSG00000023232.17	SERINC2	Serinc2	1C	1C	0	0	108.5894	0.6287
H-S	ENSG00000138356.14	ENSMUSG00000063558.4	AOX1	Aox1	1C	1C	0	0	77.0272	0.0
H-S	ENSG00000153815.18	ENSMUSG00000034390.16	CMIP	Cmip	1C	1C	0	0	51.3208	2.1421
H-S	ENSG00000083307.12	ENSMUSG00000022286.16	GRHL2	Grhl2	1C	1C	1	0	125.9598	6.8162
H-S	ENSG00000182253.15	ENSMUSG00000030554.16	SYNM	Synm	1C	1C	1	0	88.1172	0.9745
H-S	ENSG00000130751.10	ENSMUSG00000001988.9	NPAS1	Npas1	1C	1C	0	0	95.155	0.0
H-S	ENSG00000116016.14	ENSMUSG00000024140.10	EPAS1	Epas1	1C	1C	1	0	285.4822	1.1801
H-S	ENSG00000148308.18	ENSMUSG00000026816.14	GTF3C5	Gtf3c5	1C	1C	1	0	102.2953	1.5012
H-S	ENSG00000112294.14	ENSMUSG00000035936.6	ALDH5A1	Aldh5a1	1C	1C	0	0	59.0835	6.3705
H-S	ENSG00000186352.9	ENSMUSG00000050914.16	ANKRD37	Ankrd37	1C	1C	0	0	205.5387	8.8888
H-S	ENSG00000095464.10	ENSMUSG00000024992.13	PDE6C	Pde6c	1C	1C	0	0	177.3634	0.0
H-S	ENSG00000152952.12	ENSMUSG00000032374.14	PLOD2	Plod2	1C	1C	0	0	53.6611	0.0544
H-S	ENSG00000175175.6	ENSMUSG00000046442.4	PPM1E	Ppm1e	1C	1C	1	1	61.0342	7.0451
H-S	ENSG00000121900.19	ENSMUSG00000028786.15	TMEM54	Tmem54	1C	1C	0	0	55.3005	0.0
H-S	ENSG00000110427.17	ENSMUSG00000068373.15	KIAA1549L	D430041D05Rik	1C	1C	0	0	90.7593	0.0
H-S	ENSG00000099822.3	ENSMUSG00000020331.9	HCN2	Hcn2	1C	1C	0	0	80.8434	2.6534
H-S	ENSG00000010295.20	ENSMUSG00000038271.17	IFFO1	Iffo1	1C	1C	0	0	64.7342	7.3374
H-S	ENSG00000173575.22	ENSMUSG00000078671.11	CHD2	Chd2	1C	1C	1	0	126.9452	6.9717
H-S	ENSG00000065717.15	ENSMUSG00000034771.15	TLE2	Tle2	1C	1C	0	0	213.4255	0.8332
H-S	ENSG00000088256.9	ENSMUSG00000034781.5	GNA11	Gna11	1C	1C	1	0	147.621	4.3017
H-S	ENSG00000185551.15	ENSMUSG00000030551.14	NR2F2	Nr2f2	1C	1C	0	1	69.2928	4.1936
H-S	ENSG00000047579.20	ENSMUSG00000057531.14	DTNBP1	Dtnbp1	1C	1C	0	0	99.4867	3.3014
H-S	ENSG00000067606.17	ENSMUSG00000029053.16	PRKCZ	Prkcz	1C	1C	0	0	119.2888	1.7291
H-S	ENSG00000172159.16	ENSMUSG00000049122.17	FRMD3	Frmd3	1C	1C	1	0	162.1448	1.4952
H-S	ENSG00000113749.8	ENSMUSG00000034987.4	HRH2	Hrh2	1C	1C	1	0	87.9427	1.5569
H-S	ENSG00000105281.12	ENSMUSG00000001918.17	SLC1A5	Slc1a5	1C	1C	1	0	361.1862	0.1603
H-S	ENSG00000096433.11	ENSMUSG00000042644.9	ITPR3	Itpr3	1C	1C	0	0	71.7786	2.4977
H-S	ENSG00000189266.13	ENSMUSG00000028675.12	PNRC2	Pnrc2	1C	1C	0	1	121.9595	3.8196
H-S	ENSG00000146122.17	ENSMUSG00000040260.8	DAAM2	Daam2	1C	1C	0	0	232.916	0.0
H-S	ENSG00000164023.15	ENSMUSG00000050931.7	SGMS2	Sgms2	1C	1C	1	0	104.7273	6.4723
H-S	ENSG00000137574.11	ENSMUSG00000028233.6	TGS1	Tgs1	1C	1C	1	0	69.9682	2.3464
H-S	ENSG00000135074.16	ENSMUSG00000011256.16	ADAM19	Adam19	1C	1C	0	0	85.3626	0.0312
H-S	ENSG00000149403.13	ENSMUSG00000032017.14	GRIK4	Grik4	1C	1C	1	0	70.7039	0.356
H-S	ENSG00000131697.18	ENSMUSG00000039577.17	NPHP4	Nphp4	1C	1C	0	0	78.612	4.6087
H-S	ENSG00000159128.15	ENSMUSG00000022965.8	IFNGR2	Ifngr2	1C	1C	1	0	83.8303	0.1505
H-S	ENSG00000089351.15	ENSMUSG00000001248.15	GRAMD1A	Gramd1a	1C	1C	0	0	104.9509	0.0
H-S	ENSG00000129007.16	ENSMUSG00000032246.14	CALML4	Calml4	1C	1C	1	0	126.4145	0.5001
H-S	ENSG00000149292.17	ENSMUSG00000040219.4	TTC12	Ttc12	1C	1C	0	0	81.0969	3.1922
H-S	ENSG00000136161.13	ENSMUSG00000022106.14	RCBTB2	Rcbtb2	1C	1C	0	0	56.9244	5.3839
H-S	ENSG00000162889.11	ENSMUSG00000016528.10	MAPKAPK2	Mapkapk2	1C	1C	1	0	178.2846	3.592
H-S	ENSG00000136935.14	ENSMUSG00000026754.16	GOLGA1	Golga1	1C	1C	0	0	57.776	3.6724
H-S	ENSG00000127191.18	ENSMUSG00000026942.13	TRAF2	Traf2	1C	1C	1	0	210.915	0.0654
H-S	ENSG00000157927.17	ENSMUSG00000029576.17	RADIL	Radil	1C	1C	1	0	79.1076	0.0
H-S	ENSG00000140287.11	ENSMUSG00000027360.5	HDC	Hdc	1C	1C	1	0	366.2249	0.3246
H-S	ENSG00000133466.14	ENSMUSG00000022440.9	C1QTNF6	C1qtnf6	1C	1C	1	0	101.4867	0.0
H-S	ENSG00000021488.13	ENSMUSG00000030492.16	SLC7A9	Slc7a9	1C	1C	0	0	69.5195	2.0458
H-S	ENSG00000167971.16	ENSMUSG00000033597.9	CASKIN1	Caskin1	1C	1C	1	0	85.919	0.1273
H-S	ENSG00000106100.11	ENSMUSG00000038058.14	NOD1	Nod1	1C	1C	0	0	88.9858	0.1628
H-S	ENSG00000145506.14	ENSMUSG00000021567.15	NKD2	Nkd2	1C	1C	1	0	365.4376	0.3979
H-S	ENSG00000180448.11	ENSMUSG00000035697.14	ARHGAP45	Arhgap45	1C	1C	1	0	265.2211	0.0
H-S	ENSG00000180370.10	ENSMUSG00000022781.8	PAK2	Pak2	1C	1C	1	0	95.5964	6.5785
H-S	ENSG00000100558.9	ENSMUSG00000021118.7	PLEK2	Plek2	1C	1C	0	0	1372.7842	0.0
H-S	ENSG00000138678.11	ENSMUSG00000029314.14	GPAT3	Gpat3	1C	1C	0	0	147.1468	2.189
H-S	ENSG00000122870.12	ENSMUSG00000014329.14	BICC1	Bicc1	1C	1C	1	1	105.9166	7.8483
H-S	ENSG00000102554.14	ENSMUSG00000005148.8	KLF5	Klf5	1C	1C	1	0	59.5838	0.4493
H-S	ENSG00000151623.15	ENSMUSG00000031618.13	NR3C2	Nr3c2	1C	1C	1	0	172.2888	0.0841
H-S	ENSG00000035499.13	ENSMUSG00000021697.12	DEPDC1B	Depdc1b	1C	1C	0	0	55.3841	1.7657
H-S	ENSG00000141956.14	ENSMUSG00000014039.18	PRDM15	Prdm15	1C	1C	1	0	93.3876	0.1338
H-S	ENSG00000119865.9	ENSMUSG00000044629.5	CNRIP1	Cnrip1	1C	1C	0	0	104.0704	0.2407
H-S	ENSG00000164244.21	ENSMUSG00000024594.9	PRRC1	Prrc1	1C	1C	0	0	94.4216	3.3963
H-S	ENSG00000069011.16	ENSMUSG00000021506.7	PITX1	Pitx1	1C	1C	0	0	89.1841	0.0
H-S	ENSG00000099139.14	ENSMUSG00000024713.16	PCSK5	Pcsk5	1C	1C	1	0	129.9776	2.146
H-S	ENSG00000136044.12	ENSMUSG00000020263.14	APPL2	Appl2	1C	1C	0	0	144.6409	3.0819
H-S	ENSG00000241058.4	ENSMUSG00000026707.15	NSUN6	Nsun6	1C	1C	0	0	154.353	6.1673
H-S	ENSG00000158055.17	ENSMUSG00000037188.7	GRHL3	Grhl3	1C	1C	0	0	67.9955	0.0904
H-S	ENSG00000183840.7	ENSMUSG00000026343.6	GPR39	Gpr39	1C	1C	1	0	379.7121	0.0
H-S	ENSG00000175221.16	ENSMUSG00000013833.15	MED16	Med16	1C	1C	1	0	559.2455	4.6029
H-S	ENSG00000123119.12	ENSMUSG00000040536.15	NECAB1	Necab1	1C	1C	1	0	177.3132	0.5957
H-S	ENSG00000183287.14	ENSMUSG00000046318.16	CCBE1	Ccbe1	1C	1C	1	0	104.3291	2.9005
H-S	ENSG00000183801.8	ENSMUSG00000051041.8	OLFML1	Olfml1	1C	1C	1	1	154.4571	4.0243
H-S	ENSG00000074317.11	ENSMUSG00000034891.13	SNCB	Sncb	1C	1C	0	0	62.9669	1.9768
H-S	ENSG00000011566.15	ENSMUSG00000024242.15	MAP4K3	Map4k3	1C	1C	0	0	72.3421	6.8457
H-S	ENSG00000121005.9	ENSMUSG00000025776.13	CRISPLD1	Crispld1	1C	1C	0	0	73.0268	0.0956
H-S	ENSG00000143393.17	ENSMUSG00000038861.14	PI4KB	Pi4kb	1C	1C	1	0	91.4651	3.595
H-S	ENSG00000103056.12	ENSMUSG00000031906.9	SMPD3	Smpd3	1C	1C	1	0	200.8485	1.6456
H-S	ENSG00000138640.15	ENSMUSG00000037709.13	FAM13A	Fam13a	1C	1C	1	0	1396.7436	0.1262
H-S	ENSG00000183742.13	ENSMUSG00000041886.7	MACC1	Macc1	1C	1C	0	0	110.7393	0.2364
H-S	ENSG00000179604.10	ENSMUSG00000041598.7	CDC42EP4	Cdc42ep4	1C	1C	0	0	59.2645	0.1169
H-S	ENSG00000166025.18	ENSMUSG00000013076.17	AMOTL1	Amotl1	1C	1C	1	1	84.5196	8.6722
H-S	ENSG00000166689.16	ENSMUSG00000045659.18	PLEKHA7	Plekha7	1C	1C	1	0	214.2939	0.122
H-S	ENSG00000159459.12	ENSMUSG00000027272.5	UBR1	Ubr1	1C	1C	0	0	51.5077	5.5931
H-S	ENSG00000182704.8	ENSMUSG00000049580.12	TSKU	Tsku	1C	1C	0	0	54.0785	0.3246
H-S	ENSG00000271303.2	ENSMUSG00000032802.8	SRXN1	Srxn1	1C	1C	0	0	79.3356	0.0
H-S	ENSG00000166016.6	ENSMUSG00000032724.5	ABTB2	Abtb2	1C	1C	1	0	169.961	2.3716
H-S	ENSG00000064932.16	ENSMUSG00000035673.10	SBNO2	Sbno2	1C	1C	0	0	104.5981	8.4775
H-S	ENSG00000173846.13	ENSMUSG00000028680.14	PLK3	Plk3	1C	1C	0	0	188.812	3.5954
H-S	ENSG00000175866.16	ENSMUSG00000025372.16	BAIAP2	Baiap2	1C	1C	1	0	765.4958	6.9901
H-S	ENSG00000142867.14	ENSMUSG00000028191.11	BCL10	Bcl10	1C	1C	1	0	80.2098	6.7458
H-S	ENSG00000178568.15	ENSMUSG00000062209.15	ERBB4	Erbb4	1C	1C	1	0	125.3511	0.9613
H-S	ENSG00000164379.7	ENSMUSG00000038415.10	FOXQ1	Foxq1	1C	1C	1	0	65.6619	0.807
H-S	ENSG00000143842.15	ENSMUSG00000070643.11	SOX13	Sox13	1C	1C	1	0	367.2556	2.1301
H-S	ENSG00000105676.14	ENSMUSG00000002343.11	ARMC6	Armc6	1C	1C	0	0	91.5407	0.0
H-S	ENSG00000116396.15	ENSMUSG00000027895.10	KCNC4	Kcnc4	1C	1C	1	0	65.2621	0.0
H-S	ENSG00000130294.18	ENSMUSG00000014602.15	KIF1A	Kif1a	1C	1C	0	0	104.1697	0.0
H-S	ENSG00000188385.13	ENSMUSG00000056856.13	JAKMIP3	Jakmip3	1C	1C	0	0	78.9207	0.405
H-S	ENSG00000128487.19	ENSMUSG00000042331.13	SPECC1	Specc1	1C	1C	1	0	243.3577	0.7038
H-S	ENSG00000169220.18	ENSMUSG00000052087.14	RGS14	Rgs14	1C	1C	0	0	91.3213	0.0
H-S	ENSG00000152894.15	ENSMUSG00000019889.10	PTPRK	Ptprk	1C	1C	0	0	125.5635	2.5854
H-S	ENSG00000153707.19	ENSMUSG00000028399.18	PTPRD	Ptprd	1C	1C	0	1	60.7355	3.542
H-S	ENSG00000135960.10	ENSMUSG00000003227.4	EDAR	Edar	1C	1C	1	0	63.7215	0.9368
H-S	ENSG00000121653.11	ENSMUSG00000027223.15	MAPK8IP1	Mapk8ip1	1C	1C	0	0	54.1998	0.1199
H-S	ENSG00000107554.17	ENSMUSG00000025195.9	DNMBP	Dnmbp	1C	1C	1	0	79.0697	5.3994
H-S	ENSG00000110786.18	ENSMUSG00000030854.17	PTPN5	Ptpn5	1C	1C	1	0	72.4408	1.7089
H-S	ENSG00000149527.18	ENSMUSG00000029055.17	PLCH2	Plch2	1C	1C	0	0	50.7468	0.2371
H-S	ENSG00000159110.21	ENSMUSG00000022971.18	IFNAR2	Ifnar2	1C	1C	1	0	76.9347	0.0632
H-S	ENSG00000178222.13	ENSMUSG00000055385.12	RNF212	Rnf212	1C	1C	0	0	70.8751	5.9109
H-S	ENSG00000176095.12	ENSMUSG00000032594.11	IP6K1	Ip6k1	1C	1C	1	0	107.9928	2.7409
H-S	ENSG00000288701.1	ENSMUSG00000039262.16	PRRC2B	Prrc2b	1C	1C	1	0	147.1172	0.8217
H-S	ENSG00000165661.17	ENSMUSG00000036327.18	QSOX2	Qsox2	1C	1C	1	0	96.0767	0.6734
H-S	ENSG00000139832.5	ENSMUSG00000031504.6	RAB20	Rab20	1C	1C	1	0	73.5889	0.0
H-S	ENSG00000137502.10	ENSMUSG00000030643.14	RAB30	Rab30	1C	1C	1	0	51.8265	0.2744
H-S	ENSG00000197562.10	ENSMUSG00000025730.14	RAB40C	Rab40c	1C	1C	1	0	51.1279	0.8259
H-S	ENSG00000119669.5	ENSMUSG00000034168.7	IRF2BPL	Irf2bpl	1C	1C	1	0	109.7905	0.1699
H-S	ENSG00000150991.16	ENSMUSG00000008348.9	UBC	Ubc	1C	1C	1	1	1102.83	5.0152
H-S	ENSG00000090339.9	ENSMUSG00000037405.8	ICAM1	Icam1	1C	1C	1	0	95.3428	0.0938
H-S	ENSG00000105854.13	ENSMUSG00000032667.17	PON2	Pon2	1C	1C	0	0	58.3359	0.0607
H-S	ENSG00000164330.17	ENSMUSG00000057098.14	EBF1	Ebf1	1C	1C	1	0	106.7567	0.2913
H-S	ENSG00000178796.13	ENSMUSG00000028139.5	RIIAD1	Riiad1	1C	1C	0	0	479.1709	1.2537
H-S	ENSG00000134215.16	ENSMUSG00000033721.16	VAV3	Vav3	1C	1C	1	0	225.4161	6.3277
H-S	ENSG00000132017.11	ENSMUSG00000037103.8	DCAF15	Dcaf15	1C	1C	0	0	117.9307	8.1645
H-S	ENSG00000155313.16	ENSMUSG00000022867.11	USP25	Usp25	1C	1C	0	0	62.4374	0.2413
H-S	ENSG00000073614.13	ENSMUSG00000030180.15	KDM5A	Kdm5a	1C	1C	1	0	50.8494	3.7614
H-S	ENSG00000121236.21	ENSMUSG00000072244.11	TRIM6	Trim6	1C	1C	1	0	141.9788	5.517
H-S	ENSG00000163349.22	ENSMUSG00000008730.17	HIPK1	Hipk1	1C	1C	1	0	51.1037	3.1447
H-S	ENSG00000151962.8	ENSMUSG00000033882.15	RBM46	Rbm46	1C	1C	0	0	117.7701	0.355
H-S	ENSG00000164675.11	ENSMUSG00000046192.4	IQUB	Iqub	1C	1C	1	0	197.7515	0.0
H-S	ENSG00000103489.12	ENSMUSG00000030657.11	XYLT1	Xylt1	1C	1C	1	0	301.6814	5.4359
H-S	ENSG00000135636.15	ENSMUSG00000033788.15	DYSF	Dysf	1C	1C	0	0	84.6969	0.5942
H-S	ENSG00000109436.8	ENSMUSG00000031709.15	TBC1D9	Tbc1d9	1C	1C	1	0	103.9133	0.0368
H-S	ENSG00000179526.17	ENSMUSG00000022552.16	SHARPIN	Sharpin	1C	1C	0	0	52.6479	4.2226
H-S	ENSG00000112137.19	ENSMUSG00000054728.16	PHACTR1	Phactr1	1C	1C	0	1	119.3165	0.0
H-S	ENSG00000158156.9	ENSMUSG00000037752.4	XKR8	Xkr8	1C	1C	1	0	80.3199	0.8972
H-S	ENSG00000133816.18	ENSMUSG00000038244.14	MICAL2	Mical2	1C	1C	1	0	241.1045	0.0299
H-S	ENSG00000103495.15	ENSMUSG00000030678.7	MAZ	Maz	1C	1C	1	0	97.8702	2.23
H-S	ENSG00000158850.15	ENSMUSG00000052423.14	B4GALT3	B4galt3	1C	1C	0	0	80.1846	7.9427
H-S	ENSG00000120685.20	ENSMUSG00000049504.12	PROSER1	Proser1	1C	1C	1	0	690.302	0.1603
H-S	ENSG00000056972.20	ENSMUSG00000019842.6	TRAF3IP2	Traf3ip2	1C	1C	0	0	148.8999	3.1548
H-S	ENSG00000146038.12	ENSMUSG00000035910.15	DCDC2	Dcdc2a	1C	1C	1	1	312.8449	2.6684
H-S	ENSG00000198948.12	ENSMUSG00000031647.10	MFAP3L	Mfap3l	1C	1C	1	1	74.0541	3.2245
H-S	ENSG00000131370.16	ENSMUSG00000021892.14	SH3BP5	Sh3bp5	1C	1C	0	0	124.4328	0.2866
H-S	ENSG00000138119.17	ENSMUSG00000048612.16	MYOF	Myof	1C	1C	0	0	89.6412	1.7618
H-S	ENSG00000071051.14	ENSMUSG00000066877.11	NCK2	Nck2	1C	1C	1	0	463.7476	5.3674
H-S	ENSG00000215018.10	ENSMUSG00000068794.7	COL28A1	Col28a1	1C	1C	0	0	82.1898	1.6454
H-S	ENSG00000123836.15	ENSMUSG00000026409.14	PFKFB2	Pfkfb2	1C	1C	0	0	81.5647	6.8504
H-S	ENSG00000104976.12	ENSMUSG00000011837.4	SNAPC2	Snapc2	1C	1C	0	0	113.4714	1.25
H-S	ENSG00000185033.15	ENSMUSG00000030539.13	SEMA4B	Sema4b	1C	1C	1	0	108.1625	8.8782
H-S	ENSG00000103335.22	ENSMUSG00000014444.17	PIEZO1	Piezo1	1C	1C	1	0	84.1731	4.5078
H-S	ENSG00000161955.17	ENSMUSG00000089669.7	TNFSF13	Tnfsf13	1C	1C	1	0	290.9982	1.4887
H-S	ENSG00000106804.8	ENSMUSG00000026874.10	C5	Hc	1C	1C	0	0	61.123	7.5371
H-S	ENSG00000108771.13	ENSMUSG00000017830.15	DHX58	Dhx58	1C	1C	0	0	82.7621	0.0
H-S	ENSG00000170430.10	ENSMUSG00000054612.4	MGMT	Mgmt	1C	1C	0	0	54.1168	4.1635
H-S	ENSG00000100938.19	ENSMUSG00000002326.6	GMPR2	Gmpr2	1C	1C	0	0	65.1072	0.5854
H-S	ENSG00000161905.13	ENSMUSG00000018924.6	ALOX15	Alox15	1C	1C	1	0	113.0113	0.0
H-S	ENSG00000101181.18	ENSMUSG00000039069.19	MTG2	Mtg2	1C	1C	0	0	62.0327	5.1118
H-S	ENSG00000085117.12	ENSMUSG00000027215.13	CD82	Cd82	1C	1C	0	0	88.0244	0.7124
H-S	ENSG00000154310.17	ENSMUSG00000027692.16	TNIK	Tnik	1C	1C	1	0	89.81	8.1733
H-S	ENSG00000148702.15	ENSMUSG00000025075.14	HABP2	Habp2	1C	1C	1	0	394.5234	1.2226
H-S	ENSG00000070081.18	ENSMUSG00000030659.14	NUCB2	Nucb2	1C	1C	0	0	58.2649	1.622
H-S	ENSG00000089048.15	ENSMUSG00000045624.15	ESF1	Esf1	1C	1C	0	1	75.632	5.8516
H-S	ENSG00000169826.8	ENSMUSG00000042042.14	CSGALNACT2	Csgalnact2	1C	1C	1	0	88.9856	0.0
H-S	ENSG00000242485.6	ENSMUSG00000029066.12	MRPL20	Mrpl20	1C	1C	0	0	72.6646	8.5669
H-S	ENSG00000171729.14	ENSMUSG00000040616.3	TMEM51	Tmem51	1C	1C	1	0	66.35	1.0511
H-S	ENSG00000221955.11	ENSMUSG00000035506.16	SLC12A8	Slc12a8	1C	1C	1	1	54.4971	6.6311
H-S	ENSG00000176490.5	ENSMUSG00000043670.4	DIRAS1	Diras1	1C	1C	1	0	65.2841	1.09
H-S	ENSG00000021762.20	ENSMUSG00000037606.18	OSBPL5	Osbpl5	1C	1C	0	0	99.7473	7.1672
H-S	ENSG00000149418.11	ENSMUSG00000031995.9	ST14	St14	1C	1C	1	0	81.8952	3.4848
H-S	ENSG00000213463.5	ENSMUSG00000090935.10	SYNJ2BP	Synj2bp	1C	1C	1	0	51.4753	7.3842
H-S	ENSG00000118402.6	ENSMUSG00000032262.13	ELOVL4	Elovl4	1C	1C	1	0	100.4469	0.8169
H-S	ENSG00000135916.16	ENSMUSG00000026223.15	ITM2C	Itm2c	1C	1C	0	0	500.8967	3.8922
H-S	ENSG00000183324.11	ENSMUSG00000074269.10	REC114	Rec114	1C	1C	0	0	508.6962	7.0611
H-S	ENSG00000058600.16	ENSMUSG00000030880.14	POLR3E	Polr3e	1C	1C	0	0	103.0628	4.827
H-S	ENSG00000179041.4	ENSMUSG00000061024.8	RRS1	Rrs1	1C	1C	1	0	57.1294	4.8418
H-S	ENSG00000160282.15	ENSMUSG00000001155.13	FTCD	Ftcd	1C	1C	1	0	262.3423	0.0
H-S	ENSG00000157978.12	ENSMUSG00000037295.7	LDLRAP1	Ldlrap1	1C	1C	1	1	268.8491	6.4283
H-S	ENSG00000125898.13	ENSMUSG00000027459.16	FAM110A	Fam110a	1C	1C	1	0	94.1349	0.2713
H-S	ENSG00000140650.13	ENSMUSG00000022711.16	PMM2	Pmm2	1C	1C	1	0	51.3854	3.8102
H-S	ENSG00000105289.15	ENSMUSG00000034917.8	TJP3	Tjp3	1C	1C	0	0	107.6904	0.0833
H-S	ENSG00000183044.12	ENSMUSG00000057880.12	ABAT	Abat	1C	1C	0	0	98.5797	7.0383
H-S	ENSG00000205268.11	ENSMUSG00000069094.12	PDE7A	Pde7a	1C	1C	1	0	91.6774	0.3259
H-S	ENSG00000107295.10	ENSMUSG00000028488.15	SH3GL2	Sh3gl2	1C	1C	0	0	71.4496	8.138
H-S	ENSG00000028116.18	ENSMUSG00000064090.14	VRK2	Vrk2	1C	1C	0	0	50.5459	4.4387
H-S	ENSG00000136045.12	ENSMUSG00000001785.13	PWP1	Pwp1	1C	1C	0	0	244.9696	3.3054
H-S	ENSG00000163710.9	ENSMUSG00000015354.8	PCOLCE2	Pcolce2	1C	1C	1	0	98.7405	2.5746
H-S	ENSG00000164626.9	ENSMUSG00000023243.9	KCNK5	Kcnk5	1C	1C	1	0	98.5946	0.7577
H-S	ENSG00000063660.9	ENSMUSG00000034220.7	GPC1	Gpc1	1C	1C	0	0	50.9981	8.2143
H-S	ENSG00000167005.14	ENSMUSG00000031754.10	NUDT21	Nudt21	1C	1C	0	0	118.3935	4.2291
H-S	ENSG00000123094.16	ENSMUSG00000030259.12	RASSF8	Rassf8	1C	1C	1	1	74.2228	5.7666
H-S	ENSG00000114904.13	ENSMUSG00000021918.10	NEK4	Nek4	1C	1C	0	0	92.3629	9.2491
H-S	ENSG00000071539.14	ENSMUSG00000021569.10	TRIP13	Trip13	1C	1C	0	0	108.9251	7.8378
H-S	ENSG00000166900.17	ENSMUSG00000041488.16	STX3	Stx3	1C	1C	0	0	149.4891	3.747
H-S	ENSG00000180329.14	ENSMUSG00000020925.16	CCDC43	Ccdc43	1C	1C	0	0	73.7908	0.2107
H-S	ENSG00000105372.8	ENSMUSG00000040952.16	RPS19	Rps19	1C	1C	1	0	186.5719	7.8438
H-S	ENSG00000119938.9	ENSMUSG00000067279.3	PPP1R3C	Ppp1r3c	1C	1C	1	0	208.4312	0.1461
H-S	ENSG00000125835.20	ENSMUSG00000027404.15	SNRPB	Snrpb	1C	1C	0	0	69.6343	5.2994
H-S	ENSG00000175183.10	ENSMUSG00000020186.7	CSRP2	Csrp2	1C	1C	0	0	387.1263	4.4078
H-S	ENSG00000076321.11	ENSMUSG00000026705.16	KLHL20	Klhl20	1C	1C	0	0	102.443	5.4283
H-S	ENSG00000128789.21	ENSMUSG00000024537.5	PSMG2	Psmg2	1C	1C	0	0	71.0535	0.4924
H-S	ENSG00000167315.18	ENSMUSG00000036880.10	ACAA2	Acaa2	1C	1C	0	1	88.9487	5.9361
H-S	ENSG00000065308.5	ENSMUSG00000041779.5	TRAM2	Tram2	1C	1C	1	0	180.116	6.3106
H-S	ENSG00000131373.15	ENSMUSG00000021884.18	HACL1	Hacl1	1C	1C	0	0	50.0197	0.8508
H-S	ENSG00000116729.14	ENSMUSG00000028173.10	WLS	Wls	1C	1C	1	0	452.7322	9.4882
H-S	ENSG00000175137.11	ENSMUSG00000013646.17	SH3BP5L	Sh3bp5l	1C	1C	0	0	72.7804	0.2563
H-S	ENSG00000187546.14	ENSMUSG00000050103.18	AGMO	Agmo	1C	1C	1	0	136.7112	0.0
H-S	ENSG00000165623.10	ENSMUSG00000026668.10	UCMA	Ucma	1C	1C	0	0	85.901	0.4701
H-S	ENSG00000141540.11	ENSMUSG00000034714.9	TTYH2	Ttyh2	1C	1C	0	0	118.9964	2.2519
H-S	ENSG00000148339.13	ENSMUSG00000026819.15	SLC25A25	Slc25a25	1C	1C	0	0	56.3208	7.0743
H-S	ENSG00000172456.18	ENSMUSG00000028573.18	FGGY	Fggy	1C	1C	0	0	225.8117	0.0649
H-S	ENSG00000131844.17	ENSMUSG00000021646.9	MCCC2	Mccc2	1C	1C	0	0	69.6907	2.2312
H-S	ENSG00000116161.18	ENSMUSG00000014226.10	CACYBP	Cacybp	1C	1C	1	0	54.1079	6.5553
H-S	ENSG00000137563.13	ENSMUSG00000073987.4	GGH	Ggh	1C	1C	0	0	94.8185	0.2532
H-S	ENSG00000109458.9	ENSMUSG00000031714.9	GAB1	Gab1	1C	1C	1	0	219.1892	3.1799
H-S	ENSG00000115073.8	ENSMUSG00000037351.9	ACTR1B	Actr1b	1C	1C	0	0	123.9159	6.7412
H-S	ENSG00000149557.14	ENSMUSG00000032118.16	FEZ1	Fez1	1C	1C	0	0	57.6878	0.131
H-S	ENSG00000139835.14	ENSMUSG00000038515.10	GRTP1	Grtp1	1C	1C	1	0	358.9982	1.1139
H-S	ENSG00000179632.10	ENSMUSG00000022553.16	MAF1	Maf1	1C	1C	0	0	80.6853	3.2046
H-S	ENSG00000136986.10	ENSMUSG00000022365.6	DERL1	Derl1	1C	1C	0	0	58.8438	7.8814
H-S	ENSG00000116266.11	ENSMUSG00000027882.18	STXBP3	Stxbp3	1C	1C	0	0	108.1165	8.4267
H-S	ENSG00000164300.17	ENSMUSG00000021703.9	SERINC5	Serinc5	1C	1C	0	0	94.8474	3.404
H-S	ENSG00000101670.12	ENSMUSG00000053846.5	LIPG	Lipg	1C	1C	0	0	140.8486	0.0478
H-S	ENSG00000088448.14	ENSMUSG00000031508.14	ANKRD10	Ankrd10	1C	1C	0	0	180.9205	1.0259
H-S	ENSG00000064419.14	ENSMUSG00000012535.14	TNPO3	Tnpo3	1C	1C	1	0	322.8932	5.9577
H-S	ENSG00000136014.12	ENSMUSG00000020020.8	USP44	Usp44	1C	1C	1	0	73.0108	1.3114
H-S	ENSG00000147852.17	ENSMUSG00000024924.14	VLDLR	Vldlr	1C	1C	0	0	72.7517	0.8793
H-S	ENSG00000100347.15	ENSMUSG00000022437.7	SAMM50	Samm50	1C	1C	0	0	52.7539	5.1753
H-S	ENSG00000096401.8	ENSMUSG00000023932.9	CDC5L	Cdc5l	1C	1C	1	0	102.507	5.532
H-S	ENSG00000141580.16	ENSMUSG00000025173.13	WDR45B	Wdr45b	1C	1C	1	0	358.2719	3.3742
H-S	ENSG00000175895.4	ENSMUSG00000049969.3	PLEKHF2	Plekhf2	1C	1C	1	0	275.7398	2.7476
H-S	ENSG00000180957.19	ENSMUSG00000050017.11	PITPNB	Pitpnb	1C	1C	0	0	230.546	0.3417
H-S	ENSG00000081760.17	ENSMUSG00000029482.4	AACS	Aacs	1C	1C	0	0	109.3639	1.1963
H-S	ENSG00000143819.13	ENSMUSG00000038776.13	EPHX1	Ephx1	1C	1C	0	0	54.9012	0.0
H-S	ENSG00000171703.17	ENSMUSG00000059540.15	TCEA2	Tcea2	1C	1C	1	0	50.066	4.3427
H-S	ENSG00000213593.10	ENSMUSG00000050043.16	TMX2	Tmx2	1C	1C	0	0	100.1029	0.9628
H-S	ENSG00000108852.16	ENSMUSG00000017314.12	MPP2	Mpp2	1C	1C	1	0	215.8277	0.1233
H-S	ENSG00000151502.11	ENSMUSG00000031988.10	VPS26B	Vps26b	1C	1C	0	0	67.1076	0.6685
H-S	ENSG00000155893.13	ENSMUSG00000043587.15	PXYLP1	Pxylp1	1C	1C	1	0	146.2004	0.62
H-S	ENSG00000122584.13	ENSMUSG00000046178.3	NXPH1	Nxph1	1C	1C	1	0	87.9081	0.9529
H-S	ENSG00000133731.10	ENSMUSG00000027531.16	IMPA1	Impa1	1C	1C	0	0	84.0574	0.4609
H-S	ENSG00000164209.17	ENSMUSG00000024259.9	SLC25A46	Slc25a46	1C	1C	0	0	138.7472	4.7837
H-S	ENSG00000107341.5	ENSMUSG00000036241.3	UBE2R2	Ube2r2	1C	1C	1	0	104.618	8.4708
H-S	ENSG00000176485.13	ENSMUSG00000060675.13	PLAAT3	Plaat3	1C	1C	0	0	55.5074	0.0
H-S	ENSG00000205758.12	ENSMUSG00000058240.14	CRYZL1	Cryzl1	1C	1C	0	0	73.4783	5.2523
H-S	ENSG00000138030.13	ENSMUSG00000029162.15	KHK	Khk	1C	1C	0	0	57.7303	0.3959
H-S	ENSG00000105552.15	ENSMUSG00000030826.19	BCAT2	Bcat2	1C	1C	0	0	65.5062	2.1721
H-S	ENSG00000182544.9	ENSMUSG00000045665.5	MFSD5	Mfsd5	1C	1C	0	0	60.5399	4.5881
H-S	ENSG00000130733.11	ENSMUSG00000032182.15	YIPF2	Yipf2	1C	1C	0	0	52.346	4.4428
H-S	ENSG00000248485.2	ENSMUSG00000038370.6	PCP4L1	Pcp4l1	1C	1C	0	0	1289.0986	0.376
H-S	ENSG00000175768.13	ENSMUSG00000078713.8	TOMM5	Tomm5	1C	1C	1	0	123.9337	0.0
H-S	ENSG00000063177.13	ENSMUSG00000059070.16	RPL18	Rpl18	1C	1C	0	0	109.6644	5.6504
H-S	ENSG00000105865.11	ENSMUSG00000020648.3	DUS4L	Dus4l	1C	1C	1	0	65.5575	7.5197
H-S	ENSG00000144118.14	ENSMUSG00000004451.14	RALB	Ralb	1C	1C	0	0	122.1004	0.3455
H-S	ENSG00000174177.13	ENSMUSG00000049482.16	CTU2	Ctu2	1C	1C	0	0	177.5589	5.2287
H-S	ENSG00000115526.11	ENSMUSG00000026080.13	CHST10	Chst10	1C	1C	1	0	62.5826	2.1376
H-S	ENSG00000065268.11	ENSMUSG00000035754.8	WDR18	Wdr18	1C	1C	0	0	62.6912	7.3988
H-S	ENSG00000171503.13	ENSMUSG00000027809.14	ETFDH	Etfdh	1C	1C	0	0	53.1608	1.3412
H-S	ENSG00000132386.11	ENSMUSG00000000753.15	SERPINF1	Serpinf1	1C	1C	0	0	99.3212	0.0
H-S	ENSG00000064655.19	ENSMUSG00000017897.18	EYA2	Eya2	1C	1C	0	0	160.1387	0.0809
H-S	ENSG00000070882.13	ENSMUSG00000029822.15	OSBPL3	Osbpl3	1C	1C	0	0	54.1626	1.2491
H-S	ENSG00000134330.19	ENSMUSG00000062054.7	IAH1	Iah1	1C	1C	0	0	125.4952	2.6056
H-S	ENSG00000032389.13	ENSMUSG00000036613.8	EIPR1	Eipr1	1C	1C	1	0	240.6499	8.7147
H-S	ENSG00000155275.19	ENSMUSG00000029097.11	TRMT44	Trmt44	1C	1C	1	0	325.1216	1.5255
H-S	ENSG00000140092.15	ENSMUSG00000021186.9	FBLN5	Fbln5	1C	1C	0	0	113.0287	2.2376
H-S	ENSG00000156136.10	ENSMUSG00000029366.10	DCK	Dck	1C	1C	0	0	51.413	1.049
H-S	ENSG00000085449.15	ENSMUSG00000073643.11	WDFY1	Wdfy1	1C	1C	0	0	461.9413	8.0152
H-S	ENSG00000074071.15	ENSMUSG00000038880.13	MRPS34	Mrps34	1C	1C	0	0	52.9515	1.0384
H-S	ENSG00000235162.9	ENSMUSG00000087651.3	C12orf75	1500009L16Rik	1C	1C	0	0	166.1388	0.0
H-S	ENSG00000181915.5	ENSMUSG00000057134.6	ADO	Ado	1C	1C	1	0	74.7922	2.7368
H-S	ENSG00000117000.9	ENSMUSG00000049878.13	RLF	Rlf	1C	1C	1	0	165.0782	8.8477
H-S	ENSG00000163947.12	ENSMUSG00000021895.10	ARHGEF3	Arhgef3	1C	1C	1	0	71.4118	5.1537
H-S	ENSG00000116791.14	ENSMUSG00000028199.18	CRYZ	Cryz	1C	1C	1	0	221.5652	1.5766
H-S	ENSG00000180228.14	ENSMUSG00000002731.6	PRKRA	Prkra	1C	1C	0	0	118.2195	1.5996
H-S	ENSG00000166484.20	ENSMUSG00000001034.17	MAPK7	Mapk7	1C	1C	1	0	76.1976	6.0082
H-S	ENSG00000117691.10	ENSMUSG00000037499.9	NENF	Nenf	1C	1C	0	0	51.282	0.3397
H-S	ENSG00000174695.10	ENSMUSG00000012422.14	TMEM167A	Tmem167	1C	1C	0	0	83.5523	2.2062
H-S	ENSG00000198130.16	ENSMUSG00000041426.12	HIBCH	Hibch	1C	1C	0	0	96.0173	1.2929
H-S	ENSG00000170266.16	ENSMUSG00000045594.10	GLB1	Glb1	1C	1C	0	0	51.2221	4.8795
H-S	ENSG00000136918.8	ENSMUSG00000035295.10	WDR38	Wdr38	1C	1C	0	1	59.3502	1.7732
H-S	ENSG00000164920.10	ENSMUSG00000022330.5	OSR2	Osr2	1C	1C	1	0	74.2462	5.5251
H-S	ENSG00000111727.12	ENSMUSG00000020246.13	HCFC2	Hcfc2	1C	1C	1	0	53.431	6.0709
H-S	ENSG00000144048.10	ENSMUSG00000030002.15	DUSP11	Dusp11	1C	1C	0	1	89.6234	4.3925
H-S	ENSG00000086062.13	ENSMUSG00000028413.13	B4GALT1	B4galt1	1C	1C	0	0	155.6749	1.6611
H-S	ENSG00000175449.14	ENSMUSG00000043190.14	RFESD	Rfesd	1C	1C	0	0	51.2315	8.7838
H-S	ENSG00000112679.15	ENSMUSG00000069255.13	DUSP22	Dusp22	1C	1C	0	0	347.529	1.2885
H-S	ENSG00000188042.8	ENSMUSG00000049866.12	ARL4C	Arl4c	1C	1C	1	0	128.7341	0.0498
H-S	ENSG00000164039.15	ENSMUSG00000028167.15	BDH2	Bdh2	1C	1C	0	0	91.6362	0.0
H-S	ENSG00000122035.7	ENSMUSG00000029641.8	RASL11A	Rasl11a	1C	1C	0	0	184.0225	0.0
H-S	ENSG00000137767.14	ENSMUSG00000005803.14	SQOR	Sqor	1C	1C	0	0	195.1669	1.7159
H-S	ENSG00000243789.11	ENSMUSG00000098789.7	JMJD7	Jmjd7	1C	1C	0	0	51.5103	0.0
H-S	ENSG00000137831.15	ENSMUSG00000034485.10	UACA	Uaca	1C	1C	1	0	50.286	1.4543
H-S	ENSG00000179151.13	ENSMUSG00000038957.13	EDC3	Edc3	1C	1C	0	0	89.1363	0.2525
H-S	ENSG00000148331.12	ENSMUSG00000039483.10	ASB6	Asb6	1C	1C	1	0	97.4625	0.2153
H-S	ENSG00000136436.15	ENSMUSG00000006056.13	CALCOCO2	Calcoco2	1C	1C	0	0	132.983	0.0
H-S	ENSG00000166479.10	ENSMUSG00000024614.7	TMX3	Tmx3	1C	1C	0	0	156.7097	9.0043
H-S	ENSG00000116096.6	ENSMUSG00000033735.9	SPR	Spr	1C	1C	0	0	152.0383	2.6305
H-S	ENSG00000163900.11	ENSMUSG00000022856.9	TMEM41A	Tmem41a	1C	1C	0	0	77.6343	0.0
H-S	ENSG00000130517.14	ENSMUSG00000056204.8	PGPEP1	Pgpep1	1C	1C	1	0	150.8236	8.5381
H-S	ENSG00000163808.17	ENSMUSG00000036768.6	KIF15	Kif15	1C	1C	0	0	55.9828	7.4314
H-S	ENSG00000143195.13	ENSMUSG00000040612.13	ILDR2	Ildr2	1C	1C	1	0	56.5731	0.0233
H-S	ENSG00000189114.8	ENSMUSG00000057667.7	BLOC1S3	Bloc1s3	1C	1C	1	0	87.3422	0.6725
H-S	ENSG00000173559.15	ENSMUSG00000026107.11	NABP1	Nabp1	1C	1C	0	0	53.6472	6.3847
H-S	ENSG00000084764.12	ENSMUSG00000029166.14	MAPRE3	Mapre3	1C	1C	0	0	51.9439	4.151
H-S	ENSG00000137168.8	ENSMUSG00000024007.15	PPIL1	Ppil1	1C	1C	0	0	147.3042	3.5012
H-S	ENSG00000070808.17	ENSMUSG00000024617.16	CAMK2A	Camk2a	1C	1C	1	0	72.059	0.1706
H-S	ENSG00000149182.15	ENSMUSG00000027255.14	ARFGAP2	Arfgap2	1C	1C	0	0	120.5372	5.0861
H-S	ENSG00000181754.7	ENSMUSG00000050947.9	AMIGO1	Amigo1	1C	1C	1	0	78.128	1.4715
H-S	ENSG00000196663.16	ENSMUSG00000021275.16	TECPR2	Tecpr2	1C	1C	1	0	119.4392	2.2811
H-S	ENSG00000171421.13	ENSMUSG00000021607.9	MRPL36	Mrpl36	1C	1C	0	0	68.9571	9.601
H-S	ENSG00000274523.5	ENSMUSG00000061979.8	RCC1L	Rcc1l	1C	1C	1	0	58.6208	0.2986
H-S	ENSG00000085871.9	ENSMUSG00000074604.9	MGST2	Mgst2	1C	1C	0	0	70.5811	0.0
H-S	ENSG00000131871.15	ENSMUSG00000075701.9	SELENOS	Selenos	1C	1C	0	0	89.8095	0.1671
H-S	ENSG00000164949.8	ENSMUSG00000028214.13	GEM	Gem	1C	1C	0	0	69.8093	1.6102
H-S	ENSG00000225663.8	ENSMUSG00000061111.8	MCRIP1	Mcrip1	1C	1C	0	0	51.3924	0.0
H-S	ENSG00000113396.13	ENSMUSG00000024600.8	SLC27A6	Slc27a6	1C	1C	0	0	107.3512	3.1488
H-S	ENSG00000120051.15	ENSMUSG00000046585.9	CFAP58	Cfap58	1C	1C	1	0	261.2021	3.2854
H-S	ENSG00000144642.22	ENSMUSG00000039607.16	RBMS3	Rbms3	1C	1C	1	1	68.2964	0.1486
H-S	ENSG00000118655.7	ENSMUSG00000027845.15	DCLRE1B	Dclre1b	1C	1C	1	0	70.1909	3.8763
H-S	ENSG00000091732.17	ENSMUSG00000039130.18	ZC3HC1	Zc3hc1	1C	1C	0	0	68.0189	0.3487
H-S	ENSG00000171951.5	ENSMUSG00000050711.7	SCG2	Scg2	1C	1C	1	0	74.6386	0.8174
H-S	ENSG00000214960.11	ENSMUSG00000043153.6	CRPPA	Crppa	1C	1C	0	0	124.1988	0.5524
H-S	ENSG00000273079.7	ENSMUSG00000030209.14	GRIN2B	Grin2b	1C	1C	1	0	61.2148	2.3024
H-S	ENSG00000144567.11	ENSMUSG00000049339.16	RETREG2	Retreg2	1C	1C	0	0	72.4882	5.2979
H-S	ENSG00000182158.16	ENSMUSG00000038648.5	CREB3L2	Creb3l2	1C	1C	0	0	94.0309	1.8056
H-S	ENSG00000164638.11	ENSMUSG00000050822.11	SLC29A4	Slc29a4	1C	1C	0	0	56.9846	0.4139
H-S	ENSG00000116525.14	ENSMUSG00000041000.8	TRIM62	Trim62	1C	1C	1	0	72.2538	1.8236
H-S	ENSG00000166224.17	ENSMUSG00000020097.14	SGPL1	Sgpl1	1C	1C	0	0	55.7312	0.4865
H-S	ENSG00000065457.11	ENSMUSG00000031949.17	ADAT1	Adat1	1C	1C	0	0	167.9858	8.9141
H-S	ENSG00000205707.11	ENSMUSG00000040370.13	ETFRF1	Etfrf1	1C	1C	0	0	88.0397	1.5149
H-S	ENSG00000163638.13	ENSMUSG00000030022.14	ADAMTS9	Adamts9	1C	1C	0	0	249.3243	0.7512
H-S	ENSG00000198178.11	ENSMUSG00000030147.12	CLEC4C	Clec4b1	1C	1C	0	0	81.9595	0.0
H-S	ENSG00000151327.13	ENSMUSG00000095595.2	FAM177A1	Fam177a	1C	1C	0	0	65.1164	0.7492
H-S	ENSG00000070367.16	ENSMUSG00000061244.14	EXOC5	Exoc5	1C	1C	1	0	115.1592	8.9273
H-S	ENSG00000080007.8	ENSMUSG00000070291.4	DDX43	Ddx43	1C	1C	0	0	222.0407	0.0
H-S	ENSG00000174498.14	ENSMUSG00000032394.6	IGDCC3	Igdcc3	1C	1C	0	0	55.875	0.0
H-S	ENSG00000084731.15	ENSMUSG00000020668.10	KIF3C	Kif3c	1C	1C	1	0	65.8431	0.9021
H-S	ENSG00000150867.14	ENSMUSG00000026737.12	PIP4K2A	Pip4k2a	1C	1C	0	0	137.9142	4.276
H-S	ENSG00000105048.18	ENSMUSG00000064179.13	TNNT1	Tnnt1	1C	1C	1	0	208.5489	0.3085
H-S	ENSG00000116786.13	ENSMUSG00000028917.14	PLEKHM2	Plekhm2	1C	1C	1	0	229.0872	5.1132
H-S	ENSG00000173890.17	ENSMUSG00000037661.14	GPR160	Gpr160	1C	1C	0	0	79.1335	0.9115
H-S	ENSG00000171169.9	ENSMUSG00000039164.2	NAIF1	Naif1	1C	1C	1	0	55.6837	1.5995
H-S	ENSG00000167034.10	ENSMUSG00000022061.8	NKX3-1	Nkx3-1	1C	1C	1	0	121.5231	0.0
H-S	ENSG00000113356.13	ENSMUSG00000035834.11	POLR3G	Polr3g	1C	1C	0	1	57.4063	4.6804
H-S	ENSG00000136848.18	ENSMUSG00000026883.17	DAB2IP	Dab2ip	1C	1C	0	0	190.0271	3.5358
H-S	ENSG00000187239.17	ENSMUSG00000075415.13	FNBP1	Fnbp1	1C	1C	0	0	74.9664	5.4671
H-S	ENSG00000021826.18	ENSMUSG00000025991.8	CPS1	Cps1	1C	1C	0	0	61.5476	1.9924
H-S	ENSG00000130382.9	ENSMUSG00000024212.9	MLLT1	Mllt1	1C	1C	0	0	126.9554	5.1751
H-S	ENSG00000109452.13	ENSMUSG00000037940.17	INPP4B	Inpp4b	1C	1C	1	0	91.2472	0.0
H-S	ENSG00000138079.14	ENSMUSG00000024131.8	SLC3A1	Slc3a1	1C	1C	0	0	149.9384	1.5163
H-S	ENSG00000054282.16	ENSMUSG00000026504.17	SDCCAG8	Sdccag8	1C	1C	0	0	176.3929	4.4456
H-S	ENSG00000104147.9	ENSMUSG00000072980.3	OIP5	Oip5	1C	1C	0	0	110.6203	8.5385
H-S	ENSG00000047662.5	ENSMUSG00000015879.8	FAM184B	Fam184b	1C	1C	1	0	95.7584	0.0317
H-S	ENSG00000101443.18	ENSMUSG00000017723.11	WFDC2	Wfdc2	1C	1C	0	0	89.8714	0.0
H-S	ENSG00000167552.15	ENSMUSG00000072235.6	TUBA1A	Tuba1a	1C	1C	0	0	64.2157	1.0444
H-S	ENSG00000164284.15	ENSMUSG00000024580.8	GRPEL2	Grpel2	1C	1C	1	1	56.6162	5.5808
H-S	ENSG00000072736.19	ENSMUSG00000031902.10	NFATC3	Nfatc3	1C	1C	0	0	91.2942	7.1749
H-S	ENSG00000176532.4	ENSMUSG00000045725.5	PRR15	Prr15	1C	1C	1	0	808.7997	3.9173
H-S	ENSG00000137166.17	ENSMUSG00000023991.16	FOXP4	Foxp4	1C	1C	0	0	61.9064	3.0553
H-S	ENSG00000163378.14	ENSMUSG00000035245.12	EOGT	Eogt	1C	1C	0	0	103.4483	9.6304
H-S	ENSG00000168884.15	ENSMUSG00000059866.13	TNIP2	Tnip2	1C	1C	0	0	70.0731	0.0
H-S	ENSG00000148123.15	ENSMUSG00000063446.4	PLPPR1	Plppr1	1C	1C	0	0	152.0313	0.0
H-S	ENSG00000147408.15	ENSMUSG00000036356.15	CSGALNACT1	Csgalnact1	1C	1C	1	0	187.8489	0.0
H-S	ENSG00000115687.14	ENSMUSG00000026274.11	PASK	Pask	1C	1C	1	0	146.534	3.1332
H-S	ENSG00000141101.13	ENSMUSG00000003848.14	NOB1	Nob1	1C	1C	1	0	234.0583	7.6772
H-S	ENSG00000154114.13	ENSMUSG00000037287.15	TBCEL	Tbcel	1C	1C	1	0	66.5567	0.564
H-S	ENSG00000138617.16	ENSMUSG00000032392.11	PARP16	Parp16	1C	1C	0	0	217.0022	4.2547
H-S	ENSG00000185437.15	ENSMUSG00000040666.19	SH3BGR	Sh3bgr	1C	1C	0	0	52.3927	0.188
H-S	ENSG00000160190.14	ENSMUSG00000024036.16	SLC37A1	Slc37a1	1C	1C	1	0	80.5202	0.3238
H-S	ENSG00000163377.16	ENSMUSG00000046500.8	TAFA4	Tafa4	1C	1C	0	1	187.4527	9.5275
H-S	ENSG00000123143.13	ENSMUSG00000057672.16	PKN1	Pkn1	1C	1C	0	0	102.4953	2.186
H-S	ENSG00000106012.18	ENSMUSG00000036555.14	IQCE	Iqce	1C	1C	0	0	76.6828	3.1662
H-S	ENSG00000145246.14	ENSMUSG00000046808.17	ATP10D	Atp10d	1C	1C	1	0	51.9483	0.0326
H-S	ENSG00000139182.15	ENSMUSG00000008153.12	CLSTN3	Clstn3	1C	1C	0	0	92.2485	0.4757
H-S	ENSG00000109927.11	ENSMUSG00000037705.13	TECTA	Tecta	1C	1C	0	0	171.6922	0.0
H-S	ENSG00000131748.16	ENSMUSG00000018167.10	STARD3	Stard3	1C	1C	0	0	86.3453	1.1318
H-S	ENSG00000148053.18	ENSMUSG00000055254.15	NTRK2	Ntrk2	1C	1C	1	0	69.6665	0.2605
H-S	ENSG00000164900.5	ENSMUSG00000067724.5	GBX1	Gbx1	1C	1C	1	0	51.3089	0.0573
H-S	ENSG00000066117.15	ENSMUSG00000023018.5	SMARCD1	Smarcd1	1C	1C	0	0	119.911	3.6467
H-S	ENSG00000049860.14	ENSMUSG00000021665.9	HEXB	Hexb	1C	1C	0	0	187.7618	0.8926
H-S	ENSG00000132950.19	ENSMUSG00000040123.17	ZMYM5	Zmym5	1C	1C	1	0	86.0688	2.8256
H-S	ENSG00000171206.15	ENSMUSG00000025034.9	TRIM8	Trim8	1C	1C	1	0	121.8296	2.1836
H-S	ENSG00000007237.19	ENSMUSG00000033066.15	GAS7	Gas7	1C	1C	0	0	108.5238	0.9912
H-S	ENSG00000171475.14	ENSMUSG00000038013.14	WIPF2	Wipf2	1C	1C	1	1	185.1891	8.6376
H-S	ENSG00000213672.8	ENSMUSG00000032598.8	NCKIPSD	Nckipsd	1C	1C	0	0	57.9586	0.0
H-S	ENSG00000103196.12	ENSMUSG00000031825.16	CRISPLD2	Crispld2	1C	1C	0	0	97.6483	0.6137
H-S	ENSG00000066827.16	ENSMUSG00000022335.17	ZFAT	Zfat	1C	1C	0	0	63.4342	6.1955
H-S	ENSG00000122550.18	ENSMUSG00000028986.12	KLHL7	Klhl7	1C	1C	0	0	289.1437	0.6142
H-S	ENSG00000175707.10	ENSMUSG00000037600.16	KDF1	Kdf1	1C	1C	1	0	69.4051	4.683
H-S	ENSG00000148143.13	ENSMUSG00000060206.11	ZNF462	Zfp462	1C	1C	1	0	75.2215	0.1673
H-S	ENSG00000114541.15	ENSMUSG00000030064.16	FRMD4B	Frmd4b	1C	1C	1	1	122.2949	0.2462
H-S	ENSG00000140955.11	ENSMUSG00000024266.8	ADAD2	Adad2	1C	1C	0	0	99.0924	5.4832
H-S	ENSG00000152580.9	ENSMUSG00000036334.12	IGSF10	Igsf10	1C	1C	1	0	164.6876	0.0
H-S	ENSG00000176571.12	ENSMUSG00000073991.4	CNBD1	Cnbd1	1C	1C	1	0	54.9531	0.9894
H-S	ENSG00000153347.10	ENSMUSG00000109228.2	FAM81B	Fam81b	1C	1C	0	0	61.9869	1.5921
H-S	ENSG00000134516.19	ENSMUSG00000020143.15	DOCK2	Dock2	1C	1C	0	0	68.0959	4.6507
H-S	ENSG00000139263.12	ENSMUSG00000020105.9	LRIG3	Lrig3	1C	1C	1	0	85.9401	4.0335
H-S	ENSG00000104611.12	ENSMUSG00000053886.4	SH2D4A	Sh2d4a	1C	1C	1	0	464.6147	0.0
H-S	ENSG00000078725.13	ENSMUSG00000028351.5	BRINP1	Brinp1	1C	1C	1	0	126.6275	0.0
H-S	ENSG00000131773.14	ENSMUSG00000022332.8	KHDRBS3	Khdrbs3	1C	1C	0	0	136.7483	9.3047
H-S	ENSG00000164113.11	ENSMUSG00000027719.15	ADAD1	Adad1	1C	1C	0	0	339.7349	0.0
H-S	ENSG00000182054.10	ENSMUSG00000030541.16	IDH2	Idh2	1C	1C	0	0	116.6059	0.4019
H-S	ENSG00000062598.18	ENSMUSG00000017670.16	ELMO2	Elmo2	1C	1C	0	0	313.0854	1.4908
H-S	ENSG00000095383.20	ENSMUSG00000039813.14	TBC1D2	Tbc1d2	1C	1C	0	0	74.8254	0.163
H-S	ENSG00000162702.8	ENSMUSG00000041483.14	ZNF281	Zfp281	1C	1C	1	1	153.4821	4.8941
H-S	ENSG00000198648.11	ENSMUSG00000027030.15	STK39	Stk39	1C	1C	0	1	120.6106	6.0793
H-S	ENSG00000131730.16	ENSMUSG00000021622.3	CKMT2	Ckmt2	1C	1C	0	0	87.9765	0.0
H-S	ENSG00000106772.19	ENSMUSG00000039126.10	PRUNE2	Prune2	1C	1C	1	0	98.7908	0.0678
H-S	ENSG00000138074.15	ENSMUSG00000006641.12	SLC5A6	Slc5a6	1C	1C	0	0	66.9015	7.5373
H-S	ENSG00000136875.13	ENSMUSG00000066148.3	PRPF4	Prpf4	1C	1C	1	0	78.809	5.8791
H-S	ENSG00000138642.16	ENSMUSG00000029798.11	HERC6	Herc6	1C	1C	1	0	398.798	0.0529
H-S	ENSG00000167363.14	ENSMUSG00000025175.12	FN3K	Fn3k	1C	1C	0	0	63.0382	0.0
H-S	ENSG00000118898.16	ENSMUSG00000039457.4	PPL	Ppl	1C	1C	1	0	179.0714	0.8312
H-S	ENSG00000172057.10	ENSMUSG00000038150.7	ORMDL3	Ormdl3	1C	1C	0	0	79.8299	0.1719
H-S	ENSG00000101442.10	ENSMUSG00000037761.16	ACTR5	Actr5	1C	1C	0	0	50.1046	1.6134
H-S	ENSG00000175906.5	ENSMUSG00000034936.2	ARL4D	Arl4d	1C	1C	1	0	124.9101	7.2479
H-S	ENSG00000010256.11	ENSMUSG00000025651.14	UQCRC1	Uqcrc1	1C	1C	0	0	90.5276	1.6019
H-S	ENSG00000058056.10	ENSMUSG00000056900.13	USP13	Usp13	1C	1C	1	1	99.3241	3.6932
H-S	ENSG00000169427.8	ENSMUSG00000036760.7	KCNK9	Kcnk9	1C	1C	1	0	114.9057	0.0572
H-S	ENSG00000092203.15	ENSMUSG00000016831.12	TOX4	Tox4	1C	1C	0	0	132.3279	9.3803
H-S	ENSG00000159399.10	ENSMUSG00000000628.10	HK2	Hk2	1C	1C	0	0	54.4146	2.151
H-S	ENSG00000155465.20	ENSMUSG00000000958.10	SLC7A7	Slc7a7	1C	1C	0	0	268.3615	1.8973
H-S	ENSG00000185900.11	ENSMUSG00000037251.5	POMK	Pomk	1C	1C	1	0	150.4818	4.0358
H-S	ENSG00000165821.12	ENSMUSG00000049532.11	SALL2	Sall2	1C	1C	1	1	66.8108	6.4803
H-S	ENSG00000167566.17	ENSMUSG00000023009.14	NCKAP5L	Nckap5l	1C	1C	1	0	221.9184	0.2657
H-S	ENSG00000054967.13	ENSMUSG00000008318.10	RELT	Relt	1C	1C	0	0	56.2918	0.4729
H-S	ENSG00000111144.10	ENSMUSG00000015889.8	LTA4H	Lta4h	1C	1C	0	0	118.9018	0.5011
H-S	ENSG00000173786.17	ENSMUSG00000006782.16	CNP	Cnp	1C	1C	0	0	60.5648	0.7497
H-S	ENSG00000158941.17	ENSMUSG00000033712.6	CCAR2	Ccar2	1C	1C	0	0	97.1122	8.1755
H-S	ENSG00000177311.12	ENSMUSG00000040433.16	ZBTB38	Zbtb38	1C	1C	1	0	62.4221	0.5399
H-S	ENSG00000159596.7	ENSMUSG00000055900.14	TMEM69	Tmem69	1C	1C	0	0	113.1594	0.1014
H-S	ENSG00000174574.16	ENSMUSG00000023075.9	AKIRIN1	Akirin1	1C	1C	0	0	85.3642	5.9039
H-S	ENSG00000088836.14	ENSMUSG00000074796.10	SLC4A11	Slc4a11	1C	1C	0	0	105.8308	0.0
H-S	ENSG00000112759.19	ENSMUSG00000023942.15	SLC29A1	Slc29a1	1C	1C	0	0	447.7149	0.5646
H-S	ENSG00000123453.19	ENSMUSG00000009614.16	SARDH	Sardh	1C	1C	0	0	69.3882	0.0
H-S	ENSG00000174013.8	ENSMUSG00000035764.5	FBXO45	Fbxo45	1C	1C	1	0	154.147	4.151
H-S	ENSG00000154174.8	ENSMUSG00000022752.9	TOMM70	Tomm70a	1C	1C	0	0	206.2256	4.5691
H-S	ENSG00000109861.17	ENSMUSG00000030560.17	CTSC	Ctsc	1C	1C	1	0	177.2472	0.0
H-S	ENSG00000149600.12	ENSMUSG00000056941.17	COMMD7	Commd7	1C	1C	0	0	70.8575	1.542
H-S	ENSG00000160404.18	ENSMUSG00000009563.16	TOR2A	Tor2a	1C	1C	0	0	69.2007	8.2762
H-S	ENSG00000122299.12	ENSMUSG00000037965.14	ZC3H7A	Zc3h7a	1C	1C	0	0	113.0787	0.3722
H-S	ENSG00000152409.9	ENSMUSG00000021690.10	JMY	Jmy	1C	1C	1	1	128.9366	5.3803
H-S	ENSG00000154118.13	ENSMUSG00000025318.13	JPH3	Jph3	1C	1C	1	0	124.4055	4.0347
H-S	ENSG00000105963.15	ENSMUSG00000056413.16	ADAP1	Adap1	1C	1C	0	0	214.9226	0.9271
H-S	ENSG00000196511.15	ENSMUSG00000029735.17	TPK1	Tpk1	1C	1C	0	0	102.7316	8.7832
H-S	ENSG00000142684.9	ENSMUSG00000028840.10	ZNF593	Zfp593	1C	1C	0	0	295.4157	4.87
H-S	ENSG00000168246.6	ENSMUSG00000044949.4	UBTD2	Ubtd2	1C	1C	1	0	90.8656	5.9296
H-S	ENSG00000138036.18	ENSMUSG00000024253.9	DYNC2LI1	Dync2li1	1C	1C	0	0	92.644	4.0786
H-S	ENSG00000124104.19	ENSMUSG00000050373.13	SNX21	Snx21	1C	1C	1	0	102.5088	1.4924
H-S	ENSG00000099282.10	ENSMUSG00000037031.10	TSPAN15	Tspan15	1C	1C	0	0	55.4873	0.1095
H-S	ENSG00000113552.16	ENSMUSG00000052102.15	GNPDA1	Gnpda1	1C	1C	0	0	224.2745	2.1881
H-S	ENSG00000141873.11	ENSMUSG00000046822.13	SLC39A3	Slc39a3	1C	1C	0	0	96.6343	1.0757
H-S	ENSG00000168038.11	ENSMUSG00000040936.15	ULK4	Ulk4	1C	1C	0	0	176.6231	7.9765
H-S	ENSG00000112149.10	ENSMUSG00000015396.4	CD83	Cd83	1C	1C	1	0	183.2098	0.1999
H-S	ENSG00000183723.13	ENSMUSG00000096188.1	CMTM4	Cmtm4	1C	1C	0	0	302.0122	4.4448
H-S	ENSG00000035141.8	ENSMUSG00000057497.8	FAM136A	Fam136a	1C	1C	0	0	103.0185	1.9345
H-S	ENSG00000147324.11	ENSMUSG00000070056.6	MFHAS1	Mfhas1	1C	1C	1	0	138.8706	4.1227
H-S	ENSG00000130413.16	ENSMUSG00000031027.15	STK33	Stk33	1C	1C	0	0	50.7494	0.1041
H-S	ENSG00000104213.13	ENSMUSG00000031595.9	PDGFRL	Pdgfrl	1C	1C	0	0	101.1188	0.0
H-S	ENSG00000100304.13	ENSMUSG00000016757.11	TTLL12	Ttll12	1C	1C	0	0	118.4318	4.0633
H-S	ENSG00000183605.17	ENSMUSG00000063698.9	SFXN4	Sfxn4	1C	1C	0	0	50.2731	1.5576
H-S	ENSG00000148384.14	ENSMUSG00000026925.16	INPP5E	Inpp5e	1C	1C	0	0	73.8336	7.6677
H-S	ENSG00000001461.17	ENSMUSG00000028803.18	NIPAL3	Nipal3	1C	1C	0	0	97.9505	5.6368
H-S	ENSG00000134258.18	ENSMUSG00000051076.8	VTCN1	Vtcn1	1C	1C	0	0	77.6878	0.0759
H-S	ENSG00000162396.6	ENSMUSG00000043572.7	PARS2	Pars2	1C	1C	1	0	58.7908	7.1211
H-S	ENSG00000183185.9	ENSMUSG00000074991.5	GABRR3	Gabrr3	1C	1C	0	0	215.216	2.8958
H-S	ENSG00000080546.14	ENSMUSG00000038332.13	SESN1	Sesn1	1C	1C	1	0	56.2019	1.077
H-S	ENSG00000103005.12	ENSMUSG00000031792.15	USB1	Usb1	1C	1C	0	0	52.3424	4.3438
H-S	ENSG00000134864.11	ENSMUSG00000041625.15	GGACT	Ggact	1C	1C	1	0	126.429	5.8438
H-S	ENSG00000141401.12	ENSMUSG00000024525.7	IMPA2	Impa2	1C	1C	0	0	82.8379	2.9083
H-S	ENSG00000164929.17	ENSMUSG00000022296.9	BAALC	Baalc	1C	1C	1	0	85.4111	0.2261
H-S	ENSG00000198355.5	ENSMUSG00000035828.11	PIM3	Pim3	1C	1C	0	0	83.9272	2.3399
H-S	ENSG00000064652.11	ENSMUSG00000024535.16	SNX24	Snx24	1C	1C	0	0	108.6894	0.2077
H-S	ENSG00000107104.21	ENSMUSG00000032702.16	KANK1	Kank1	1C	1C	1	1	91.4139	8.938
H-S	ENSG00000169155.10	ENSMUSG00000026788.13	ZBTB43	Zbtb43	1C	1C	1	0	54.8657	8.1174
H-S	ENSG00000129197.15	ENSMUSG00000018449.12	RPAIN	Rpain	1C	1C	0	0	54.0305	6.7742
H-S	ENSG00000170852.12	ENSMUSG00000059486.11	KBTBD2	Kbtbd2	1C	1C	1	0	95.781	0.2046
H-S	ENSG00000186283.14	ENSMUSG00000060519.11	TOR3A	Tor3a	1C	1C	1	0	91.8275	1.2309
H-S	ENSG00000101331.17	ENSMUSG00000027474.13	CCM2L	Ccm2l	1C	1C	1	0	60.573	0.484
H-S	ENSG00000156265.16	ENSMUSG00000025610.7	MAP3K7CL	Map3k7cl	1C	1C	0	0	497.5952	5.0732
H-S	ENSG00000140297.13	ENSMUSG00000032226.5	GCNT3	Gcnt3	1C	1C	1	0	416.4248	0.3651
H-S	ENSG00000117479.15	ENSMUSG00000040918.12	SLC19A2	Slc19a2	1C	1C	1	0	191.9466	0.1252
H-S	ENSG00000169683.8	ENSMUSG00000025145.13	LRRC45	Lrrc45	1C	1C	0	0	54.4774	7.9031
H-S	ENSG00000178053.20	ENSMUSG00000048416.15	MLF1	Mlf1	1C	1C	0	0	71.9418	9.5774
H-S	ENSG00000163882.10	ENSMUSG00000021018.8	POLR2H	Polr2h	1C	1C	0	0	50.9927	7.2877
H-S	ENSG00000205544.4	ENSMUSG00000070394.10	TMEM256	Tmem256	1C	1C	0	0	53.0913	0.0
H-S	ENSG00000134049.6	ENSMUSG00000090000.2	IER3IP1	Ier3ip1	1C	1C	0	0	57.9345	0.4954
H-S	ENSG00000119688.21	ENSMUSG00000021240.6	ABCD4	Abcd4	1C	1C	0	0	216.2422	9.104
H-S	ENSG00000100580.8	ENSMUSG00000034111.6	TMED8	Tmed8	1C	1C	1	0	97.1244	0.0788
H-S	ENSG00000106538.10	ENSMUSG00000009281.6	RARRES2	Rarres2	1C	1C	0	0	513.6436	0.0
H-S	ENSG00000134909.19	ENSMUSG00000041444.14	ARHGAP32	Arhgap32	1C	1C	1	1	70.449	5.1432
H-S	ENSG00000146830.11	ENSMUSG00000029714.11	GIGYF1	Gigyf1	1C	1C	1	0	81.4404	6.1982
H-S	ENSG00000149090.13	ENSMUSG00000027188.8	PAMR1	Pamr1	1C	1C	0	0	50.6274	0.0
H-S	ENSG00000158062.21	ENSMUSG00000012126.16	UBXN11	Ubxn11	1C	1C	1	0	336.3688	0.5577
H-S	ENSG00000059145.19	ENSMUSG00000015127.14	UNKL	Unkl	1C	1C	0	0	563.9876	1.1484
H-S	ENSG00000138028.17	ENSMUSG00000029161.7	CGREF1	Cgref1	1C	1C	1	0	109.4713	0.0
H-S	ENSG00000106608.17	ENSMUSG00000049680.17	URGCP	Urgcp	1C	1C	1	0	146.8315	0.2519
H-S	ENSG00000253313.6	ENSMUSG00000028536.12	C1orf210	2610528J11Rik	1C	1C	0	0	68.0399	0.2078
H-S	ENSG00000214694.12	ENSMUSG00000054901.7	ARHGEF33	Arhgef33	1C	1C	0	0	91.4982	3.8731
H-S	ENSG00000132749.11	ENSMUSG00000024905.15	TESMIN	Tesmin	1C	1C	0	0	66.7267	0.0
H-S	ENSG00000125967.17	ENSMUSG00000027489.15	NECAB3	Necab3	1C	1C	0	0	55.554	0.1253
H-S	ENSG00000175643.10	ENSMUSG00000037991.9	RMI2	Rmi2	1C	1C	0	0	99.7656	3.8467
H-S	ENSG00000143882.12	ENSMUSG00000020566.19	ATP6V1C2	Atp6v1c2	1C	1C	0	0	52.0544	0.4144
H-S	ENSG00000122783.17	ENSMUSG00000046806.13	CYREN	Cyren	1C	1C	1	0	114.7675	5.1301
H-S	ENSG00000105523.4	ENSMUSG00000054161.12	FAM83E	Fam83e	1C	1C	1	0	91.0151	0.0867
H-S	ENSG00000166546.14	ENSMUSG00000031872.14	BEAN1	Bean1	1C	1C	0	0	55.8127	0.0
H-S	ENSG00000122687.19	ENSMUSG00000029557.7	MRM2	Mrm2	1C	1C	1	0	68.0042	0.0
H-S	ENSG00000139131.13	ENSMUSG00000022792.16	YARS2	Yars2	1C	1C	0	0	176.3186	6.1338
H-S	ENSG00000160888.7	ENSMUSG00000053560.5	IER2	Ier2	1C	1C	1	0	244.3727	1.2005
H-S	ENSG00000020577.14	ENSMUSG00000021838.17	SAMD4A	Samd4	1C	1C	1	0	137.9421	2.6554
H-S	ENSG00000127252.7	ENSMUSG00000022525.13	PLAAT1	Plaat1	1C	1C	0	0	51.8041	0.0
H-S	ENSG00000167741.11	ENSMUSG00000040471.17	GGT6	Ggt6	1C	1C	1	0	69.93	0.0
H-S	ENSG00000188243.14	ENSMUSG00000075486.10	COMMD6	Commd6	1C	1C	0	0	59.623	9.2016
H-S	ENSG00000042062.13	ENSMUSG00000074577.9	RIPOR3	Ripor3	1C	1C	1	0	108.4335	0.0
H-S	ENSG00000214814.7	ENSMUSG00000037106.8	FER1L6	Fer1l6	1C	1C	0	0	72.0298	5.3939
H-S	ENSG00000130479.11	ENSMUSG00000019261.3	MAP1S	Map1s	1C	1C	1	1	250.7186	9.6194
H-S	ENSG00000198729.5	ENSMUSG00000040653.6	PPP1R14C	Ppp1r14c	1C	1C	0	0	62.9982	1.1659
H-S	ENSG00000175600.16	ENSMUSG00000055137.7	SUGCT	Sugct	1C	1C	0	0	50.9512	2.6616
H-S	ENSG00000105373.19	ENSMUSG00000041560.12	NOP53	Nop53	1C	1C	0	0	154.4731	4.896
H-S	ENSG00000137513.10	ENSMUSG00000018995.12	NARS2	Nars2	1C	1C	0	0	87.7184	0.4199
H-S	ENSG00000177030.19	ENSMUSG00000058886.9	DEAF1	Deaf1	1C	1C	0	0	185.2275	4.5872
H-S	ENSG00000136643.12	ENSMUSG00000089872.10	RPS6KC1	Rps6kc1	1C	1C	1	0	137.4044	6.1425
H-S	ENSG00000065029.15	ENSMUSG00000024220.14	ZNF76	Zfp523	1C	1C	1	0	73.2694	5.2305
H-S	ENSG00000115232.14	ENSMUSG00000027009.18	ITGA4	Itga4	1C	1C	0	0	296.4783	0.0612
H-S	ENSG00000092847.13	ENSMUSG00000041530.16	AGO1	Ago1	1C	1C	0	0	69.7108	1.2291
H-S	ENSG00000165521.16	ENSMUSG00000051166.10	EML5	Eml5	1C	1C	0	1	110.4589	4.4107
H-S	ENSG00000109794.14	ENSMUSG00000070044.15	FAM149A	Fam149a	1C	1C	0	0	151.0084	0.0
H-S	ENSG00000158486.14	ENSMUSG00000052273.4	DNAH3	Dnah3	1C	1C	1	0	52.9664	0.0
H-S	ENSG00000141738.14	ENSMUSG00000019312.10	GRB7	Grb7	1C	1C	0	0	478.8792	1.7124
H-S	ENSG00000163872.16	ENSMUSG00000041215.16	YEATS2	Yeats2	1C	1C	1	0	123.0472	2.741
H-S	ENSG00000213563.7	ENSMUSG00000116138.1	C8orf82	C030006K11Rik	1C	1C	0	0	51.9137	0.5496
H-S	ENSG00000173805.16	ENSMUSG00000006930.15	HAP1	Hap1	1C	1C	1	0	394.2772	0.5598
H-S	ENSG00000188215.10	ENSMUSG00000048787.13	DCUN1D3	Dcun1d3	1C	1C	1	1	60.0257	7.2212
H-S	ENSG00000180543.5	ENSMUSG00000038984.4	TSPYL5	Tspyl5	1C	1C	1	0	73.5738	0.8238
H-S	ENSG00000157895.11	ENSMUSG00000029559.15	C12orf43	2210016L21Rik	1C	1C	1	0	79.6159	0.0
H-S	ENSG00000176273.15	ENSMUSG00000044026.3	SLC35G1	Slc35g1	1C	1C	1	0	106.8425	9.9675
H-S	ENSG00000136197.14	ENSMUSG00000039182.6	C7orf25	AW209491	1C	1C	0	0	185.5343	6.1315
H-S	ENSG00000166965.13	ENSMUSG00000038930.11	RCCD1	Rccd1	1C	1C	1	1	244.411	1.7184
H-S	ENSG00000163608.15	ENSMUSG00000036208.13	NEPRO	Nepro	1C	1C	1	0	119.9419	4.4532
H-S	ENSG00000178927.18	ENSMUSG00000039294.14	CYBC1	Cybc1	1C	1C	0	0	57.116	0.0
H-S	ENSG00000185298.13	ENSMUSG00000049957.14	CCDC137	Ccdc137	1C	1C	1	0	98.8386	0.9073
H-S	ENSG00000096092.6	ENSMUSG00000025933.15	TMEM14A	Tmem14a	1C	1C	0	0	109.0566	9.6868
H-S	ENSG00000163874.11	ENSMUSG00000042677.7	ZC3H12A	Zc3h12a	1C	1C	1	0	53.0082	0.0722
H-S	ENSG00000163380.16	ENSMUSG00000044086.8	LMOD3	Lmod3	1C	1C	1	0	69.9547	0.5843
H-S	ENSG00000164292.13	ENSMUSG00000021589.13	RHOBTB3	Rhobtb3	1C	1C	0	0	87.7827	2.2224
H-S	ENSG00000145365.11	ENSMUSG00000046688.14	TIFA	Tifa	1C	1C	1	1	58.7744	0.0781
H-S	ENSG00000101210.13	ENSMUSG00000016349.10	EEF1A2	Eef1a2	1C	1C	0	0	66.2501	0.0
H-S	ENSG00000130956.14	ENSMUSG00000021476.9	HABP4	Habp4	1C	1C	0	0	84.0225	9.7988
H-S	ENSG00000162972.11	ENSMUSG00000025971.6	MAIP1	Maip1	1C	1C	0	0	58.7852	0.0904
H-S	ENSG00000180061.10	ENSMUSG00000046456.14	TMEM150B	Tmem150b	1C	1C	0	0	105.3816	0.0698
H-S	ENSG00000104635.15	ENSMUSG00000022094.15	SLC39A14	Slc39a14	1C	1C	1	0	214.8649	0.1885
H-S	ENSG00000101216.11	ENSMUSG00000038705.13	GMEB2	Gmeb2	1C	1C	1	0	70.7949	0.8182
H-S	ENSG00000181924.7	ENSMUSG00000044881.7	COA4	Coa4	1C	1C	1	1	57.4758	7.0286
H-S	ENSG00000106991.14	ENSMUSG00000026814.16	ENG	Eng	1C	1C	1	0	232.0358	0.2107
H-S	ENSG00000185055.11	ENSMUSG00000020562.7	EFCAB10	Efcab10	1C	1C	0	0	275.1157	0.0
H-S	ENSG00000163026.12	ENSMUSG00000051721.6	WDCP	Wdcp	1C	1C	1	0	99.0069	6.3215
H-S	ENSG00000177570.15	ENSMUSG00000058656.13	SAMD12	Samd12	1C	1C	0	0	87.7627	0.732
H-S	ENSG00000180901.11	ENSMUSG00000016940.18	KCTD2	Kctd2	1C	1C	1	0	132.1405	7.8469
H-S	ENSG00000138867.17	ENSMUSG00000033416.15	GUCD1	Gucd1	1C	1C	1	1	243.8989	1.2155
H-S	ENSG00000120306.11	ENSMUSG00000046727.13	CYSTM1	Cystm1	1C	1C	0	0	56.621	8.6534
H-S	ENSG00000052795.13	ENSMUSG00000061175.11	FNIP2	Fnip2	1C	1C	1	1	121.584	7.1302
H-S	ENSG00000196139.14	ENSMUSG00000021214.14	AKR1C3	Akr1c18	1C	1C	0	0	175.005	0.4914
H-S	ENSG00000136250.12	ENSMUSG00000021322.8	AOAH	Aoah	1C	1C	1	0	74.2062	0.6584
H-S	ENSG00000183020.15	ENSMUSG00000002957.11	AP2A2	Ap2a2	1C	1C	0	0	57.9487	9.1098
H-S	ENSG00000103723.17	ENSMUSG00000062444.15	AP3B2	Ap3b2	1C	1C	0	0	51.8838	3.7107
H-S	ENSG00000168374.11	ENSMUSG00000021877.12	ARF4	Arf4	1C	1C	0	0	63.9744	5.2816
H-S	ENSG00000114790.13	ENSMUSG00000036885.14	ARHGEF26	Arhgef26	1C	1C	1	0	83.6103	5.2502
H-S	ENSG00000135931.19	ENSMUSG00000062590.13	ARMC9	Armc9	1C	1C	1	0	85.6412	9.0906
H-S	ENSG00000148219.18	ENSMUSG00000028373.16	ASTN2	Astn2	1C	1C	1	0	169.6481	0.1842
H-S	ENSG00000176383.9	ENSMUSG00000029431.5	B3GNT4	B3gnt4	1C	1C	1	0	63.6792	8.8266
H-S	ENSG00000154040.21	ENSMUSG00000024430.14	CABYR	Cabyr	1C	1C	1	0	184.599	5.1517
H-S	ENSG00000164451.14	ENSMUSG00000039508.6	CALHM4	Calhm4	1C	1C	1	1	109.3222	1.0265
H-S	ENSG00000153237.18	ENSMUSG00000036641.9	CCDC148	Ccdc148	1C	1C	0	0	69.7882	3.3827
H-S	ENSG00000162592.10	ENSMUSG00000039492.7	CCDC27	Ccdc27	1C	1C	0	0	218.2521	0.8027
H-S	ENSG00000106153.13	ENSMUSG00000094320.1	CHCHD2	Chchd2-ps	1C	1C	0	0	240.4615	4.8753
H-S	ENSG00000104324.16	ENSMUSG00000039007.10	CPQ	Cpq	1C	1C	1	0	84.7505	0.6567
H-S	ENSG00000117322.18	ENSMUSG00000026616.16	CR2	Cr2	1C	1C	0	0	140.4144	0.0
H-S	ENSG00000124092.13	ENSMUSG00000070495.11	CTCFL	Ctcfl	1C	1C	0	0	64.8375	0.0
H-S	ENSG00000161249.21	ENSMUSG00000060962.12	DMKN	Dmkn	1C	1C	0	0	58.2815	0.7087
H-S	ENSG00000229847.9	ENSMUSG00000087095.2	EMX2OS	Emx2os	1C	1C	0	0	59.2365	0.1293
H-S	ENSG00000154928.19	ENSMUSG00000032537.15	EPHB1	Ephb1	1C	1C	1	0	69.3652	0.5287
H-S	ENSG00000104714.14	ENSMUSG00000051978.9	ERICH1	Erich1	1C	1C	1	1	90.2337	8.1389
H-S	ENSG00000184949.18	ENSMUSG00000042564.13	FAM227A	Fam227a	1C	1C	0	0	76.8004	0.0481
H-S	ENSG00000009780.16	ENSMUSG00000028878.11	FAM76A	Fam76a	1C	1C	0	0	123.2048	1.0105
H-S	ENSG00000144152.13	ENSMUSG00000027386.9	FBLN7	Fbln7	1C	1C	1	0	346.8989	0.0
H-S	ENSG00000161243.9	ENSMUSG00000037463.14	FBXO27	Fbxo27	1C	1C	0	0	129.4853	0.2808
H-S	ENSG00000162076.13	ENSMUSG00000023911.12	FLYWCH2	Flywch2	1C	1C	0	0	188.2169	0.0
H-S	ENSG00000112293.15	ENSMUSG00000021340.13	GPLD1	Gpld1	1C	1C	0	0	58.1156	4.9539
H-S	ENSG00000173020.11	ENSMUSG00000024858.14	GRK2	Grk2	1C	1C	1	0	95.5128	8.1288
H-S	ENSG00000196277.16	ENSMUSG00000056755.13	GRM7	Grm7	1C	1C	1	0	101.6223	0.5733
H-S	ENSG00000263001.8	ENSMUSG00000060261.15	GTF2I	Gtf2i	1C	1C	0	0	87.3971	0.5056
H-S	ENSG00000112273.7	ENSMUSG00000045835.5	HDGFL1	Hdgfl1	1C	1C	0	0	79.6291	0.1265
H-S	ENSG00000211891.6	ENSMUSG00000087642.3	IGHE	Ighe	1C	1C	0	0	563.6931	0.0
H-S	ENSG00000214216.11	ENSMUSG00000051777.6	IQCJ	Iqcj	1C	1C	0	0	58.8089	0.0
H-S	ENSG00000188997.8	ENSMUSG00000044952.5	KCTD21	Kctd21	1C	1C	1	0	125.5655	3.3485
H-S	ENSG00000115548.17	ENSMUSG00000053470.13	KDM3A	Kdm3a	1C	1C	1	0	293.6951	5.6374
H-S	ENSG00000176204.14	ENSMUSG00000052581.13	LRRTM4	Lrrtm4	1C	1C	1	0	156.8406	1.5332
H-S	ENSG00000034152.19	ENSMUSG00000018932.9	MAP2K3	Map2k3	1C	1C	0	0	92.6138	2.9879
H-S	ENSG00000181588.17	ENSMUSG00000048696.11	MEX3D	Mex3d	1C	1C	1	0	137.6886	6.219
H-S	ENSG00000167889.13	ENSMUSG00000043857.16	MGAT5B	Mgat5b	1C	1C	1	0	203.8229	0.0
H-S	ENSG00000136937.13	ENSMUSG00000028330.8	NCBP1	Ncbp1	1C	1C	0	0	66.8799	3.4089
H-S	ENSG00000188811.14	ENSMUSG00000042997.13	NHLRC3	Nhlrc3	1C	1C	1	0	133.6386	0.0576
H-S	ENSG00000151322.20	ENSMUSG00000021010.8	NPAS3	Npas3	1C	1C	1	1	53.0095	6.5426
H-S	ENSG00000168824.15	ENSMUSG00000029126.7	NSG1	Nsg1	1C	1C	0	0	300.9515	0.3969
H-S	ENSG00000182379.10	ENSMUSG00000040258.6	NXPH4	Nxph4	1C	1C	0	1	95.7059	0.0
H-S	ENSG00000134020.8	ENSMUSG00000022085.4	PEBP4	Pebp4	1C	1C	1	0	101.6765	0.0
H-S	ENSG00000214456.8	ENSMUSG00000011305.11	PLIN5	Plin5	1C	1C	1	0	117.585	0.0
H-S	ENSG00000186314.12	ENSMUSG00000056671.7	PRELID2	Prelid2	1C	1C	0	0	153.5827	2.8507
H-S	ENSG00000080031.10	ENSMUSG00000035429.13	PTPRH	Ptprh	1C	1C	0	0	121.906	0.0879
H-S	ENSG00000117280.13	ENSMUSG00000026433.13	RAB29	Rab29	1C	1C	0	0	84.7699	5.7323
H-S	ENSG00000155875.15	ENSMUSG00000028492.13	SAXO1	Saxo1	1C	1C	1	0	161.6178	3.8973
H-S	ENSG00000206075.14	ENSMUSG00000067006.12	SERPINB5	Serpinb5	1C	1C	0	0	74.9087	0.2632
H-S	ENSG00000039600.11	ENSMUSG00000040489.5	SOX30	Sox30	1C	1C	1	0	52.172	0.3011
H-S	ENSG00000078269.15	ENSMUSG00000023805.17	SYNJ2	Synj2	1C	1C	1	1	109.583	4.8813
H-S	ENSG00000165929.13	ENSMUSG00000021187.14	TC2N	Tc2n	1C	1C	1	0	179.2655	0.1599
H-S	ENSG00000101190.13	ENSMUSG00000038932.13	TCFL5	Tcfl5	1C	1C	1	0	77.5589	4.7498
H-S	ENSG00000197905.10	ENSMUSG00000030353.15	TEAD4	Tead4	1C	1C	1	0	65.4736	0.1618
H-S	ENSG00000163810.12	ENSMUSG00000025787.6	TGM4	Tgm4	1C	1C	0	0	57.2877	5.6075
H-S	ENSG00000181847.12	ENSMUSG00000071552.5	TIGIT	Tigit	1C	1C	1	0	55.0264	0.756
H-S	ENSG00000260734.6	ENSMUSG00000095941.3	TLE7	Tle7	1C	1C	0	0	51.8013	0.0
H-S	ENSG00000149582.16	ENSMUSG00000002032.17	TMEM25	Tmem25	1C	1C	0	0	79.0374	0.0888
H-S	ENSG00000181778.5	ENSMUSG00000048572.5	TMEM252	Tmem252	1C	1C	0	0	124.1671	0.3018
H-S	ENSG00000157693.15	ENSMUSG00000045917.17	TMEM268	Tmem268	1C	1C	1	0	85.8068	0.4104
H-S	ENSG00000147854.17	ENSMUSG00000024817.13	UHRF2	Uhrf2	1C	1C	0	0	268.3786	0.6545
H-S	ENSG00000118369.13	ENSMUSG00000035713.15	USP35	Usp35	1C	1C	1	0	138.8606	0.2298
H-S	ENSG00000091157.15	ENSMUSG00000040560.10	WDR7	Wdr7	1C	1C	1	0	160.9892	3.7706
H-S	ENSG00000168795.5	ENSMUSG00000049657.9	ZBTB5	Zbtb5	1C	1C	1	0	70.472	0.4594
H-S	ENSG00000196670.14	ENSMUSG00000046311.13	ZFP62	Zfp62	1C	1C	1	1	176.8673	7.0515
H-S	ENSG00000155592.16	ENSMUSG00000030757.13	ZKSCAN2	Zkscan2	1C	1C	1	0	118.7612	0.0
H-S	ENSG00000167635.12	ENSMUSG00000037029.8	ZNF146	Zfp146	1C	1C	1	0	90.8582	1.6514
H-S	ENSG00000166261.11	ENSMUSG00000025602.13	ZNF202	Zfp202	1C	1C	1	0	135.9156	0.2561
H-S	ENSG00000165512.5	ENSMUSG00000059878.12	ZNF22	Zfp422	1C	1C	1	0	65.8565	0.0937
H-S	ENSG00000198169.9	ENSMUSG00000022526.8	ZNF251	Zfp251	1C	1C	0	0	96.0388	1.4507
H-S	ENSG00000185947.15	ENSMUSG00000033883.11	ZNF267	Zfp267	1C	1C	1	0	184.8189	0.0377
H-S	ENSG00000166526.18	ENSMUSG00000037007.17	ZNF3	Zfp113	1C	1C	0	1	65.3315	9.3275
H-S	ENSG00000181894.15	ENSMUSG00000057894.10	ZNF329	Zfp329	1C	1C	1	1	82.4603	6.9047
H-S	ENSG00000169131.13	ENSMUSG00000020364.14	ZNF354A	Zfp354a	1C	1C	0	0	140.9118	0.1563
H-S	ENSG00000186812.13	ENSMUSG00000024276.7	ZNF397	Zfp397	1C	1C	1	0	109.4215	7.5816
H-S	ENSG00000083817.9	ENSMUSG00000034538.8	ZNF416	Zfp418	1C	1C	1	1	218.8731	8.5145
H-S	ENSG00000183309.12	ENSMUSG00000050846.9	ZNF623	Zfp623	1C	1C	1	0	198.1207	6.0719
H-S	ENSG00000156853.13	ENSMUSG00000048921.11	ZNF689	Zfp689	1C	1C	1	0	174.4641	0.6757
H-S	ENSG00000181135.16	ENSMUSG00000034429.15	ZNF707	Zfp707	1C	1C	1	0	101.7475	2.4266
H-S	ENSG00000142409.6	ENSMUSG00000046792.8	ZNF787	Zfp787	1C	1C	1	0	52.4871	8.5064
H-S	ENSG00000234284.7	ENSMUSG00000044296.10	ZNF879	Zfp879	1C	1C	0	0	53.8116	0.8448
H-S	ENSG00000121413.13	ENSMUSG00000070822.5	ZSCAN18	Zscan18	1C	1C	0	0	69.2458	7.0022
H-S	ENSG00000176371.14	ENSMUSG00000038797.13	ZSCAN2	Zscan2	1C	1C	1	0	55.9098	3.9653
H-S	ENSG00000197062.12	ENSMUSG00000022228.14	ZSCAN26	Zscan26	1C	1C	0	0	69.3983	1.3786
H-S	ENSG00000128918.15	ENSMUSG00000013584.5	ALDH1A2	Aldh1a2	8C	2C	0	0	301.7369	0.2765
H-S	ENSG00000165588.19	ENSMUSG00000021848.16	OTX2	Otx2	8C	2C	1	0	3284.8218	1.7352
H-S	ENSG00000184916.9	ENSMUSG00000002799.6	JAG2	Jag2	8C	2C	0	1	57.8713	8.7855
H-S	ENSG00000123473.17	ENSMUSG00000028718.16	STIL	Stil	8C	2C	1	1	71.4024	8.7509
H-S	ENSG00000137312.15	ENSMUSG00000059714.13	FLOT1	Flot1	8C	2C	0	0	54.2419	7.3057
H-S	ENSG00000120899.18	ENSMUSG00000059456.13	PTK2B	Ptk2b	8C	2C	1	0	139.8972	0.2304
H-S	ENSG00000142192.21	ENSMUSG00000022892.11	APP	App	8C	2C	1	0	55.6036	1.8415
H-S	ENSG00000133937.5	ENSMUSG00000021095.5	GSC	Gsc	8C	2C	0	1	50.1649	9.1809
H-S	ENSG00000188130.14	ENSMUSG00000022610.10	MAPK12	Mapk12	8C	2C	0	0	83.1951	0.0
H-S	ENSG00000120149.9	ENSMUSG00000021469.9	MSX2	Msx2	8C	2C	0	0	82.2791	0.4599
H-S	ENSG00000175567.11	ENSMUSG00000033685.13	UCP2	Ucp2	8C	2C	0	0	72.333	0.3503
H-S	ENSG00000133895.18	ENSMUSG00000024947.17	MEN1	Men1	8C	2C	0	1	89.2385	5.2043
H-S	ENSG00000175084.13	ENSMUSG00000026208.9	DES	Des	8C	2C	0	0	51.0413	0.0
H-S	ENSG00000181274.7	ENSMUSG00000047604.3	FRAT2	Frat2	8C	2C	1	1	162.0141	7.1181
H-S	ENSG00000129595.14	ENSMUSG00000024376.7	EPB41L4A	Epb41l4a	8C	2C	0	0	50.8622	2.931
H-S	ENSG00000170558.10	ENSMUSG00000024304.14	CDH2	Cdh2	8C	2C	0	0	66.4515	0.3371
H-S	ENSG00000125968.9	ENSMUSG00000042745.9	ID1	Id1	8C	2C	1	1	58.3038	9.1724
H-S	ENSG00000101384.12	ENSMUSG00000027276.7	JAG1	Jag1	8C	2C	1	1	422.4273	9.6181
H-S	ENSG00000150054.19	ENSMUSG00000057440.8	MPP7	Mpp7	8C	2C	0	0	65.1397	6.4567
H-S	ENSG00000154134.15	ENSMUSG00000032128.15	ROBO3	Robo3	8C	2C	0	0	91.0831	0.9408
H-S	ENSG00000157224.16	ENSMUSG00000046798.14	CLDN12	Cldn12	8C	2C	0	0	87.0705	5.2431
H-S	ENSG00000185155.12	ENSMUSG00000026497.7	MIXL1	Mixl1	8C	2C	1	0	115.8652	2.4066
H-S	ENSG00000115415.20	ENSMUSG00000026104.14	STAT1	Stat1	8C	2C	0	0	53.8169	0.4961
H-S	ENSG00000140443.15	ENSMUSG00000005533.10	IGF1R	Igf1r	8C	2C	0	0	115.6154	1.7283
H-S	ENSG00000168505.7	ENSMUSG00000034486.8	GBX2	Gbx2	8C	2C	1	0	61.1245	5.5803
H-S	ENSG00000184347.15	ENSMUSG00000056427.10	SLIT3	Slit3	8C	2C	1	0	115.8551	0.0382
H-S	ENSG00000170365.10	ENSMUSG00000031681.16	SMAD1	Smad1	8C	2C	1	0	54.3461	2.6822
H-S	ENSG00000062038.15	ENSMUSG00000061048.8	CDH3	Cdh3	8C	2C	0	0	571.3687	1.6012
H-S	ENSG00000070182.21	ENSMUSG00000021061.15	SPTB	Sptb	8C	2C	0	0	85.4725	3.8789
H-S	ENSG00000221968.9	ENSMUSG00000024664.5	FADS3	Fads3	8C	2C	0	0	282.5925	1.1376
H-S	ENSG00000134183.13	ENSMUSG00000009108.15	GNAT2	Gnat2	8C	2C	1	0	88.0755	0.1631
H-S	ENSG00000134333.14	ENSMUSG00000063229.15	LDHA	Ldha	8C	2C	0	0	75.2961	2.8277
H-S	ENSG00000106484.16	ENSMUSG00000051855.15	MEST	Mest	8C	2C	0	0	93.1974	0.5202
H-S	ENSG00000182578.14	ENSMUSG00000024621.16	CSF1R	Csf1r	8C	2C	0	0	414.8291	0.4547
H-S	ENSG00000135503.13	ENSMUSG00000000532.11	ACVR1B	Acvr1b	8C	2C	0	0	287.2466	1.3788
H-S	ENSG00000221818.9	ENSMUSG00000022053.13	EBF2	Ebf2	8C	2C	1	0	76.1563	0.0
H-S	ENSG00000143801.18	ENSMUSG00000010609.15	PSEN2	Psen2	8C	2C	0	0	239.2474	2.0908
H-S	ENSG00000182963.11	ENSMUSG00000034520.14	GJC1	Gjc1	8C	2C	1	0	121.4886	0.6284
H-S	ENSG00000111669.15	ENSMUSG00000023456.15	TPI1	Tpi1	8C	2C	1	0	143.5085	8.3134
H-S	ENSG00000047936.11	ENSMUSG00000019893.13	ROS1	Ros1	8C	2C	0	0	66.653	0.0403
H-S	ENSG00000080166.16	ENSMUSG00000022129.4	DCT	Dct	8C	2C	0	0	117.257	0.0
H-S	ENSG00000114739.14	ENSMUSG00000061393.14	ACVR2B	Acvr2b	8C	2C	0	1	57.6259	6.3085
H-S	ENSG00000138795.10	ENSMUSG00000027985.14	LEF1	Lef1	8C	2C	0	0	180.0673	1.7199
H-S	ENSG00000126003.7	ENSMUSG00000051413.17	PLAGL2	Plagl2	8C	2C	0	1	168.8841	9.7995
H-S	ENSG00000103044.11	ENSMUSG00000031910.14	HAS3	Has3	8C	2C	0	1	201.0474	3.5714
H-S	ENSG00000113296.14	ENSMUSG00000021702.7	THBS4	Thbs4	8C	2C	0	0	148.4707	0.1873
H-S	ENSG00000140009.19	ENSMUSG00000021055.14	ESR2	Esr2	8C	2C	0	0	63.9114	0.1844
H-S	ENSG00000143013.13	ENSMUSG00000028266.17	LMO4	Lmo4	8C	2C	0	0	98.5447	3.3668
H-S	ENSG00000256463.10	ENSMUSG00000024565.10	SALL3	Sall3	8C	2C	1	0	88.6998	0.0439
H-S	ENSG00000035862.12	ENSMUSG00000017466.9	TIMP2	Timp2	8C	2C	0	0	77.9964	0.0
H-S	ENSG00000132326.12	ENSMUSG00000055866.9	PER2	Per2	8C	2C	0	0	61.1409	0.9187
H-S	ENSG00000182749.6	ENSMUSG00000037348.15	PAQR7	Paqr7	8C	2C	1	0	77.106	0.0
H-S	ENSG00000073282.14	ENSMUSG00000022510.14	TP63	Trp63	8C	2C	0	0	86.0723	0.5119
H-S	ENSG00000144485.11	ENSMUSG00000067071.8	HES6	Hes6	8C	2C	0	0	69.4876	1.0612
H-S	ENSG00000133243.10	ENSMUSG00000003344.14	BTBD2	Btbd2	8C	2C	0	0	157.3722	1.9708
H-S	ENSG00000010810.17	ENSMUSG00000019843.14	FYN	Fyn	8C	2C	0	0	204.4467	1.9234
H-S	ENSG00000125257.16	ENSMUSG00000032849.14	ABCC4	Abcc4	8C	2C	0	0	71.6526	2.7085
H-S	ENSG00000159166.15	ENSMUSG00000041782.14	LAD1	Lad1	8C	2C	1	1	855.9876	3.9278
H-S	ENSG00000084710.14	ENSMUSG00000020658.10	EFR3B	Efr3b	8C	2C	0	0	63.026	5.3274
H-S	ENSG00000065809.14	ENSMUSG00000026655.15	FAM107B	Fam107b	8C	2C	0	1	63.4078	9.5412
H-S	ENSG00000007944.15	ENSMUSG00000038175.10	MYLIP	Mylip	8C	2C	1	0	176.4528	1.493
H-S	ENSG00000048052.24	ENSMUSG00000004698.10	HDAC9	Hdac9	8C	2C	1	0	498.6105	1.644
H-S	ENSG00000115738.10	ENSMUSG00000020644.9	ID2	Id2	8C	2C	1	0	51.2666	1.5991
H-S	ENSG00000133101.10	ENSMUSG00000027793.6	CCNA1	Ccna1	8C	2C	1	0	297.4492	0.7921
H-S	ENSG00000113161.17	ENSMUSG00000021670.14	HMGCR	Hmgcr	8C	2C	0	0	78.8216	8.9278
H-S	ENSG00000152128.13	ENSMUSG00000026347.13	TMEM163	Tmem163	8C	2C	0	0	63.5445	0.0
H-S	ENSG00000146674.16	ENSMUSG00000020427.11	IGFBP3	Igfbp3	8C	2C	1	0	115.0116	0.8003
H-S	ENSG00000179094.16	ENSMUSG00000020893.17	PER1	Per1	8C	2C	1	0	87.1961	7.8518
H-S	ENSG00000188886.4	ENSMUSG00000050468.12	ASTL	Astl	8C	2C	0	0	408.1905	3.445
H-S	ENSG00000081803.17	ENSMUSG00000017978.18	CADPS2	Cadps2	8C	2C	0	0	71.0798	0.3246
H-S	ENSG00000173894.11	ENSMUSG00000025577.7	CBX2	Cbx2	8C	2C	0	1	61.862	5.2442
H-S	ENSG00000105928.16	ENSMUSG00000029821.15	GSDME	Gsdme	8C	2C	0	0	94.3923	1.5455
H-S	ENSG00000198517.10	ENSMUSG00000018143.10	MAFK	Mafk	8C	2C	0	1	50.1488	7.7609
H-S	ENSG00000168546.11	ENSMUSG00000022103.10	GFRA2	Gfra2	8C	2C	1	0	67.8165	0.0
H-S	ENSG00000141232.5	ENSMUSG00000037573.5	TOB1	Tob1	8C	2C	1	1	53.5526	8.3267
H-S	ENSG00000172680.1	ENSMUSG00000078365.5	MOS	Mos	8C	2C	0	0	141.0861	1.6524
H-S	ENSG00000134874.18	ENSMUSG00000042156.16	DZIP1	Dzip1	8C	2C	0	0	61.4512	0.6628
H-S	ENSG00000182175.15	ENSMUSG00000070509.15	RGMA	Rgma	8C	2C	1	0	83.0007	0.6698
H-S	ENSG00000101052.13	ENSMUSG00000017858.12	IFT52	Ift52	8C	2C	0	0	60.8936	6.3664
H-S	ENSG00000124766.7	ENSMUSG00000076431.4	SOX4	Sox4	8C	2C	1	0	50.6215	0.5471
H-S	ENSG00000196586.17	ENSMUSG00000033577.18	MYO6	Myo6	8C	2C	0	0	59.4424	8.9924
H-S	ENSG00000186716.21	ENSMUSG00000009681.10	BCR	Bcr	8C	2C	0	1	100.6462	7.6546
H-S	ENSG00000135540.12	ENSMUSG00000039835.16	NHSL1	Nhsl1	8C	2C	0	0	89.4547	5.6893
H-S	ENSG00000179562.3	ENSMUSG00000029708.9	GCC1	Gcc1	8C	2C	1	0	63.0821	3.061
H-S	ENSG00000075275.18	ENSMUSG00000016028.10	CELSR1	Celsr1	8C	2C	1	0	104.7086	3.0946
H-S	ENSG00000170037.14	ENSMUSG00000032782.19	CNTROB	Cntrob	8C	2C	1	0	123.5504	0.9855
H-S	ENSG00000092068.21	ENSMUSG00000022180.7	SLC7A8	Slc7a8	8C	2C	0	0	335.2063	0.2251
H-S	ENSG00000100228.14	ENSMUSG00000020175.15	RAB36	Rab36	8C	2C	0	0	57.7562	0.0
H-S	ENSG00000162624.15	ENSMUSG00000096225.7	LHX8	Lhx8	8C	2C	0	0	55.0587	1.2121
H-S	ENSG00000170836.13	ENSMUSG00000020525.17	PPM1D	Ppm1d	8C	2C	1	1	57.2964	6.2316
H-S	ENSG00000101104.13	ENSMUSG00000054582.4	PABPC1L	Pabpc1l	8C	2C	0	0	137.1649	4.9636
H-S	ENSG00000104321.11	ENSMUSG00000032769.5	TRPA1	Trpa1	8C	2C	0	0	61.0646	2.2138
H-S	ENSG00000165970.12	ENSMUSG00000039728.15	SLC6A5	Slc6a5	8C	2C	0	0	101.6192	0.0899
H-S	ENSG00000196517.13	ENSMUSG00000028542.17	SLC6A9	Slc6a9	8C	2C	0	0	55.4796	5.1091
H-S	ENSG00000186106.11	ENSMUSG00000048307.8	ANKRD46	Ankrd46	8C	2C	0	0	67.6762	8.7797
H-S	ENSG00000185112.6	ENSMUSG00000046546.3	FAM43A	Fam43a	8C	2C	1	0	60.6863	0.0
H-S	ENSG00000197256.11	ENSMUSG00000032194.9	KANK2	Kank2	8C	2C	0	0	96.0985	5.3384
H-S	ENSG00000106211.10	ENSMUSG00000004951.10	HSPB1	Hspb1	8C	2C	0	0	190.5156	1.9737
H-S	ENSG00000100605.17	ENSMUSG00000057963.9	ITPK1	Itpk1	8C	2C	0	0	79.407	3.703
H-S	ENSG00000129116.19	ENSMUSG00000058056.16	PALLD	Palld	8C	2C	1	0	57.6087	4.9335
H-S	ENSG00000063854.13	ENSMUSG00000024158.17	HAGH	Hagh	8C	2C	0	0	167.0644	3.428
H-S	ENSG00000242247.11	ENSMUSG00000054277.8	ARFGAP3	Arfgap3	8C	2C	0	0	56.3522	0.9334
H-S	ENSG00000076706.17	ENSMUSG00000032135.15	MCAM	Mcam	8C	2C	0	0	71.6864	0.0
H-S	ENSG00000012232.9	ENSMUSG00000021978.9	EXTL3	Extl3	8C	2C	1	0	178.7723	4.3677
H-S	ENSG00000146535.14	ENSMUSG00000000149.10	GNA12	Gna12	8C	2C	0	1	141.4709	8.9943
H-S	ENSG00000150672.18	ENSMUSG00000052572.19	DLG2	Dlg2	8C	2C	0	0	169.6261	0.0987
H-S	ENSG00000100097.12	ENSMUSG00000068220.6	LGALS1	Lgals1	8C	2C	0	0	105.1413	0.397
H-S	ENSG00000178184.16	ENSMUSG00000056214.9	PARD6G	Pard6g	8C	2C	0	0	59.4731	1.1972
H-S	ENSG00000197971.16	ENSMUSG00000041607.17	MBP	Mbp	8C	2C	0	0	82.4823	0.0662
H-S	ENSG00000133392.18	ENSMUSG00000018830.10	MYH11	Myh11	8C	2C	1	0	59.0029	1.5381
H-S	ENSG00000117595.12	ENSMUSG00000026638.15	IRF6	Irf6	8C	2C	0	0	363.9035	4.1315
H-S	ENSG00000072832.15	ENSMUSG00000029121.16	CRMP1	Crmp1	8C	2C	0	0	190.8208	1.1366
H-S	ENSG00000092964.18	ENSMUSG00000022048.8	DPYSL2	Dpysl2	8C	2C	0	0	65.3881	1.9302
H-S	ENSG00000151779.13	ENSMUSG00000020576.10	NBAS	Nbas	8C	2C	0	0	63.7534	9.3829
H-S	ENSG00000183023.18	ENSMUSG00000054640.15	SLC8A1	Slc8a1	8C	2C	1	0	57.0154	0.0
H-S	ENSG00000092820.19	ENSMUSG00000052397.8	EZR	Ezr	8C	2C	0	1	358.6104	8.2101
H-S	ENSG00000162849.16	ENSMUSG00000026494.12	KIF26B	Kif26b	8C	2C	1	0	234.7148	0.0511
H-S	ENSG00000131018.25	ENSMUSG00000096054.3	SYNE1	Syne1	8C	2C	1	0	86.5112	0.7763
H-S	ENSG00000067798.16	ENSMUSG00000020181.17	NAV3	Nav3	8C	2C	1	1	89.6819	8.0334
H-S	ENSG00000128567.17	ENSMUSG00000025608.9	PODXL	Podxl	8C	2C	0	0	63.6229	0.3323
H-S	ENSG00000123243.15	ENSMUSG00000025780.7	ITIH5	Itih5	8C	2C	0	0	75.3328	0.0402
H-S	ENSG00000180113.16	ENSMUSG00000040140.15	TDRD6	Tdrd6	8C	2C	0	0	74.9422	0.1182
H-S	ENSG00000186453.13	ENSMUSG00000079177.4	FAM228A	Fam228a	8C	2C	0	0	106.2386	0.8215
H-S	ENSG00000248905.10	ENSMUSG00000044042.19	FMN1	Fmn1	8C	2C	1	0	183.1193	1.5404
H-S	ENSG00000119698.12	ENSMUSG00000021209.12	PPP4R4	Ppp4r4	8C	2C	0	0	81.9828	0.1593
H-S	ENSG00000138166.6	ENSMUSG00000034765.6	DUSP5	Dusp5	8C	2C	1	0	242.0064	3.9356
H-S	ENSG00000186088.16	ENSMUSG00000039934.12	GSAP	Gsap	8C	2C	0	0	71.2261	0.8669
H-S	ENSG00000196187.12	ENSMUSG00000026519.16	TMEM63A	Tmem63a	8C	2C	0	0	56.7815	4.6044
H-S	ENSG00000135205.15	ENSMUSG00000064280.14	CCDC146	Ccdc146	8C	2C	1	0	72.0054	0.0
H-S	ENSG00000169946.14	ENSMUSG00000022306.9	ZFPM2	Zfpm2	8C	2C	0	0	100.516	0.0
H-S	ENSG00000143079.15	ENSMUSG00000062127.11	CTTNBP2NL	Cttnbp2nl	8C	2C	1	1	173.5529	7.7928
H-S	ENSG00000147799.12	ENSMUSG00000033697.16	ARHGAP39	Arhgap39	8C	2C	0	0	236.7278	2.7487
H-S	ENSG00000141068.15	ENSMUSG00000018334.18	KSR1	Ksr1	8C	2C	0	0	149.889	1.0177
H-S	ENSG00000140563.16	ENSMUSG00000032776.9	MCTP2	Mctp2	8C	2C	1	0	179.9565	5.683
H-S	ENSG00000167487.12	ENSMUSG00000055707.13	KLHL26	Klhl26	8C	2C	0	0	105.5309	0.705
H-S	ENSG00000154319.16	ENSMUSG00000035095.11	FAM167A	Fam167a	8C	2C	1	0	108.5996	0.2484
H-S	ENSG00000164484.12	ENSMUSG00000049420.9	TMEM200A	Tmem200a	8C	2C	0	0	92.4556	0.0
H-S	ENSG00000251322.10	ENSMUSG00000022623.17	SHANK3	Shank3	8C	2C	0	0	68.4779	0.1429
H-S	ENSG00000118690.13	ENSMUSG00000071324.11	ARMC2	Armc2	8C	2C	0	0	56.9103	0.6172
H-S	ENSG00000170775.3	ENSMUSG00000039904.9	GPR37	Gpr37	8C	2C	1	0	103.3857	0.0
H-S	ENSG00000135317.14	ENSMUSG00000032422.17	SNX14	Snx14	8C	2C	0	0	97.4931	8.6645
H-S	ENSG00000164674.17	ENSMUSG00000041831.16	SYTL3	Sytl3	8C	2C	1	0	306.2532	0.0
H-S	ENSG00000138031.15	ENSMUSG00000020654.15	ADCY3	Adcy3	8C	2C	1	0	101.2334	3.4767
H-S	ENSG00000170345.10	ENSMUSG00000021250.13	FOS	Fos	8C	2C	1	0	183.555	0.0
H-S	ENSG00000166450.13	ENSMUSG00000036030.9	PRTG	Prtg	8C	2C	1	0	102.1752	0.3739
H-S	ENSG00000128965.13	ENSMUSG00000027313.3	CHAC1	Chac1	8C	2C	0	0	88.3714	0.5819
H-S	ENSG00000197555.10	ENSMUSG00000042700.16	SIPA1L1	Sipa1l1	8C	2C	1	1	170.1416	8.0493
H-S	ENSG00000175806.15	ENSMUSG00000054733.9	MSRA	Msra	8C	2C	1	0	370.7738	1.5507
H-S	ENSG00000155366.17	ENSMUSG00000002233.13	RHOC	Rhoc	8C	2C	0	0	74.4196	2.7615
H-S	ENSG00000110080.20	ENSMUSG00000032038.7	ST3GAL4	St3gal4	8C	2C	0	0	197.6048	0.0
H-S	ENSG00000101187.16	ENSMUSG00000038963.15	SLCO4A1	Slco4a1	8C	2C	0	0	318.9096	0.1346
H-S	ENSG00000264522.6	ENSMUSG00000038495.14	OTUD7B	Otud7b	8C	2C	1	0	57.8324	5.4375
H-S	ENSG00000154370.16	ENSMUSG00000020455.16	TRIM11	Trim11	8C	2C	0	0	289.8828	4.2003
H-S	ENSG00000151150.22	ENSMUSG00000069601.14	ANK3	Ank3	8C	2C	0	0	203.5329	0.5308
H-S	ENSG00000158220.14	ENSMUSG00000037681.13	ESYT3	Esyt3	8C	2C	0	0	81.1417	9.1919
H-S	ENSG00000100324.14	ENSMUSG00000022414.8	TAB1	Tab1	8C	2C	0	0	71.3886	2.9081
H-S	ENSG00000158470.5	ENSMUSG00000017929.13	B4GALT5	B4galt5	8C	2C	1	0	80.0818	2.1061
H-S	ENSG00000186469.9	ENSMUSG00000043004.13	GNG2	Gng2	8C	2C	0	0	164.1406	1.1446
H-S	ENSG00000141556.22	ENSMUSG00000039230.14	TBCD	Tbcd	8C	2C	0	1	58.9368	2.6681
H-S	ENSG00000118197.14	ENSMUSG00000026404.12	DDX59	Ddx59	8C	2C	0	1	170.081	4.6841
H-S	ENSG00000157303.11	ENSMUSG00000021384.14	SUSD3	Susd3	8C	2C	0	0	56.4155	1.3016
H-S	ENSG00000104419.17	ENSMUSG00000005125.13	NDRG1	Ndrg1	8C	2C	0	0	58.8333	1.5034
H-S	ENSG00000116871.16	ENSMUSG00000028849.17	MAP7D1	Map7d1	8C	2C	1	0	122.9792	2.1986
H-S	ENSG00000083799.18	ENSMUSG00000036712.15	CYLD	Cyld	8C	2C	0	0	61.1198	0.8536
H-S	ENSG00000123159.16	ENSMUSG00000019433.9	GIPC1	Gipc1	8C	2C	0	0	174.3258	9.0722
H-S	ENSG00000100711.14	ENSMUSG00000021286.8	ZFYVE21	Zfyve21	8C	2C	0	0	78.3266	6.8753
H-S	ENSG00000154917.11	ENSMUSG00000032549.7	RAB6B	Rab6b	8C	2C	0	0	77.3222	4.6143
H-S	ENSG00000144712.12	ENSMUSG00000030319.8	CAND2	Cand2	8C	2C	1	0	64.0202	0.7959
H-S	ENSG00000137766.18	ENSMUSG00000062151.13	UNC13C	Unc13c	8C	2C	1	1	185.9265	3.0751
H-S	ENSG00000118971.9	ENSMUSG00000000184.12	CCND2	Ccnd2	8C	2C	0	0	284.2746	0.4827
H-S	ENSG00000138193.17	ENSMUSG00000024998.17	PLCE1	Plce1	8C	2C	1	0	89.7672	0.8848
H-S	ENSG00000129158.11	ENSMUSG00000030839.12	SERGEF	Sergef	8C	2C	1	0	50.8367	1.2521
H-S	ENSG00000111906.18	ENSMUSG00000000295.13	HDDC2	Hddc2	8C	2C	0	0	74.0158	4.9097
H-S	ENSG00000112699.11	ENSMUSG00000038372.14	GMDS	Gmds	8C	2C	1	0	55.5807	4.7226
H-S	ENSG00000105698.16	ENSMUSG00000058239.13	USF2	Usf2	8C	2C	0	1	192.1053	6.8897
H-S	ENSG00000123977.10	ENSMUSG00000053161.16	DAW1	Daw1	8C	2C	0	0	61.313	0.0
H-S	ENSG00000126062.4	ENSMUSG00000010045.2	TMEM115	Tmem115	8C	2C	0	1	59.5316	8.6772
H-S	ENSG00000176463.14	ENSMUSG00000025790.14	SLCO3A1	Slco3a1	8C	2C	1	0	51.8619	1.3548
H-S	ENSG00000104722.14	ENSMUSG00000022054.11	NEFM	Nefm	8C	2C	1	0	55.3348	0.0
H-S	ENSG00000185442.13	ENSMUSG00000078670.3	FAM174B	Fam174b	8C	2C	1	0	126.3735	1.1693
H-S	ENSG00000143858.12	ENSMUSG00000026452.15	SYT2	Syt2	8C	2C	0	0	192.8285	1.0126
H-S	ENSG00000214102.7	ENSMUSG00000037159.11	WEE2	Wee2	8C	2C	1	0	5720.0157	6.7589
H-S	ENSG00000140368.13	ENSMUSG00000032322.14	PSTPIP1	Pstpip1	8C	2C	0	0	204.7721	2.2914
H-S	ENSG00000130751.10	ENSMUSG00000001988.9	NPAS1	Npas1	8C	2C	1	0	55.5671	0.624
H-S	ENSG00000157703.16	ENSMUSG00000029830.15	SVOPL	Svopl	8C	2C	0	0	280.314	1.2828
H-S	ENSG00000138386.17	ENSMUSG00000002881.14	NAB1	Nab1	8C	2C	0	0	66.5253	5.2886
H-S	ENSG00000132613.16	ENSMUSG00000033763.14	MTSS2	Mtss2	8C	2C	0	0	50.423	0.5676
H-S	ENSG00000125740.14	ENSMUSG00000003545.3	FOSB	Fosb	8C	2C	1	0	97.8167	0.5654
H-S	ENSG00000129993.15	ENSMUSG00000006362.16	CBFA2T3	Cbfa2t3	8C	2C	1	0	57.6483	1.446
H-S	ENSG00000133805.16	ENSMUSG00000005686.17	AMPD3	Ampd3	8C	2C	0	0	88.4332	0.8392
H-S	ENSG00000124831.19	ENSMUSG00000026305.15	LRRFIP1	Lrrfip1	8C	2C	0	0	60.063	7.0508
H-S	ENSG00000186352.9	ENSMUSG00000050914.16	ANKRD37	Ankrd37	8C	2C	1	0	236.2332	6.953
H-S	ENSG00000120913.24	ENSMUSG00000022090.10	PDLIM2	Pdlim2	8C	2C	0	0	215.3808	5.0557
H-S	ENSG00000112333.12	ENSMUSG00000019803.11	NR2E1	Nr2e1	8C	2C	0	0	102.2769	0.4164
H-S	ENSG00000095464.10	ENSMUSG00000024992.13	PDE6C	Pde6c	8C	2C	0	0	60.2938	0.0
H-S	ENSG00000104490.18	ENSMUSG00000051359.15	NCALD	Ncald	8C	2C	1	0	229.6912	0.8547
H-S	ENSG00000110427.17	ENSMUSG00000068373.15	KIAA1549L	D430041D05Rik	8C	2C	0	0	59.1221	0.0
H-S	ENSG00000099822.3	ENSMUSG00000020331.9	HCN2	Hcn2	8C	2C	0	1	80.3984	6.9993
H-S	ENSG00000143457.11	ENSMUSG00000046519.15	GOLPH3L	Golph3l	8C	2C	0	0	57.0373	5.2031
H-S	ENSG00000010295.20	ENSMUSG00000038271.17	IFFO1	Iffo1	8C	2C	0	0	72.0982	0.2246
H-S	ENSG00000153814.13	ENSMUSG00000063568.11	JAZF1	Jazf1	8C	2C	0	0	197.3467	5.0594
H-S	ENSG00000065717.15	ENSMUSG00000034771.15	TLE2	Tle2	8C	2C	0	0	130.7144	0.0
H-S	ENSG00000099622.14	ENSMUSG00000045193.13	CIRBP	Cirbp	8C	2C	1	0	68.1614	9.0312
H-S	ENSG00000158246.8	ENSMUSG00000046694.6	TENT5B	Tent5b	8C	2C	1	0	306.9024	5.5991
H-S	ENSG00000075420.13	ENSMUSG00000039286.12	FNDC3B	Fndc3b	8C	2C	0	0	72.0585	2.4983
H-S	ENSG00000172159.16	ENSMUSG00000049122.17	FRMD3	Frmd3	8C	2C	1	0	116.7598	0.0814
H-S	ENSG00000113749.8	ENSMUSG00000034987.4	HRH2	Hrh2	8C	2C	1	0	94.4027	0.0
H-S	ENSG00000119401.11	ENSMUSG00000051675.13	TRIM32	Trim32	8C	2C	0	0	75.024	4.4586
H-S	ENSG00000134317.18	ENSMUSG00000020656.16	GRHL1	Grhl1	8C	2C	0	0	79.2166	5.2364
H-S	ENSG00000165392.11	ENSMUSG00000031583.13	WRN	Wrn	8C	2C	1	0	54.0067	2.223
H-S	ENSG00000151552.12	ENSMUSG00000015806.12	QDPR	Qdpr	8C	2C	0	0	59.0547	6.1515
H-S	ENSG00000164535.15	ENSMUSG00000039206.13	DAGLB	Daglb	8C	2C	1	0	82.5761	5.2397
H-S	ENSG00000146122.17	ENSMUSG00000040260.8	DAAM2	Daam2	8C	2C	0	0	202.5876	0.0
H-S	ENSG00000116337.20	ENSMUSG00000027889.17	AMPD2	Ampd2	8C	2C	0	0	52.0204	4.3499
H-S	ENSG00000164023.15	ENSMUSG00000050931.7	SGMS2	Sgms2	8C	2C	1	0	95.2743	0.3276
H-S	ENSG00000135074.16	ENSMUSG00000011256.16	ADAM19	Adam19	8C	2C	1	0	67.9439	2.7349
H-S	ENSG00000187720.15	ENSMUSG00000032289.15	THSD4	Thsd4	8C	2C	0	0	53.4924	0.9515
H-S	ENSG00000131697.18	ENSMUSG00000039577.17	NPHP4	Nphp4	8C	2C	0	0	84.6754	0.0631
H-S	ENSG00000159128.15	ENSMUSG00000022965.8	IFNGR2	Ifngr2	8C	2C	1	0	65.1955	7.6991
H-S	ENSG00000148019.14	ENSMUSG00000041491.8	CEP78	Cep78	8C	2C	0	0	125.2908	7.8341
H-S	ENSG00000173221.14	ENSMUSG00000021591.8	GLRX	Glrx	8C	2C	0	0	96.338	0.7392
H-S	ENSG00000173914.12	ENSMUSG00000033760.17	RBM4B	Rbm4b	8C	2C	1	0	125.6476	9.3468
H-S	ENSG00000089351.15	ENSMUSG00000001248.15	GRAMD1A	Gramd1a	8C	2C	0	0	87.5644	0.1343
H-S	ENSG00000107282.8	ENSMUSG00000024897.9	APBA1	Apba1	8C	2C	0	0	74.2171	1.1748
H-S	ENSG00000170390.16	ENSMUSG00000028078.14	DCLK2	Dclk2	8C	2C	0	0	325.5023	5.6756
H-S	ENSG00000129007.16	ENSMUSG00000032246.14	CALML4	Calml4	8C	2C	1	0	91.2123	7.877
H-S	ENSG00000162889.11	ENSMUSG00000016528.10	MAPKAPK2	Mapkapk2	8C	2C	1	0	196.5147	5.4116
H-S	ENSG00000162639.16	ENSMUSG00000045662.17	HENMT1	Henmt1	8C	2C	0	0	287.2399	0.0
H-S	ENSG00000157927.17	ENSMUSG00000029576.17	RADIL	Radil	8C	2C	0	0	73.5277	2.9745
H-S	ENSG00000140287.11	ENSMUSG00000027360.5	HDC	Hdc	8C	2C	0	0	246.1779	2.7867
H-S	ENSG00000162594.16	ENSMUSG00000049093.9	IL23R	Il23r	8C	2C	0	0	86.1369	0.0
H-S	ENSG00000133466.14	ENSMUSG00000022440.9	C1QTNF6	C1qtnf6	8C	2C	1	0	73.1083	0.0
H-S	ENSG00000150760.13	ENSMUSG00000058325.6	DOCK1	Dock1	8C	2C	0	0	59.9061	2.7605
H-S	ENSG00000170011.14	ENSMUSG00000041794.13	MYRIP	Myrip	8C	2C	0	0	62.319	1.5252
H-S	ENSG00000106100.11	ENSMUSG00000038058.14	NOD1	Nod1	8C	2C	1	0	67.4238	0.4605
H-S	ENSG00000145506.14	ENSMUSG00000021567.15	NKD2	Nkd2	8C	2C	0	0	210.4863	1.019
H-S	ENSG00000180448.11	ENSMUSG00000035697.14	ARHGAP45	Arhgap45	8C	2C	0	0	109.4213	0.9318
H-S	ENSG00000196562.15	ENSMUSG00000006800.14	SULF2	Sulf2	8C	2C	0	0	63.4931	9.3815
H-S	ENSG00000100558.9	ENSMUSG00000021118.7	PLEK2	Plek2	8C	2C	0	0	468.6585	5.732
H-S	ENSG00000058668.15	ENSMUSG00000026463.17	ATP2B4	Atp2b4	8C	2C	1	0	142.8916	2.4847
H-S	ENSG00000115762.17	ENSMUSG00000026123.11	PLEKHB2	Plekhb2	8C	2C	1	0	72.8724	0.599
H-S	ENSG00000132205.11	ENSMUSG00000024053.11	EMILIN2	Emilin2	8C	2C	1	0	220.5011	4.1712
H-S	ENSG00000166086.13	ENSMUSG00000031990.15	JAM3	Jam3	8C	2C	0	0	106.9745	0.0
H-S	ENSG00000120798.17	ENSMUSG00000005897.14	NR2C1	Nr2c1	8C	2C	0	0	57.5468	1.2787
H-S	ENSG00000122870.12	ENSMUSG00000014329.14	BICC1	Bicc1	8C	2C	1	0	58.0874	0.5112
H-S	ENSG00000110171.21	ENSMUSG00000036989.16	TRIM3	Trim3	8C	2C	0	0	58.2781	2.7466
H-S	ENSG00000151623.15	ENSMUSG00000031618.13	NR3C2	Nr3c2	8C	2C	1	0	148.5002	0.2853
H-S	ENSG00000119865.9	ENSMUSG00000044629.5	CNRIP1	Cnrip1	8C	2C	0	0	87.6022	0.5718
H-S	ENSG00000103034.15	ENSMUSG00000036564.17	NDRG4	Ndrg4	8C	2C	0	0	178.8778	0.9085
H-S	ENSG00000164244.21	ENSMUSG00000024594.9	PRRC1	Prrc1	8C	2C	0	1	81.2172	9.4872
H-S	ENSG00000069011.16	ENSMUSG00000021506.7	PITX1	Pitx1	8C	2C	1	0	68.3671	9.3759
H-S	ENSG00000144645.15	ENSMUSG00000040875.12	OSBPL10	Osbpl10	8C	2C	0	0	649.2259	8.4351
H-S	ENSG00000198929.13	ENSMUSG00000038473.14	NOS1AP	Nos1ap	8C	2C	0	0	89.382	1.0256
H-S	ENSG00000136044.12	ENSMUSG00000020263.14	APPL2	Appl2	8C	2C	0	0	50.9131	2.7133
H-S	ENSG00000241058.4	ENSMUSG00000026707.15	NSUN6	Nsun6	8C	2C	0	0	70.0955	6.7007
H-S	ENSG00000158055.17	ENSMUSG00000037188.7	GRHL3	Grhl3	8C	2C	0	0	53.3555	0.3246
H-S	ENSG00000108582.12	ENSMUSG00000020841.5	CPD	Cpd	8C	2C	1	0	57.1747	6.1341
H-S	ENSG00000110218.9	ENSMUSG00000031934.14	PANX1	Panx1	8C	2C	1	0	129.0519	2.1616
H-S	ENSG00000175115.13	ENSMUSG00000024855.10	PACS1	Pacs1	8C	2C	0	0	71.7085	6.2988
H-S	ENSG00000179364.15	ENSMUSG00000021143.10	PACS2	Pacs2	8C	2C	0	0	52.993	5.7417
H-S	ENSG00000183840.7	ENSMUSG00000026343.6	GPR39	Gpr39	8C	2C	0	0	248.0264	0.0
H-S	ENSG00000105983.23	ENSMUSG00000010721.15	LMBR1	Lmbr1	8C	2C	1	0	51.79	3.6633
H-S	ENSG00000143164.16	ENSMUSG00000026571.12	DCAF6	Dcaf6	8C	2C	0	0	92.0134	8.8294
H-S	ENSG00000183287.14	ENSMUSG00000046318.16	CCBE1	Ccbe1	8C	2C	1	0	61.1549	0.128
H-S	ENSG00000083937.10	ENSMUSG00000004843.7	CHMP2B	Chmp2b	8C	2C	0	0	50.8871	3.7924
H-S	ENSG00000156011.18	ENSMUSG00000030465.19	PSD3	Psd3	8C	2C	0	0	76.6295	2.1204
H-S	ENSG00000023516.9	ENSMUSG00000022016.16	AKAP11	Akap11	8C	2C	1	0	123.7393	3.3986
H-S	ENSG00000166128.13	ENSMUSG00000036943.9	RAB8B	Rab8b	8C	2C	0	0	61.449	2.6196
H-S	ENSG00000183801.8	ENSMUSG00000051041.8	OLFML1	Olfml1	8C	2C	1	0	152.649	0.0
H-S	ENSG00000074317.11	ENSMUSG00000034891.13	SNCB	Sncb	8C	2C	0	0	96.1045	2.4043
H-S	ENSG00000089169.15	ENSMUSG00000029608.10	RPH3A	Rph3a	8C	2C	0	0	224.0729	2.1353
H-S	ENSG00000103056.12	ENSMUSG00000031906.9	SMPD3	Smpd3	8C	2C	1	0	244.9514	0.2674
H-S	ENSG00000138434.17	ENSMUSG00000027007.16	ITPRID2	Itprid2	8C	2C	0	0	128.7583	6.7121
H-S	ENSG00000138640.15	ENSMUSG00000037709.13	FAM13A	Fam13a	8C	2C	1	0	637.3837	0.0
H-S	ENSG00000042088.14	ENSMUSG00000021177.16	TDP1	Tdp1	8C	2C	0	0	238.2453	4.6471
H-S	ENSG00000260314.3	ENSMUSG00000026712.3	MRC1	Mrc1	8C	2C	0	0	98.6458	0.2361
H-S	ENSG00000183742.13	ENSMUSG00000041886.7	MACC1	Macc1	8C	2C	0	0	56.7836	0.0
H-S	ENSG00000069188.17	ENSMUSG00000041592.16	SDK2	Sdk2	8C	2C	0	1	51.422	2.8834
H-S	ENSG00000166025.18	ENSMUSG00000013076.17	AMOTL1	Amotl1	8C	2C	1	0	76.5682	1.955
H-S	ENSG00000166689.16	ENSMUSG00000045659.18	PLEKHA7	Plekha7	8C	2C	1	0	138.7126	4.4562
H-S	ENSG00000106069.24	ENSMUSG00000004633.17	CHN2	Chn2	8C	2C	1	1	100.3915	6.9868
H-S	ENSG00000149735.7	ENSMUSG00000024784.13	GPHA2	Gpha2	8C	2C	0	0	50.7233	0.0
H-S	ENSG00000225697.13	ENSMUSG00000023259.16	SLC26A6	Slc26a6	8C	2C	0	0	138.4114	0.0728
H-S	ENSG00000271303.2	ENSMUSG00000032802.8	SRXN1	Srxn1	8C	2C	0	1	74.5068	4.231
H-S	ENSG00000036672.16	ENSMUSG00000032010.15	USP2	Usp2	8C	2C	1	0	644.5901	6.2538
H-S	ENSG00000178904.19	ENSMUSG00000043671.14	DPY19L3	Dpy19l3	8C	2C	0	0	58.2241	0.7512
H-S	ENSG00000115504.15	ENSMUSG00000042302.14	EHBP1	Ehbp1	8C	2C	0	1	54.1166	7.5094
H-S	ENSG00000166016.6	ENSMUSG00000032724.5	ABTB2	Abtb2	8C	2C	0	0	157.8306	1.8244
H-S	ENSG00000101464.11	ENSMUSG00000038383.16	PIGU	Pigu	8C	2C	0	0	137.1715	9.7092
H-S	ENSG00000115355.18	ENSMUSG00000032740.16	CCDC88A	Ccdc88a	8C	2C	1	0	73.8978	5.4148
H-S	ENSG00000140538.16	ENSMUSG00000059146.12	NTRK3	Ntrk3	8C	2C	1	0	66.4695	0.0161
H-S	ENSG00000178568.15	ENSMUSG00000062209.15	ERBB4	Erbb4	8C	2C	1	0	110.8921	0.0261
H-S	ENSG00000196526.11	ENSMUSG00000029094.12	AFAP1	Afap1	8C	2C	1	0	85.7195	0.3942
H-S	ENSG00000107443.16	ENSMUSG00000025010.14	CCNJ	Ccnj	8C	2C	1	1	183.0168	7.7199
H-S	ENSG00000116396.15	ENSMUSG00000027895.10	KCNC4	Kcnc4	8C	2C	1	1	89.0907	0.6012
H-S	ENSG00000130294.18	ENSMUSG00000014602.15	KIF1A	Kif1a	8C	2C	0	0	68.8272	0.0
H-S	ENSG00000128487.19	ENSMUSG00000042331.13	SPECC1	Specc1	8C	2C	1	0	234.1614	2.6565
H-S	ENSG00000109906.15	ENSMUSG00000066687.5	ZBTB16	Zbtb16	8C	2C	1	0	60.8077	0.4471
H-S	ENSG00000110786.18	ENSMUSG00000030854.17	PTPN5	Ptpn5	8C	2C	0	0	54.9701	0.0964
H-S	ENSG00000091262.17	ENSMUSG00000030834.7	ABCC6	Abcc6	8C	2C	0	0	73.6677	0.6089
H-S	ENSG00000103222.20	ENSMUSG00000023088.17	ABCC1	Abcc1	8C	2C	0	0	104.8232	6.0138
H-S	ENSG00000178222.13	ENSMUSG00000055385.12	RNF212	Rnf212	8C	2C	0	0	53.2692	0.0
H-S	ENSG00000132825.7	ENSMUSG00000049999.4	PPP1R3D	Ppp1r3d	8C	2C	0	0	71.7633	1.1565
H-S	ENSG00000139998.16	ENSMUSG00000021062.15	RAB15	Rab15	8C	2C	0	0	91.4924	1.0413
H-S	ENSG00000105649.10	ENSMUSG00000031840.12	RAB3A	Rab3a	8C	2C	0	0	60.4335	7.2249
H-S	ENSG00000124140.15	ENSMUSG00000017740.17	SLC12A5	Slc12a5	8C	2C	1	0	162.9556	0.2557
H-S	ENSG00000090339.9	ENSMUSG00000037405.8	ICAM1	Icam1	8C	2C	0	1	66.367	6.7564
H-S	ENSG00000105854.13	ENSMUSG00000032667.17	PON2	Pon2	8C	2C	0	0	50.1501	1.867
H-S	ENSG00000178796.13	ENSMUSG00000028139.5	RIIAD1	Riiad1	8C	2C	0	0	317.6934	0.0
H-S	ENSG00000125347.15	ENSMUSG00000018899.16	IRF1	Irf1	8C	2C	1	0	78.3428	0.917
H-S	ENSG00000176788.9	ENSMUSG00000045763.8	BASP1	Basp1	8C	2C	1	1	79.5995	4.7073
H-S	ENSG00000154429.11	ENSMUSG00000031971.15	CCSAP	Ccsap	8C	2C	1	0	54.1477	2.3189
H-S	ENSG00000170340.11	ENSMUSG00000051650.11	B3GNT2	B3gnt2	8C	2C	1	0	994.0823	9.6402
H-S	ENSG00000134215.16	ENSMUSG00000033721.16	VAV3	Vav3	8C	2C	0	0	165.9185	0.3669
H-S	ENSG00000151962.8	ENSMUSG00000033882.15	RBM46	Rbm46	8C	2C	0	0	135.5283	0.0
H-S	ENSG00000164675.11	ENSMUSG00000046192.4	IQUB	Iqub	8C	2C	1	0	120.4648	4.9954
H-S	ENSG00000179603.18	ENSMUSG00000024211.15	GRM8	Grm8	8C	2C	0	0	63.0777	0.2908
H-S	ENSG00000103489.12	ENSMUSG00000030657.11	XYLT1	Xylt1	8C	2C	0	0	197.0906	0.1105
H-S	ENSG00000135636.15	ENSMUSG00000033788.15	DYSF	Dysf	8C	2C	0	0	56.0886	9.091
H-S	ENSG00000186654.21	ENSMUSG00000036106.15	PRR5	Prr5	8C	2C	0	1	91.5541	7.9115
H-S	ENSG00000204427.12	ENSMUSG00000007036.15	ABHD16A	Abhd16a	8C	2C	0	0	112.4608	7.6388
H-S	ENSG00000112137.19	ENSMUSG00000054728.16	PHACTR1	Phactr1	8C	2C	0	0	78.8583	0.0585
H-S	ENSG00000133816.18	ENSMUSG00000038244.14	MICAL2	Mical2	8C	2C	1	0	153.2376	0.0
H-S	ENSG00000103495.15	ENSMUSG00000030678.7	MAZ	Maz	8C	2C	0	0	127.7906	6.7151
H-S	ENSG00000121104.8	ENSMUSG00000038893.12	FAM117A	Fam117a	8C	2C	0	0	104.3492	4.7736
H-S	ENSG00000120685.20	ENSMUSG00000049504.12	PROSER1	Proser1	8C	2C	0	0	673.4119	9.1425
H-S	ENSG00000103995.14	ENSMUSG00000068394.4	CEP152	Cep152	8C	2C	1	1	60.6335	4.3164
H-S	ENSG00000145860.12	ENSMUSG00000019189.13	RNF145	Rnf145	8C	2C	0	1	81.3868	6.8002
H-S	ENSG00000108556.10	ENSMUSG00000014609.16	CHRNE	Chrne	8C	2C	0	0	69.2916	2.7772
H-S	ENSG00000176979.14	ENSMUSG00000053490.8	TRIM60	Trim60	8C	2C	1	0	71.91	7.7107
H-S	ENSG00000056972.20	ENSMUSG00000019842.6	TRAF3IP2	Traf3ip2	8C	2C	0	0	113.7805	2.769
H-S	ENSG00000146038.12	ENSMUSG00000035910.15	DCDC2	Dcdc2a	8C	2C	1	0	210.803	0.0
H-S	ENSG00000198948.12	ENSMUSG00000031647.10	MFAP3L	Mfap3l	8C	2C	1	0	73.4302	0.125
H-S	ENSG00000113734.18	ENSMUSG00000024191.15	BNIP1	Bnip1	8C	2C	0	0	107.0891	8.1075
H-S	ENSG00000006740.18	ENSMUSG00000033389.16	ARHGAP44	Arhgap44	8C	2C	0	0	52.7534	1.0788
H-S	ENSG00000137802.14	ENSMUSG00000033902.12	MAPKBP1	Mapkbp1	8C	2C	0	0	140.3102	5.4155
H-S	ENSG00000138119.17	ENSMUSG00000048612.16	MYOF	Myof	8C	2C	0	0	82.3001	0.0
H-S	ENSG00000215018.10	ENSMUSG00000068794.7	COL28A1	Col28a1	8C	2C	1	0	68.5985	0.0
H-S	ENSG00000176473.14	ENSMUSG00000040877.16	WDR25	Wdr25	8C	2C	0	0	72.1782	3.3286
H-S	ENSG00000173175.15	ENSMUSG00000022840.9	ADCY5	Adcy5	8C	2C	0	0	178.8863	0.8614
H-S	ENSG00000161955.17	ENSMUSG00000089669.7	TNFSF13	Tnfsf13	8C	2C	0	0	188.815	3.0048
H-S	ENSG00000119397.19	ENSMUSG00000057110.15	CNTRL	Cntrl	8C	2C	1	0	50.0399	2.221
H-S	ENSG00000130475.15	ENSMUSG00000070000.13	FCHO1	Fcho1	8C	2C	0	0	59.0605	0.5605
H-S	ENSG00000196405.13	ENSMUSG00000021262.15	EVL	Evl	8C	2C	1	0	67.3091	9.4253
H-S	ENSG00000100938.19	ENSMUSG00000002326.6	GMPR2	Gmpr2	8C	2C	0	1	64.8587	1.4224
H-S	ENSG00000161905.13	ENSMUSG00000018924.6	ALOX15	Alox15	8C	2C	1	0	122.4455	0.0
H-S	ENSG00000135048.14	ENSMUSG00000024754.13	CEMIP2	Cemip2	8C	2C	1	1	391.8391	7.151
H-S	ENSG00000085117.12	ENSMUSG00000027215.13	CD82	Cd82	8C	2C	0	0	52.2087	2.7205
H-S	ENSG00000145703.17	ENSMUSG00000021676.10	IQGAP2	Iqgap2	8C	2C	0	0	233.1272	8.3833
H-S	ENSG00000131873.7	ENSMUSG00000032640.10	CHSY1	Chsy1	8C	2C	1	0	67.5717	5.1639
H-S	ENSG00000165487.14	ENSMUSG00000021973.9	MICU2	Micu2	8C	2C	0	0	81.222	4.6795
H-S	ENSG00000070087.15	ENSMUSG00000027805.16	PFN2	Pfn2	8C	2C	1	0	86.79	4.3289
H-S	ENSG00000154310.17	ENSMUSG00000027692.16	TNIK	Tnik	8C	2C	1	0	54.7779	0.5315
H-S	ENSG00000148702.15	ENSMUSG00000025075.14	HABP2	Habp2	8C	2C	0	0	580.8751	0.0
H-S	ENSG00000157483.9	ENSMUSG00000032220.10	MYO1E	Myo1e	8C	2C	0	0	62.2362	0.2912
H-S	ENSG00000169826.8	ENSMUSG00000042042.14	CSGALNACT2	Csgalnact2	8C	2C	0	1	69.5436	8.8081
H-S	ENSG00000176490.5	ENSMUSG00000043670.4	DIRAS1	Diras1	8C	2C	0	0	74.383	0.0
H-S	ENSG00000198740.9	ENSMUSG00000075595.9	ZNF652	Zfp652	8C	2C	1	1	103.2174	5.8003
H-S	ENSG00000021762.20	ENSMUSG00000037606.18	OSBPL5	Osbpl5	8C	2C	0	0	66.6826	0.0457
H-S	ENSG00000116857.17	ENSMUSG00000026411.17	TMEM9	Tmem9	8C	2C	0	0	242.7218	3.7083
H-S	ENSG00000164904.18	ENSMUSG00000053644.13	ALDH7A1	Aldh7a1	8C	2C	0	0	90.3048	3.0825
H-S	ENSG00000120756.13	ENSMUSG00000049493.13	PLS1	Pls1	8C	2C	0	0	175.6637	3.3883
H-S	ENSG00000068745.15	ENSMUSG00000032599.12	IP6K2	Ip6k2	8C	2C	1	0	51.1257	5.7319
H-S	ENSG00000118402.6	ENSMUSG00000032262.13	ELOVL4	Elovl4	8C	2C	0	0	58.1222	0.0
H-S	ENSG00000135916.16	ENSMUSG00000026223.15	ITM2C	Itm2c	8C	2C	0	0	336.5546	8.2124
H-S	ENSG00000154027.19	ENSMUSG00000039058.11	AK5	Ak5	8C	2C	0	0	68.8635	0.1911
H-S	ENSG00000183324.11	ENSMUSG00000074269.10	REC114	Rec114	8C	2C	0	0	235.9409	1.8451
H-S	ENSG00000099331.14	ENSMUSG00000004677.17	MYO9B	Myo9b	8C	2C	1	1	74.9453	4.0642
H-S	ENSG00000160282.15	ENSMUSG00000001155.13	FTCD	Ftcd	8C	2C	1	0	143.7266	0.0
H-S	ENSG00000128606.13	ENSMUSG00000039883.5	LRRC17	Lrrc17	8C	2C	1	0	64.7513	4.7089
H-S	ENSG00000125898.13	ENSMUSG00000027459.16	FAM110A	Fam110a	8C	2C	0	0	93.056	0.1714
H-S	ENSG00000105289.15	ENSMUSG00000034917.8	TJP3	Tjp3	8C	2C	0	0	51.7346	1.868
H-S	ENSG00000163596.17	ENSMUSG00000026018.12	ICA1L	Ica1l	8C	2C	0	0	55.291	4.1991
H-S	ENSG00000183044.12	ENSMUSG00000057880.12	ABAT	Abat	8C	2C	0	0	51.5722	5.6119
H-S	ENSG00000171603.18	ENSMUSG00000039953.13	CLSTN1	Clstn1	8C	2C	0	0	385.0467	6.7363
H-S	ENSG00000147654.15	ENSMUSG00000022339.9	EBAG9	Ebag9	8C	2C	0	0	62.2795	5.6521
H-S	ENSG00000014123.10	ENSMUSG00000040359.14	UFL1	Ufl1	8C	2C	0	1	52.6409	9.917
H-S	ENSG00000100075.10	ENSMUSG00000003528.15	SLC25A1	Slc25a1	8C	2C	0	0	55.3369	1.5752
H-S	ENSG00000163710.9	ENSMUSG00000015354.8	PCOLCE2	Pcolce2	8C	2C	0	0	60.6014	0.2702
H-S	ENSG00000114904.13	ENSMUSG00000021918.10	NEK4	Nek4	8C	2C	0	0	59.1072	0.9791
H-S	ENSG00000116717.13	ENSMUSG00000036390.8	GADD45A	Gadd45a	8C	2C	1	0	65.1226	1.5287
H-S	ENSG00000162928.9	ENSMUSG00000020283.5	PEX13	Pex13	8C	2C	1	1	55.8898	4.4302
H-S	ENSG00000163788.14	ENSMUSG00000038145.17	SNRK	Snrk	8C	2C	1	0	79.1996	8.3118
H-S	ENSG00000119938.9	ENSMUSG00000067279.3	PPP1R3C	Ppp1r3c	8C	2C	1	0	94.368	0.2331
H-S	ENSG00000065308.5	ENSMUSG00000041779.5	TRAM2	Tram2	8C	2C	0	0	217.3108	3.3003
H-S	ENSG00000196116.8	ENSMUSG00000035517.17	TDRD7	Tdrd7	8C	2C	0	0	92.4417	0.3687
H-S	ENSG00000116729.14	ENSMUSG00000028173.10	WLS	Wls	8C	2C	1	0	192.5524	0.3518
H-S	ENSG00000159461.15	ENSMUSG00000031751.14	AMFR	Amfr	8C	2C	0	0	151.4304	5.5931
H-S	ENSG00000187546.14	ENSMUSG00000050103.18	AGMO	Agmo	8C	2C	0	0	138.1877	0.0
H-S	ENSG00000172456.18	ENSMUSG00000028573.18	FGGY	Fggy	8C	2C	0	0	249.6746	0.1552
H-S	ENSG00000189319.14	ENSMUSG00000030956.15	FAM53B	Fam53b	8C	2C	1	0	61.59	2.5207
H-S	ENSG00000118816.11	ENSMUSG00000063015.12	CCNI	Ccni	8C	2C	0	0	635.665	5.6392
H-S	ENSG00000164300.17	ENSMUSG00000021703.9	SERINC5	Serinc5	8C	2C	1	0	68.426	1.6797
H-S	ENSG00000148337.22	ENSMUSG00000039205.16	CIZ1	Ciz1	8C	2C	0	0	69.2954	6.7516
H-S	ENSG00000152503.10	ENSMUSG00000033949.12	TRIM36	Trim36	8C	2C	1	0	89.2215	4.3054
H-S	ENSG00000101670.12	ENSMUSG00000053846.5	LIPG	Lipg	8C	2C	0	0	76.8471	0.989
H-S	ENSG00000140526.18	ENSMUSG00000039202.12	ABHD2	Abhd2	8C	2C	0	0	124.056	1.7059
H-S	ENSG00000127831.11	ENSMUSG00000026175.12	VIL1	Vil1	8C	2C	0	0	57.2452	0.7057
H-S	ENSG00000147852.17	ENSMUSG00000024924.14	VLDLR	Vldlr	8C	2C	0	0	72.9934	0.5073
H-S	ENSG00000037042.9	ENSMUSG00000045007.9	TUBG2	Tubg2	8C	2C	0	0	112.5986	3.6239
H-S	ENSG00000186153.18	ENSMUSG00000004637.15	WWOX	Wwox	8C	2C	0	1	77.1865	4.7286
H-S	ENSG00000143819.13	ENSMUSG00000038776.13	EPHX1	Ephx1	8C	2C	0	0	80.3849	6.5141
H-S	ENSG00000161013.17	ENSMUSG00000036620.14	MGAT4B	Mgat4b	8C	2C	0	0	231.5936	1.9268
H-S	ENSG00000108852.16	ENSMUSG00000017314.12	MPP2	Mpp2	8C	2C	1	0	327.0173	0.0
H-S	ENSG00000155893.13	ENSMUSG00000043587.15	PXYLP1	Pxylp1	8C	2C	1	0	88.9714	0.9225
H-S	ENSG00000145850.9	ENSMUSG00000055546.6	TIMD4	Timd4	8C	2C	0	0	50.6685	0.0
H-S	ENSG00000133731.10	ENSMUSG00000027531.16	IMPA1	Impa1	8C	2C	0	0	116.2773	4.9588
H-S	ENSG00000164209.17	ENSMUSG00000024259.9	SLC25A46	Slc25a46	8C	2C	0	1	135.8441	9.3839
H-S	ENSG00000138030.13	ENSMUSG00000029162.15	KHK	Khk	8C	2C	0	0	50.3882	3.3046
H-S	ENSG00000196839.13	ENSMUSG00000017697.3	ADA	Ada	8C	2C	0	0	144.1059	0.6706
H-S	ENSG00000162650.17	ENSMUSG00000048997.17	ATXN7L2	Atxn7l2	8C	2C	1	0	70.5555	0.1965
H-S	ENSG00000135218.19	ENSMUSG00000002944.15	CD36	Cd36	8C	2C	0	0	162.6505	0.0
H-S	ENSG00000248485.2	ENSMUSG00000038370.6	PCP4L1	Pcp4l1	8C	2C	0	0	1639.4512	0.0
H-S	ENSG00000112584.14	ENSMUSG00000014763.8	FAM120B	Fam120b	8C	2C	0	0	65.2128	2.404
H-S	ENSG00000173868.12	ENSMUSG00000050860.6	PHOSPHO1	Phospho1	8C	2C	1	0	51.4354	0.0
H-S	ENSG00000131323.16	ENSMUSG00000021277.16	TRAF3	Traf3	8C	2C	0	0	57.591	4.385
H-S	ENSG00000144118.14	ENSMUSG00000004451.14	RALB	Ralb	8C	2C	0	0	178.3768	8.282
H-S	ENSG00000168389.18	ENSMUSG00000028655.11	MFSD2A	Mfsd2a	8C	2C	1	0	172.8983	0.5364
H-S	ENSG00000132386.11	ENSMUSG00000000753.15	SERPINF1	Serpinf1	8C	2C	0	0	96.7502	0.4556
H-S	ENSG00000064655.19	ENSMUSG00000017897.18	EYA2	Eya2	8C	2C	0	0	83.4109	0.0
H-S	ENSG00000134330.19	ENSMUSG00000062054.7	IAH1	Iah1	8C	2C	0	0	99.2515	4.9625
H-S	ENSG00000168785.8	ENSMUSG00000028152.10	TSPAN5	Tspan5	8C	2C	0	0	117.5512	0.8182
H-S	ENSG00000140092.15	ENSMUSG00000021186.9	FBLN5	Fbln5	8C	2C	0	0	56.479	0.1436
H-S	ENSG00000165714.11	ENSMUSG00000042992.15	BORCS5	Borcs5	8C	2C	1	1	111.7611	8.6714
H-S	ENSG00000198825.15	ENSMUSG00000042105.18	INPP5F	Inpp5f	8C	2C	1	1	182.4799	8.0617
H-S	ENSG00000156958.15	ENSMUSG00000027207.15	GALK2	Galk2	8C	2C	0	0	50.8028	1.8079
H-S	ENSG00000123600.21	ENSMUSG00000041975.17	METTL8	Mettl8	8C	2C	0	0	53.2159	4.8649
H-S	ENSG00000103160.12	ENSMUSG00000034189.5	HSDL1	Hsdl1	8C	2C	1	0	91.14	5.5966
H-S	ENSG00000163611.11	ENSMUSG00000043065.12	SPICE1	Spice1	8C	2C	0	1	52.9513	7.7067
H-S	ENSG00000116133.13	ENSMUSG00000034926.3	DHCR24	Dhcr24	8C	2C	0	0	50.826	7.976
H-S	ENSG00000010322.16	ENSMUSG00000021910.15	NISCH	Nisch	8C	2C	0	0	122.496	4.3034
H-S	ENSG00000116791.14	ENSMUSG00000028199.18	CRYZ	Cryz	8C	2C	0	0	114.1809	2.9623
H-S	ENSG00000153162.9	ENSMUSG00000039004.6	BMP6	Bmp6	8C	2C	1	0	385.6985	4.5426
H-S	ENSG00000180228.14	ENSMUSG00000002731.6	PRKRA	Prkra	8C	2C	0	0	63.9678	0.0
H-S	ENSG00000164920.10	ENSMUSG00000022330.5	OSR2	Osr2	8C	2C	0	1	77.4193	5.1845
H-S	ENSG00000112679.15	ENSMUSG00000069255.13	DUSP22	Dusp22	8C	2C	0	0	280.0284	1.5512
H-S	ENSG00000122035.7	ENSMUSG00000029641.8	RASL11A	Rasl11a	8C	2C	0	0	65.0369	6.8933
H-S	ENSG00000130758.8	ENSMUSG00000040390.13	MAP3K10	Map3k10	8C	2C	0	0	51.1593	5.7855
H-S	ENSG00000131153.9	ENSMUSG00000031821.11	GINS2	Gins2	8C	2C	0	0	104.6235	8.8174
H-S	ENSG00000087495.17	ENSMUSG00000027525.18	PHACTR3	Phactr3	8C	2C	1	0	185.0592	0.3201
H-S	ENSG00000179151.13	ENSMUSG00000038957.13	EDC3	Edc3	8C	2C	0	1	61.8517	8.0877
H-S	ENSG00000040531.16	ENSMUSG00000005949.9	CTNS	Ctns	8C	2C	1	0	61.0005	1.3228
H-S	ENSG00000104381.14	ENSMUSG00000025777.8	GDAP1	Gdap1	8C	2C	0	0	234.4914	7.051
H-S	ENSG00000173011.12	ENSMUSG00000029196.9	TADA2B	Tada2b	8C	2C	1	1	81.5692	8.5659
H-S	ENSG00000130517.14	ENSMUSG00000056204.8	PGPEP1	Pgpep1	8C	2C	1	0	112.1088	0.605
H-S	ENSG00000164253.14	ENSMUSG00000042015.17	WDR41	Wdr41	8C	2C	0	0	151.2041	5.0907
H-S	ENSG00000109501.15	ENSMUSG00000039474.13	WFS1	Wfs1	8C	2C	1	0	161.2554	3.5345
H-S	ENSG00000189114.8	ENSMUSG00000057667.7	BLOC1S3	Bloc1s3	8C	2C	1	1	80.2837	2.5449
H-S	ENSG00000084764.12	ENSMUSG00000029166.14	MAPRE3	Mapre3	8C	2C	0	0	50.9245	0.6021
H-S	ENSG00000168000.16	ENSMUSG00000071657.12	BSCL2	Bscl2	8C	2C	0	0	77.9138	6.625
H-S	ENSG00000070808.17	ENSMUSG00000024617.16	CAMK2A	Camk2a	8C	2C	0	0	85.9462	0.3327
H-S	ENSG00000101577.10	ENSMUSG00000024052.17	LPIN2	Lpin2	8C	2C	0	0	158.7483	5.82
H-S	ENSG00000077454.17	ENSMUSG00000093445.7	LRCH4	Lrch4	8C	2C	0	0	125.7043	2.9805
H-S	ENSG00000059728.11	ENSMUSG00000001156.9	MXD1	Mxd1	8C	2C	0	0	110.6432	5.9931
H-S	ENSG00000135090.14	ENSMUSG00000061288.13	TAOK3	Taok3	8C	2C	1	0	105.9559	7.9184
H-S	ENSG00000214944.10	ENSMUSG00000021662.11	ARHGEF28	Arhgef28	8C	2C	0	0	55.4747	2.0267
H-S	ENSG00000174527.10	ENSMUSG00000066952.11	MYO1H	Myo1h	8C	2C	0	0	61.064	1.1852
H-S	ENSG00000152127.9	ENSMUSG00000036155.13	MGAT5	Mgat5	8C	2C	1	0	172.1156	2.1677
H-S	ENSG00000164951.16	ENSMUSG00000049225.14	PDP1	Pdp1	8C	2C	1	1	59.1419	1.9909
H-S	ENSG00000113396.13	ENSMUSG00000024600.8	SLC27A6	Slc27a6	8C	2C	0	0	62.485	0.0
H-S	ENSG00000120051.15	ENSMUSG00000046585.9	CFAP58	Cfap58	8C	2C	0	0	303.6468	0.1943
H-S	ENSG00000160746.13	ENSMUSG00000037949.8	ANO10	Ano10	8C	2C	0	0	64.0194	1.6416
H-S	ENSG00000214960.11	ENSMUSG00000043153.6	CRPPA	Crppa	8C	2C	0	0	116.5252	0.1037
H-S	ENSG00000273079.7	ENSMUSG00000030209.14	GRIN2B	Grin2b	8C	2C	1	0	93.931	0.0
H-S	ENSG00000182158.16	ENSMUSG00000038648.5	CREB3L2	Creb3l2	8C	2C	0	0	57.319	0.2346
H-S	ENSG00000116525.14	ENSMUSG00000041000.8	TRIM62	Trim62	8C	2C	0	0	76.3379	0.6364
H-S	ENSG00000103152.12	ENSMUSG00000020287.15	MPG	Mpg	8C	2C	0	0	64.3549	2.0783
H-S	ENSG00000198911.12	ENSMUSG00000022463.8	SREBF2	Srebf2	8C	2C	0	0	229.6441	1.9141
H-S	ENSG00000198792.13	ENSMUSG00000009035.15	TMEM184B	Tmem184b	8C	2C	0	0	76.8041	3.537
H-S	ENSG00000163638.13	ENSMUSG00000030022.14	ADAMTS9	Adamts9	8C	2C	0	0	162.7446	0.2863
H-S	ENSG00000075884.14	ENSMUSG00000049744.15	ARHGAP15	Arhgap15	8C	2C	0	0	89.1389	0.0
H-S	ENSG00000198178.11	ENSMUSG00000030147.12	CLEC4C	Clec4b1	8C	2C	1	0	53.5644	0.0
H-S	ENSG00000134253.10	ENSMUSG00000033233.17	TRIM45	Trim45	8C	2C	1	0	55.0943	0.0905
H-S	ENSG00000005471.19	ENSMUSG00000042476.12	ABCB4	Abcb4	8C	2C	0	0	51.4326	0.7816
H-S	ENSG00000170791.18	ENSMUSG00000042198.12	CHCHD7	Chchd7	8C	2C	0	1	85.1231	4.9348
H-S	ENSG00000080007.8	ENSMUSG00000070291.4	DDX43	Ddx43	8C	2C	1	0	102.0504	4.5412
H-S	ENSG00000084731.15	ENSMUSG00000020668.10	KIF3C	Kif3c	8C	2C	0	1	72.595	6.6676
H-S	ENSG00000150867.14	ENSMUSG00000026737.12	PIP4K2A	Pip4k2a	8C	2C	0	0	108.2569	6.0071
H-S	ENSG00000105048.18	ENSMUSG00000064179.13	TNNT1	Tnnt1	8C	2C	1	0	143.5944	0.4495
H-S	ENSG00000133106.15	ENSMUSG00000022014.15	EPSTI1	Epsti1	8C	2C	1	0	148.8792	0.8491
H-S	ENSG00000180611.7	ENSMUSG00000051065.9	MB21D2	Mb21d2	8C	2C	1	0	124.0006	1.4666
H-S	ENSG00000167034.10	ENSMUSG00000022061.8	NKX3-1	Nkx3-1	8C	2C	1	0	113.4804	0.0
H-S	ENSG00000139364.11	ENSMUSG00000070498.3	TMEM132B	Tmem132b	8C	2C	1	0	57.8954	0.2973
H-S	ENSG00000151952.16	ENSMUSG00000034310.8	TMEM132D	Tmem132d	8C	2C	1	1	98.0788	1.6989
H-S	ENSG00000136848.18	ENSMUSG00000026883.17	DAB2IP	Dab2ip	8C	2C	1	0	81.8198	5.0902
H-S	ENSG00000021826.18	ENSMUSG00000025991.8	CPS1	Cps1	8C	2C	0	0	60.9684	1.5329
H-S	ENSG00000156049.7	ENSMUSG00000024697.4	GNA14	Gna14	8C	2C	1	0	364.4135	0.6736
H-S	ENSG00000068650.19	ENSMUSG00000031441.15	ATP11A	Atp11a	8C	2C	0	0	53.3747	6.8238
H-S	ENSG00000116128.12	ENSMUSG00000038256.15	BCL9	Bcl9	8C	2C	1	1	110.1663	5.7265
H-S	ENSG00000115896.16	ENSMUSG00000038349.10	PLCL1	Plcl1	8C	2C	1	0	115.4275	0.4228
H-S	ENSG00000185989.11	ENSMUSG00000031453.16	RASA3	Rasa3	8C	2C	0	0	309.6172	0.1682
H-S	ENSG00000139973.18	ENSMUSG00000044912.11	SYT16	Syt16	8C	2C	1	0	128.7896	2.3594
H-S	ENSG00000138079.14	ENSMUSG00000024131.8	SLC3A1	Slc3a1	8C	2C	0	1	56.1837	1.7935
H-S	ENSG00000196074.13	ENSMUSG00000060445.11	SYCP2	Sycp2	8C	2C	0	0	94.4563	4.8084
H-S	ENSG00000054282.16	ENSMUSG00000026504.17	SDCCAG8	Sdccag8	8C	2C	0	0	57.3446	2.3874
H-S	ENSG00000110108.10	ENSMUSG00000034659.14	TMEM109	Tmem109	8C	2C	0	0	102.2195	4.0642
H-S	ENSG00000101443.18	ENSMUSG00000017723.11	WFDC2	Wfdc2	8C	2C	0	0	147.6439	0.0
H-S	ENSG00000108509.21	ENSMUSG00000040712.16	CAMTA2	Camta2	8C	2C	0	0	80.9902	3.046
H-S	ENSG00000101298.15	ENSMUSG00000027457.15	SNPH	Snph	8C	2C	0	0	51.2945	0.3196
H-S	ENSG00000167552.15	ENSMUSG00000072235.6	TUBA1A	Tuba1a	8C	2C	0	0	253.0204	3.0104
H-S	ENSG00000163281.12	ENSMUSG00000029209.15	GNPDA2	Gnpda2	8C	2C	0	0	168.1446	6.4168
H-S	ENSG00000176973.8	ENSMUSG00000024939.6	FAM89B	Fam89b	8C	2C	1	1	60.9604	2.9258
H-S	ENSG00000152953.13	ENSMUSG00000029123.8	STK32B	Stk32b	8C	2C	0	0	157.8708	0.0
H-S	ENSG00000198894.8	ENSMUSG00000034157.12	CIPC	Cipc	8C	2C	0	0	61.9895	2.1687
H-S	ENSG00000152256.14	ENSMUSG00000006494.11	PDK1	Pdk1	8C	2C	0	0	50.0786	1.5105
H-S	ENSG00000176532.4	ENSMUSG00000045725.5	PRR15	Prr15	8C	2C	1	0	500.2797	0.8347
H-S	ENSG00000137166.17	ENSMUSG00000023991.16	FOXP4	Foxp4	8C	2C	1	1	53.7437	9.7127
H-S	ENSG00000165548.11	ENSMUSG00000034145.14	TMEM63C	Tmem63c	8C	2C	0	0	86.0447	0.2793
H-S	ENSG00000166558.11	ENSMUSG00000034224.14	SLC38A8	Slc38a8	8C	2C	0	0	99.8437	2.1441
H-S	ENSG00000148123.15	ENSMUSG00000063446.4	PLPPR1	Plppr1	8C	2C	0	0	69.0498	0.0
H-S	ENSG00000140470.15	ENSMUSG00000058145.16	ADAMTS17	Adamts17	8C	2C	1	0	162.8947	0.1964
H-S	ENSG00000109762.17	ENSMUSG00000038291.16	SNX25	Snx25	8C	2C	0	0	65.5732	1.7887
H-S	ENSG00000147408.15	ENSMUSG00000036356.15	CSGALNACT1	Csgalnact1	8C	2C	0	0	95.4476	0.0
H-S	ENSG00000177728.17	ENSMUSG00000020747.17	TMEM94	Tmem94	8C	2C	0	0	64.8728	1.0864
H-S	ENSG00000104833.12	ENSMUSG00000062591.5	TUBB4A	Tubb4a	8C	2C	0	0	54.1412	0.0
H-S	ENSG00000154114.13	ENSMUSG00000037287.15	TBCEL	Tbcel	8C	2C	0	0	63.665	0.7979
H-S	ENSG00000138617.16	ENSMUSG00000032392.11	PARP16	Parp16	8C	2C	1	0	114.7539	3.2496
H-S	ENSG00000143373.18	ENSMUSG00000019338.13	ZNF687	Zfp687	8C	2C	0	0	66.0425	8.7331
H-S	ENSG00000128581.17	ENSMUSG00000007987.12	IFT22	Ift22	8C	2C	0	0	51.2698	1.5108
H-S	ENSG00000163377.16	ENSMUSG00000046500.8	TAFA4	Tafa4	8C	2C	0	0	83.0357	0.3625
H-S	ENSG00000123143.13	ENSMUSG00000057672.16	PKN1	Pkn1	8C	2C	0	0	58.7943	4.6144
H-S	ENSG00000144868.14	ENSMUSG00000042757.16	TMEM108	Tmem108	8C	2C	0	0	110.1034	0.4677
H-S	ENSG00000139182.15	ENSMUSG00000008153.12	CLSTN3	Clstn3	8C	2C	0	1	98.8817	4.7762
H-S	ENSG00000109927.11	ENSMUSG00000037705.13	TECTA	Tecta	8C	2C	0	0	168.1858	0.0537
H-S	ENSG00000103319.12	ENSMUSG00000035064.17	EEF2K	Eef2k	8C	2C	0	0	215.4509	4.762
H-S	ENSG00000140403.13	ENSMUSG00000032285.15	DNAJA4	Dnaja4	8C	2C	0	0	66.7133	1.9422
H-S	ENSG00000196557.13	ENSMUSG00000024112.16	CACNA1H	Cacna1h	8C	2C	1	0	74.5748	0.744
H-S	ENSG00000007237.19	ENSMUSG00000033066.15	GAS7	Gas7	8C	2C	0	0	139.5623	0.0
H-S	ENSG00000149548.15	ENSMUSG00000034303.7	CCDC15	Ccdc15	8C	2C	1	0	99.6356	6.4375
H-S	ENSG00000103534.17	ENSMUSG00000030650.18	TMC5	Tmc5	8C	2C	0	0	58.6123	0.0
H-S	ENSG00000135362.14	ENSMUSG00000032841.15	PRR5L	Prr5l	8C	2C	0	0	63.9098	0.453
H-S	ENSG00000103196.12	ENSMUSG00000031825.16	CRISPLD2	Crispld2	8C	2C	1	0	98.9311	1.1043
H-S	ENSG00000137501.18	ENSMUSG00000030616.16	SYTL2	Sytl2	8C	2C	1	0	86.918	3.8784
H-S	ENSG00000187672.14	ENSMUSG00000040640.11	ERC2	Erc2	8C	2C	1	0	75.7225	1.5693
H-S	ENSG00000078246.17	ENSMUSG00000001521.12	TULP3	Tulp3	8C	2C	0	0	305.0362	5.1322
H-S	ENSG00000126464.15	ENSMUSG00000046574.8	PRR12	Prr12	8C	2C	0	1	52.7585	8.1467
H-S	ENSG00000033327.13	ENSMUSG00000004508.6	GAB2	Gab2	8C	2C	0	0	292.2164	1.416
H-S	ENSG00000140955.11	ENSMUSG00000024266.8	ADAD2	Adad2	8C	2C	0	0	76.6454	8.1969
H-S	ENSG00000152580.9	ENSMUSG00000036334.12	IGSF10	Igsf10	8C	2C	1	0	63.7811	0.0
H-S	ENSG00000176571.12	ENSMUSG00000073991.4	CNBD1	Cnbd1	8C	2C	0	0	61.2446	1.1797
H-S	ENSG00000198720.13	ENSMUSG00000037907.16	ANKRD13B	Ankrd13b	8C	2C	0	0	50.6187	4.5165
H-S	ENSG00000153157.13	ENSMUSG00000038651.15	SYCP2L	Sycp2l	8C	2C	0	0	54.2851	2.6399
H-S	ENSG00000104611.12	ENSMUSG00000053886.4	SH2D4A	Sh2d4a	8C	2C	1	0	348.3973	0.1535
H-S	ENSG00000197893.14	ENSMUSG00000049134.15	NRAP	Nrap	8C	2C	0	0	58.865	0.0
H-S	ENSG00000078725.13	ENSMUSG00000028351.5	BRINP1	Brinp1	8C	2C	1	0	64.815	0.0
H-S	ENSG00000131773.14	ENSMUSG00000022332.8	KHDRBS3	Khdrbs3	8C	2C	0	0	50.5371	0.1451
H-S	ENSG00000100154.15	ENSMUSG00000033209.17	TTC28	Ttc28	8C	2C	1	0	55.7449	0.7361
H-S	ENSG00000164113.11	ENSMUSG00000027719.15	ADAD1	Adad1	8C	2C	0	0	135.5169	0.0
H-S	ENSG00000157657.15	ENSMUSG00000028358.15	ZNF618	Zfp618	8C	2C	1	0	134.5327	0.5286
H-S	ENSG00000062598.18	ENSMUSG00000017670.16	ELMO2	Elmo2	8C	2C	0	0	207.1879	1.7842
H-S	ENSG00000095383.20	ENSMUSG00000039813.14	TBC1D2	Tbc1d2	8C	2C	0	0	62.5878	1.6285
H-S	ENSG00000198648.11	ENSMUSG00000027030.15	STK39	Stk39	8C	2C	0	0	78.5409	0.6397
H-S	ENSG00000131730.16	ENSMUSG00000021622.3	CKMT2	Ckmt2	8C	2C	0	0	50.9336	0.0
H-S	ENSG00000106772.19	ENSMUSG00000039126.10	PRUNE2	Prune2	8C	2C	0	0	121.8109	0.3425
H-S	ENSG00000011143.19	ENSMUSG00000034121.12	MKS1	Mks1	8C	2C	0	0	57.7713	1.9341
H-S	ENSG00000129657.16	ENSMUSG00000020823.16	SEC14L1	Sec14l1	8C	2C	1	0	506.5085	5.1226
H-S	ENSG00000138642.16	ENSMUSG00000029798.11	HERC6	Herc6	8C	2C	0	0	314.6307	0.4083
H-S	ENSG00000167363.14	ENSMUSG00000025175.12	FN3K	Fn3k	8C	2C	1	0	55.0719	0.0
H-S	ENSG00000181830.9	ENSMUSG00000049922.8	SLC35C1	Slc35c1	8C	2C	0	0	92.6941	3.3415
H-S	ENSG00000136878.14	ENSMUSG00000026854.16	USP20	Usp20	8C	2C	0	0	98.2526	2.9306
H-S	ENSG00000118898.16	ENSMUSG00000039457.4	PPL	Ppl	8C	2C	0	0	153.8958	0.4727
H-S	ENSG00000132970.14	ENSMUSG00000029636.11	WASF3	Wasf3	8C	2C	0	0	59.6625	1.1409
H-S	ENSG00000162430.18	ENSMUSG00000050989.9	SELENON	Selenon	8C	2C	0	0	56.2103	0.4609
H-S	ENSG00000175906.5	ENSMUSG00000034936.2	ARL4D	Arl4d	8C	2C	1	0	149.6749	2.5119
H-S	ENSG00000169427.8	ENSMUSG00000036760.7	KCNK9	Kcnk9	8C	2C	1	0	149.0148	0.0
H-S	ENSG00000151240.17	ENSMUSG00000048264.16	DIP2C	Dip2c	8C	2C	0	1	129.3505	8.1924
H-S	ENSG00000205022.9	ENSMUSG00000069867.3	PABPN1L	Pabpn1l	8C	2C	0	0	531.2342	1.0833
H-S	ENSG00000131037.15	ENSMUSG00000006154.13	EPS8L1	Eps8l1	8C	2C	1	0	175.7556	0.5547
H-S	ENSG00000104960.15	ENSMUSG00000038502.17	PTOV1	Ptov1	8C	2C	0	0	103.4592	5.6169
H-S	ENSG00000015171.20	ENSMUSG00000021156.17	ZMYND11	Zmynd11	8C	2C	0	0	61.9696	8.4031
H-S	ENSG00000155465.20	ENSMUSG00000000958.10	SLC7A7	Slc7a7	8C	2C	1	0	151.5569	3.9032
H-S	ENSG00000185900.11	ENSMUSG00000037251.5	POMK	Pomk	8C	2C	1	0	58.4346	0.9004
H-S	ENSG00000167566.17	ENSMUSG00000023009.14	NCKAP5L	Nckap5l	8C	2C	1	0	221.9014	0.3025
H-S	ENSG00000183018.9	ENSMUSG00000040447.15	SPNS2	Spns2	8C	2C	0	0	61.4024	2.3428
H-S	ENSG00000109670.16	ENSMUSG00000028086.15	FBXW7	Fbxw7	8C	2C	1	1	85.7316	1.2666
H-S	ENSG00000054967.13	ENSMUSG00000008318.10	RELT	Relt	8C	2C	0	0	59.0315	0.5012
H-S	ENSG00000059573.9	ENSMUSG00000025007.13	ALDH18A1	Aldh18a1	8C	2C	0	0	93.8382	0.758
H-S	ENSG00000173786.17	ENSMUSG00000006782.16	CNP	Cnp	8C	2C	0	0	54.8135	3.9394
H-S	ENSG00000167625.11	ENSMUSG00000046541.9	ZNF526	Zfp526	8C	2C	0	1	96.4037	8.7248
H-S	ENSG00000124191.18	ENSMUSG00000074607.11	TOX2	Tox2	8C	2C	1	0	144.2782	0.0
H-S	ENSG00000111145.8	ENSMUSG00000008398.15	ELK3	Elk3	8C	2C	1	0	64.2451	1.1651
H-S	ENSG00000123453.19	ENSMUSG00000009614.16	SARDH	Sardh	8C	2C	0	0	60.0494	7.4665
H-S	ENSG00000198673.11	ENSMUSG00000044071.9	TAFA2	Tafa2	8C	2C	1	0	74.5211	0.0727
H-S	ENSG00000092470.12	ENSMUSG00000027242.14	WDR76	Wdr76	8C	2C	0	0	134.9037	5.6567
H-S	ENSG00000155849.16	ENSMUSG00000041112.17	ELMO1	Elmo1	8C	2C	0	0	116.0021	0.525
H-S	ENSG00000140948.13	ENSMUSG00000061410.6	ZCCHC14	Zcchc14	8C	2C	1	0	121.5632	9.3612
H-S	ENSG00000154118.13	ENSMUSG00000025318.13	JPH3	Jph3	8C	2C	0	0	97.4414	4.2895
H-S	ENSG00000189167.12	ENSMUSG00000056586.8	ZAR1L	Zar1l	8C	2C	1	0	738.2411	0.7097
H-S	ENSG00000105963.15	ENSMUSG00000056413.16	ADAP1	Adap1	8C	2C	0	0	153.7983	1.4517
H-S	ENSG00000167565.13	ENSMUSG00000055200.7	SERTAD3	Sertad3	8C	2C	1	0	248.8767	1.0177
H-S	ENSG00000100027.17	ENSMUSG00000022773.19	YPEL1	Ypel1	8C	2C	0	0	78.4697	7.7399
H-S	ENSG00000167693.17	ENSMUSG00000020844.6	NXN	Nxn	8C	2C	1	0	56.9542	5.5607
H-S	ENSG00000124104.19	ENSMUSG00000050373.13	SNX21	Snx21	8C	2C	1	0	62.1072	3.4113
H-S	ENSG00000141873.11	ENSMUSG00000046822.13	SLC39A3	Slc39a3	8C	2C	0	0	79.3795	4.0042
H-S	ENSG00000125945.15	ENSMUSG00000051351.14	ZNF436	Zfp46	8C	2C	1	0	54.5901	3.4578
H-S	ENSG00000116741.8	ENSMUSG00000026360.9	RGS2	Rgs2	8C	2C	1	0	2263.4058	0.4672
H-S	ENSG00000133065.11	ENSMUSG00000013275.9	SLC41A1	Slc41a1	8C	2C	0	0	86.7929	1.0351
H-S	ENSG00000168038.11	ENSMUSG00000040936.15	ULK4	Ulk4	8C	2C	0	0	196.3063	5.1258
H-S	ENSG00000116285.13	ENSMUSG00000028967.10	ERRFI1	Errfi1	8C	2C	1	1	55.5107	9.8495
H-S	ENSG00000112149.10	ENSMUSG00000015396.4	CD83	Cd83	8C	2C	1	0	102.5611	0.0
H-S	ENSG00000115295.21	ENSMUSG00000024059.10	CLIP4	Clip4	8C	2C	0	0	82.7748	1.3222
H-S	ENSG00000095627.9	ENSMUSG00000025081.13	TDRD1	Tdrd1	8C	2C	0	0	122.3744	7.6108
H-S	ENSG00000171492.14	ENSMUSG00000046079.16	LRRC8D	Lrrc8d	8C	2C	0	0	65.6899	2.4344
H-S	ENSG00000155858.6	ENSMUSG00000044847.13	LSM11	Lsm11	8C	2C	0	0	50.049	3.3647
H-S	ENSG00000140511.12	ENSMUSG00000030606.8	HAPLN3	Hapln3	8C	2C	0	0	71.3013	0.0
H-S	ENSG00000137269.15	ENSMUSG00000032352.16	LRRC1	Lrrc1	8C	2C	0	0	64.2821	0.0
H-S	ENSG00000198924.8	ENSMUSG00000025077.13	DCLRE1A	Dclre1a	8C	2C	1	0	52.2985	6.6457
H-S	ENSG00000162783.11	ENSMUSG00000056708.5	IER5	Ier5	8C	2C	1	0	52.032	0.2908
H-S	ENSG00000137267.7	ENSMUSG00000058672.7	TUBB2A	Tubb2a	8C	2C	1	1	79.1295	6.0522
H-S	ENSG00000168672.4	ENSMUSG00000072568.4	LRATD2	Lratd2	8C	2C	0	1	80.4881	4.8664
H-S	ENSG00000147324.11	ENSMUSG00000070056.6	MFHAS1	Mfhas1	8C	2C	0	0	65.824	0.0
H-S	ENSG00000150967.19	ENSMUSG00000029408.13	ABCB9	Abcb9	8C	2C	0	0	86.5696	0.8477
H-S	ENSG00000104213.13	ENSMUSG00000031595.9	PDGFRL	Pdgfrl	8C	2C	0	0	63.2119	0.0
H-S	ENSG00000175215.11	ENSMUSG00000078429.9	CTDSP2	Ctdsp2	8C	2C	1	1	70.3136	9.2247
H-S	ENSG00000148384.14	ENSMUSG00000026925.16	INPP5E	Inpp5e	8C	2C	0	0	52.2906	3.0554
H-S	ENSG00000147655.12	ENSMUSG00000051920.7	RSPO2	Rspo2	8C	2C	0	0	99.1048	7.5945
H-S	ENSG00000183580.10	ENSMUSG00000043556.10	FBXL7	Fbxl7	8C	2C	0	0	78.6502	0.0901
H-S	ENSG00000001461.17	ENSMUSG00000028803.18	NIPAL3	Nipal3	8C	2C	0	0	107.586	4.9706
H-S	ENSG00000132563.17	ENSMUSG00000038555.7	REEP2	Reep2	8C	2C	0	0	175.8626	1.6313
H-S	ENSG00000137331.12	ENSMUSG00000003541.6	IER3	Ier3	8C	2C	1	0	491.4906	0.2808
H-S	ENSG00000072071.17	ENSMUSG00000013033.16	ADGRL1	Adgrl1	8C	2C	0	0	52.5815	2.9014
H-S	ENSG00000162396.6	ENSMUSG00000043572.7	PARS2	Pars2	8C	2C	0	0	50.4084	3.3199
H-S	ENSG00000135823.14	ENSMUSG00000026470.14	STX6	Stx6	8C	2C	0	0	276.4867	8.1362
H-S	ENSG00000067057.18	ENSMUSG00000021196.14	PFKP	Pfkp	8C	2C	1	0	227.5858	0.7237
H-S	ENSG00000124126.14	ENSMUSG00000039621.13	PREX1	Prex1	8C	2C	1	0	98.5288	2.5008
H-S	ENSG00000185467.8	ENSMUSG00000038770.17	KPNA7	Kpna7	8C	2C	0	0	1986.745	1.598
H-S	ENSG00000183185.9	ENSMUSG00000074991.5	GABRR3	Gabrr3	8C	2C	0	0	67.6115	0.0
H-S	ENSG00000111450.14	ENSMUSG00000029428.13	STX2	Stx2	8C	2C	0	0	68.5478	2.8296
H-S	ENSG00000134864.11	ENSMUSG00000041625.15	GGACT	Ggact	8C	2C	0	0	133.8928	6.5671
H-S	ENSG00000164929.17	ENSMUSG00000022296.9	BAALC	Baalc	8C	2C	1	0	54.4218	0.0
H-S	ENSG00000177058.12	ENSMUSG00000047789.5	SLC38A9	Slc38a9	8C	2C	0	0	64.3751	2.8913
H-S	ENSG00000186283.14	ENSMUSG00000060519.11	TOR3A	Tor3a	8C	2C	1	0	72.2658	1.6596
H-S	ENSG00000124198.10	ENSMUSG00000074582.10	ARFGEF2	Arfgef2	8C	2C	0	0	89.647	6.9908
H-S	ENSG00000113231.14	ENSMUSG00000021684.17	PDE8B	Pde8b	8C	2C	0	0	179.9957	0.1786
H-S	ENSG00000133069.17	ENSMUSG00000042066.16	TMCC2	Tmcc2	8C	2C	0	0	197.487	0.8285
H-S	ENSG00000156265.16	ENSMUSG00000025610.7	MAP3K7CL	Map3k7cl	8C	2C	0	0	238.7926	0.435
H-S	ENSG00000065154.12	ENSMUSG00000030934.9	OAT	Oat	8C	2C	0	1	268.1228	8.05
H-S	ENSG00000140297.13	ENSMUSG00000032226.5	GCNT3	Gcnt3	8C	2C	1	0	489.5992	0.0
H-S	ENSG00000117479.15	ENSMUSG00000040918.12	SLC19A2	Slc19a2	8C	2C	0	1	86.6146	9.6357
H-S	ENSG00000173166.18	ENSMUSG00000026014.15	RAPH1	Raph1	8C	2C	1	1	63.9164	7.8774
H-S	ENSG00000164649.20	ENSMUSG00000021175.15	CDCA7L	Cdca7l	8C	2C	0	0	285.1416	2.8718
H-S	ENSG00000178053.20	ENSMUSG00000048416.15	MLF1	Mlf1	8C	2C	0	0	72.3621	1.6908
H-S	ENSG00000144468.17	ENSMUSG00000026142.15	RHBDD1	Rhbdd1	8C	2C	1	0	87.8272	3.6296
H-S	ENSG00000205544.4	ENSMUSG00000070394.10	TMEM256	Tmem256	8C	2C	0	0	100.3055	4.9513
H-S	ENSG00000119688.21	ENSMUSG00000021240.6	ABCD4	Abcd4	8C	2C	0	1	179.258	2.4989
H-S	ENSG00000100580.8	ENSMUSG00000034111.6	TMED8	Tmed8	8C	2C	0	0	58.0937	0.87
H-S	ENSG00000106538.10	ENSMUSG00000009281.6	RARRES2	Rarres2	8C	2C	0	0	406.3608	0.0
H-S	ENSG00000167987.11	ENSMUSG00000048832.9	VPS37C	Vps37c	8C	2C	0	0	65.3917	5.6848
H-S	ENSG00000158062.21	ENSMUSG00000012126.16	UBXN11	Ubxn11	8C	2C	0	0	629.6236	1.322
H-S	ENSG00000112511.18	ENSMUSG00000024193.8	PHF1	Phf1	8C	2C	0	0	53.0677	9.4965
H-S	ENSG00000168826.16	ENSMUSG00000029127.15	ZBTB49	Zbtb49	8C	2C	1	1	116.411	4.36
H-S	ENSG00000100379.18	ENSMUSG00000033287.16	KCTD17	Kctd17	8C	2C	0	0	61.1481	0.0
H-S	ENSG00000105287.13	ENSMUSG00000041187.16	PRKD2	Prkd2	8C	2C	1	0	229.5265	1.2244
H-S	ENSG00000130787.14	ENSMUSG00000000915.15	HIP1R	Hip1r	8C	2C	0	1	370.2612	3.517
H-S	ENSG00000253313.6	ENSMUSG00000028536.12	C1orf210	2610528J11Rik	8C	2C	0	1	55.5826	9.5563
H-S	ENSG00000182979.18	ENSMUSG00000021144.14	MTA1	Mta1	8C	2C	0	0	73.4283	9.789
H-S	ENSG00000132749.11	ENSMUSG00000024905.15	TESMIN	Tesmin	8C	2C	0	0	77.6629	0.4385
H-S	ENSG00000125967.17	ENSMUSG00000027489.15	NECAB3	Necab3	8C	2C	0	0	56.4076	0.1736
H-S	ENSG00000143882.12	ENSMUSG00000020566.19	ATP6V1C2	Atp6v1c2	8C	2C	0	0	61.7448	2.2537
H-S	ENSG00000122783.17	ENSMUSG00000046806.13	CYREN	Cyren	8C	2C	1	0	95.3828	2.0644
H-S	ENSG00000105523.4	ENSMUSG00000054161.12	FAM83E	Fam83e	8C	2C	0	0	55.1386	1.3285
H-S	ENSG00000136141.15	ENSMUSG00000068015.8	LRCH1	Lrch1	8C	2C	0	0	99.6671	0.0889
H-S	ENSG00000084090.14	ENSMUSG00000027367.16	STARD7	Stard7	8C	2C	0	1	240.0488	8.1215
H-S	ENSG00000147439.14	ENSMUSG00000022089.9	BIN3	Bin3	8C	2C	0	0	84.8169	4.9282
H-S	ENSG00000159208.16	ENSMUSG00000038550.10	CIART	Ciart	8C	2C	0	0	114.0314	6.5399
H-S	ENSG00000112290.13	ENSMUSG00000019831.14	WASF1	Wasf1	8C	2C	0	0	53.5862	7.1879
H-S	ENSG00000020577.14	ENSMUSG00000021838.17	SAMD4A	Samd4	8C	2C	1	0	64.8482	0.0
H-S	ENSG00000102781.14	ENSMUSG00000041298.15	KATNAL1	Katnal1	8C	2C	0	0	241.1262	1.1128
H-S	ENSG00000152061.24	ENSMUSG00000026721.16	RABGAP1L	Rabgap1l	8C	2C	0	0	76.0884	4.2454
H-S	ENSG00000123933.17	ENSMUSG00000037235.13	MXD4	Mxd4	8C	2C	0	0	122.1561	3.4684
H-S	ENSG00000042062.13	ENSMUSG00000074577.9	RIPOR3	Ripor3	8C	2C	0	0	73.7431	3.8347
H-S	ENSG00000130479.11	ENSMUSG00000019261.3	MAP1S	Map1s	8C	2C	1	0	139.2412	8.7126
H-S	ENSG00000186001.14	ENSMUSG00000022801.13	LRCH3	Lrch3	8C	2C	0	0	168.8776	4.2611
H-S	ENSG00000137513.10	ENSMUSG00000018995.12	NARS2	Nars2	8C	2C	0	0	81.4336	3.4947
H-S	ENSG00000136643.12	ENSMUSG00000089872.10	RPS6KC1	Rps6kc1	8C	2C	0	0	105.0695	7.0631
H-S	ENSG00000144550.14	ENSMUSG00000030270.11	CPNE9	Cpne9	8C	2C	0	0	52.0529	3.049
H-S	ENSG00000065029.15	ENSMUSG00000024220.14	ZNF76	Zfp523	8C	2C	0	0	60.9779	0.3224
H-S	ENSG00000115232.14	ENSMUSG00000027009.18	ITGA4	Itga4	8C	2C	0	0	197.2589	0.0325
H-S	ENSG00000160813.7	ENSMUSG00000029725.10	PPP1R35	Ppp1r35	8C	2C	0	0	223.2356	2.3758
H-S	ENSG00000165521.16	ENSMUSG00000051166.10	EML5	Eml5	8C	2C	0	1	50.4136	4.9047
H-S	ENSG00000116991.12	ENSMUSG00000001995.9	SIPA1L2	Sipa1l2	8C	2C	1	1	92.3134	8.2557
H-S	ENSG00000109794.14	ENSMUSG00000070044.15	FAM149A	Fam149a	8C	2C	0	0	92.3629	0.0
H-S	ENSG00000107140.16	ENSMUSG00000028458.12	TESK1	Tesk1	8C	2C	0	0	102.7078	7.1813
H-S	ENSG00000158486.14	ENSMUSG00000052273.4	DNAH3	Dnah3	8C	2C	1	0	53.1156	1.8933
H-S	ENSG00000242441.8	ENSMUSG00000024154.11	GTF2A1L	Gtf2a1l	8C	2C	0	0	106.2046	0.8056
H-S	ENSG00000116793.16	ENSMUSG00000058388.14	PHTF1	Phtf1	8C	2C	0	0	51.3303	7.0991
H-S	ENSG00000213563.7	ENSMUSG00000116138.1	C8orf82	C030006K11Rik	8C	2C	0	0	55.6659	5.2489
H-S	ENSG00000229474.8	ENSMUSG00000027233.4	PATL2	Patl2	8C	2C	1	0	491.8344	0.0
H-S	ENSG00000173805.16	ENSMUSG00000006930.15	HAP1	Hap1	8C	2C	1	0	318.2602	1.598
H-S	ENSG00000198331.11	ENSMUSG00000050555.9	HYLS1	Hyls1	8C	2C	1	1	89.1972	7.023
H-S	ENSG00000188613.7	ENSMUSG00000072437.4	NANOS1	Nanos1	8C	2C	0	0	98.7907	5.076
H-S	ENSG00000166965.13	ENSMUSG00000038930.11	RCCD1	Rccd1	8C	2C	0	0	96.9284	8.1454
H-S	ENSG00000021300.14	ENSMUSG00000030701.17	PLEKHB1	Plekhb1	8C	2C	0	0	134.1989	1.481
H-S	ENSG00000164292.13	ENSMUSG00000021589.13	RHOBTB3	Rhobtb3	8C	2C	0	0	79.4204	0.219
H-S	ENSG00000135052.16	ENSMUSG00000021556.12	GOLM1	Golm1	8C	2C	1	0	540.8139	3.2102
H-S	ENSG00000101210.13	ENSMUSG00000016349.10	EEF1A2	Eef1a2	8C	2C	0	0	74.1811	0.0
H-S	ENSG00000180061.10	ENSMUSG00000046456.14	TMEM150B	Tmem150b	8C	2C	0	0	160.1945	0.0
H-S	ENSG00000161010.16	ENSMUSG00000020381.10	MRNIP	Mrnip	8C	2C	0	0	75.9083	5.2636
H-S	ENSG00000147912.13	ENSMUSG00000048232.12	FBXO10	Fbxo10	8C	2C	1	0	96.2374	1.2723
H-S	ENSG00000106991.14	ENSMUSG00000026814.16	ENG	Eng	8C	2C	0	0	244.0154	6.7906
H-S	ENSG00000185055.11	ENSMUSG00000020562.7	EFCAB10	Efcab10	8C	2C	0	0	244.9229	0.0
H-S	ENSG00000163026.12	ENSMUSG00000051721.6	WDCP	Wdcp	8C	2C	1	0	84.2424	3.5024
H-S	ENSG00000177570.15	ENSMUSG00000058656.13	SAMD12	Samd12	8C	2C	0	0	58.0196	0.0406
H-S	ENSG00000105559.12	ENSMUSG00000040428.19	PLEKHA4	Plekha4	8C	2C	0	0	63.6626	6.4047
H-S	ENSG00000180901.11	ENSMUSG00000016940.18	KCTD2	Kctd2	8C	2C	0	0	88.5129	6.8426
H-S	ENSG00000183560.10	ENSMUSG00000031933.17	IZUMO1R	Izumo1r	8C	2C	0	0	196.172	1.8671
H-S	ENSG00000183624.14	ENSMUSG00000030060.14	HMCES	Hmces	8C	2C	0	0	89.8557	5.6019
H-S	ENSG00000052795.13	ENSMUSG00000061175.11	FNIP2	Fnip2	8C	2C	0	1	98.2775	6.3551
H-S	ENSG00000163017.14	ENSMUSG00000059430.14	ACTG2	Actg2	8C	2C	0	0	97.5621	0.0
H-S	ENSG00000196139.14	ENSMUSG00000021214.14	AKR1C3	Akr1c18	8C	2C	0	0	131.5258	0.0
H-S	ENSG00000196704.14	ENSMUSG00000020610.17	AMZ2	Amz2	8C	2C	1	0	55.2335	7.3439
H-S	ENSG00000136250.12	ENSMUSG00000021322.8	AOAH	Aoah	8C	2C	1	0	68.334	0.0
H-S	ENSG00000135931.19	ENSMUSG00000062590.13	ARMC9	Armc9	8C	2C	1	0	67.3815	1.0107
H-S	ENSG00000139971.15	ENSMUSG00000036242.15	ARMH4	Armh4	8C	2C	0	0	61.6015	0.0719
H-S	ENSG00000148219.18	ENSMUSG00000028373.16	ASTN2	Astn2	8C	2C	0	0	113.9575	0.0
H-S	ENSG00000064270.13	ENSMUSG00000034112.9	ATP2C2	Atp2c2	8C	2C	0	0	69.0722	1.0076
H-S	ENSG00000142920.17	ENSMUSG00000028789.16	AZIN2	Azin2	8C	2C	0	0	70.9276	1.2894
H-S	ENSG00000100290.3	ENSMUSG00000016758.4	BIK	Bik	8C	2C	0	0	51.4417	0.0
H-S	ENSG00000154102.11	ENSMUSG00000043687.15	C16orf74	1190005I06Rik	8C	2C	0	0	99.9384	2.6101
H-S	ENSG00000214212.9	ENSMUSG00000057191.13	C19orf38	AB124611	8C	2C	0	0	51.8549	0.0
H-S	ENSG00000239887.6	ENSMUSG00000102752.1	C1orf226	Gm7694	8C	2C	0	0	167.5816	0.4913
H-S	ENSG00000154040.21	ENSMUSG00000024430.14	CABYR	Cabyr	8C	2C	1	0	171.2445	0.8856
H-S	ENSG00000162592.10	ENSMUSG00000039492.7	CCDC27	Ccdc27	8C	2C	0	0	172.071	0.0
H-S	ENSG00000152669.9	ENSMUSG00000042417.5	CCNO	Ccno	8C	2C	0	0	139.0941	5.4984
H-S	ENSG00000187959.9	ENSMUSG00000018727.19	CPSF4L	Cpsf4l	8C	2C	0	0	99.2312	3.372
H-S	ENSG00000117322.18	ENSMUSG00000026616.16	CR2	Cr2	8C	2C	0	0	75.7519	0.0
H-S	ENSG00000124092.13	ENSMUSG00000070495.11	CTCFL	Ctcfl	8C	2C	0	0	74.241	0.1297
H-S	ENSG00000154928.19	ENSMUSG00000032537.15	EPHB1	Ephb1	8C	2C	1	1	69.8929	1.0238
H-S	ENSG00000144152.13	ENSMUSG00000027386.9	FBLN7	Fbln7	8C	2C	1	0	289.0405	0.2923
H-S	ENSG00000161243.9	ENSMUSG00000037463.14	FBXO27	Fbxo27	8C	2C	0	0	104.4243	0.9648
H-S	ENSG00000162076.13	ENSMUSG00000023911.12	FLYWCH2	Flywch2	8C	2C	0	0	69.0425	0.0
H-S	ENSG00000196277.16	ENSMUSG00000056755.13	GRM7	Grm7	8C	2C	0	0	58.2988	0.7283
H-S	ENSG00000112273.7	ENSMUSG00000045835.5	HDGFL1	Hdgfl1	8C	2C	0	0	98.0414	0.0
H-S	ENSG00000211891.6	ENSMUSG00000087642.3	IGHE	Ighe	8C	2C	0	0	405.1635	0.0
H-S	ENSG00000188997.8	ENSMUSG00000044952.5	KCTD21	Kctd21	8C	2C	0	0	88.1089	0.1065
H-S	ENSG00000176204.14	ENSMUSG00000052581.13	LRRTM4	Lrrtm4	8C	2C	1	0	200.9093	0.0
H-S	ENSG00000150551.11	ENSMUSG00000026344.9	LYPD1	Lypd1	8C	2C	1	0	63.6402	0.0
H-S	ENSG00000069020.19	ENSMUSG00000034751.16	MAST4	Mast4	8C	2C	1	0	80.5208	1.8354
H-S	ENSG00000167889.13	ENSMUSG00000043857.16	MGAT5B	Mgat5b	8C	2C	0	0	168.7809	0.0
H-S	ENSG00000186594.15	ENSMUSG00000085148.1	MIR22HG	Mir22hg	8C	2C	0	0	69.1874	1.4358
H-S	ENSG00000080823.23	ENSMUSG00000056458.16	MOK	Mok	8C	2C	0	0	107.1123	4.4006
H-S	ENSG00000100285.10	ENSMUSG00000020396.8	NEFH	Nefh	8C	2C	1	0	77.1924	1.964
H-S	ENSG00000188811.14	ENSMUSG00000042997.13	NHLRC3	Nhlrc3	8C	2C	1	0	86.9404	2.9493
H-S	ENSG00000169752.17	ENSMUSG00000032311.17	NRG4	Nrg4	8C	2C	1	1	210.7376	4.9084
H-S	ENSG00000168824.15	ENSMUSG00000029126.7	NSG1	Nsg1	8C	2C	0	0	265.3235	0.3684
H-S	ENSG00000182379.10	ENSMUSG00000040258.6	NXPH4	Nxph4	8C	2C	0	0	113.4025	0.0
H-S	ENSG00000203907.10	ENSMUSG00000032346.7	OOEP	Ooep	8C	2C	1	0	506.9665	3.307
H-S	ENSG00000149507.7	ENSMUSG00000055895.6	OOSP2	Oosp2	8C	2C	0	0	1385.8181	0.0
H-S	ENSG00000134020.8	ENSMUSG00000022085.4	PEBP4	Pebp4	8C	2C	1	0	61.5137	0.0
H-S	ENSG00000120278.16	ENSMUSG00000040624.18	PLEKHG1	Plekhg1	8C	2C	1	0	303.3076	1.8768
H-S	ENSG00000146453.13	ENSMUSG00000073460.5	PNLDC1	Pnldc1	8C	2C	0	0	165.5132	7.9791
H-S	ENSG00000176903.5	ENSMUSG00000054383.2	PNMA1	Pnma1	8C	2C	1	0	92.6559	0.8031
H-S	ENSG00000080031.10	ENSMUSG00000035429.13	PTPRH	Ptprh	8C	2C	0	0	167.2445	0.0
H-S	ENSG00000251258.2	ENSMUSG00000094311.1	RFPL4B	Rfpl4b	8C	2C	1	0	418.5892	0.6026
H-S	ENSG00000129667.13	ENSMUSG00000020806.15	RHBDF2	Rhbdf2	8C	2C	0	0	133.6664	2.8636
H-S	ENSG00000181031.16	ENSMUSG00000020847.15	RPH3AL	Rph3al	8C	2C	0	0	157.6272	9.204
H-S	ENSG00000155875.15	ENSMUSG00000028492.13	SAXO1	Saxo1	8C	2C	1	0	110.1672	3.3119
H-S	ENSG00000064607.17	ENSMUSG00000036054.15	SUGP2	Sugp2	8C	2C	0	1	85.0675	7.2354
H-S	ENSG00000078269.15	ENSMUSG00000023805.17	SYNJ2	Synj2	8C	2C	1	1	84.0224	0.6146
H-S	ENSG00000165929.13	ENSMUSG00000021187.14	TC2N	Tc2n	8C	2C	1	0	251.8354	2.3147
H-S	ENSG00000183864.5	ENSMUSG00000048546.8	TOB2	Tob2	8C	2C	1	0	60.367	9.7104
H-S	ENSG00000234127.9	ENSMUSG00000024457.16	TRIM26	Trim26	8C	2C	1	0	92.5957	2.85
H-S	ENSG00000258947.8	ENSMUSG00000062380.4	TUBB3	Tubb3	8C	2C	0	0	109.7251	5.2179
H-S	ENSG00000147854.17	ENSMUSG00000024817.13	UHRF2	Uhrf2	8C	2C	0	0	216.8609	1.8422
H-S	ENSG00000118369.13	ENSMUSG00000035713.15	USP35	Usp35	8C	2C	1	0	144.5355	0.0745
H-S	ENSG00000091157.15	ENSMUSG00000040560.10	WDR7	Wdr7	8C	2C	1	0	117.7778	9.2705
H-S	ENSG00000196867.8	ENSMUSG00000062861.8	ZFP28	Zfp28	8C	2C	1	1	56.5009	5.0008
H-S	ENSG00000196670.14	ENSMUSG00000046311.13	ZFP62	Zfp62	8C	2C	1	1	109.777	2.8791
H-S	ENSG00000165156.15	ENSMUSG00000022361.14	ZHX1	Zhx1	8C	2C	1	0	92.8103	1.1875
H-S	ENSG00000155592.16	ENSMUSG00000030757.13	ZKSCAN2	Zkscan2	8C	2C	1	0	72.1959	0.2586
H-S	ENSG00000154957.14	ENSMUSG00000018347.16	ZNF18	Zkscan6	8C	2C	0	1	54.2843	7.319
H-S	ENSG00000166261.11	ENSMUSG00000025602.13	ZNF202	Zfp202	8C	2C	0	0	122.9382	0.2137
H-S	ENSG00000181894.15	ENSMUSG00000057894.10	ZNF329	Zfp329	8C	2C	1	1	51.3308	7.2727
H-S	ENSG00000160908.15	ENSMUSG00000029627.12	ZNF394	Zkscan14	8C	2C	1	1	128.222	6.8677
H-S	ENSG00000083817.9	ENSMUSG00000034538.8	ZNF416	Zfp418	8C	2C	1	1	179.7472	2.5221
H-S	ENSG00000142528.16	ENSMUSG00000048012.19	ZNF473	Zfp473	8C	2C	1	0	54.4269	2.1414
H-S	ENSG00000162714.13	ENSMUSG00000020472.14	ZNF496	Zkscan17	8C	2C	0	0	54.0577	3.8468
H-S	ENSG00000166704.13	ENSMUSG00000030386.18	ZNF606	Zfp606	8C	2C	1	0	53.85	5.0803
H-S	ENSG00000183309.12	ENSMUSG00000050846.9	ZNF623	Zfp623	8C	2C	1	0	137.6732	6.3958
H-S	ENSG00000156853.13	ENSMUSG00000048921.11	ZNF689	Zfp689	8C	2C	0	0	110.0159	0.4319
H-S	ENSG00000142409.6	ENSMUSG00000046792.8	ZNF787	Zfp787	8C	2C	1	0	51.275	3.1508
H-S	ENSG00000213799.13	ENSMUSG00000057396.7	ZNF845	Zfp759	8C	2C	1	0	66.822	1.8635
H-S	ENSG00000176371.14	ENSMUSG00000038797.13	ZSCAN2	Zscan2	8C	2C	0	0	53.7873	0.1268
H-S	ENSG00000140265.14	ENSMUSG00000050619.14	ZSCAN29	Zscan29	8C	2C	1	1	127.6409	5.3703
H-S	ENSG00000110651.12	ENSMUSG00000037706.17	CD81	Cd81	BLT	BLT	0	0	409.0549	0.0
H-S	ENSG00000135480.17	ENSMUSG00000023039.17	KRT7	Krt7	BLT	BLT	0	0	73.4778	5.4428
H-S	ENSG00000142192.21	ENSMUSG00000022892.11	APP	App	BLT	BLT	0	0	160.2499	3.9353
H-S	ENSG00000181274.7	ENSMUSG00000047604.3	FRAT2	Frat2	BLT	BLT	1	0	161.5356	3.5965
H-S	ENSG00000125968.9	ENSMUSG00000042745.9	ID1	Id1	BLT	BLT	0	0	84.1402	1.965
H-S	ENSG00000113658.18	ENSMUSG00000021540.16	SMAD5	Smad5	BLT	BLT	1	1	61.5873	4.3485
H-S	ENSG00000064195.7	ENSMUSG00000001510.8	DLX3	Dlx3	BLT	BLT	1	0	70.9152	0.0
H-S	ENSG00000111716.14	ENSMUSG00000030246.11	LDHB	Ldhb	BLT	BLT	0	0	846.3423	7.3384
H-S	ENSG00000068078.20	ENSMUSG00000054252.18	FGFR3	Fgfr3	BLT	BLT	1	0	298.2412	1.6994
H-S	ENSG00000134333.14	ENSMUSG00000063229.15	LDHA	Ldha	BLT	BLT	0	0	454.7868	8.4422
H-S	ENSG00000171345.13	ENSMUSG00000020911.14	KRT19	Krt19	BLT	BLT	1	0	579.5146	1.6243
H-S	ENSG00000148798.11	ENSMUSG00000034336.3	INA	Ina	BLT	BLT	1	0	99.5371	4.5408
H-S	ENSG00000101405.3	ENSMUSG00000027301.7	OXT	Oxt	BLT	BLT	0	0	56.0559	6.6223
H-S	ENSG00000164111.15	ENSMUSG00000027712.13	ANXA5	Anxa5	BLT	BLT	0	0	129.4728	5.4371
H-S	ENSG00000135299.17	ENSMUSG00000040183.13	ANKRD6	Ankrd6	BLT	BLT	1	1	51.2693	4.5241
H-S	ENSG00000007062.12	ENSMUSG00000029086.15	PROM1	Prom1	BLT	BLT	1	0	186.1654	7.2721
H-S	ENSG00000178882.15	ENSMUSG00000037962.7	RFLNA	Rflna	BLT	BLT	1	0	89.5736	0.0
H-S	ENSG00000214336.5	ENSMUSG00000055874.6	FOXI3	Foxi3	BLT	BLT	1	0	82.3097	6.5027
H-S	ENSG00000140600.17	ENSMUSG00000030638.13	SH3GL3	Sh3gl3	BLT	BLT	1	0	52.4266	0.9541
H-S	ENSG00000151208.17	ENSMUSG00000021782.14	DLG5	Dlg5	BLT	BLT	1	1	104.6735	3.5402
H-S	ENSG00000130147.16	ENSMUSG00000036206.12	SH3BP4	Sh3bp4	BLT	BLT	1	1	91.5443	5.8316
H-S	ENSG00000197956.10	ENSMUSG00000001025.8	S100A6	S100a6	BLT	BLT	0	0	339.553	6.594
H-S	ENSG00000099960.13	ENSMUSG00000022756.17	SLC7A4	Slc7a4	BLT	BLT	0	0	57.8861	0.0
H-S	ENSG00000184428.13	ENSMUSG00000000934.9	TOP1MT	Top1mt	BLT	BLT	1	0	56.6977	0.6012
H-S	ENSG00000077150.20	ENSMUSG00000025225.15	NFKB2	Nfkb2	BLT	BLT	0	0	274.3379	1.9832
H-S	ENSG00000060656.20	ENSMUSG00000028909.17	PTPRU	Ptpru	BLT	BLT	0	0	149.5953	0.1166
H-S	ENSG00000124766.7	ENSMUSG00000076431.4	SOX4	Sox4	BLT	BLT	1	0	121.8467	0.1409
H-S	ENSG00000004399.13	ENSMUSG00000030123.15	PLXND1	Plxnd1	BLT	BLT	1	0	91.3809	2.7107
H-S	ENSG00000108786.11	ENSMUSG00000019301.5	HSD17B1	Hsd17b1	BLT	BLT	1	0	441.4132	1.8336
H-S	ENSG00000100906.11	ENSMUSG00000021025.8	NFKBIA	Nfkbia	BLT	BLT	1	0	145.034	7.2116
H-S	ENSG00000092068.21	ENSMUSG00000022180.7	SLC7A8	Slc7a8	BLT	BLT	1	0	413.3982	7.186
H-S	ENSG00000134873.10	ENSMUSG00000022132.15	CLDN10	Cldn10	BLT	BLT	0	0	84.3442	0.2825
H-S	ENSG00000204388.7	ENSMUSG00000090877.3	HSPA1B	Hspa1b	BLT	BLT	1	1	220.1523	7.6822
H-S	ENSG00000198937.9	ENSMUSG00000024018.18	CCDC167	Ccdc167	BLT	BLT	0	0	62.2941	6.0334
H-S	ENSG00000119431.10	ENSMUSG00000038422.2	HDHD3	Hdhd3	BLT	BLT	1	0	60.7059	0.4854
H-S	ENSG00000125648.15	ENSMUSG00000046329.14	SLC25A23	Slc25a23	BLT	BLT	0	0	50.3277	8.1743
H-S	ENSG00000182534.14	ENSMUSG00000020814.13	MXRA7	Mxra7	BLT	BLT	0	1	100.8503	2.772
H-S	ENSG00000120254.16	ENSMUSG00000040675.17	MTHFD1L	Mthfd1l	BLT	BLT	1	0	120.8842	6.8635
H-S	ENSG00000134294.14	ENSMUSG00000022462.7	SLC38A2	Slc38a2	BLT	BLT	1	0	60.9687	4.8281
H-S	ENSG00000157350.13	ENSMUSG00000031749.12	ST3GAL2	St3gal2	BLT	BLT	1	0	52.1148	0.2712
H-S	ENSG00000008513.16	ENSMUSG00000013846.10	ST3GAL1	St3gal1	BLT	BLT	1	0	63.0575	0.1704
H-S	ENSG00000073849.16	ENSMUSG00000022885.16	ST6GAL1	St6gal1	BLT	BLT	1	0	189.1646	0.1419
H-S	ENSG00000154370.16	ENSMUSG00000020455.16	TRIM11	Trim11	BLT	BLT	1	1	137.5633	9.1401
H-S	ENSG00000141556.22	ENSMUSG00000039230.14	TBCD	Tbcd	BLT	BLT	0	0	104.2753	5.8077
H-S	ENSG00000130529.16	ENSMUSG00000038260.10	TRPM4	Trpm4	BLT	BLT	0	0	145.9939	8.6498
H-S	ENSG00000189171.15	ENSMUSG00000042312.9	S100A13	S100a13	BLT	BLT	0	0	1392.1883	1.1393
H-S	ENSG00000189334.9	ENSMUSG00000042306.11	S100A14	S100a14	BLT	BLT	0	0	361.157	9.9187
H-S	ENSG00000214102.7	ENSMUSG00000037159.11	WEE2	Wee2	BLT	BLT	0	0	61.9536	0.6177
H-S	ENSG00000070915.10	ENSMUSG00000031766.4	SLC12A3	Slc12a3	BLT	BLT	0	0	168.4957	0.1069
H-S	ENSG00000077348.10	ENSMUSG00000061286.7	EXOSC5	Exosc5	BLT	BLT	0	0	71.3399	9.6628
H-S	ENSG00000121900.19	ENSMUSG00000028786.15	TMEM54	Tmem54	BLT	BLT	0	1	184.1437	9.4444
H-S	ENSG00000158246.8	ENSMUSG00000046694.6	TENT5B	Tent5b	BLT	BLT	1	0	73.8851	1.1825
H-S	ENSG00000105281.12	ENSMUSG00000001918.17	SLC1A5	Slc1a5	BLT	BLT	1	0	180.6835	9.5338
H-S	ENSG00000162688.17	ENSMUSG00000033400.14	AGL	Agl	BLT	BLT	0	0	190.4495	5.493
H-S	ENSG00000184363.10	ENSMUSG00000054065.12	PKP3	Pkp3	BLT	BLT	0	0	158.9827	0.7105
H-S	ENSG00000145506.14	ENSMUSG00000021567.15	NKD2	Nkd2	BLT	BLT	1	0	116.9672	0.5887
H-S	ENSG00000066230.12	ENSMUSG00000036123.8	SLC9A3	Slc9a3	BLT	BLT	1	0	63.8687	0.0
H-S	ENSG00000164120.14	ENSMUSG00000031613.9	HPGD	Hpgd	BLT	BLT	0	0	58.2525	1.1589
H-S	ENSG00000158055.17	ENSMUSG00000037188.7	GRHL3	Grhl3	BLT	BLT	0	0	58.6891	0.2422
H-S	ENSG00000104267.10	ENSMUSG00000027562.12	CA2	Car2	BLT	BLT	0	0	105.0858	0.0
H-S	ENSG00000161714.12	ENSMUSG00000020937.14	PLCD3	Plcd3	BLT	BLT	0	0	54.3669	4.3467
H-S	ENSG00000106078.19	ENSMUSG00000020173.17	COBL	Cobl	BLT	BLT	1	0	119.0953	0.4249
H-S	ENSG00000106070.20	ENSMUSG00000020176.17	GRB10	Grb10	BLT	BLT	1	0	161.3332	3.5418
H-S	ENSG00000160957.15	ENSMUSG00000033762.8	RECQL4	Recql4	BLT	BLT	1	1	73.4925	9.6121
H-S	ENSG00000160113.6	ENSMUSG00000002393.14	NR2F6	Nr2f6	BLT	BLT	1	0	306.1247	9.9125
H-S	ENSG00000167705.12	ENSMUSG00000038195.6	RILP	Rilp	BLT	BLT	0	0	56.7713	5.94
H-S	ENSG00000175416.16	ENSMUSG00000047547.14	CLTB	Cltb	BLT	BLT	0	0	233.7574	5.6105
H-S	ENSG00000113758.14	ENSMUSG00000034675.17	DBN1	Dbn1	BLT	BLT	0	0	211.128	0.5488
H-S	ENSG00000169919.17	ENSMUSG00000025534.17	GUSB	Gusb	BLT	BLT	0	1	58.4999	7.5553
H-S	ENSG00000168758.11	ENSMUSG00000026121.13	SEMA4C	Sema4c	BLT	BLT	1	0	203.1978	0.6071
H-S	ENSG00000103855.18	ENSMUSG00000035914.11	CD276	Cd276	BLT	BLT	1	0	78.6771	0.0
H-S	ENSG00000132698.15	ENSMUSG00000008601.12	RAB25	Rab25	BLT	BLT	0	0	242.9598	7.4383
H-S	ENSG00000136717.15	ENSMUSG00000024381.16	BIN1	Bin1	BLT	BLT	0	0	276.4665	8.9219
H-S	ENSG00000204060.8	ENSMUSG00000052135.8	FOXO6	Foxo6	BLT	BLT	1	0	57.0629	2.8571
H-S	ENSG00000243989.9	ENSMUSG00000023262.13	ACY1	Acy1	BLT	BLT	0	0	57.7786	7.2751
H-S	ENSG00000170340.11	ENSMUSG00000051650.11	B3GNT2	B3gnt2	BLT	BLT	1	0	123.5817	3.424
H-S	ENSG00000156453.14	ENSMUSG00000051375.15	PCDH1	Pcdh1	BLT	BLT	0	1	139.6249	8.1049
H-S	ENSG00000152137.8	ENSMUSG00000041548.4	HSPB8	Hspb8	BLT	BLT	0	0	56.3806	8.5586
H-S	ENSG00000135636.15	ENSMUSG00000033788.15	DYSF	Dysf	BLT	BLT	0	0	125.725	7.8765
H-S	ENSG00000133816.18	ENSMUSG00000038244.14	MICAL2	Mical2	BLT	BLT	1	0	50.5522	0.342
H-S	ENSG00000100139.14	ENSMUSG00000033039.10	MICALL1	Micall1	BLT	BLT	1	0	118.4534	1.1483
H-S	ENSG00000145860.12	ENSMUSG00000019189.13	RNF145	Rnf145	BLT	BLT	1	0	50.7962	3.9834
H-S	ENSG00000141449.16	ENSMUSG00000042942.18	GREB1L	Greb1l	BLT	BLT	1	0	100.666	1.8993
H-S	ENSG00000148926.10	ENSMUSG00000030790.15	ADM	Adm	BLT	BLT	1	0	112.4782	2.2431
H-S	ENSG00000185963.14	ENSMUSG00000037933.16	BICD2	Bicd2	BLT	BLT	1	1	61.3598	7.2507
H-S	ENSG00000135048.14	ENSMUSG00000024754.13	CEMIP2	Cemip2	BLT	BLT	1	1	50.0448	6.3148
H-S	ENSG00000145703.17	ENSMUSG00000021676.10	IQGAP2	Iqgap2	BLT	BLT	0	0	135.9338	2.733
H-S	ENSG00000174358.16	ENSMUSG00000021565.16	SLC6A19	Slc6a19	BLT	BLT	1	0	92.2258	0.0479
H-S	ENSG00000114648.12	ENSMUSG00000054792.15	KLHL18	Klhl18	BLT	BLT	1	1	52.2069	5.994
H-S	ENSG00000164904.18	ENSMUSG00000053644.13	ALDH7A1	Aldh7a1	BLT	BLT	0	0	51.0399	4.6478
H-S	ENSG00000240857.2	ENSMUSG00000020621.6	RDH14	Rdh14	BLT	BLT	1	1	67.6504	5.7478
H-S	ENSG00000183087.15	ENSMUSG00000031451.6	GAS6	Gas6	BLT	BLT	0	0	172.3698	0.5303
H-S	ENSG00000135916.16	ENSMUSG00000026223.15	ITM2C	Itm2c	BLT	BLT	0	0	140.0348	4.6104
H-S	ENSG00000126878.13	ENSMUSG00000001864.13	AIF1L	Aif1l	BLT	BLT	0	0	173.3181	2.3937
H-S	ENSG00000261150.3	ENSMUSG00000115388.2	EPPK1	Eppk1	BLT	BLT	1	0	183.4857	0.2687
H-S	ENSG00000126107.15	ENSMUSG00000046861.9	HECTD3	Hectd3	BLT	BLT	0	1	81.297	9.0825
H-S	ENSG00000088826.18	ENSMUSG00000027333.18	SMOX	Smox	BLT	BLT	1	0	140.8482	0.7814
H-S	ENSG00000106066.15	ENSMUSG00000052955.5	CPVL	Cpvl	BLT	BLT	0	0	57.9576	0.0
H-S	ENSG00000131446.17	ENSMUSG00000020346.16	MGAT1	Mgat1	BLT	BLT	1	1	61.114	6.0611
H-S	ENSG00000105135.16	ENSMUSG00000032763.11	ILVBL	Ilvbl	BLT	BLT	0	0	70.7461	2.6064
H-S	ENSG00000159461.15	ENSMUSG00000031751.14	AMFR	Amfr	BLT	BLT	0	0	62.5875	6.6655
H-S	ENSG00000050344.9	ENSMUSG00000029832.16	NFE2L3	Nfe2l3	BLT	BLT	1	0	65.5469	2.0659
H-S	ENSG00000107872.14	ENSMUSG00000025226.11	FBXL15	Fbxl15	BLT	BLT	0	0	52.7699	5.2736
H-S	ENSG00000164897.14	ENSMUSG00000028958.15	TMUB1	Tmub1	BLT	BLT	1	1	68.2237	2.7418
H-S	ENSG00000129521.15	ENSMUSG00000035105.5	EGLN3	Egln3	BLT	BLT	1	1	151.3224	1.1408
H-S	ENSG00000130733.11	ENSMUSG00000032182.15	YIPF2	Yipf2	BLT	BLT	0	0	66.1786	6.4802
H-S	ENSG00000173868.12	ENSMUSG00000050860.6	PHOSPHO1	Phospho1	BLT	BLT	0	1	348.2742	9.8901
H-S	ENSG00000121644.19	ENSMUSG00000026502.13	DESI2	Desi2	BLT	BLT	1	1	62.4667	6.2059
H-S	ENSG00000177951.18	ENSMUSG00000025484.9	BET1L	Bet1l	BLT	BLT	1	1	61.5913	7.7051
H-S	ENSG00000198825.15	ENSMUSG00000042105.18	INPP5F	Inpp5f	BLT	BLT	1	1	77.6941	8.5783
H-S	ENSG00000162174.12	ENSMUSG00000024654.8	ASRGL1	Asrgl1	BLT	BLT	0	0	137.3006	1.2861
H-S	ENSG00000117691.10	ENSMUSG00000037499.9	NENF	Nenf	BLT	BLT	0	0	162.0797	4.0879
H-S	ENSG00000184787.19	ENSMUSG00000009293.17	UBE2G2	Ube2g2	BLT	BLT	1	0	80.7801	7.9425
H-S	ENSG00000137831.15	ENSMUSG00000034485.10	UACA	Uaca	BLT	BLT	1	1	68.5331	4.4653
H-S	ENSG00000100416.15	ENSMUSG00000022386.12	TRMU	Trmu	BLT	BLT	1	0	108.319	2.8105
H-S	ENSG00000197119.13	ENSMUSG00000021265.3	SLC25A29	Slc25a29	BLT	BLT	1	0	88.3158	0.3419
H-S	ENSG00000107521.20	ENSMUSG00000025188.15	HPS1	Hps1	BLT	BLT	0	0	55.9745	2.9167
H-S	ENSG00000175602.4	ENSMUSG00000095098.2	CCDC85B	Ccdc85b	BLT	BLT	1	1	60.7731	2.7197
H-S	ENSG00000161179.14	ENSMUSG00000041774.16	YDJC	Ydjc	BLT	BLT	0	1	132.1184	4.2955
H-S	ENSG00000139428.12	ENSMUSG00000029575.17	MMAB	Mmab	BLT	BLT	0	1	57.2252	9.8939
H-S	ENSG00000162302.13	ENSMUSG00000024952.13	RPS6KA4	Rps6ka4	BLT	BLT	0	1	102.8428	3.4274
H-S	ENSG00000197417.9	ENSMUSG00000005951.13	SHPK	Shpk	BLT	BLT	1	0	56.3655	0.3543
H-S	ENSG00000274523.5	ENSMUSG00000061979.8	RCC1L	Rcc1l	BLT	BLT	0	1	95.9701	8.959
H-S	ENSG00000135090.14	ENSMUSG00000061288.13	TAOK3	Taok3	BLT	BLT	1	0	62.7198	4.9806
H-S	ENSG00000142002.18	ENSMUSG00000001229.9	DPP9	Dpp9	BLT	BLT	0	1	141.1235	9.7276
H-S	ENSG00000148399.13	ENSMUSG00000026975.10	DPH7	Dph7	BLT	BLT	1	1	68.6387	8.1951
H-S	ENSG00000135750.15	ENSMUSG00000033998.9	KCNK1	Kcnk1	BLT	BLT	1	0	70.6226	0.8726
H-S	ENSG00000049449.10	ENSMUSG00000005973.6	RCN1	Rcn1	BLT	BLT	1	0	131.3346	6.5146
H-S	ENSG00000063761.16	ENSMUSG00000021044.15	ADCK1	Adck1	BLT	BLT	0	0	52.2805	9.6589
H-S	ENSG00000116786.13	ENSMUSG00000028917.14	PLEKHM2	Plekhm2	BLT	BLT	1	0	100.0103	8.1355
H-S	ENSG00000275832.5	ENSMUSG00000049807.16	ARHGAP23	Arhgap23	BLT	BLT	1	0	98.6033	0.9814
H-S	ENSG00000153208.18	ENSMUSG00000014361.5	MERTK	Mertk	BLT	BLT	1	1	55.8066	5.6173
H-S	ENSG00000132669.14	ENSMUSG00000001768.16	RIN2	Rin2	BLT	BLT	0	0	53.7654	1.7931
H-S	ENSG00000168884.15	ENSMUSG00000059866.13	TNIP2	Tnip2	BLT	BLT	1	1	196.5927	4.9978
H-S	ENSG00000104833.12	ENSMUSG00000062591.5	TUBB4A	Tubb4a	BLT	BLT	0	0	1360.6005	0.3033
H-S	ENSG00000158270.12	ENSMUSG00000036103.9	COLEC12	Colec12	BLT	BLT	1	0	50.2504	0.7167
H-S	ENSG00000197965.12	ENSMUSG00000026566.15	MPZL1	Mpzl1	BLT	BLT	1	1	136.4842	4.6757
H-S	ENSG00000007237.19	ENSMUSG00000033066.15	GAS7	Gas7	BLT	BLT	0	0	68.793	0.0928
H-S	ENSG00000033327.13	ENSMUSG00000004508.6	GAB2	Gab2	BLT	BLT	1	1	156.5634	8.9728
H-S	ENSG00000139263.12	ENSMUSG00000020105.9	LRIG3	Lrig3	BLT	BLT	1	0	61.5053	0.0
H-S	ENSG00000104611.12	ENSMUSG00000053886.4	SH2D4A	Sh2d4a	BLT	BLT	1	1	62.1327	7.5993
H-S	ENSG00000131773.14	ENSMUSG00000022332.8	KHDRBS3	Khdrbs3	BLT	BLT	0	0	199.882	0.9913
H-S	ENSG00000116017.11	ENSMUSG00000019564.12	ARID3A	Arid3a	BLT	BLT	1	1	132.4805	7.9464
H-S	ENSG00000003989.18	ENSMUSG00000031596.15	SLC7A2	Slc7a2	BLT	BLT	1	0	411.4716	2.4668
H-S	ENSG00000196109.9	ENSMUSG00000030446.17	ZNF676	Zfp273	BLT	BLT	1	1	68.5532	7.2538
H-S	ENSG00000176014.13	ENSMUSG00000001473.7	TUBB6	Tubb6	BLT	BLT	1	0	109.9055	7.6251
H-S	ENSG00000138092.11	ENSMUSG00000020652.17	CENPO	Cenpo	BLT	BLT	1	0	83.235	8.0176
H-S	ENSG00000167363.14	ENSMUSG00000025175.12	FN3K	Fn3k	BLT	BLT	0	0	99.7476	0.0
H-S	ENSG00000175906.5	ENSMUSG00000034936.2	ARL4D	Arl4d	BLT	BLT	1	0	54.9033	7.336
H-S	ENSG00000235173.7	ENSMUSG00000022554.7	HGH1	Hgh1	BLT	BLT	1	1	72.4009	7.3978
H-S	ENSG00000137948.19	ENSMUSG00000029279.15	BRDT	Brdt	BLT	BLT	1	0	62.9333	6.7912
H-S	ENSG00000072786.13	ENSMUSG00000020272.8	STK10	Stk10	BLT	BLT	1	0	124.598	2.2097
H-S	ENSG00000155465.20	ENSMUSG00000000958.10	SLC7A7	Slc7a7	BLT	BLT	0	0	181.6356	7.2266
H-S	ENSG00000185900.11	ENSMUSG00000037251.5	POMK	Pomk	BLT	BLT	1	1	55.6617	4.7571
H-S	ENSG00000156515.24	ENSMUSG00000037012.18	HK1	Hk1	BLT	BLT	0	0	117.9147	3.9547
H-S	ENSG00000069702.11	ENSMUSG00000029287.14	TGFBR3	Tgfbr3	BLT	BLT	1	0	192.4323	0.6017
H-S	ENSG00000141562.19	ENSMUSG00000000056.7	NARF	Narf	BLT	BLT	0	0	60.2263	4.5065
H-S	ENSG00000117335.20	ENSMUSG00000016493.13	CD46	Cd46	BLT	BLT	0	0	68.1552	0.0537
H-S	ENSG00000176845.13	ENSMUSG00000039208.15	METRNL	Metrnl	BLT	BLT	1	0	55.9576	0.0
H-S	ENSG00000134324.12	ENSMUSG00000020593.16	LPIN1	Lpin1	BLT	BLT	1	0	64.7576	3.8421
H-S	ENSG00000099282.10	ENSMUSG00000037031.10	TSPAN15	Tspan15	BLT	BLT	0	0	69.829	3.6282
H-S	ENSG00000141873.11	ENSMUSG00000046822.13	SLC39A3	Slc39a3	BLT	BLT	1	0	126.0132	4.1607
H-S	ENSG00000166532.16	ENSMUSG00000040649.15	RIMKLB	Rimklb	BLT	BLT	0	0	114.2944	2.4901
H-S	ENSG00000137269.15	ENSMUSG00000032352.16	LRRC1	Lrrc1	BLT	BLT	0	0	51.9923	0.2198
H-S	ENSG00000166557.14	ENSMUSG00000032353.9	TMED3	Tmed3	BLT	BLT	0	0	119.3071	3.9013
H-S	ENSG00000159363.19	ENSMUSG00000036622.15	ATP13A2	Atp13a2	BLT	BLT	0	1	160.2095	7.4029
H-S	ENSG00000137285.11	ENSMUSG00000045136.6	TUBB2B	Tubb2b	BLT	BLT	0	0	174.9861	1.7363
H-S	ENSG00000092421.17	ENSMUSG00000019647.16	SEMA6A	Sema6a	BLT	BLT	1	0	217.0023	0.8979
H-S	ENSG00000147324.11	ENSMUSG00000070056.6	MFHAS1	Mfhas1	BLT	BLT	1	1	58.989	0.2052
H-S	ENSG00000100225.18	ENSMUSG00000001786.14	FBXO7	Fbxo7	BLT	BLT	0	0	94.5316	2.314
H-S	ENSG00000176834.14	ENSMUSG00000066894.14	VSIG10	Vsig10	BLT	BLT	0	0	75.2577	2.2282
H-S	ENSG00000067057.18	ENSMUSG00000021196.14	PFKP	Pfkp	BLT	BLT	1	0	374.9677	0.8713
H-S	ENSG00000139629.16	ENSMUSG00000037280.12	GALNT6	Galnt6	BLT	BLT	0	1	78.3257	7.1471
H-S	ENSG00000197448.14	ENSMUSG00000029864.7	GSTK1	Gstk1	BLT	BLT	1	0	60.0455	5.3476
H-S	ENSG00000141401.12	ENSMUSG00000024525.7	IMPA2	Impa2	BLT	BLT	1	0	107.4565	8.2439
H-S	ENSG00000175040.6	ENSMUSG00000033350.7	CHST2	Chst2	BLT	BLT	1	0	54.612	0.441
H-S	ENSG00000125449.7	ENSMUSG00000057219.11	ARMC7	Armc7	BLT	BLT	0	0	61.3212	7.9463
H-S	ENSG00000068831.19	ENSMUSG00000032946.16	RASGRP2	Rasgrp2	BLT	BLT	0	0	172.2168	0.0338
H-S	ENSG00000167987.11	ENSMUSG00000048832.9	VPS37C	Vps37c	BLT	BLT	0	1	58.6941	9.1045
H-S	ENSG00000158062.21	ENSMUSG00000012126.16	UBXN11	Ubxn11	BLT	BLT	0	0	53.0914	0.0
H-S	ENSG00000043143.22	ENSMUSG00000020387.15	JADE2	Jade2	BLT	BLT	0	1	70.5172	0.6899
H-S	ENSG00000130787.14	ENSMUSG00000000915.15	HIP1R	Hip1r	BLT	BLT	0	1	62.2563	3.4004
H-S	ENSG00000125967.17	ENSMUSG00000027489.15	NECAB3	Necab3	BLT	BLT	0	1	53.2626	5.9843
H-S	ENSG00000143882.12	ENSMUSG00000020566.19	ATP6V1C2	Atp6v1c2	BLT	BLT	1	0	147.6209	0.0
H-S	ENSG00000122783.17	ENSMUSG00000046806.13	CYREN	Cyren	BLT	BLT	1	0	68.7129	1.8548
H-S	ENSG00000099812.9	ENSMUSG00000035852.11	MISP	Misp	BLT	BLT	1	0	53.6906	0.8263
H-S	ENSG00000151474.23	ENSMUSG00000026657.17	FRMD4A	Frmd4a	BLT	BLT	1	0	62.5836	0.3791
H-S	ENSG00000174227.16	ENSMUSG00000029263.15	PIGG	Pigg	BLT	BLT	1	0	80.4666	8.4861
H-S	ENSG00000114993.17	ENSMUSG00000034930.16	RTKN	Rtkn	BLT	BLT	1	1	173.9136	3.8497
H-S	ENSG00000148362.11	ENSMUSG00000047617.11	PAXX	Paxx	BLT	BLT	0	0	89.2929	6.1835
H-S	ENSG00000150687.12	ENSMUSG00000039405.7	PRSS23	Prss23	BLT	BLT	0	0	106.3931	0.0
H-S	ENSG00000168575.10	ENSMUSG00000037656.9	SLC20A2	Slc20a2	BLT	BLT	1	1	50.5509	9.0791
H-S	ENSG00000143119.14	ENSMUSG00000040747.9	CD53	Cd53	BLT	BLT	0	0	183.8867	0.0
H-S	ENSG00000170627.11	ENSMUSG00000022487.14	GTSF1	Gtsf1	BLT	BLT	0	0	64.9716	3.2405
H-S	ENSG00000050426.16	ENSMUSG00000037353.9	LETMD1	Letmd1	BLT	BLT	0	0	51.2455	5.466
H-S	ENSG00000147614.4	ENSMUSG00000028238.6	ATP6V0D2	Atp6v0d2	BLT	BLT	0	0	73.9183	0.0
H-S	ENSG00000116039.13	ENSMUSG00000006269.7	ATP6V1B1	Atp6v1b1	BLT	BLT	0	0	135.4251	0.0
H-S	ENSG00000272398.6	ENSMUSG00000047139.9	CD24	Cd24a	BLT	BLT	1	1	100.1214	5.0644
H-S	ENSG00000125817.8	ENSMUSG00000068267.5	CENPB	Cenpb	BLT	BLT	1	1	77.8468	4.8758
H-S	ENSG00000106153.13	ENSMUSG00000094320.1	CHCHD2	Chchd2-ps	BLT	BLT	0	0	574.2557	3.5968
H-S	ENSG00000226950.8	ENSMUSG00000106943.2	DANCR	Dancr	BLT	BLT	0	0	61.3244	6.8445
H-S	ENSG00000164574.16	ENSMUSG00000020520.14	GALNT10	Galnt10	BLT	BLT	1	0	82.0857	0.5414
H-S	ENSG00000139675.13	ENSMUSG00000021927.7	HNRNPA1L2	Hnrnpa1l2-ps2	BLT	BLT	0	0	78.7293	0.0
H-S	ENSG00000188883.5	ENSMUSG00000071537.6	KLRG2	Klrg2	BLT	BLT	0	1	255.7464	1.8393
H-S	ENSG00000160932.11	ENSMUSG00000022587.14	LY6E	Ly6e	BLT	BLT	1	0	123.8416	8.7766
H-S	ENSG00000124466.9	ENSMUSG00000057454.5	LYPD3	Lypd3	BLT	BLT	0	0	54.1167	0.0
H-S	ENSG00000100285.10	ENSMUSG00000020396.8	NEFH	Nefh	BLT	BLT	0	0	169.709	2.2973
H-S	ENSG00000153406.14	ENSMUSG00000063445.14	NMRAL1	Nmral1	BLT	BLT	1	0	74.6725	8.4156
H-S	ENSG00000176903.5	ENSMUSG00000054383.2	PNMA1	Pnma1	BLT	BLT	1	0	119.6232	0.8438
H-S	ENSG00000249859.13	ENSMUSG00000097039.8	PVT1	Pvt1	BLT	BLT	1	0	91.9045	0.7689
H-S	ENSG00000214022.12	ENSMUSG00000052751.16	REPIN1	Repin1	BLT	BLT	1	0	74.5956	2.1892
H-S	ENSG00000188643.11	ENSMUSG00000074457.10	S100A16	S100a16	BLT	BLT	0	0	685.8485	1.4988
H-S	ENSG00000196781.16	ENSMUSG00000008305.18	TLE1	Tle1	BLT	BLT	0	1	180.2927	9.1259
H-S	ENSG00000183864.5	ENSMUSG00000048546.8	TOB2	Tob2	BLT	BLT	1	0	105.8114	6.0892
H-S	ENSG00000167723.15	ENSMUSG00000043029.2	TRPV3	Trpv3	BLT	BLT	1	0	55.1452	1.2021
H-S	ENSG00000258947.8	ENSMUSG00000062380.4	TUBB3	Tubb3	BLT	BLT	0	0	76.6618	2.4741
H-S	ENSG00000173660.12	ENSMUSG00000037438.6	UQCRH	Uqcrh-ps1	BLT	BLT	0	0	312.1233	1.0776
H-S	ENSG00000121075.11	ENSMUSG00000000094.12	TBX4	Tbx4	GV	GV	0	1	0.0	174.1377
H-S	ENSG00000134138.20	ENSMUSG00000027210.20	MEIS2	Meis2	GV	GV	0	1	2.3327	557.814
H-S	ENSG00000107831.14	ENSMUSG00000025219.13	FGF8	Fgf8	GV	GV	0	0	0.0	316.481
H-S	ENSG00000196361.10	ENSMUSG00000003410.8	ELAVL3	Elavl3	GV	GV	0	1	0.0	77.9201
H-S	ENSG00000188095.6	ENSMUSG00000030543.10	MESP2	Mesp2	GV	GV	0	1	1.7025	128.5607
H-S	ENSG00000089250.20	ENSMUSG00000029361.18	NOS1	Nos1	GV	GV	0	1	0.0758	84.4622
H-S	ENSG00000171872.5	ENSMUSG00000048626.5	KLF17	Klf17	GV	GV	0	1	0.0	474.3899
H-S	ENSG00000118137.10	ENSMUSG00000032083.8	APOA1	Apoa1	GV	GV	0	1	0.0	54.5243
H-S	ENSG00000162188.6	ENSMUSG00000071658.5	GNG3	Gng3	GV	GV	0	0	0.0	120.6848
H-S	ENSG00000196411.10	ENSMUSG00000029710.15	EPHB4	Ephb4	GV	GV	0	0	0.8841	53.9895
H-S	ENSG00000269058.6	ENSMUSG00000019732.14	CALR3	Calr3	GV	GV	0	0	0.0	65.8637
H-S	ENSG00000132170.24	ENSMUSG00000000440.12	PPARG	Pparg	GV	GV	0	1	4.0544	68.8706
H-S	ENSG00000180176.15	ENSMUSG00000000214.11	TH	Th	GV	GV	0	1	0.0	85.8735
H-S	ENSG00000214513.4	ENSMUSG00000068302.8	NOTO	Noto	GV	GV	0	1	0.0	191.1959
H-S	ENSG00000168505.7	ENSMUSG00000034486.8	GBX2	Gbx2	GV	GV	0	1	4.0872	344.5635
H-S	ENSG00000142182.9	ENSMUSG00000000730.13	DNMT3L	Dnmt3l	GV	GV	0	0	0.0	200.6238
H-S	ENSG00000106459.15	ENSMUSG00000058440.14	NRF1	Nrf1	GV	GV	0	1	5.2689	256.5291
H-S	ENSG00000091831.25	ENSMUSG00000019768.16	ESR1	Esr1	GV	GV	0	1	0.3467	52.0775
H-S	ENSG00000189056.15	ENSMUSG00000042453.14	RELN	Reln	GV	GV	1	0	5.793	62.4233
H-S	ENSG00000274529.6	ENSMUSG00000001103.7	SEBOX	Sebox	GV	GV	0	0	1.4985	246.3839
H-S	ENSG00000018699.13	ENSMUSG00000024078.7	TTC27	Ttc27	GV	GV	0	0	3.6112	92.827
H-S	ENSG00000197763.20	ENSMUSG00000000811.13	TXNRD3	Txnrd3	GV	GV	0	0	0.0	92.5652
H-S	ENSG00000147437.10	ENSMUSG00000015812.8	GNRH1	Gnrh1	GV	GV	0	0	2.4239	344.7423
H-S	ENSG00000139174.12	ENSMUSG00000036158.12	PRICKLE1	Prickle1	GV	GV	0	1	3.2133	259.7971
H-S	ENSG00000092969.12	ENSMUSG00000039239.14	TGFB2	Tgfb2	GV	GV	0	1	0.599	508.0386
H-S	ENSG00000146648.20	ENSMUSG00000020122.16	EGFR	Egfr	GV	GV	0	1	3.1453	88.1521
H-S	ENSG00000211899.10	ENSMUSG00000076617.9	IGHM	Ighm	GV	GV	0	0	0.0	88.6213
H-S	ENSG00000087245.13	ENSMUSG00000031740.8	MMP2	Mmp2	GV	GV	0	1	0.0	97.7522
H-S	ENSG00000138378.19	ENSMUSG00000062939.11	STAT4	Stat4	GV	GV	0	0	0.0	63.5167
H-S	ENSG00000165140.12	ENSMUSG00000069805.10	FBP1	Fbp1	GV	GV	0	0	0.0	121.4903
H-S	ENSG00000005513.10	ENSMUSG00000024176.10	SOX8	Sox8	GV	GV	0	1	0.4434	85.5533
H-S	ENSG00000105643.11	ENSMUSG00000002910.11	ARRDC2	Arrdc2	GV	GV	0	1	2.395	124.54
H-S	ENSG00000102882.12	ENSMUSG00000063065.13	MAPK3	Mapk3	GV	GV	0	0	4.6063	473.3656
H-S	ENSG00000176928.7	ENSMUSG00000091387.2	GCNT4	Gcnt4	GV	GV	0	1	0.1973	164.3504
H-S	ENSG00000205155.8	ENSMUSG00000036835.7	PSENEN	Psenen	GV	GV	0	0	8.8663	386.4152
H-S	ENSG00000153071.15	ENSMUSG00000022150.16	DAB2	Dab2	GV	GV	0	1	5.7188	219.9792
H-S	ENSG00000023445.16	ENSMUSG00000032000.17	BIRC3	Birc3	GV	GV	0	1	0.9714	783.1492
H-S	ENSG00000117601.15	ENSMUSG00000026715.12	SERPINC1	Serpinc1	GV	GV	0	1	0.0	164.4016
H-S	ENSG00000143320.9	ENSMUSG00000004885.5	CRABP2	Crabp2	GV	GV	0	0	2.9645	223.9894
H-S	ENSG00000119715.15	ENSMUSG00000021255.17	ESRRB	Esrrb	GV	GV	0	1	5.4745	158.0648
H-S	ENSG00000173852.16	ENSMUSG00000043067.15	DPY19L1	Dpy19l1	GV	GV	0	1	1.5024	71.9581
H-S	ENSG00000083720.13	ENSMUSG00000022186.14	OXCT1	Oxct1	GV	GV	0	0	9.9091	54.7389
H-S	ENSG00000111275.13	ENSMUSG00000029455.14	ALDH2	Aldh2	GV	GV	0	0	0.7201	108.2256
H-S	ENSG00000154438.8	ENSMUSG00000010796.11	ASZ1	Asz1	GV	GV	0	0	0.0	180.1074
H-S	ENSG00000265972.6	ENSMUSG00000038393.14	TXNIP	Txnip	GV	GV	0	1	6.6015	921.8374
H-S	ENSG00000169242.12	ENSMUSG00000027954.9	EFNA1	Efna1	GV	GV	0	1	0.0	57.1412
H-S	ENSG00000129625.13	ENSMUSG00000005873.6	REEP5	Reep5	GV	GV	0	0	7.0417	54.5584
H-S	ENSG00000110315.7	ENSMUSG00000030788.16	RNF141	Rnf141	GV	GV	0	0	0.8573	181.3719
H-S	ENSG00000168288.13	ENSMUSG00000026766.16	MMADHC	Mmadhc	GV	GV	0	0	3.3896	174.6869
H-S	ENSG00000138136.7	ENSMUSG00000025216.9	LBX1	Lbx1	GV	GV	0	1	0.0	56.8488
H-S	ENSG00000154079.6	ENSMUSG00000026154.4	SDHAF4	Sdhaf4	GV	GV	0	0	2.9016	80.0653
H-S	ENSG00000177614.11	ENSMUSG00000050751.14	PGBD5	Pgbd5	GV	GV	1	1	2.9893	65.0171
H-S	ENSG00000106571.15	ENSMUSG00000021318.15	GLI3	Gli3	GV	GV	0	1	3.3028	121.6872
H-S	ENSG00000030304.15	ENSMUSG00000057280.15	MUSK	Musk	GV	GV	0	1	0.0	79.7519
H-S	ENSG00000187513.9	ENSMUSG00000050234.7	GJA4	Gja4	GV	GV	0	1	5.7813	407.7224
H-S	ENSG00000171136.7	ENSMUSG00000045232.4	RLN3	Rln3	GV	GV	0	0	0.0	96.9132
H-S	ENSG00000161860.8	ENSMUSG00000003824.12	SYCE2	Syce2	GV	GV	0	0	2.951	970.403
H-S	ENSG00000103647.13	ENSMUSG00000041729.15	CORO2B	Coro2b	GV	GV	0	1	0.9528	168.5261
H-S	ENSG00000057704.13	ENSMUSG00000020023.18	TMCC3	Tmcc3	GV	GV	0	1	0.9933	402.1273
H-S	ENSG00000112394.18	ENSMUSG00000019838.11	SLC16A10	Slc16a10	GV	GV	0	1	2.2089	88.4595
H-S	ENSG00000243646.10	ENSMUSG00000022969.13	IL10RB	Il10rb	GV	GV	0	0	3.0888	50.1156
H-S	ENSG00000118507.18	ENSMUSG00000039166.16	AKAP7	Akap7	GV	GV	0	1	2.4257	247.6992
H-S	ENSG00000128039.13	ENSMUSG00000029233.15	SRD5A3	Srd5a3	GV	GV	0	0	0.4449	111.6129
H-S	ENSG00000211675.2	ENSMUSG00000105547.1	IGLC1	Iglc3	GV	GV	0	1	0.0	92.4647
H-S	ENSG00000230124.8	ENSMUSG00000033701.13	ACBD6	Acbd6	GV	GV	0	0	7.3434	53.3556
H-S	ENSG00000139180.11	ENSMUSG00000000399.10	NDUFA9	Ndufa9	GV	GV	0	0	7.5234	115.3801
H-S	ENSG00000111961.19	ENSMUSG00000015305.6	SASH1	Sash1	GV	GV	0	1	9.4999	78.1506
H-S	ENSG00000152315.5	ENSMUSG00000045404.16	KCNK13	Kcnk13	GV	GV	1	1	3.4867	56.305
H-S	ENSG00000174099.12	ENSMUSG00000051236.13	MSRB3	Msrb3	GV	GV	0	1	2.4023	91.0718
H-S	ENSG00000146352.13	ENSMUSG00000019785.14	CLVS2	Clvs2	GV	GV	0	1	0.0	93.9546
H-S	ENSG00000164082.15	ENSMUSG00000023192.12	GRM2	Grm2	GV	GV	0	0	0.0	72.5042
H-S	ENSG00000111817.19	ENSMUSG00000039497.8	DSE	Dse	GV	GV	1	1	7.2109	73.8171
H-S	ENSG00000111911.7	ENSMUSG00000019791.12	HINT3	Hint3	GV	GV	0	0	1.833	61.135
H-S	ENSG00000151233.11	ENSMUSG00000036197.16	GXYLT1	Gxylt1	GV	GV	0	1	7.5217	137.3304
H-S	ENSG00000112796.10	ENSMUSG00000023960.13	ENPP5	Enpp5	GV	GV	0	0	1.9944	84.4853
H-S	ENSG00000168421.13	ENSMUSG00000029204.7	RHOH	Rhoh	GV	GV	0	1	0.0	51.7612
H-S	ENSG00000112116.10	ENSMUSG00000041872.9	IL17F	Il17f	GV	GV	0	0	0.0	108.7064
H-S	ENSG00000080819.9	ENSMUSG00000022742.6	CPOX	Cpox	GV	GV	0	0	1.8453	52.2451
H-S	ENSG00000073910.23	ENSMUSG00000056602.12	FRY	Fry	GV	GV	0	1	0.578	114.8988
H-S	ENSG00000170684.10	ENSMUSG00000011267.8	ZNF296	Zfp296	GV	GV	0	1	6.3788	724.8374
H-S	ENSG00000179387.10	ENSMUSG00000035151.12	ELMOD2	Elmod2	GV	GV	0	1	7.0294	358.5867
H-S	ENSG00000185313.9	ENSMUSG00000034533.10	SCN10A	Scn10a	GV	GV	0	1	0.0	77.1773
H-S	ENSG00000116641.18	ENSMUSG00000028556.15	DOCK7	Dock7	GV	GV	0	0	6.7032	174.774
H-S	ENSG00000117122.14	ENSMUSG00000060572.17	MFAP2	Mfap2	GV	GV	0	0	4.4126	248.6625
H-S	ENSG00000008311.16	ENSMUSG00000029695.13	AASS	Aass	GV	GV	0	0	8.0432	239.3338
H-S	ENSG00000172361.6	ENSMUSG00000035394.11	CFAP53	Cfap53	GV	GV	0	0	8.038	52.5057
H-S	ENSG00000128165.9	ENSMUSG00000054136.6	ADM2	Adm2	GV	GV	0	1	3.7757	181.2328
H-S	ENSG00000103852.13	ENSMUSG00000030555.16	TTC23	Ttc23	GV	GV	0	1	3.4453	86.3124
H-S	ENSG00000156113.24	ENSMUSG00000063142.15	KCNMA1	Kcnma1	GV	GV	0	1	0.0	73.5274
H-S	ENSG00000171298.13	ENSMUSG00000025579.14	GAA	Gaa	GV	GV	0	0	7.1441	52.261
H-S	ENSG00000079432.9	ENSMUSG00000005442.13	CIC	Cic	GV	GV	0	1	5.2072	118.9907
H-S	ENSG00000107957.17	ENSMUSG00000053617.12	SH3PXD2A	Sh3pxd2a	GV	GV	0	1	2.9403	57.9164
H-S	ENSG00000211445.13	ENSMUSG00000018339.11	GPX3	Gpx3	GV	GV	0	0	3.5336	99.1129
H-S	ENSG00000166228.9	ENSMUSG00000020098.7	PCBD1	Pcbd1	GV	GV	0	0	2.3652	66.2765
H-S	ENSG00000129596.5	ENSMUSG00000033022.8	CDO1	Cdo1	GV	GV	0	0	0.0	288.0435
H-S	ENSG00000180304.14	ENSMUSG00000040652.16	OAZ2	Oaz2	GV	GV	0	0	3.655	61.4384
H-S	ENSG00000060140.9	ENSMUSG00000032899.14	STYK1	Styk1	GV	GV	1	1	4.7332	72.206
H-S	ENSG00000139154.16	ENSMUSG00000030232.18	AEBP2	Aebp2	GV	GV	0	1	5.415	75.0085
H-S	ENSG00000169213.7	ENSMUSG00000003411.10	RAB3B	Rab3b	GV	GV	0	1	0.9906	126.2137
H-S	ENSG00000053501.14	ENSMUSG00000002395.14	USE1	Use1	GV	GV	0	1	3.2313	92.5212
H-S	ENSG00000173762.8	ENSMUSG00000025163.6	CD7	Cd7	GV	GV	0	0	0.0	214.2953
H-S	ENSG00000181773.7	ENSMUSG00000049649.8	GPR3	Gpr3	GV	GV	0	0	6.8162	111.0839
H-S	ENSG00000090512.12	ENSMUSG00000022871.13	FETUB	Fetub	GV	GV	0	0	0.0	173.136
H-S	ENSG00000123104.12	ENSMUSG00000030287.15	ITPR2	Itpr2	GV	GV	0	1	8.766	118.3016
H-S	ENSG00000158125.10	ENSMUSG00000024066.9	XDH	Xdh	GV	GV	0	1	0.1629	55.9821
H-S	ENSG00000143409.17	ENSMUSG00000038712.16	MINDY1	Mindy1	GV	GV	0	1	0.6821	260.0496
H-S	ENSG00000143390.18	ENSMUSG00000005774.12	RFX5	Rfx5	GV	GV	0	1	1.903	66.4545
H-S	ENSG00000181744.9	ENSMUSG00000045414.7	DIPK2A	Dipk2a	GV	GV	0	1	1.4287	214.3835
H-S	ENSG00000131016.17	ENSMUSG00000038587.9	AKAP12	Akap12	GV	GV	0	1	1.1189	293.2654
H-S	ENSG00000150779.12	ENSMUSG00000039016.5	TIMM8B	Timm8b	GV	GV	0	1	3.6982	287.6181
H-S	ENSG00000144802.11	ENSMUSG00000035356.17	NFKBIZ	Nfkbiz	GV	GV	0	0	2.3954	76.0136
H-S	ENSG00000113494.17	ENSMUSG00000005268.20	PRLR	Prlr	GV	GV	0	1	1.231	56.6067
H-S	ENSG00000163297.18	ENSMUSG00000029338.13	ANTXR2	Antxr2	GV	GV	0	1	4.2472	50.4981
H-S	ENSG00000196814.15	ENSMUSG00000038740.9	MVB12B	Mvb12b	GV	GV	1	1	9.2415	106.6398
H-S	ENSG00000181555.22	ENSMUSG00000044791.16	SETD2	Setd2	GV	GV	0	1	6.7995	190.2792
H-S	ENSG00000061455.11	ENSMUSG00000069378.14	PRDM6	Prdm6	GV	GV	0	1	0.2391	75.5005
H-S	ENSG00000170677.6	ENSMUSG00000056153.15	SOCS6	Socs6	GV	GV	0	1	3.1385	90.279
H-S	ENSG00000165995.23	ENSMUSG00000057914.15	CACNB2	Cacnb2	GV	GV	0	1	5.6699	60.7779
H-S	ENSG00000146166.17	ENSMUSG00000050217.13	LGSN	Lgsn	GV	GV	0	1	0.0	53.9959
H-S	ENSG00000107159.14	ENSMUSG00000028463.14	CA9	Car9	GV	GV	0	0	0.0	74.1952
H-S	ENSG00000117245.13	ENSMUSG00000028758.12	KIF17	Kif17	GV	GV	0	1	2.8107	134.0053
H-S	ENSG00000164056.11	ENSMUSG00000037211.12	SPRY1	Spry1	GV	GV	0	1	5.6496	83.1434
H-S	ENSG00000133703.14	ENSMUSG00000030265.14	KRAS	Kras	GV	GV	0	1	3.7068	66.7702
H-S	ENSG00000162946.23	ENSMUSG00000043051.17	DISC1	Disc1	GV	GV	0	0	3.3496	53.8417
H-S	ENSG00000184371.14	ENSMUSG00000014599.10	CSF1	Csf1	GV	GV	0	1	0.0	101.6996
H-S	ENSG00000089057.15	ENSMUSG00000027340.15	SLC23A2	Slc23a2	GV	GV	0	0	3.669	253.2946
H-S	ENSG00000141293.16	ENSMUSG00000057058.16	SKAP1	Skap1	GV	GV	0	1	0.0	346.706
H-S	ENSG00000147601.15	ENSMUSG00000025925.14	TERF1	Terf1	GV	GV	0	1	8.7151	203.0265
H-S	ENSG00000163536.13	ENSMUSG00000027834.15	SERPINI1	Serpini1	GV	GV	0	0	0.9761	57.1035
H-S	ENSG00000118508.5	ENSMUSG00000019832.5	RAB32	Rab32	GV	GV	0	1	0.0	63.1711
H-S	ENSG00000162614.19	ENSMUSG00000039103.12	NEXN	Nexn	GV	GV	0	1	5.604	354.3751
H-S	ENSG00000166888.12	ENSMUSG00000002147.18	STAT6	Stat6	GV	GV	0	1	2.2603	50.5228
H-S	ENSG00000241973.11	ENSMUSG00000041720.14	PI4KA	Pi4ka	GV	GV	0	0	8.5555	57.2073
H-S	ENSG00000186795.1	ENSMUSG00000040901.8	KCNK18	Kcnk18	GV	GV	0	1	8.2704	61.188
H-S	ENSG00000088538.13	ENSMUSG00000039716.12	DOCK3	Dock3	GV	GV	0	1	6.0913	86.3956
H-S	ENSG00000087301.9	ENSMUSG00000021830.14	TXNDC16	Txndc16	GV	GV	0	1	7.0352	75.0111
H-S	ENSG00000158966.16	ENSMUSG00000028532.14	CACHD1	Cachd1	GV	GV	0	1	2.2139	54.0551
H-S	ENSG00000156738.18	ENSMUSG00000024673.9	MS4A1	Ms4a1	GV	GV	0	1	0.0	90.6266
H-S	ENSG00000171840.13	ENSMUSG00000041377.12	NINJ2	Ninj2	GV	GV	0	1	0.0	401.0149
H-S	ENSG00000132334.17	ENSMUSG00000041836.10	PTPRE	Ptpre	GV	GV	0	0	8.8461	100.8867
H-S	ENSG00000006704.11	ENSMUSG00000023079.14	GTF2IRD1	Gtf2ird1	GV	GV	0	0	5.5832	77.6148
H-S	ENSG00000111077.18	ENSMUSG00000037003.16	TNS2	Tns2	GV	GV	0	1	1.4422	72.4878
H-S	ENSG00000170185.11	ENSMUSG00000038250.9	USP38	Usp38	GV	GV	1	1	8.8737	165.9381
H-S	ENSG00000134242.16	ENSMUSG00000027843.13	PTPN22	Ptpn22	GV	GV	0	1	0.0	55.9186
H-S	ENSG00000153233.13	ENSMUSG00000020151.16	PTPRR	Ptprr	GV	GV	0	1	8.7695	84.3293
H-S	ENSG00000156140.10	ENSMUSG00000043635.12	ADAMTS3	Adamts3	GV	GV	1	0	6.5946	56.3775
H-S	ENSG00000138606.20	ENSMUSG00000033256.14	SHF	Shf	GV	GV	0	0	0.0	61.3766
H-S	ENSG00000028277.22	ENSMUSG00000008496.19	POU2F2	Pou2f2	GV	GV	0	1	5.5094	74.6364
H-S	ENSG00000165471.7	ENSMUSG00000024863.6	MBL2	Mbl2	GV	GV	0	1	0.0	250.3139
H-S	ENSG00000158874.11	ENSMUSG00000005681.12	APOA2	Apoa2	GV	GV	0	1	0.0	60.3603
H-S	ENSG00000107897.20	ENSMUSG00000026781.17	ACBD5	Acbd5	GV	GV	1	1	1.2495	110.3777
H-S	ENSG00000130592.17	ENSMUSG00000018819.10	LSP1	Lsp1	GV	GV	0	0	0.0	104.5678
H-S	ENSG00000188522.15	ENSMUSG00000042377.8	FAM83G	Fam83g	GV	GV	0	1	2.6082	148.0883
H-S	ENSG00000158457.6	ENSMUSG00000001763.14	TSPAN33	Tspan33	GV	GV	0	1	1.4837	114.414
H-S	ENSG00000136379.12	ENSMUSG00000038459.10	ABHD17C	Abhd17c	GV	GV	0	1	0.0	54.2329
H-S	ENSG00000169621.10	ENSMUSG00000030051.10	APLF	Aplf	GV	GV	0	1	7.569	85.4755
H-S	ENSG00000003987.14	ENSMUSG00000039431.16	MTMR7	Mtmr7	GV	GV	0	1	5.3819	147.4458
H-S	ENSG00000145287.11	ENSMUSG00000029322.12	PLAC8	Plac8	GV	GV	0	1	0.0	271.2642
H-S	ENSG00000234465.11	ENSMUSG00000011632.7	PINLYP	Pinlyp	GV	GV	0	0	0.0	211.0979
H-S	ENSG00000152270.9	ENSMUSG00000030671.9	PDE3B	Pde3b	GV	GV	0	1	0.0	69.1433
H-S	ENSG00000104447.13	ENSMUSG00000038679.16	TRPS1	Trps1	GV	GV	0	1	0.4444	137.947
H-S	ENSG00000101460.13	ENSMUSG00000027602.9	MAP1LC3A	Map1lc3a	GV	GV	0	0	0.0	75.3216
H-S	ENSG00000170802.17	ENSMUSG00000034998.18	FOXN2	Foxn2	GV	GV	1	1	5.0551	187.3983
H-S	ENSG00000100105.18	ENSMUSG00000020453.17	PATZ1	Patz1	GV	GV	1	1	7.812	81.0473
H-S	ENSG00000186732.14	ENSMUSG00000041708.12	MPPED1	Mpped1	GV	GV	0	1	0.0	67.4531
H-S	ENSG00000112562.20	ENSMUSG00000023886.10	SMOC2	Smoc2	GV	GV	0	0	4.4323	96.2883
H-S	ENSG00000108175.19	ENSMUSG00000007817.15	ZMIZ1	Zmiz1	GV	GV	0	1	4.8442	64.9058
H-S	ENSG00000142252.11	ENSMUSG00000044709.6	GEMIN7	Gemin7	GV	GV	1	1	4.1714	121.5556
H-S	ENSG00000175664.10	ENSMUSG00000029660.10	TEX26	Tex26	GV	GV	0	1	0.0	89.5944
H-S	ENSG00000149115.14	ENSMUSG00000033955.13	TNKS1BP1	Tnks1bp1	GV	GV	0	1	4.7948	163.827
H-S	ENSG00000166863.13	ENSMUSG00000025400.11	TAC3	Tac2	GV	GV	0	0	0.0	78.7751
H-S	ENSG00000136295.15	ENSMUSG00000036565.7	TTYH3	Ttyh3	GV	GV	0	0	3.8937	106.7043
H-S	ENSG00000177556.12	ENSMUSG00000018585.9	ATOX1	Atox1	GV	GV	0	0	0.0	75.8372
H-S	ENSG00000120549.18	ENSMUSG00000036617.17	KIAA1217	Etl4	GV	GV	0	1	2.2278	52.7368
H-S	ENSG00000116120.11	ENSMUSG00000026245.16	FARSB	Farsb	GV	GV	0	0	9.2039	168.8746
H-S	ENSG00000119844.16	ENSMUSG00000049659.15	AFTPH	Aftph	GV	GV	0	1	7.6537	64.6687
H-S	ENSG00000060749.16	ENSMUSG00000074994.5	QSER1	Qser1	GV	GV	0	1	2.5459	143.3431
H-S	ENSG00000129353.15	ENSMUSG00000057193.8	SLC44A2	Slc44a2	GV	GV	0	1	3.8979	113.0508
H-S	ENSG00000198794.12	ENSMUSG00000040722.7	SCAMP5	Scamp5	GV	GV	0	0	0.0	50.608
H-S	ENSG00000143158.11	ENSMUSG00000026568.6	MPC2	Mpc2	GV	GV	0	0	5.9554	64.6778
H-S	ENSG00000103811.18	ENSMUSG00000032359.14	CTSH	Ctsh	GV	GV	0	1	7.1157	187.0704
H-S	ENSG00000134987.13	ENSMUSG00000038299.16	WDR36	Wdr36	GV	GV	0	0	3.7184	220.3473
H-S	ENSG00000067533.6	ENSMUSG00000001305.5	RRP15	Rrp15	GV	GV	0	1	7.5145	50.38
H-S	ENSG00000162959.14	ENSMUSG00000058704.9	MEMO1	Memo1	GV	GV	0	1	7.4924	58.4919
H-S	ENSG00000110934.13	ENSMUSG00000098112.8	BIN2	Bin2	GV	GV	0	1	0.0	260.0181
H-S	ENSG00000106346.12	ENSMUSG00000051306.7	USP42	Usp42	GV	GV	0	1	4.1367	62.0376
H-S	ENSG00000173068.18	ENSMUSG00000028487.18	BNC2	Bnc2	GV	GV	0	1	8.5473	81.0301
H-S	ENSG00000005700.15	ENSMUSG00000035941.15	IBTK	Ibtk	GV	GV	0	1	3.9674	383.6828
H-S	ENSG00000092621.13	ENSMUSG00000053398.11	PHGDH	Phgdh	GV	GV	0	0	9.4169	55.0705
H-S	ENSG00000122862.5	ENSMUSG00000020077.14	SRGN	Srgn	GV	GV	0	0	7.3351	195.9585
H-S	ENSG00000173467.9	ENSMUSG00000036231.5	AGR3	Agr3	GV	GV	0	1	0.0	105.4645
H-S	ENSG00000116761.12	ENSMUSG00000028179.12	CTH	Cth	GV	GV	0	0	6.0716	51.0269
H-S	ENSG00000198513.14	ENSMUSG00000021066.9	ATL1	Atl1	GV	GV	0	1	0.0	99.5713
H-S	ENSG00000080839.12	ENSMUSG00000027641.13	RBL1	Rbl1	GV	GV	0	0	3.7868	59.507
H-S	ENSG00000163435.16	ENSMUSG00000003051.13	ELF3	Elf3	GV	GV	0	1	0.0	52.5978
H-S	ENSG00000112902.12	ENSMUSG00000022231.10	SEMA5A	Sema5a	GV	GV	1	1	6.2824	63.2501
H-S	ENSG00000125246.16	ENSMUSG00000025545.10	CLYBL	Clybl	GV	GV	0	0	6.3428	81.6197
H-S	ENSG00000133740.11	ENSMUSG00000027552.14	E2F5	E2f5	GV	GV	0	0	2.7026	889.6095
H-S	ENSG00000103089.9	ENSMUSG00000033579.16	FA2H	Fa2h	GV	GV	0	0	9.9452	85.7094
H-S	ENSG00000109680.11	ENSMUSG00000039178.9	TBC1D19	Tbc1d19	GV	GV	0	0	2.1857	90.1172
H-S	ENSG00000115946.8	ENSMUSG00000020116.7	PNO1	Pno1	GV	GV	1	0	8.3577	96.3573
H-S	ENSG00000116819.9	ENSMUSG00000042477.7	TFAP2E	Tfap2e	GV	GV	0	1	1.8567	341.0323
H-S	ENSG00000160471.13	ENSMUSG00000051811.14	COX6B2	Cox6b2	GV	GV	0	0	0.0	77.6276
H-S	ENSG00000165264.11	ENSMUSG00000071014.10	NDUFB6	Ndufb6	GV	GV	0	0	6.4504	72.8328
H-S	ENSG00000151665.13	ENSMUSG00000024145.6	PIGF	Pigf	GV	GV	0	0	6.8181	246.1164
H-S	ENSG00000165410.15	ENSMUSG00000062929.8	CFL2	Cfl2	GV	GV	0	0	9.7459	75.8838
H-S	ENSG00000204219.11	ENSMUSG00000001604.14	TCEA3	Tcea3	GV	GV	0	0	2.1848	214.8179
H-S	ENSG00000136156.15	ENSMUSG00000022108.8	ITM2B	Itm2b	GV	GV	0	0	6.2667	127.9228
H-S	ENSG00000162433.15	ENSMUSG00000028527.18	AK4	Ak4	GV	GV	0	0	9.1668	84.7221
H-S	ENSG00000187736.13	ENSMUSG00000026162.7	NHEJ1	Nhej1	GV	GV	0	0	6.5351	58.4613
H-S	ENSG00000180917.18	ENSMUSG00000046441.5	CMTR2	Cmtr2	GV	GV	0	1	6.9945	58.389
H-S	ENSG00000145779.8	ENSMUSG00000062210.13	TNFAIP8	Tnfaip8	GV	GV	1	1	9.8319	291.4728
H-S	ENSG00000121064.13	ENSMUSG00000000278.10	SCPEP1	Scpep1	GV	GV	0	1	1.0445	72.5727
H-S	ENSG00000115446.12	ENSMUSG00000026111.15	UNC50	Unc50	GV	GV	0	1	6.9611	232.6259
H-S	ENSG00000137960.6	ENSMUSG00000039131.15	GIPC2	Gipc2	GV	GV	0	0	8.1078	50.8448
H-S	ENSG00000106344.8	ENSMUSG00000029701.15	RBM28	Rbm28	GV	GV	0	0	7.192	56.4581
H-S	ENSG00000106399.11	ENSMUSG00000012483.4	RPA3	Rpa3	GV	GV	0	0	7.0135	114.8631
H-S	ENSG00000156171.15	ENSMUSG00000027900.15	DRAM2	Dram2	GV	GV	0	1	7.8805	52.1827
H-S	ENSG00000148297.16	ENSMUSG00000015776.12	MED22	Med22	GV	GV	0	0	6.9146	125.6553
H-S	ENSG00000147535.17	ENSMUSG00000031570.17	PLPP5	Plpp5	GV	GV	0	0	0.6862	64.6333
H-S	ENSG00000108590.11	ENSMUSG00000020801.8	MED31	Med31	GV	GV	0	0	0.0	72.0343
H-S	ENSG00000181029.9	ENSMUSG00000040236.4	TRAPPC5	Trappc5	GV	GV	0	1	2.8422	90.2947
H-S	ENSG00000204370.13	ENSMUSG00000000171.5	SDHD	Sdhd	GV	GV	0	0	1.2114	162.7389
H-S	ENSG00000091844.8	ENSMUSG00000019775.17	RGS17	Rgs17	GV	GV	0	1	0.3224	181.288
H-S	ENSG00000125818.18	ENSMUSG00000032869.15	PSMF1	Psmf1	GV	GV	0	1	8.6142	173.5339
H-S	ENSG00000126067.12	ENSMUSG00000028837.8	PSMB2	Psmb2	GV	GV	0	0	6.6171	143.3633
H-S	ENSG00000163382.13	ENSMUSG00000028070.7	NAXE	Naxe	GV	GV	0	0	8.1706	54.3217
H-S	ENSG00000180979.10	ENSMUSG00000027286.16	LRRC57	Lrrc57	GV	GV	0	1	6.236	100.7087
H-S	ENSG00000205476.9	ENSMUSG00000084883.2	CCDC85C	Ccdc85c	GV	GV	0	1	7.8326	56.4868
H-S	ENSG00000050130.18	ENSMUSG00000005078.16	JKAMP	Jkamp	GV	GV	0	1	3.2047	59.6299
H-S	ENSG00000164494.12	ENSMUSG00000038240.13	PDSS2	Pdss2	GV	GV	0	1	8.9251	88.6403
H-S	ENSG00000145740.20	ENSMUSG00000021629.10	SLC30A5	Slc30a5	GV	GV	1	1	5.7659	95.6658
H-S	ENSG00000072042.13	ENSMUSG00000066441.14	RDH11	Rdh11	GV	GV	0	1	9.6431	239.0277
H-S	ENSG00000267855.6	ENSMUSG00000041881.13	NDUFA7	Ndufa7	GV	GV	0	1	3.6866	60.5328
H-S	ENSG00000144843.12	ENSMUSG00000002844.9	ADPRH	Adprh	GV	GV	0	0	1.1579	50.8336
H-S	ENSG00000178691.11	ENSMUSG00000017548.15	SUZ12	Suz12	GV	GV	0	1	5.8972	319.5525
H-S	ENSG00000113048.17	ENSMUSG00000041632.7	MRPS27	Mrps27	GV	GV	0	1	3.6202	67.6738
H-S	ENSG00000213853.10	ENSMUSG00000022505.9	EMP2	Emp2	GV	GV	0	1	5.5281	68.1643
H-S	ENSG00000068028.18	ENSMUSG00000010067.13	RASSF1	Rassf1	GV	GV	0	0	4.4793	78.3165
H-S	ENSG00000109929.10	ENSMUSG00000032018.14	SC5D	Sc5d	GV	GV	0	1	6.9782	72.4087
H-S	ENSG00000175581.14	ENSMUSG00000030706.17	MRPL48	Mrpl48	GV	GV	0	0	0.0	230.0616
H-S	ENSG00000048028.11	ENSMUSG00000032267.8	USP28	Usp28	GV	GV	0	0	7.0385	322.6123
H-S	ENSG00000180998.12	ENSMUSG00000049092.11	GPR137C	Gpr137c	GV	GV	0	1	4.7834	173.0675
H-S	ENSG00000102547.19	ENSMUSG00000021981.10	CAB39L	Cab39l	GV	GV	0	0	4.7986	136.1996
H-S	ENSG00000139631.20	ENSMUSG00000023044.2	CSAD	Csad	GV	GV	0	1	0.0	86.4688
H-S	ENSG00000087510.7	ENSMUSG00000028640.11	TFAP2C	Tfap2c	GV	GV	0	1	0.0	65.533
H-S	ENSG00000117481.11	ENSMUSG00000028706.14	NSUN4	Nsun4	GV	GV	0	0	8.1968	122.6075
H-S	ENSG00000162836.12	ENSMUSG00000028093.15	ACP6	Acp6	GV	GV	0	0	2.1305	61.761
H-S	ENSG00000087903.13	ENSMUSG00000024206.15	RFX2	Rfx2	GV	GV	0	0	5.2996	71.0977
H-S	ENSG00000197150.13	ENSMUSG00000028973.18	ABCB8	Abcb8	GV	GV	0	0	8.7119	61.096
H-S	ENSG00000070214.16	ENSMUSG00000028412.17	SLC44A1	Slc44a1	GV	GV	0	1	1.7353	91.1679
H-S	ENSG00000138303.18	ENSMUSG00000044475.14	ASCC1	Ascc1	GV	GV	0	0	5.4179	82.4724
H-S	ENSG00000124507.11	ENSMUSG00000040276.15	PACSIN1	Pacsin1	GV	GV	0	0	0.0	102.2538
H-S	ENSG00000183570.17	ENSMUSG00000001120.15	PCBP3	Pcbp3	GV	GV	0	0	4.6727	97.7639
H-S	ENSG00000065615.14	ENSMUSG00000032872.16	CYB5R4	Cyb5r4	GV	GV	0	0	1.0176	86.3631
H-S	ENSG00000100596.8	ENSMUSG00000021036.10	SPTLC2	Sptlc2	GV	GV	0	0	6.1618	107.074
H-S	ENSG00000124370.11	ENSMUSG00000033429.10	MCEE	Mcee	GV	GV	0	1	4.1515	101.7951
H-S	ENSG00000122484.9	ENSMUSG00000033773.14	RPAP2	Rpap2	GV	GV	1	1	2.7357	280.1286
H-S	ENSG00000254685.8	ENSMUSG00000053870.7	FPGT	Fpgt	GV	GV	1	1	5.904	77.2983
H-S	ENSG00000004866.22	ENSMUSG00000029534.17	ST7	St7	GV	GV	0	0	6.6798	81.0445
H-S	ENSG00000100253.13	ENSMUSG00000022613.8	MIOX	Miox	GV	GV	0	0	0.8266	378.7196
H-S	ENSG00000167216.19	ENSMUSG00000025420.13	KATNAL2	Katnal2	GV	GV	0	1	2.0685	94.9652
H-S	ENSG00000139826.6	ENSMUSG00000040396.12	ABHD13	Abhd13	GV	GV	0	1	1.3025	129.0978
H-S	ENSG00000132394.11	ENSMUSG00000033216.9	EEFSEC	Eefsec	GV	GV	0	0	4.4013	76.9139
H-S	ENSG00000160050.16	ENSMUSG00000028795.15	CCDC28B	Ccdc28b	GV	GV	0	0	2.7323	73.9903
H-S	ENSG00000124786.12	ENSMUSG00000021432.15	SLC35B3	Slc35b3	GV	GV	0	1	0.7774	63.7853
H-S	ENSG00000126070.20	ENSMUSG00000028842.15	AGO3	Ago3	GV	GV	0	0	6.8879	73.4301
H-S	ENSG00000153560.12	ENSMUSG00000009741.15	UBP1	Ubp1	GV	GV	0	1	7.8801	200.956
H-S	ENSG00000161944.17	ENSMUSG00000040963.15	ASGR2	Asgr2	GV	GV	0	0	4.6341	136.7797
H-S	ENSG00000162407.9	ENSMUSG00000028517.8	PLPP3	Plpp3	GV	GV	0	1	1.2414	85.032
H-S	ENSG00000275395.7	ENSMUSG00000047730.17	FCGBP	Fcgbp	GV	GV	0	0	0.0	57.1655
H-S	ENSG00000172586.8	ENSMUSG00000063787.4	CHCHD1	Chchd1	GV	GV	0	1	2.3521	71.0885
H-S	ENSG00000101019.22	ENSMUSG00000005882.18	UQCC1	Uqcc1	GV	GV	0	0	7.1716	75.8253
H-S	ENSG00000163681.16	ENSMUSG00000021870.17	SLMAP	Slmap	GV	GV	0	1	7.0634	178.4998
H-S	ENSG00000155792.10	ENSMUSG00000022419.16	DEPTOR	Deptor	GV	GV	0	1	4.7961	101.9258
H-S	ENSG00000151151.6	ENSMUSG00000060733.13	IPMK	Ipmk	GV	GV	1	1	5.7692	291.4877
H-S	ENSG00000102743.15	ENSMUSG00000031482.9	SLC25A15	Slc25a15	GV	GV	0	1	2.8175	177.9253
H-S	ENSG00000171954.13	ENSMUSG00000061126.5	CYP4F22	Cyp4f39	GV	GV	0	1	0.0	119.3989
H-S	ENSG00000110344.10	ENSMUSG00000059890.16	UBE4A	Ube4a	GV	GV	0	0	4.311	68.3873
H-S	ENSG00000162391.12	ENSMUSG00000034871.2	FAM151A	Fam151a	GV	GV	0	1	0.0	165.8512
H-S	ENSG00000109189.13	ENSMUSG00000054814.14	USP46	Usp46	GV	GV	0	1	6.7306	386.7249
H-S	ENSG00000100038.20	ENSMUSG00000022779.16	TOP3B	Top3b	GV	GV	0	0	8.0442	78.2134
H-S	ENSG00000021852.13	ENSMUSG00000029656.13	C8B	C8b	GV	GV	0	0	0.0	100.5537
H-S	ENSG00000143622.11	ENSMUSG00000028057.14	RIT1	Rit1	GV	GV	0	1	7.2749	66.0743
H-S	ENSG00000187033.9	ENSMUSG00000051860.13	SAMD7	Samd7	GV	GV	0	1	0.0	82.2956
H-S	ENSG00000146151.14	ENSMUSG00000007908.14	HMGCLL1	Hmgcll1	GV	GV	0	1	3.2801	58.8284
H-S	ENSG00000127124.16	ENSMUSG00000028634.17	HIVEP3	Hivep3	GV	GV	0	1	3.2485	58.0256
H-S	ENSG00000273777.6	ENSMUSG00000070777.5	CEACAM20	Ceacam20	GV	GV	0	1	0.0	73.8333
H-S	ENSG00000181234.10	ENSMUSG00000034324.16	TMEM132C	Tmem132c	GV	GV	0	1	7.4429	110.3333
H-S	ENSG00000168280.18	ENSMUSG00000026764.15	KIF5C	Kif5c	GV	GV	0	1	9.8609	63.7743
H-S	ENSG00000164430.17	ENSMUSG00000032344.17	CGAS	Cgas	GV	GV	0	1	0.0	79.5937
H-S	ENSG00000124116.19	ENSMUSG00000076434.9	WFDC3	Wfdc3	GV	GV	0	0	0.0	62.8112
H-S	ENSG00000165061.15	ENSMUSG00000037492.16	ZMAT4	Zmat4	GV	GV	0	1	0.0	50.7936
H-S	ENSG00000135108.16	ENSMUSG00000032898.9	FBXO21	Fbxo21	GV	GV	0	1	8.6244	86.412
H-S	ENSG00000166311.10	ENSMUSG00000037049.9	SMPD1	Smpd1	GV	GV	1	1	8.4126	80.6089
H-S	ENSG00000213316.10	ENSMUSG00000020377.15	LTC4S	Ltc4s	GV	GV	0	0	0.0	55.2043
H-S	ENSG00000138771.16	ENSMUSG00000029381.16	SHROOM3	Shroom3	GV	GV	1	1	3.9856	65.4158
H-S	ENSG00000118804.9	ENSMUSG00000047963.7	STBD1	Stbd1	GV	GV	0	1	0.2951	189.2629
H-S	ENSG00000104356.11	ENSMUSG00000022325.14	POP1	Pop1	GV	GV	0	1	7.256	69.6536
H-S	ENSG00000161791.14	ENSMUSG00000023008.18	FMNL3	Fmnl3	GV	GV	0	1	4.5681	434.6589
H-S	ENSG00000123384.14	ENSMUSG00000040249.15	LRP1	Lrp1	GV	GV	0	0	7.0523	69.0463
H-S	ENSG00000114023.16	ENSMUSG00000003955.8	FAM162A	Fam162a	GV	GV	0	0	6.0801	321.3021
H-S	ENSG00000002919.15	ENSMUSG00000020876.14	SNX11	Snx11	GV	GV	0	1	8.1472	67.5067
H-S	ENSG00000179715.13	ENSMUSG00000044250.8	PCED1B	Pced1b	GV	GV	0	1	0.4321	75.6964
H-S	ENSG00000146247.14	ENSMUSG00000032253.13	PHIP	Phip	GV	GV	0	1	8.7547	84.6621
H-S	ENSG00000095261.14	ENSMUSG00000026869.12	PSMD5	Psmd5	GV	GV	1	1	8.3107	66.8989
H-S	ENSG00000166295.9	ENSMUSG00000020107.10	ANAPC16	Anapc16	GV	GV	0	1	6.2531	167.7841
H-S	ENSG00000183762.13	ENSMUSG00000020393.16	KREMEN1	Kremen1	GV	GV	0	1	2.2028	84.5894
H-S	ENSG00000104368.19	ENSMUSG00000031538.6	PLAT	Plat	GV	GV	1	1	1.2171	1281.1067
H-S	ENSG00000162373.13	ENSMUSG00000028545.13	BEND5	Bend5	GV	GV	0	1	0.0	55.5709
H-S	ENSG00000130590.14	ENSMUSG00000038605.11	SAMD10	Samd10	GV	GV	0	0	0.0	60.7739
H-S	ENSG00000133121.21	ENSMUSG00000016128.14	STARD13	Stard13	GV	GV	0	1	5.3871	219.7503
H-S	ENSG00000133111.4	ENSMUSG00000036615.6	RFXAP	Rfxap	GV	GV	0	1	0.0	55.151
H-S	ENSG00000084734.9	ENSMUSG00000059434.9	GCKR	Gckr	GV	GV	0	0	0.0	69.7713
H-S	ENSG00000143178.13	ENSMUSG00000026572.11	TBX19	Tbx19	GV	GV	0	0	0.0	60.4278
H-S	ENSG00000174950.11	ENSMUSG00000028865.14	CD164L2	Cd164l2	GV	GV	0	0	0.0	470.2574
H-S	ENSG00000095564.15	ENSMUSG00000040565.8	BTAF1	Btaf1	GV	GV	0	0	9.8704	79.9007
H-S	ENSG00000139624.14	ENSMUSG00000023021.15	CERS5	Cers5	GV	GV	0	0	8.0998	63.8114
H-S	ENSG00000205060.11	ENSMUSG00000018999.14	SLC35B4	Slc35b4	GV	GV	1	1	8.2258	79.9571
H-S	ENSG00000188425.4	ENSMUSG00000051965.8	NANOS2	Nanos2	GV	GV	0	1	0.0	54.0909
H-S	ENSG00000114771.14	ENSMUSG00000027761.4	AADAC	Aadac	GV	GV	0	0	2.4299	80.0625
H-S	ENSG00000125861.16	ENSMUSG00000027316.15	GFRA4	Gfra4	GV	GV	0	1	0.0	56.7015
H-S	ENSG00000152749.8	ENSMUSG00000022131.3	GPR180	Gpr180	GV	GV	0	1	1.701	120.3928
H-S	ENSG00000203780.12	ENSMUSG00000053111.13	FANK1	Fank1	GV	GV	0	0	7.7715	51.6972
H-S	ENSG00000179476.8	ENSMUSG00000047227.5	C14orf28	Gm527	GV	GV	1	1	7.3246	118.3068
H-S	ENSG00000138660.12	ENSMUSG00000074238.6	AP1AR	Ap1ar	GV	GV	0	1	4.2343	76.9214
H-S	ENSG00000250317.9	ENSMUSG00000061461.11	SMIM20	Smim20	GV	GV	1	1	7.0984	98.8734
H-S	ENSG00000177888.8	ENSMUSG00000033964.12	ZBTB41	Zbtb41	GV	GV	1	1	9.6752	60.222
H-S	ENSG00000131711.15	ENSMUSG00000052727.6	MAP1B	Map1b	GV	GV	1	1	9.9402	186.3127
H-S	ENSG00000072422.17	ENSMUSG00000019944.14	RHOBTB1	Rhobtb1	GV	GV	0	1	3.9795	53.8907
H-S	ENSG00000042429.12	ENSMUSG00000031935.9	MED17	Med17	GV	GV	0	0	8.376	244.8416
H-S	ENSG00000181827.16	ENSMUSG00000037674.15	RFX7	Rfx7	GV	GV	1	1	6.0766	60.3648
H-S	ENSG00000140391.15	ENSMUSG00000032324.11	TSPAN3	Tspan3	GV	GV	0	1	4.4079	51.1679
H-S	ENSG00000003989.18	ENSMUSG00000031596.15	SLC7A2	Slc7a2	GV	GV	0	0	7.6513	154.4804
H-S	ENSG00000189067.14	ENSMUSG00000022500.15	LITAF	Litaf	GV	GV	1	1	0.0	68.6694
H-S	ENSG00000152700.14	ENSMUSG00000020386.5	SAR1B	Sar1b	GV	GV	0	0	7.2615	125.8734
H-S	ENSG00000167037.19	ENSMUSG00000042216.13	SGSM1	Sgsm1	GV	GV	0	0	1.2164	102.4691
H-S	ENSG00000016391.11	ENSMUSG00000015970.19	CHDH	Chdh	GV	GV	0	1	1.4311	102.2348
H-S	ENSG00000143850.16	ENSMUSG00000041757.17	PLEKHA6	Plekha6	GV	GV	1	1	4.0722	54.0419
H-S	ENSG00000160194.18	ENSMUSG00000024038.17	NDUFV3	Ndufv3	GV	GV	1	0	8.132	103.054
H-S	ENSG00000165475.15	ENSMUSG00000021947.11	CRYL1	Cryl1	GV	GV	0	0	0.0	82.4313
H-S	ENSG00000105829.13	ENSMUSG00000032757.6	BET1	Bet1	GV	GV	0	0	6.1019	91.204
H-S	ENSG00000162641.20	ENSMUSG00000049565.16	AKNAD1	Aknad1	GV	GV	0	1	0.0	85.7087
H-S	ENSG00000100439.11	ENSMUSG00000040997.13	ABHD4	Abhd4	GV	GV	0	1	1.0988	190.1882
H-S	ENSG00000120992.18	ENSMUSG00000025903.14	LYPLA1	Lypla1	GV	GV	0	0	9.1624	79.5969
H-S	ENSG00000135373.13	ENSMUSG00000012350.15	EHF	Ehf	GV	GV	0	1	0.0	398.5636
H-S	ENSG00000088451.11	ENSMUSG00000022130.10	TGDS	Tgds	GV	GV	0	0	0.0	216.158
H-S	ENSG00000109686.19	ENSMUSG00000028082.14	SH3D19	Sh3d19	GV	GV	0	1	4.1557	79.8802
H-S	ENSG00000167985.7	ENSMUSG00000024668.8	SDHAF2	Sdhaf2	GV	GV	0	1	9.167	61.1756
H-S	ENSG00000156973.14	ENSMUSG00000026239.14	PDE6D	Pde6d	GV	GV	1	1	5.6243	210.9141
H-S	ENSG00000156671.15	ENSMUSG00000021770.11	SAMD8	Samd8	GV	GV	0	1	6.3361	89.7964
H-S	ENSG00000214198.8	ENSMUSG00000044937.15	TTC41P	Ttc41	GV	GV	0	1	6.7943	80.1916
H-S	ENSG00000049883.15	ENSMUSG00000021650.7	PTCD2	Ptcd2	GV	GV	1	1	4.8007	90.9411
H-S	ENSG00000122779.18	ENSMUSG00000029833.17	TRIM24	Trim24	GV	GV	1	0	8.4667	390.0978
H-S	ENSG00000113763.12	ENSMUSG00000025876.15	UNC5A	Unc5a	GV	GV	0	0	0.0	69.2823
H-S	ENSG00000154175.18	ENSMUSG00000035258.15	ABI3BP	Abi3bp	GV	GV	0	0	9.5561	51.9826
H-S	ENSG00000198799.12	ENSMUSG00000032913.13	LRIG2	Lrig2	GV	GV	1	1	9.2018	73.3348
H-S	ENSG00000175305.18	ENSMUSG00000028212.16	CCNE2	Ccne2	GV	GV	0	1	1.2969	61.0975
H-S	ENSG00000141579.7	ENSMUSG00000039238.6	ZNF750	Zfp750	GV	GV	0	1	0.0	238.5044
H-S	ENSG00000247596.10	ENSMUSG00000023277.13	TWF2	Twf2	GV	GV	0	1	1.69	79.7845
H-S	ENSG00000143891.17	ENSMUSG00000035473.10	GALM	Galm	GV	GV	0	1	1.0768	140.1952
H-S	ENSG00000100395.15	ENSMUSG00000022394.14	L3MBTL2	L3mbtl2	GV	GV	0	1	2.4153	50.0434
H-S	ENSG00000074706.14	ENSMUSG00000064065.15	IPCEF1	Ipcef1	GV	GV	0	1	6.9976	232.0844
H-S	ENSG00000088756.13	ENSMUSG00000024043.13	ARHGAP28	Arhgap28	GV	GV	0	1	0.2417	147.2174
H-S	ENSG00000136237.19	ENSMUSG00000041992.9	RAPGEF5	Rapgef5	GV	GV	0	1	0.0	184.5656
H-S	ENSG00000163743.14	ENSMUSG00000029397.15	RCHY1	Rchy1	GV	GV	0	1	8.2428	222.0054
H-S	ENSG00000226926.7	ENSMUSG00000024227.14	PDZPH1P	Pdzph1	GV	GV	1	1	4.5745	74.3915
H-S	ENSG00000134463.15	ENSMUSG00000039063.5	ECHDC3	Echdc3	GV	GV	0	0	9.536	75.9357
H-S	ENSG00000112175.8	ENSMUSG00000032179.7	BMP5	Bmp5	GV	GV	0	0	0.0	97.2402
H-S	ENSG00000103066.13	ENSMUSG00000031903.7	PLA2G15	Pla2g15	GV	GV	0	1	5.0247	59.9108
H-S	ENSG00000113638.14	ENSMUSG00000022151.16	TTC33	Ttc33	GV	GV	1	1	9.1283	138.2821
H-S	ENSG00000144362.12	ENSMUSG00000027088.10	PHOSPHO2	Phospho2	GV	GV	1	1	8.433	114.1197
H-S	ENSG00000119820.11	ENSMUSG00000024072.9	YIPF4	Yipf4	GV	GV	0	0	6.8352	153.8635
H-S	ENSG00000175764.17	ENSMUSG00000026885.13	TTLL11	Ttll11	GV	GV	0	1	6.7098	155.2207
H-S	ENSG00000178719.17	ENSMUSG00000022564.7	GRINA	Grina	GV	GV	0	0	7.3687	138.5173
H-S	ENSG00000118454.13	ENSMUSG00000039988.14	ANKRD13C	Ankrd13c	GV	GV	0	0	6.5957	69.802
H-S	ENSG00000138175.9	ENSMUSG00000025035.9	ARL3	Arl3	GV	GV	0	0	8.559	72.0724
H-S	ENSG00000105982.17	ENSMUSG00000029130.12	RNF32	Rnf32	GV	GV	0	0	4.2751	57.673
H-S	ENSG00000151729.11	ENSMUSG00000031633.4	SLC25A4	Slc25a4	GV	GV	0	0	5.7247	63.13
H-S	ENSG00000164323.15	ENSMUSG00000031631.15	CFAP97	Cfap97	GV	GV	0	1	5.1654	207.9333
H-S	ENSG00000165895.19	ENSMUSG00000050730.17	ARHGAP42	Arhgap42	GV	GV	0	0	9.277	103.7644
H-S	ENSG00000010803.16	ENSMUSG00000000085.16	SCMH1	Scmh1	GV	GV	0	0	4.3689	101.0526
H-S	ENSG00000153982.11	ENSMUSG00000061666.6	GDPD1	Gdpd1	GV	GV	0	0	0.0	449.6634
H-S	ENSG00000187118.14	ENSMUSG00000039163.10	CMC1	Cmc1	GV	GV	0	1	0.0	146.5913
H-S	ENSG00000133687.16	ENSMUSG00000030306.14	TMTC1	Tmtc1	GV	GV	0	1	4.4542	195.3046
H-S	ENSG00000164037.17	ENSMUSG00000050150.16	SLC9B1	Slc9b1	GV	GV	0	0	0.0	150.2466
H-S	ENSG00000074266.22	ENSMUSG00000030619.10	EED	Eed	GV	GV	0	0	2.2846	333.8479
H-S	ENSG00000137038.8	ENSMUSG00000028398.8	DMAC1	Dmac1	GV	GV	1	0	5.2218	140.341
H-S	ENSG00000137285.11	ENSMUSG00000045136.6	TUBB2B	Tubb2b	GV	GV	0	1	1.402	203.8418
H-S	ENSG00000082212.13	ENSMUSG00000024556.4	ME2	Me2	GV	GV	0	0	8.4197	109.1461
H-S	ENSG00000123096.12	ENSMUSG00000030255.13	SSPN	Sspn	GV	GV	0	1	0.0	50.9822
H-S	ENSG00000109534.17	ENSMUSG00000028010.16	GAR1	Gar1	GV	GV	0	0	2.7459	119.4759
H-S	ENSG00000250479.9	ENSMUSG00000049422.7	CHCHD10	Chchd10	GV	GV	0	0	0.0	82.076
H-S	ENSG00000104112.9	ENSMUSG00000032181.7	SCG3	Scg3	GV	GV	0	0	0.0	266.9556
H-S	ENSG00000189043.10	ENSMUSG00000029632.7	NDUFA4	Ndufa4	GV	GV	1	0	6.6862	97.1668
H-S	ENSG00000138835.22	ENSMUSG00000059810.18	RGS3	Rgs3	GV	GV	0	1	0.9515	104.7843
H-S	ENSG00000169495.5	ENSMUSG00000037406.7	HTRA4	Htra4	GV	GV	0	1	0.0	67.1061
H-S	ENSG00000057468.7	ENSMUSG00000005493.15	MSH4	Msh4	GV	GV	0	0	0.0	54.3205
H-S	ENSG00000139629.16	ENSMUSG00000037280.12	GALNT6	Galnt6	GV	GV	0	1	5.0415	65.4741
H-S	ENSG00000140961.14	ENSMUSG00000074063.10	OSGIN1	Osgin1	GV	GV	0	1	2.9011	50.106
H-S	ENSG00000140022.14	ENSMUSG00000020961.15	STON2	Ston2	GV	GV	0	1	5.1374	106.5008
H-S	ENSG00000152463.15	ENSMUSG00000026645.11	OLAH	Olah	GV	GV	0	1	0.0	138.7109
H-S	ENSG00000165275.10	ENSMUSG00000035601.9	TRMT10B	Trmt10b	GV	GV	0	0	3.9318	63.0941
H-S	ENSG00000135002.12	ENSMUSG00000024712.9	RFK	Rfk	GV	GV	0	1	0.7924	98.3338
H-S	ENSG00000061337.15	ENSMUSG00000036306.13	LZTS1	Lzts1	GV	GV	0	1	0.8804	71.3042
H-S	ENSG00000182645.6	ENSMUSG00000025090.9	CCDC172	Ccdc172	GV	GV	0	1	0.0	64.1352
H-S	ENSG00000204406.14	ENSMUSG00000036792.12	MBD5	Mbd5	GV	GV	1	1	6.1078	59.8633
H-S	ENSG00000119314.16	ENSMUSG00000028382.15	PTBP3	Ptbp3	GV	GV	0	1	6.33	56.2967
H-S	ENSG00000176438.13	ENSMUSG00000054150.12	SYNE3	Syne3	GV	GV	0	1	0.5086	54.9459
H-S	ENSG00000173960.14	ENSMUSG00000020634.12	UBXN2A	Ubxn2a	GV	GV	1	1	5.5607	141.1688
H-S	ENSG00000123636.19	ENSMUSG00000026987.16	BAZ2B	Baz2b	GV	GV	0	1	6.3317	116.2982
H-S	ENSG00000108797.12	ENSMUSG00000017167.6	CNTNAP1	Cntnap1	GV	GV	0	0	0.0	68.2241
H-S	ENSG00000165914.15	ENSMUSG00000033530.8	TTC7B	Ttc7b	GV	GV	0	0	3.3929	56.5084
H-S	ENSG00000157214.14	ENSMUSG00000015653.13	STEAP2	Steap2	GV	GV	0	1	0.7458	93.4179
H-S	ENSG00000143862.8	ENSMUSG00000026426.10	ARL8A	Arl8a	GV	GV	0	0	3.6529	72.0712
H-S	ENSG00000134825.16	ENSMUSG00000036372.14	TMEM258	Tmem258	GV	GV	0	0	3.0079	68.614
H-S	ENSG00000174799.11	ENSMUSG00000036403.15	CEP135	Cep135	GV	GV	0	0	8.4625	56.7032
H-S	ENSG00000043143.22	ENSMUSG00000020387.15	JADE2	Jade2	GV	GV	0	1	2.122	171.2131
H-S	ENSG00000050438.17	ENSMUSG00000023032.12	SLC4A8	Slc4a8	GV	GV	0	1	2.374	154.9296
H-S	ENSG00000111261.14	ENSMUSG00000032718.4	MANSC1	Mansc1	GV	GV	0	1	8.0171	168.5002
H-S	ENSG00000184731.6	ENSMUSG00000036136.9	FAM110C	Fam110c	GV	GV	0	1	8.6884	139.4656
H-S	ENSG00000183172.9	ENSMUSG00000022452.16	SMDT1	Smdt1	GV	GV	0	0	0.0	58.1456
H-S	ENSG00000076053.12	ENSMUSG00000042396.10	RBM7	Rbm7	GV	GV	1	1	9.897	270.1099
H-S	ENSG00000115756.13	ENSMUSG00000071379.2	HPCAL1	Hpcal1	GV	GV	0	0	8.9025	154.585
H-S	ENSG00000143198.13	ENSMUSG00000026688.5	MGST3	Mgst3	GV	GV	0	0	4.2211	120.8274
H-S	ENSG00000119878.6	ENSMUSG00000024146.9	CRIPT	Cript	GV	GV	0	0	2.7904	154.9273
H-S	ENSG00000111850.11	ENSMUSG00000028295.14	SMIM8	Smim8	GV	GV	0	1	7.2427	135.3832
H-S	ENSG00000133250.14	ENSMUSG00000073423.10	ZNF414	Zfp414	GV	GV	0	0	8.4398	51.4784
H-S	ENSG00000154127.10	ENSMUSG00000032020.15	UBASH3B	Ubash3b	GV	GV	1	1	9.6811	51.7279
H-S	ENSG00000103966.11	ENSMUSG00000027293.13	EHD4	Ehd4	GV	GV	0	1	2.2769	168.4905
H-S	ENSG00000184304.17	ENSMUSG00000002688.8	PRKD1	Prkd1	GV	GV	0	1	6.198	84.7315
H-S	ENSG00000184305.16	ENSMUSG00000039578.17	CCSER1	Ccser1	GV	GV	0	0	7.9828	79.4586
H-S	ENSG00000172954.14	ENSMUSG00000054469.14	LCLAT1	Lclat1	GV	GV	1	1	9.2042	64.1688
H-S	ENSG00000143919.15	ENSMUSG00000071037.6	CAMKMT	Camkmt	GV	GV	0	0	4.1533	111.0333
H-S	ENSG00000046889.19	ENSMUSG00000048960.13	PREX2	Prex2	GV	GV	0	0	1.3115	62.491
H-S	ENSG00000152229.18	ENSMUSG00000025429.9	PSTPIP2	Pstpip2	GV	GV	0	0	3.1821	125.5293
H-S	ENSG00000198642.7	ENSMUSG00000070923.4	KLHL9	Klhl9	GV	GV	1	1	3.5567	103.0531
H-S	ENSG00000120029.13	ENSMUSG00000039901.10	ARMH3	Armh3	GV	GV	0	1	2.6826	64.6089
H-S	ENSG00000181826.10	ENSMUSG00000047881.14	RELL1	Rell1	GV	GV	0	1	7.613	80.7235
H-S	ENSG00000155621.15	ENSMUSG00000035171.9	C9orf85	1110059E24Rik	GV	GV	0	0	5.7597	80.8269
H-S	ENSG00000125170.11	ENSMUSG00000040631.8	DOK4	Dok4	GV	GV	0	1	3.5079	54.6514
H-S	ENSG00000117174.11	ENSMUSG00000074182.8	ZNHIT6	Znhit6	GV	GV	0	1	8.5581	117.2213
H-S	ENSG00000113583.8	ENSMUSG00000036275.13	C5orf15	9530068E07Rik	GV	GV	0	1	5.1365	167.9409
H-S	ENSG00000003249.15	ENSMUSG00000031970.16	DBNDD1	Dbndd1	GV	GV	0	1	0.5889	170.3276
H-S	ENSG00000176731.12	ENSMUSG00000078784.8	RBIS	Rbis	GV	GV	0	0	6.5762	162.3596
H-S	ENSG00000179152.20	ENSMUSG00000046603.16	TCAIM	Tcaim	GV	GV	0	1	7.0932	90.0145
H-S	ENSG00000184076.13	ENSMUSG00000059534.8	UQCR10	Uqcr10	GV	GV	1	0	4.4412	141.9744
H-S	ENSG00000188991.3	ENSMUSG00000044378.12	SLC15A5	Slc15a5	GV	GV	0	1	0.0	129.1023
H-S	ENSG00000131669.10	ENSMUSG00000037966.15	NINJ1	Ninj1	GV	GV	0	1	2.6465	228.2711
H-S	ENSG00000155903.14	ENSMUSG00000032413.12	RASA2	Rasa2	GV	GV	0	1	6.281	195.9244
H-S	ENSG00000142733.17	ENSMUSG00000028862.6	MAP3K6	Map3k6	GV	GV	0	0	1.7803	450.8903
H-S	ENSG00000137691.13	ENSMUSG00000053070.5	CFAP300	Cfap300	GV	GV	0	0	0.0	71.7409
H-S	ENSG00000136273.13	ENSMUSG00000020413.11	HUS1	Hus1	GV	GV	0	0	7.2545	127.5849
H-S	ENSG00000134056.12	ENSMUSG00000061474.11	MRPS36	Mrps36	GV	GV	0	0	0.0	125.1525
H-S	ENSG00000143578.16	ENSMUSG00000027938.11	CREB3L4	Creb3l4	GV	GV	0	0	4.9656	185.3539
H-S	ENSG00000104825.17	ENSMUSG00000030595.15	NFKBIB	Nfkbib	GV	GV	0	0	9.3428	71.8909
H-S	ENSG00000122085.17	ENSMUSG00000026273.13	MTERF4	Mterf4	GV	GV	0	1	8.6764	193.4163
H-S	ENSG00000213625.9	ENSMUSG00000035212.14	LEPROT	Leprot	GV	GV	1	0	8.6655	88.6086
H-S	ENSG00000178075.20	ENSMUSG00000036292.14	GRAMD1C	Gramd1c	GV	GV	0	0	3.7365	68.5911
H-S	ENSG00000178074.6	ENSMUSG00000038323.3	C2orf69	1700066M21Rik	GV	GV	1	1	6.8977	52.6458
H-S	ENSG00000164241.14	ENSMUSG00000024592.15	C5orf63	C330018D20Rik	GV	GV	0	1	0.0	54.8645
H-S	ENSG00000173209.23	ENSMUSG00000020288.13	AHSA2P	Ahsa2	GV	GV	0	1	6.1168	56.2439
H-S	ENSG00000163631.17	ENSMUSG00000029368.10	ALB	Alb	GV	GV	0	1	0.0	254.28
H-S	ENSG00000064787.14	ENSMUSG00000013523.13	BCAS1	Bcas1	GV	GV	0	0	4.3424	61.5535
H-S	ENSG00000099385.12	ENSMUSG00000030814.17	BCL7C	Bcl7c	GV	GV	0	1	0.6647	268.6028
H-S	ENSG00000166323.13	ENSMUSG00000005131.4	C11orf65	4930550C14Rik	GV	GV	0	0	4.1084	95.0776
H-S	ENSG00000180425.11	ENSMUSG00000042293.8	C11orf71	Gm5617	GV	GV	0	0	1.5359	52.7708
H-S	ENSG00000167194.8	ENSMUSG00000045989.4	C16orf92	4930451I11Rik	GV	GV	0	0	0.0	55.989
H-S	ENSG00000205832.8	ENSMUSG00000022518.16	C16orf96	4930562C15Rik	GV	GV	0	1	1.5783	82.1415
H-S	ENSG00000196421.9	ENSMUSG00000108976.1	C20orf204	Gm29797	GV	GV	0	0	0.0	61.3169
H-S	ENSG00000164304.16	ENSMUSG00000044566.15	CAGE1	Cage1	GV	GV	0	1	0.0	131.608
H-S	ENSG00000227742.2	ENSMUSG00000028558.14	CALR4P	Calr4	GV	GV	0	1	0.0	344.0082
H-S	ENSG00000117281.16	ENSMUSG00000038304.14	CD160	Cd160	GV	GV	0	1	0.0	120.6254
H-S	ENSG00000204936.10	ENSMUSG00000052212.6	CD177	Cd177	GV	GV	0	0	0.424	151.3886
H-S	ENSG00000172322.14	ENSMUSG00000053063.11	CLEC12A	Clec12a	GV	GV	0	0	0.0	79.5753
H-S	ENSG00000177182.11	ENSMUSG00000041216.15	CLVS1	Clvs1	GV	GV	1	1	0.9263	101.4429
H-S	ENSG00000165023.7	ENSMUSG00000047842.7	DIRAS2	Diras2	GV	GV	0	1	7.6492	72.3358
H-S	ENSG00000124721.18	ENSMUSG00000033826.10	DNAH8	Dnah8	GV	GV	0	1	0.0	111.6107
H-S	ENSG00000163530.4	ENSMUSG00000072419.5	DPPA2	Dppa2	GV	GV	0	1	0.0	156.4973
H-S	ENSG00000148541.13	ENSMUSG00000043259.15	FAM13C	Fam13c	GV	GV	0	1	0.0	299.0351
H-S	ENSG00000145975.15	ENSMUSG00000021414.8	FAM217A	Fam217a	GV	GV	0	1	0.0	108.1642
H-S	ENSG00000215251.5	ENSMUSG00000079043.3	FASTKD5	Fastkd5	GV	GV	0	1	2.9939	51.2645
H-S	ENSG00000179943.8	ENSMUSG00000061374.14	FIZ1	Fiz1	GV	GV	0	1	1.5988	62.2468
H-S	ENSG00000204136.12	ENSMUSG00000035778.17	GGTA1	Ggta1	GV	GV	0	1	0.0	142.3442
H-S	ENSG00000174332.6	ENSMUSG00000034762.9	GLIS1	Glis1	GV	GV	0	0	0.0	90.9888
H-S	ENSG00000174948.6	ENSMUSG00000043441.5	GPR149	Gpr149	GV	GV	0	1	0.0	70.4467
H-S	ENSG00000119714.11	ENSMUSG00000047415.12	GPR68	Gpr68	GV	GV	0	1	1.4163	54.9933
H-S	ENSG00000203811.2	ENSMUSG00000082029.1	H3C14	H3f3c	GV	GV	0	0	2.6169	133.6926
H-S	ENSG00000160223.17	ENSMUSG00000000732.9	ICOSLG	Icosl	GV	GV	0	1	0.0	176.9845
H-S	ENSG00000119650.13	ENSMUSG00000007867.9	IFT43	Ift43	GV	GV	0	0	2.0011	137.8314
H-S	ENSG00000216588.9	ENSMUSG00000040498.7	IGSF23	Igsf23	GV	GV	0	1	0.0	58.1805
H-S	ENSG00000104432.14	ENSMUSG00000040329.14	IL7	Il7	GV	GV	0	1	1.7796	50.9537
H-S	ENSG00000197776.8	ENSMUSG00000051890.13	KLHDC1	Klhdc1	GV	GV	0	1	1.0236	86.9654
H-S	ENSG00000172086.9	ENSMUSG00000053012.17	KRCC1	Krcc1	GV	GV	0	1	3.3479	111.5159
H-S	ENSG00000153714.6	ENSMUSG00000048706.3	LURAP1L	Lurap1l	GV	GV	0	1	6.7932	52.6522
H-S	ENSG00000124466.9	ENSMUSG00000057454.5	LYPD3	Lypd3	GV	GV	0	1	0.0	112.4494
H-S	ENSG00000114487.10	ENSMUSG00000022652.7	MORC1	Morc1	GV	GV	0	1	0.0	69.3234
H-S	ENSG00000176771.18	ENSMUSG00000049690.15	NCKAP5	Nckap5	GV	GV	0	1	2.0575	54.9954
H-S	ENSG00000089723.10	ENSMUSG00000021203.15	OTUB2	Otub2	GV	GV	0	1	0.2507	116.5335
H-S	ENSG00000132570.15	ENSMUSG00000021496.12	PCBD2	Pcbd2	GV	GV	0	0	2.5256	67.6104
H-S	ENSG00000123360.12	ENSMUSG00000022489.6	PDE1B	Pde1b	GV	GV	0	0	1.2208	61.3804
H-S	ENSG00000255072.2	ENSMUSG00000010607.8	PIGY	Pigyl	GV	GV	0	1	5.9838	226.5052
H-S	ENSG00000078795.17	ENSMUSG00000014503.15	PKD2L2	Pkd2l2	GV	GV	0	1	0.0	1487.4398
H-S	ENSG00000131188.12	ENSMUSG00000034686.8	PRR7	Prr7	GV	GV	1	0	5.6477	87.4316
H-S	ENSG00000179165.12	ENSMUSG00000045378.5	PXT1	Pxt1	GV	GV	0	0	0.951	94.6056
H-S	ENSG00000158717.11	ENSMUSG00000014470.4	RNF166	Rnf166	GV	GV	0	0	4.9831	53.8334
H-S	ENSG00000215695.2	ENSMUSG00000040715.12	RSC1A1	Rsc1a1	GV	GV	0	1	0.635	276.2586
H-S	ENSG00000115884.11	ENSMUSG00000020592.14	SDC1	Sdc1	GV	GV	0	1	0.0	169.6413
H-S	ENSG00000196260.5	ENSMUSG00000090509.2	SFTA2	Sfta2	GV	GV	0	1	0.0	52.9573
H-S	ENSG00000165181.17	ENSMUSG00000038598.9	SHOC1	Shoc1	GV	GV	0	1	3.0225	74.7395
H-S	ENSG00000151475.6	ENSMUSG00000069041.8	SLC25A31	Slc25a31	GV	GV	0	0	2.0546	105.6458
H-S	ENSG00000174502.19	ENSMUSG00000042268.10	SLC26A9	Slc26a9	GV	GV	0	1	0.0	64.8004
H-S	ENSG00000170545.17	ENSMUSG00000053559.13	SMAGP	Smagp	GV	GV	0	1	9.5693	423.9472
H-S	ENSG00000245910.9	ENSMUSG00000098234.7	SNHG6	Snhg6	GV	GV	0	0	8.9139	59.9123
H-S	ENSG00000184402.15	ENSMUSG00000039086.9	SS18L1	Ss18l1	GV	GV	0	0	3.7203	71.184
H-S	ENSG00000150783.10	ENSMUSG00000032065.6	TEX12	Tex12	GV	GV	0	0	0.0	78.5328
H-S	ENSG00000187054.16	ENSMUSG00000072845.3	TMPRSS11A	Tmprss11a	GV	GV	0	1	0.0	71.0331
H-S	ENSG00000173626.10	ENSMUSG00000071340.2	TRAPPC3L	Trappc3l	GV	GV	0	1	0.0	150.0024
H-S	ENSG00000175513.9	ENSMUSG00000039330.5	TSGA10IP	Tsga10ip	GV	GV	0	1	0.0	229.5338
H-S	ENSG00000168454.13	ENSMUSG00000050612.6	TXNDC2	Txndc2	GV	GV	0	1	0.0	262.3928
H-S	ENSG00000127540.12	ENSMUSG00000020163.12	UQCR11	Uqcr11	GV	GV	0	0	7.8693	156.8476
H-S	ENSG00000132846.6	ENSMUSG00000041995.8	ZBED3	Zbed3	GV	GV	1	1	2.1797	5716.6858
H-S	ENSG00000188177.14	ENSMUSG00000042851.17	ZC3H6	Zc3h6	GV	GV	1	1	7.2963	280.4689
H-S	ENSG00000204644.10	ENSMUSG00000036036.15	ZFP57	Zfp57	GV	GV	0	1	0.0	536.3369
H-S	ENSG00000197056.11	ENSMUSG00000043872.14	ZMYM1	Zmym1	GV	GV	0	1	6.6104	102.6641
H-S	ENSG00000198185.12	ENSMUSG00000017667.9	ZNF334	Zfp334	GV	GV	0	1	1.3778	57.6587
H-S	ENSG00000188283.12	ENSMUSG00000099689.6	ZNF383	Zfp383	GV	GV	1	1	7.3478	83.5079
H-S	ENSG00000180035.13	ENSMUSG00000045598.10	ZNF48	Zfp553	GV	GV	0	1	0.5462	64.5036
H-S	ENSG00000173875.14	ENSMUSG00000074194.4	ZNF791	Zfp791	GV	GV	0	1	2.7883	104.4907
H-S	ENSG00000121075.11	ENSMUSG00000000094.12	TBX4	Tbx4	MII	MII	0	1	0.0	227.1793
H-S	ENSG00000159556.10	ENSMUSG00000032318.12	ISL2	Isl2	MII	MII	0	1	1.1637	53.0132
H-S	ENSG00000132155.14	ENSMUSG00000000441.17	RAF1	Raf1	MII	MII	0	0	0.3666	352.7725
H-S	ENSG00000134138.20	ENSMUSG00000027210.20	MEIS2	Meis2	MII	MII	0	1	0.0	706.1075
H-S	ENSG00000111481.10	ENSMUSG00000060992.9	COPZ1	Copz1	MII	MII	0	0	4.3488	335.0908
H-S	ENSG00000107831.14	ENSMUSG00000025219.13	FGF8	Fgf8	MII	MII	0	0	0.0	151.0159
H-S	ENSG00000196361.10	ENSMUSG00000003410.8	ELAVL3	Elavl3	MII	MII	0	1	0.0	95.6826
H-S	ENSG00000188095.6	ENSMUSG00000030543.10	MESP2	Mesp2	MII	MII	0	1	0.0	140.648
H-S	ENSG00000089250.20	ENSMUSG00000029361.18	NOS1	Nos1	MII	MII	0	1	0.0	124.6621
H-S	ENSG00000171872.5	ENSMUSG00000048626.5	KLF17	Klf17	MII	MII	0	1	0.0	846.277
H-S	ENSG00000162188.6	ENSMUSG00000071658.5	GNG3	Gng3	MII	MII	0	0	1.1951	93.209
H-S	ENSG00000184349.14	ENSMUSG00000048915.12	EFNA5	Efna5	MII	MII	0	0	5.0445	54.6392
H-S	ENSG00000132170.24	ENSMUSG00000000440.12	PPARG	Pparg	MII	MII	0	1	0.3414	64.3587
H-S	ENSG00000180176.15	ENSMUSG00000000214.11	TH	Th	MII	MII	0	0	0.0	102.4154
H-S	ENSG00000214513.4	ENSMUSG00000068302.8	NOTO	Noto	MII	MII	0	0	0.0	115.9341
H-S	ENSG00000168505.7	ENSMUSG00000034486.8	GBX2	Gbx2	MII	MII	0	1	4.3552	334.8194
H-S	ENSG00000142182.9	ENSMUSG00000000730.13	DNMT3L	Dnmt3l	MII	MII	0	0	0.0	273.9993
H-S	ENSG00000172216.6	ENSMUSG00000056501.3	CEBPB	Cebpb	MII	MII	1	0	5.3693	53.5457
H-S	ENSG00000106459.15	ENSMUSG00000058440.14	NRF1	Nrf1	MII	MII	0	1	7.8173	350.1662
H-S	ENSG00000111716.14	ENSMUSG00000030246.11	LDHB	Ldhb	MII	MII	0	0	0.0	2459.4225
H-S	ENSG00000104964.15	ENSMUSG00000054452.10	TLE5	Tle5	MII	MII	0	0	0.0	80.742
H-S	ENSG00000148798.11	ENSMUSG00000034336.3	INA	Ina	MII	MII	0	0	9.0423	52.5358
H-S	ENSG00000141510.18	ENSMUSG00000059552.13	TP53	Trp53	MII	MII	0	0	6.567	50.1614
H-S	ENSG00000189056.15	ENSMUSG00000042453.14	RELN	Reln	MII	MII	1	0	8.0622	67.3
H-S	ENSG00000274529.6	ENSMUSG00000001103.7	SEBOX	Sebox	MII	MII	0	0	0.0	251.46
H-S	ENSG00000018699.13	ENSMUSG00000024078.7	TTC27	Ttc27	MII	MII	0	0	0.3639	93.5037
H-S	ENSG00000197763.20	ENSMUSG00000000811.13	TXNRD3	Txnrd3	MII	MII	0	0	0.0	125.5867
H-S	ENSG00000099250.18	ENSMUSG00000025810.9	NRP1	Nrp1	MII	MII	0	1	0.0	55.1501
H-S	ENSG00000197043.14	ENSMUSG00000018340.13	ANXA6	Anxa6	MII	MII	0	0	9.0348	93.752
H-S	ENSG00000150625.17	ENSMUSG00000031517.8	GPM6A	Gpm6a	MII	MII	0	0	9.5809	50.6936
H-S	ENSG00000147437.10	ENSMUSG00000015812.8	GNRH1	Gnrh1	MII	MII	0	1	0.0	396.4167
H-S	ENSG00000139174.12	ENSMUSG00000036158.12	PRICKLE1	Prickle1	MII	MII	1	1	0.0	375.9538
H-S	ENSG00000092969.12	ENSMUSG00000039239.14	TGFB2	Tgfb2	MII	MII	0	1	0.0	604.177
H-S	ENSG00000119699.8	ENSMUSG00000021253.7	TGFB3	Tgfb3	MII	MII	0	1	0.57	63.9435
H-S	ENSG00000146648.20	ENSMUSG00000020122.16	EGFR	Egfr	MII	MII	0	1	0.0	69.0921
H-S	ENSG00000211899.10	ENSMUSG00000076617.9	IGHM	Ighm	MII	MII	0	0	0.0	65.2023
H-S	ENSG00000087245.13	ENSMUSG00000031740.8	MMP2	Mmp2	MII	MII	0	1	0.0	168.803
H-S	ENSG00000138378.19	ENSMUSG00000062939.11	STAT4	Stat4	MII	MII	0	0	0.0	85.849
H-S	ENSG00000112081.17	ENSMUSG00000071172.13	SRSF3	Srsf3	MII	MII	0	0	4.7789	53.073
H-S	ENSG00000166451.14	ENSMUSG00000031756.5	CENPN	Cenpn	MII	MII	0	1	9.7949	340.0534
H-S	ENSG00000165140.12	ENSMUSG00000069805.10	FBP1	Fbp1	MII	MII	0	0	0.0	96.6642
H-S	ENSG00000196230.14	ENSMUSG00000001525.10	TUBB	Tubb5	MII	MII	0	0	0.0	95.2398
H-S	ENSG00000005513.10	ENSMUSG00000024176.10	SOX8	Sox8	MII	MII	0	1	0.0	102.6425
H-S	ENSG00000109381.21	ENSMUSG00000037174.18	ELF2	Elf2	MII	MII	1	1	3.4091	53.4743
H-S	ENSG00000105643.11	ENSMUSG00000002910.11	ARRDC2	Arrdc2	MII	MII	0	1	1.0363	150.4811
H-S	ENSG00000090238.12	ENSMUSG00000042675.15	YPEL3	Ypel3	MII	MII	1	0	9.6153	90.7028
H-S	ENSG00000102882.12	ENSMUSG00000063065.13	MAPK3	Mapk3	MII	MII	0	0	8.7059	490.4015
H-S	ENSG00000176928.7	ENSMUSG00000091387.2	GCNT4	Gcnt4	MII	MII	0	1	0.0	82.7478
H-S	ENSG00000071655.18	ENSMUSG00000035478.14	MBD3	Mbd3	MII	MII	0	0	9.8143	86.8375
H-S	ENSG00000053254.16	ENSMUSG00000033713.12	FOXN3	Foxn3	MII	MII	1	1	8.2594	133.5233
H-S	ENSG00000148175.13	ENSMUSG00000026880.11	STOM	Stom	MII	MII	0	0	6.0509	365.822
H-S	ENSG00000153071.15	ENSMUSG00000022150.16	DAB2	Dab2	MII	MII	0	1	0.0	190.5367
H-S	ENSG00000023445.16	ENSMUSG00000032000.17	BIRC3	Birc3	MII	MII	0	1	0.5598	1024.3638
H-S	ENSG00000076604.16	ENSMUSG00000017386.10	TRAF4	Traf4	MII	MII	0	1	0.0	232.0694
H-S	ENSG00000163785.13	ENSMUSG00000032547.12	RYK	Ryk	MII	MII	0	0	5.9158	155.207
H-S	ENSG00000105819.14	ENSMUSG00000029017.13	PMPCB	Pmpcb	MII	MII	0	0	9.5633	58.9428
H-S	ENSG00000173171.15	ENSMUSG00000064068.14	MTX1	Mtx1	MII	MII	0	0	4.7482	58.0278
H-S	ENSG00000117601.15	ENSMUSG00000026715.12	SERPINC1	Serpinc1	MII	MII	0	0	0.0	115.1972
H-S	ENSG00000143320.9	ENSMUSG00000004885.5	CRABP2	Crabp2	MII	MII	0	0	0.0	184.9962
H-S	ENSG00000003402.21	ENSMUSG00000026031.15	CFLAR	Cflar	MII	MII	0	0	0.6196	52.5822
H-S	ENSG00000159788.20	ENSMUSG00000029101.16	RGS12	Rgs12	MII	MII	0	1	0.511	54.5585
H-S	ENSG00000119715.15	ENSMUSG00000021255.17	ESRRB	Esrrb	MII	MII	0	0	1.438	74.9738
H-S	ENSG00000170624.14	ENSMUSG00000020354.15	SGCD	Sgcd	MII	MII	0	0	5.9485	56.8719
H-S	ENSG00000130024.15	ENSMUSG00000023883.13	PHF10	Phf10	MII	MII	0	0	8.4568	60.0416
H-S	ENSG00000122970.16	ENSMUSG00000029469.14	IFT81	Ift81	MII	MII	0	1	8.3987	50.293
H-S	ENSG00000105085.11	ENSMUSG00000045248.6	MED26	Med26	MII	MII	0	1	9.6773	128.5748
H-S	ENSG00000142731.11	ENSMUSG00000025758.10	PLK4	Plk4	MII	MII	1	1	3.1197	273.3745
H-S	ENSG00000173852.16	ENSMUSG00000043067.15	DPY19L1	Dpy19l1	MII	MII	0	1	1.8671	66.0247
H-S	ENSG00000083720.13	ENSMUSG00000022186.14	OXCT1	Oxct1	MII	MII	0	0	6.6672	53.1094
H-S	ENSG00000111275.13	ENSMUSG00000029455.14	ALDH2	Aldh2	MII	MII	0	0	0.1466	108.3461
H-S	ENSG00000154438.8	ENSMUSG00000010796.11	ASZ1	Asz1	MII	MII	0	1	1.6105	178.4102
H-S	ENSG00000265972.6	ENSMUSG00000038393.14	TXNIP	Txnip	MII	MII	0	1	8.221	1208.8728
H-S	ENSG00000139343.11	ENSMUSG00000020018.6	SNRPF	Snrpf	MII	MII	0	0	0.0	128.1002
H-S	ENSG00000166987.15	ENSMUSG00000025409.14	MBD6	Mbd6	MII	MII	0	0	6.4208	62.9153
H-S	ENSG00000129625.13	ENSMUSG00000005873.6	REEP5	Reep5	MII	MII	0	0	0.0	50.9023
H-S	ENSG00000110315.7	ENSMUSG00000030788.16	RNF141	Rnf141	MII	MII	0	1	0.563	209.9307
H-S	ENSG00000168288.13	ENSMUSG00000026766.16	MMADHC	Mmadhc	MII	MII	0	0	1.5887	130.1704
H-S	ENSG00000138136.7	ENSMUSG00000025216.9	LBX1	Lbx1	MII	MII	0	1	0.0	91.1654
H-S	ENSG00000156253.7	ENSMUSG00000041079.12	RWDD2B	Rwdd2b	MII	MII	0	0	9.752	67.0953
H-S	ENSG00000106571.15	ENSMUSG00000021318.15	GLI3	Gli3	MII	MII	0	1	0.0	118.9117
H-S	ENSG00000158008.10	ENSMUSG00000028838.11	EXTL1	Extl1	MII	MII	0	1	9.4984	61.192
H-S	ENSG00000030304.15	ENSMUSG00000057280.15	MUSK	Musk	MII	MII	0	1	0.0	90.0207
H-S	ENSG00000034510.6	ENSMUSG00000079523.8	TMSB10	Tmsb10	MII	MII	0	0	0.0	117.5942
H-S	ENSG00000187513.9	ENSMUSG00000050234.7	GJA4	Gja4	MII	MII	0	1	0.0	282.9693
H-S	ENSG00000171136.7	ENSMUSG00000045232.4	RLN3	Rln3	MII	MII	0	0	0.0	147.5069
H-S	ENSG00000103061.13	ENSMUSG00000033106.6	SLC7A6OS	Slc7a6os	MII	MII	0	1	8.9304	290.6286
H-S	ENSG00000161860.8	ENSMUSG00000003824.12	SYCE2	Syce2	MII	MII	0	1	2.8601	863.8247
H-S	ENSG00000103647.13	ENSMUSG00000041729.15	CORO2B	Coro2b	MII	MII	0	0	0.9645	214.1746
H-S	ENSG00000136720.7	ENSMUSG00000045216.7	HS6ST1	Hs6st1	MII	MII	1	1	8.7854	74.1711
H-S	ENSG00000113657.13	ENSMUSG00000024501.20	DPYSL3	Dpysl3	MII	MII	0	1	0.0	228.7177
H-S	ENSG00000169750.9	ENSMUSG00000018012.11	RAC3	Rac3	MII	MII	0	0	1.726	74.669
H-S	ENSG00000057704.13	ENSMUSG00000020023.18	TMCC3	Tmcc3	MII	MII	0	1	0.0	496.7799
H-S	ENSG00000112394.18	ENSMUSG00000019838.11	SLC16A10	Slc16a10	MII	MII	0	0	2.4356	87.4493
H-S	ENSG00000134326.12	ENSMUSG00000020638.8	CMPK2	Cmpk2	MII	MII	0	0	0.0	51.5138
H-S	ENSG00000243646.10	ENSMUSG00000022969.13	IL10RB	Il10rb	MII	MII	0	0	0.0	91.5223
H-S	ENSG00000178104.19	ENSMUSG00000038170.15	PDE4DIP	Pde4dip	MII	MII	1	1	9.0623	59.2727
H-S	ENSG00000118507.18	ENSMUSG00000039166.16	AKAP7	Akap7	MII	MII	0	1	2.1486	283.0268
H-S	ENSG00000128039.13	ENSMUSG00000029233.15	SRD5A3	Srd5a3	MII	MII	0	0	2.8392	120.9214
H-S	ENSG00000211675.2	ENSMUSG00000105547.1	IGLC1	Iglc3	MII	MII	0	1	0.0	61.713
H-S	ENSG00000230124.8	ENSMUSG00000033701.13	ACBD6	Acbd6	MII	MII	0	0	3.4692	62.6258
H-S	ENSG00000136381.13	ENSMUSG00000032293.8	IREB2	Ireb2	MII	MII	0	1	4.5664	230.656
H-S	ENSG00000111961.19	ENSMUSG00000015305.6	SASH1	Sash1	MII	MII	0	1	8.044	86.4737
H-S	ENSG00000152315.5	ENSMUSG00000045404.16	KCNK13	Kcnk13	MII	MII	0	1	3.4683	64.525
H-S	ENSG00000174099.12	ENSMUSG00000051236.13	MSRB3	Msrb3	MII	MII	0	1	1.0157	97.387
H-S	ENSG00000146352.13	ENSMUSG00000019785.14	CLVS2	Clvs2	MII	MII	0	1	0.0	108.3795
H-S	ENSG00000164082.15	ENSMUSG00000023192.12	GRM2	Grm2	MII	MII	0	0	0.5971	90.1096
H-S	ENSG00000167535.8	ENSMUSG00000003352.14	CACNB3	Cacnb3	MII	MII	0	0	0.6076	55.298
H-S	ENSG00000111817.19	ENSMUSG00000039497.8	DSE	Dse	MII	MII	0	1	0.0	63.9312
H-S	ENSG00000151233.11	ENSMUSG00000036197.16	GXYLT1	Gxylt1	MII	MII	0	1	2.9603	65.4457
H-S	ENSG00000112796.10	ENSMUSG00000023960.13	ENPP5	Enpp5	MII	MII	0	1	0.0	71.5506
H-S	ENSG00000168421.13	ENSMUSG00000029204.7	RHOH	Rhoh	MII	MII	0	1	0.0	67.5523
H-S	ENSG00000135597.19	ENSMUSG00000019854.17	REPS1	Reps1	MII	MII	0	1	9.211	216.8444
H-S	ENSG00000112116.10	ENSMUSG00000041872.9	IL17F	Il17f	MII	MII	0	0	0.0	106.8162
H-S	ENSG00000146910.14	ENSMUSG00000044681.19	CNPY1	Cnpy1	MII	MII	0	0	0.0	54.4278
H-S	ENSG00000166997.8	ENSMUSG00000036968.15	CNPY4	Cnpy4	MII	MII	0	1	4.8949	268.5548
H-S	ENSG00000161849.3	ENSMUSG00000044294.8	KRT84	Krt84	MII	MII	0	0	0.0	53.4311
H-S	ENSG00000080819.9	ENSMUSG00000022742.6	CPOX	Cpox	MII	MII	0	0	0.0	51.3336
H-S	ENSG00000073910.23	ENSMUSG00000056602.12	FRY	Fry	MII	MII	0	1	0.0	144.7916
H-S	ENSG00000117394.24	ENSMUSG00000028645.11	SLC2A1	Slc2a1	MII	MII	0	1	7.0472	73.0999
H-S	ENSG00000170684.10	ENSMUSG00000011267.8	ZNF296	Zfp296	MII	MII	0	0	4.8628	245.6675
H-S	ENSG00000130558.20	ENSMUSG00000026833.18	OLFM1	Olfm1	MII	MII	1	1	7.5478	76.1496
H-S	ENSG00000179387.10	ENSMUSG00000035151.12	ELMOD2	Elmod2	MII	MII	0	0	5.9218	449.1078
H-S	ENSG00000185313.9	ENSMUSG00000034533.10	SCN10A	Scn10a	MII	MII	0	1	0.0	108.3275
H-S	ENSG00000116641.18	ENSMUSG00000028556.15	DOCK7	Dock7	MII	MII	0	1	2.7878	212.524
H-S	ENSG00000182568.17	ENSMUSG00000023927.15	SATB1	Satb1	MII	MII	0	1	3.4223	172.0568
H-S	ENSG00000117122.14	ENSMUSG00000060572.17	MFAP2	Mfap2	MII	MII	0	1	9.7147	246.3624
H-S	ENSG00000144182.17	ENSMUSG00000037216.5	LIPT1	Lipt1	MII	MII	0	1	8.7972	232.7668
H-S	ENSG00000173404.5	ENSMUSG00000068154.5	INSM1	Insm1	MII	MII	0	1	1.2182	58.8406
H-S	ENSG00000173456.5	ENSMUSG00000053128.15	RNF26	Rnf26	MII	MII	1	1	9.3418	151.3962
H-S	ENSG00000139354.11	ENSMUSG00000074802.11	GAS2L3	Gas2l3	MII	MII	1	1	8.5522	180.2869
H-S	ENSG00000177051.6	ENSMUSG00000050428.7	FBXO46	Fbxo46	MII	MII	0	1	9.5812	52.1707
H-S	ENSG00000053918.18	ENSMUSG00000009545.14	KCNQ1	Kcnq1	MII	MII	0	1	6.6155	50.4622
H-S	ENSG00000008311.16	ENSMUSG00000029695.13	AASS	Aass	MII	MII	1	0	7.8454	92.0427
H-S	ENSG00000214413.9	ENSMUSG00000084957.3	BBIP1	Bbip1	MII	MII	1	1	7.0178	63.1378
H-S	ENSG00000128165.9	ENSMUSG00000054136.6	ADM2	Adm2	MII	MII	0	1	0.3758	217.2379
H-S	ENSG00000156113.24	ENSMUSG00000063142.15	KCNMA1	Kcnma1	MII	MII	0	1	0.1518	90.1992
H-S	ENSG00000185305.12	ENSMUSG00000042348.10	ARL15	Arl15	MII	MII	0	1	2.3937	60.0348
H-S	ENSG00000171298.13	ENSMUSG00000025579.14	GAA	Gaa	MII	MII	0	0	7.0221	59.0003
H-S	ENSG00000079432.9	ENSMUSG00000005442.13	CIC	Cic	MII	MII	0	0	2.0006	179.893
H-S	ENSG00000107957.17	ENSMUSG00000053617.12	SH3PXD2A	Sh3pxd2a	MII	MII	0	1	0.6499	70.6161
H-S	ENSG00000211445.13	ENSMUSG00000018339.11	GPX3	Gpx3	MII	MII	0	0	0.0	82.175
H-S	ENSG00000166228.9	ENSMUSG00000020098.7	PCBD1	Pcbd1	MII	MII	0	0	4.1098	70.9669
H-S	ENSG00000154556.18	ENSMUSG00000031626.18	SORBS2	Sorbs2	MII	MII	0	1	1.4897	252.1464
H-S	ENSG00000129596.5	ENSMUSG00000033022.8	CDO1	Cdo1	MII	MII	0	0	0.0	193.8478
H-S	ENSG00000180304.14	ENSMUSG00000040652.16	OAZ2	Oaz2	MII	MII	0	1	2.5974	85.8694
H-S	ENSG00000139154.16	ENSMUSG00000030232.18	AEBP2	Aebp2	MII	MII	0	1	3.378	79.5095
H-S	ENSG00000169213.7	ENSMUSG00000003411.10	RAB3B	Rab3b	MII	MII	0	1	0.0	201.1686
H-S	ENSG00000134759.14	ENSMUSG00000024271.8	ELP2	Elp2	MII	MII	0	0	6.6184	210.5443
H-S	ENSG00000134574.12	ENSMUSG00000002109.14	DDB2	Ddb2	MII	MII	0	0	8.4292	88.1649
H-S	ENSG00000173762.8	ENSMUSG00000025163.6	CD7	Cd7	MII	MII	0	1	0.0	141.082
H-S	ENSG00000181773.7	ENSMUSG00000049649.8	GPR3	Gpr3	MII	MII	0	0	4.115	131.1096
H-S	ENSG00000105738.11	ENSMUSG00000030583.16	SIPA1L3	Sipa1l3	MII	MII	1	1	9.3544	101.0829
H-S	ENSG00000119326.15	ENSMUSG00000038816.14	CTNNAL1	Ctnnal1	MII	MII	0	0	5.5908	72.595
H-S	ENSG00000090512.12	ENSMUSG00000022871.13	FETUB	Fetub	MII	MII	0	0	0.0	172.3925
H-S	ENSG00000148950.11	ENSMUSG00000042670.5	IMMP1L	Immp1l	MII	MII	0	0	2.3353	89.7416
H-S	ENSG00000123104.12	ENSMUSG00000030287.15	ITPR2	Itpr2	MII	MII	0	1	0.0	140.4685
H-S	ENSG00000158125.10	ENSMUSG00000024066.9	XDH	Xdh	MII	MII	0	1	0.0	59.5287
H-S	ENSG00000100503.26	ENSMUSG00000021068.16	NIN	Nin	MII	MII	1	1	8.1018	405.8143
H-S	ENSG00000143409.17	ENSMUSG00000038712.16	MINDY1	Mindy1	MII	MII	0	1	0.0	420.3773
H-S	ENSG00000143390.18	ENSMUSG00000005774.12	RFX5	Rfx5	MII	MII	0	1	0.0	80.0437
H-S	ENSG00000137275.16	ENSMUSG00000021408.15	RIPK1	Ripk1	MII	MII	0	1	0.4066	60.9185
H-S	ENSG00000181744.9	ENSMUSG00000045414.7	DIPK2A	Dipk2a	MII	MII	0	1	1.1591	144.5335
H-S	ENSG00000165417.12	ENSMUSG00000020962.14	GTF2A1	Gtf2a1	MII	MII	0	1	5.9702	250.312
H-S	ENSG00000131016.17	ENSMUSG00000038587.9	AKAP12	Akap12	MII	MII	0	1	0.0	203.2548
H-S	ENSG00000134202.12	ENSMUSG00000004032.10	GSTM3	Gstm5	MII	MII	0	0	8.6375	198.5949
H-S	ENSG00000150779.12	ENSMUSG00000039016.5	TIMM8B	Timm8b	MII	MII	0	1	0.0	249.7344
H-S	ENSG00000122678.17	ENSMUSG00000020474.11	POLM	Polm	MII	MII	1	0	9.5918	107.4161
H-S	ENSG00000198898.15	ENSMUSG00000015733.13	CAPZA2	Capza2	MII	MII	0	0	4.9414	86.1795
H-S	ENSG00000177302.15	ENSMUSG00000002814.15	TOP3A	Top3a	MII	MII	1	1	9.6586	67.8293
H-S	ENSG00000095370.20	ENSMUSG00000059013.12	SH2D3C	Sh2d3c	MII	MII	0	0	0.0	56.566
H-S	ENSG00000101439.9	ENSMUSG00000027447.6	CST3	Cst3	MII	MII	0	0	0.0	63.4468
H-S	ENSG00000113494.17	ENSMUSG00000005268.20	PRLR	Prlr	MII	MII	0	1	0.5899	67.6111
H-S	ENSG00000134352.20	ENSMUSG00000021756.12	IL6ST	Il6st	MII	MII	0	1	3.0861	110.1212
H-S	ENSG00000147459.18	ENSMUSG00000044447.5	DOCK5	Dock5	MII	MII	0	1	8.6821	121.7053
H-S	ENSG00000100403.12	ENSMUSG00000022390.11	ZC3H7B	Zc3h7b	MII	MII	0	0	1.1856	54.627
H-S	ENSG00000163297.18	ENSMUSG00000029338.13	ANTXR2	Antxr2	MII	MII	0	1	0.4695	74.0164
H-S	ENSG00000188352.13	ENSMUSG00000038368.16	FOCAD	Focad	MII	MII	0	1	4.7105	54.0143
H-S	ENSG00000125247.16	ENSMUSG00000041594.18	TMTC4	Tmtc4	MII	MII	0	1	0.0	59.0309
H-S	ENSG00000196814.15	ENSMUSG00000038740.9	MVB12B	Mvb12b	MII	MII	1	1	5.4497	151.9881
H-S	ENSG00000163798.13	ENSMUSG00000029141.16	SLC4A1AP	Slc4a1ap	MII	MII	1	1	9.9252	271.1542
H-S	ENSG00000172992.13	ENSMUSG00000020935.8	DCAKD	Dcakd	MII	MII	0	0	9.5785	184.5752
H-S	ENSG00000181555.22	ENSMUSG00000044791.16	SETD2	Setd2	MII	MII	0	1	2.8021	135.738
H-S	ENSG00000240972.2	ENSMUSG00000033307.7	MIF	Mif	MII	MII	0	0	0.0	58.0275
H-S	ENSG00000061455.11	ENSMUSG00000069378.14	PRDM6	Prdm6	MII	MII	0	1	0.5824	62.7861
H-S	ENSG00000170677.6	ENSMUSG00000056153.15	SOCS6	Socs6	MII	MII	1	1	0.7182	118.5883
H-S	ENSG00000146166.17	ENSMUSG00000050217.13	LGSN	Lgsn	MII	MII	0	0	0.0	57.5799
H-S	ENSG00000107159.14	ENSMUSG00000028463.14	CA9	Car9	MII	MII	0	1	0.0	98.806
H-S	ENSG00000139737.22	ENSMUSG00000055717.13	SLAIN1	Slain1	MII	MII	0	1	9.9076	723.8362
H-S	ENSG00000117245.13	ENSMUSG00000028758.12	KIF17	Kif17	MII	MII	0	1	1.4171	201.5829
H-S	ENSG00000100731.16	ENSMUSG00000021140.9	PCNX1	Pcnx	MII	MII	0	1	8.1289	118.2586
H-S	ENSG00000136448.13	ENSMUSG00000020936.8	NMT1	Nmt1	MII	MII	0	1	3.7717	75.8383
H-S	ENSG00000133703.14	ENSMUSG00000030265.14	KRAS	Kras	MII	MII	0	0	2.6733	83.7554
H-S	ENSG00000176340.4	ENSMUSG00000035885.5	COX8A	Cox8a	MII	MII	0	0	0.0	155.6387
H-S	ENSG00000162946.23	ENSMUSG00000043051.17	DISC1	Disc1	MII	MII	0	1	2.8331	56.7252
H-S	ENSG00000184371.14	ENSMUSG00000014599.10	CSF1	Csf1	MII	MII	0	1	0.0	105.2445
H-S	ENSG00000089057.15	ENSMUSG00000027340.15	SLC23A2	Slc23a2	MII	MII	0	0	1.4959	204.4469
H-S	ENSG00000141293.16	ENSMUSG00000057058.16	SKAP1	Skap1	MII	MII	0	1	0.0	337.6172
H-S	ENSG00000147601.15	ENSMUSG00000025925.14	TERF1	Terf1	MII	MII	0	0	6.7409	143.3543
H-S	ENSG00000072310.18	ENSMUSG00000020538.15	SREBF1	Srebf1	MII	MII	0	0	5.0825	52.468
H-S	ENSG00000118508.5	ENSMUSG00000019832.5	RAB32	Rab32	MII	MII	0	1	0.0	72.2961
H-S	ENSG00000153214.11	ENSMUSG00000014353.15	TMEM87B	Tmem87b	MII	MII	0	1	7.3073	82.9552
H-S	ENSG00000168675.19	ENSMUSG00000024544.9	LDLRAD4	Ldlrad4	MII	MII	0	1	1.4497	51.2666
H-S	ENSG00000161920.11	ENSMUSG00000018923.13	MED11	Med11	MII	MII	1	1	5.0333	87.718
H-S	ENSG00000162614.19	ENSMUSG00000039103.12	NEXN	Nexn	MII	MII	0	1	0.0	283.3324
H-S	ENSG00000166888.12	ENSMUSG00000002147.18	STAT6	Stat6	MII	MII	0	1	0.0	58.9818
H-S	ENSG00000088538.13	ENSMUSG00000039716.12	DOCK3	Dock3	MII	MII	0	1	5.9564	114.8523
H-S	ENSG00000137872.17	ENSMUSG00000027200.17	SEMA6D	Sema6d	MII	MII	0	1	0.0	52.3633
H-S	ENSG00000087301.9	ENSMUSG00000021830.14	TXNDC16	Txndc16	MII	MII	0	0	9.3499	100.0924
H-S	ENSG00000156738.18	ENSMUSG00000024673.9	MS4A1	Ms4a1	MII	MII	0	1	0.0	89.4643
H-S	ENSG00000171840.13	ENSMUSG00000041377.12	NINJ2	Ninj2	MII	MII	0	1	0.0	228.7593
H-S	ENSG00000132334.17	ENSMUSG00000041836.10	PTPRE	Ptpre	MII	MII	0	0	8.8726	78.0761
H-S	ENSG00000006704.11	ENSMUSG00000023079.14	GTF2IRD1	Gtf2ird1	MII	MII	0	0	4.815	99.2713
H-S	ENSG00000111077.18	ENSMUSG00000037003.16	TNS2	Tns2	MII	MII	0	1	1.5947	54.3107
H-S	ENSG00000170185.11	ENSMUSG00000038250.9	USP38	Usp38	MII	MII	1	1	2.3988	203.1886
H-S	ENSG00000134242.16	ENSMUSG00000027843.13	PTPN22	Ptpn22	MII	MII	0	1	0.0	52.0066
H-S	ENSG00000153233.13	ENSMUSG00000020151.16	PTPRR	Ptprr	MII	MII	0	1	8.544	113.8256
H-S	ENSG00000100033.17	ENSMUSG00000003526.12	PRODH	Prodh	MII	MII	0	0	0.0	50.8588
H-S	ENSG00000065559.15	ENSMUSG00000033352.11	MAP2K4	Map2k4	MII	MII	1	1	8.8605	369.8671
H-S	ENSG00000165030.4	ENSMUSG00000056749.7	NFIL3	Nfil3	MII	MII	1	1	5.5436	231.6771
H-S	ENSG00000138606.20	ENSMUSG00000033256.14	SHF	Shf	MII	MII	0	1	0.6373	76.0966
H-S	ENSG00000126524.11	ENSMUSG00000025337.10	SBDS	Sbds	MII	MII	0	1	0.0	258.0727
H-S	ENSG00000206418.5	ENSMUSG00000023460.13	RAB12	Rab12	MII	MII	0	1	6.0241	87.9821
H-S	ENSG00000198718.13	ENSMUSG00000035614.11	TOGARAM1	Togaram1	MII	MII	1	1	8.4281	138.7922
H-S	ENSG00000028277.22	ENSMUSG00000008496.19	POU2F2	Pou2f2	MII	MII	0	1	0.0	88.7622
H-S	ENSG00000165471.7	ENSMUSG00000024863.6	MBL2	Mbl2	MII	MII	0	1	0.0	211.1219
H-S	ENSG00000148832.16	ENSMUSG00000025464.15	PAOX	Paox	MII	MII	0	0	2.3354	52.9659
H-S	ENSG00000107897.20	ENSMUSG00000026781.17	ACBD5	Acbd5	MII	MII	1	0	0.5124	99.8905
H-S	ENSG00000130592.17	ENSMUSG00000018819.10	LSP1	Lsp1	MII	MII	0	1	0.0	161.8522
H-S	ENSG00000188522.15	ENSMUSG00000042377.8	FAM83G	Fam83g	MII	MII	0	1	0.0	84.6055
H-S	ENSG00000158457.6	ENSMUSG00000001763.14	TSPAN33	Tspan33	MII	MII	0	0	1.476	155.3713
H-S	ENSG00000136379.12	ENSMUSG00000038459.10	ABHD17C	Abhd17c	MII	MII	0	0	0.0	62.2599
H-S	ENSG00000185052.13	ENSMUSG00000063873.10	SLC24A3	Slc24a3	MII	MII	0	0	0.0	55.1094
H-S	ENSG00000145287.11	ENSMUSG00000029322.12	PLAC8	Plac8	MII	MII	0	0	0.0	287.9044
H-S	ENSG00000234465.11	ENSMUSG00000011632.7	PINLYP	Pinlyp	MII	MII	0	0	0.0	168.1038
H-S	ENSG00000152270.9	ENSMUSG00000030671.9	PDE3B	Pde3b	MII	MII	0	1	0.0	97.7894
H-S	ENSG00000104447.13	ENSMUSG00000038679.16	TRPS1	Trps1	MII	MII	0	1	1.4476	147.9537
H-S	ENSG00000101460.13	ENSMUSG00000027602.9	MAP1LC3A	Map1lc3a	MII	MII	0	0	9.1292	96.3812
H-S	ENSG00000170802.17	ENSMUSG00000034998.18	FOXN2	Foxn2	MII	MII	1	1	1.313	221.7499
H-S	ENSG00000100105.18	ENSMUSG00000020453.17	PATZ1	Patz1	MII	MII	1	1	6.6155	105.9371
H-S	ENSG00000186732.14	ENSMUSG00000041708.12	MPPED1	Mpped1	MII	MII	0	1	0.0	67.6642
H-S	ENSG00000112562.20	ENSMUSG00000023886.10	SMOC2	Smoc2	MII	MII	0	0	1.5803	74.0085
H-S	ENSG00000108175.19	ENSMUSG00000007817.15	ZMIZ1	Zmiz1	MII	MII	0	0	0.0	59.7358
H-S	ENSG00000142252.11	ENSMUSG00000044709.6	GEMIN7	Gemin7	MII	MII	1	1	6.1207	139.6889
H-S	ENSG00000175664.10	ENSMUSG00000029660.10	TEX26	Tex26	MII	MII	0	1	0.0	71.0485
H-S	ENSG00000149115.14	ENSMUSG00000033955.13	TNKS1BP1	Tnks1bp1	MII	MII	0	1	2.1713	116.7343
H-S	ENSG00000136295.15	ENSMUSG00000036565.7	TTYH3	Ttyh3	MII	MII	0	0	1.5811	144.2571
H-S	ENSG00000198624.13	ENSMUSG00000049588.13	CCDC69	Ccdc69	MII	MII	0	1	0.8049	793.05
H-S	ENSG00000120549.18	ENSMUSG00000036617.17	KIAA1217	Etl4	MII	MII	0	1	0.5733	62.1201
H-S	ENSG00000119844.16	ENSMUSG00000049659.15	AFTPH	Aftph	MII	MII	0	1	4.4473	73.3041
H-S	ENSG00000084652.16	ENSMUSG00000053841.15	TXLNA	Txlna	MII	MII	0	0	2.939	72.4235
H-S	ENSG00000123684.13	ENSMUSG00000026623.16	LPGAT1	Lpgat1	MII	MII	0	1	7.4702	63.7584
H-S	ENSG00000060749.16	ENSMUSG00000074994.5	QSER1	Qser1	MII	MII	0	1	0.7158	125.5726
H-S	ENSG00000172046.20	ENSMUSG00000006676.16	USP19	Usp19	MII	MII	0	1	8.2283	437.1757
H-S	ENSG00000129353.15	ENSMUSG00000057193.8	SLC44A2	Slc44a2	MII	MII	0	0	4.4331	118.8854
H-S	ENSG00000103811.18	ENSMUSG00000032359.14	CTSH	Ctsh	MII	MII	0	1	6.9943	149.983
H-S	ENSG00000134987.13	ENSMUSG00000038299.16	WDR36	Wdr36	MII	MII	0	0	1.7862	119.6225
H-S	ENSG00000143753.13	ENSMUSG00000038633.5	DEGS1	Degs1	MII	MII	0	0	8.0999	283.3048
H-S	ENSG00000239857.7	ENSMUSG00000025858.12	GET4	Get4	MII	MII	0	0	5.4108	52.7105
H-S	ENSG00000110934.13	ENSMUSG00000098112.8	BIN2	Bin2	MII	MII	0	1	0.0	184.9281
H-S	ENSG00000106346.12	ENSMUSG00000051306.7	USP42	Usp42	MII	MII	0	1	3.8435	58.4902
H-S	ENSG00000173068.18	ENSMUSG00000028487.18	BNC2	Bnc2	MII	MII	0	1	1.2968	69.4213
H-S	ENSG00000005700.15	ENSMUSG00000035941.15	IBTK	Ibtk	MII	MII	0	1	1.2295	494.6071
H-S	ENSG00000130254.12	ENSMUSG00000042625.16	SAFB2	Safb2	MII	MII	0	1	6.1595	67.4287
H-S	ENSG00000122862.5	ENSMUSG00000020077.14	SRGN	Srgn	MII	MII	0	0	0.0	221.7657
H-S	ENSG00000111725.11	ENSMUSG00000029513.14	PRKAB1	Prkab1	MII	MII	0	0	7.9575	220.2339
H-S	ENSG00000173467.9	ENSMUSG00000036231.5	AGR3	Agr3	MII	MII	0	1	0.0	68.3299
H-S	ENSG00000198513.14	ENSMUSG00000021066.9	ATL1	Atl1	MII	MII	0	1	0.0	123.9942
H-S	ENSG00000139546.11	ENSMUSG00000023051.11	TARBP2	Tarbp2	MII	MII	0	0	8.346	80.7475
H-S	ENSG00000080839.12	ENSMUSG00000027641.13	RBL1	Rbl1	MII	MII	0	0	3.2783	77.3113
H-S	ENSG00000112902.12	ENSMUSG00000022231.10	SEMA5A	Sema5a	MII	MII	1	1	5.5011	75.2288
H-S	ENSG00000150347.17	ENSMUSG00000019947.10	ARID5B	Arid5b	MII	MII	0	1	1.6128	273.2004
H-S	ENSG00000125246.16	ENSMUSG00000025545.10	CLYBL	Clybl	MII	MII	0	1	3.981	118.093
H-S	ENSG00000133740.11	ENSMUSG00000027552.14	E2F5	E2f5	MII	MII	0	0	2.7735	948.85
H-S	ENSG00000103089.9	ENSMUSG00000033579.16	FA2H	Fa2h	MII	MII	0	0	1.541	84.6609
H-S	ENSG00000109680.11	ENSMUSG00000039178.9	TBC1D19	Tbc1d19	MII	MII	0	1	0.0	89.0553
H-S	ENSG00000115946.8	ENSMUSG00000020116.7	PNO1	Pno1	MII	MII	0	1	6.3561	101.3774
H-S	ENSG00000116819.9	ENSMUSG00000042477.7	TFAP2E	Tfap2e	MII	MII	0	1	0.4688	526.1059
H-S	ENSG00000153048.11	ENSMUSG00000008393.9	CARHSP1	Carhsp1	MII	MII	1	0	2.7599	185.399
H-S	ENSG00000160471.13	ENSMUSG00000051811.14	COX6B2	Cox6b2	MII	MII	0	0	0.9389	51.7141
H-S	ENSG00000121022.14	ENSMUSG00000025917.9	COPS5	Cops5	MII	MII	0	1	9.9066	142.7389
H-S	ENSG00000151665.13	ENSMUSG00000024145.6	PIGF	Pigf	MII	MII	0	1	7.2886	240.7553
H-S	ENSG00000204219.11	ENSMUSG00000001604.14	TCEA3	Tcea3	MII	MII	0	0	0.9388	223.9136
H-S	ENSG00000177697.19	ENSMUSG00000025510.14	CD151	Cd151	MII	MII	0	0	0.0	54.6638
H-S	ENSG00000136156.15	ENSMUSG00000022108.8	ITM2B	Itm2b	MII	MII	0	0	2.5471	147.1854
H-S	ENSG00000187736.13	ENSMUSG00000026162.7	NHEJ1	Nhej1	MII	MII	0	0	2.2808	83.9288
H-S	ENSG00000170502.13	ENSMUSG00000029310.13	NUDT9	Nudt9	MII	MII	0	0	4.5344	64.1458
H-S	ENSG00000161547.17	ENSMUSG00000034120.18	SRSF2	Srsf2	MII	MII	0	0	8.0234	212.4927
H-S	ENSG00000180917.18	ENSMUSG00000046441.5	CMTR2	Cmtr2	MII	MII	0	1	2.1601	64.8329
H-S	ENSG00000139173.10	ENSMUSG00000063296.5	TMEM117	Tmem117	MII	MII	0	0	0.0	52.2729
H-S	ENSG00000145779.8	ENSMUSG00000062210.13	TNFAIP8	Tnfaip8	MII	MII	1	1	4.5306	386.2824
H-S	ENSG00000121064.13	ENSMUSG00000000278.10	SCPEP1	Scpep1	MII	MII	0	1	1.7905	68.3804
H-S	ENSG00000115446.12	ENSMUSG00000026111.15	UNC50	Unc50	MII	MII	0	1	1.4608	251.5967
H-S	ENSG00000137960.6	ENSMUSG00000039131.15	GIPC2	Gipc2	MII	MII	0	0	7.9747	65.2964
H-S	ENSG00000198382.9	ENSMUSG00000035354.9	UVRAG	Uvrag	MII	MII	1	1	6.9592	109.9896
H-S	ENSG00000106399.11	ENSMUSG00000012483.4	RPA3	Rpa3	MII	MII	0	0	3.501	115.9228
H-S	ENSG00000147535.17	ENSMUSG00000031570.17	PLPP5	Plpp5	MII	MII	0	0	0.0	70.9622
H-S	ENSG00000007384.15	ENSMUSG00000020282.18	RHBDF1	Rhbdf1	MII	MII	0	0	6.7435	76.5018
H-S	ENSG00000108590.11	ENSMUSG00000020801.8	MED31	Med31	MII	MII	0	0	0.0	69.597
H-S	ENSG00000258315.5	ENSMUSG00000020831.18	C17orf49	0610010K14Rik	MII	MII	0	0	0.0	57.9411
H-S	ENSG00000181029.9	ENSMUSG00000040236.4	TRAPPC5	Trappc5	MII	MII	0	1	3.2229	92.1199
H-S	ENSG00000204370.13	ENSMUSG00000000171.5	SDHD	Sdhd	MII	MII	0	0	3.7995	202.3562
H-S	ENSG00000091844.8	ENSMUSG00000019775.17	RGS17	Rgs17	MII	MII	0	1	0.0	273.6226
H-S	ENSG00000125818.18	ENSMUSG00000032869.15	PSMF1	Psmf1	MII	MII	0	1	7.7546	166.2647
H-S	ENSG00000111358.14	ENSMUSG00000029387.10	GTF2H3	Gtf2h3	MII	MII	0	0	2.8502	57.5458
H-S	ENSG00000126067.12	ENSMUSG00000028837.8	PSMB2	Psmb2	MII	MII	0	0	1.8092	93.439
H-S	ENSG00000180979.10	ENSMUSG00000027286.16	LRRC57	Lrrc57	MII	MII	0	0	1.6724	105.5682
H-S	ENSG00000205476.9	ENSMUSG00000084883.2	CCDC85C	Ccdc85c	MII	MII	0	1	3.3287	61.8676
H-S	ENSG00000164494.12	ENSMUSG00000038240.13	PDSS2	Pdss2	MII	MII	0	1	3.7323	95.581
H-S	ENSG00000149474.15	ENSMUSG00000027425.18	KAT14	Kat14	MII	MII	1	1	9.7527	300.8906
H-S	ENSG00000072042.13	ENSMUSG00000066441.14	RDH11	Rdh11	MII	MII	0	1	0.0	301.0489
H-S	ENSG00000178691.11	ENSMUSG00000017548.15	SUZ12	Suz12	MII	MII	0	1	2.4905	394.2107
H-S	ENSG00000113048.17	ENSMUSG00000041632.7	MRPS27	Mrps27	MII	MII	0	1	3.1931	81.0842
H-S	ENSG00000213853.10	ENSMUSG00000022505.9	EMP2	Emp2	MII	MII	0	1	2.9568	85.7422
H-S	ENSG00000068028.18	ENSMUSG00000010067.13	RASSF1	Rassf1	MII	MII	0	0	8.2196	87.026
H-S	ENSG00000109929.10	ENSMUSG00000032018.14	SC5D	Sc5d	MII	MII	0	1	8.0607	89.5998
H-S	ENSG00000173653.8	ENSMUSG00000024889.5	RCE1	Rce1	MII	MII	0	0	6.4225	61.2832
H-S	ENSG00000175581.14	ENSMUSG00000030706.17	MRPL48	Mrpl48	MII	MII	0	0	0.0	254.7429
H-S	ENSG00000048028.11	ENSMUSG00000032267.8	USP28	Usp28	MII	MII	0	0	4.3907	433.8891
H-S	ENSG00000164442.10	ENSMUSG00000039910.10	CITED2	Cited2	MII	MII	0	1	0.0	80.7981
H-S	ENSG00000174842.17	ENSMUSG00000029276.13	GLMN	Glmn	MII	MII	0	1	6.0434	173.0598
H-S	ENSG00000162819.12	ENSMUSG00000046836.13	BROX	Brox	MII	MII	0	0	8.6412	173.1936
H-S	ENSG00000180998.12	ENSMUSG00000049092.11	GPR137C	Gpr137c	MII	MII	0	1	5.2441	123.3632
H-S	ENSG00000102547.19	ENSMUSG00000021981.10	CAB39L	Cab39l	MII	MII	0	1	4.6935	156.8334
H-S	ENSG00000139631.20	ENSMUSG00000023044.2	CSAD	Csad	MII	MII	0	1	0.0	121.874
H-S	ENSG00000087510.7	ENSMUSG00000028640.11	TFAP2C	Tfap2c	MII	MII	0	1	0.0	99.0852
H-S	ENSG00000162836.12	ENSMUSG00000028093.15	ACP6	Acp6	MII	MII	0	0	7.4567	57.2595
H-S	ENSG00000087903.13	ENSMUSG00000024206.15	RFX2	Rfx2	MII	MII	0	0	4.2161	74.57
H-S	ENSG00000197150.13	ENSMUSG00000028973.18	ABCB8	Abcb8	MII	MII	0	0	4.0711	82.1345
H-S	ENSG00000129187.15	ENSMUSG00000031562.15	DCTD	Dctd	MII	MII	0	0	1.5048	75.0217
H-S	ENSG00000159377.11	ENSMUSG00000005779.12	PSMB4	Psmb4	MII	MII	0	1	9.3688	57.8294
H-S	ENSG00000136146.15	ENSMUSG00000022109.6	MED4	Med4	MII	MII	0	0	2.1752	151.0524
H-S	ENSG00000138303.18	ENSMUSG00000044475.14	ASCC1	Ascc1	MII	MII	0	0	1.3839	97.6058
H-S	ENSG00000183570.17	ENSMUSG00000001120.15	PCBP3	Pcbp3	MII	MII	0	0	3.6407	104.4854
H-S	ENSG00000065615.14	ENSMUSG00000032872.16	CYB5R4	Cyb5r4	MII	MII	0	0	0.0	126.0686
H-S	ENSG00000100596.8	ENSMUSG00000021036.10	SPTLC2	Sptlc2	MII	MII	0	0	1.2614	93.6782
H-S	ENSG00000275835.5	ENSMUSG00000033790.11	TUBGCP5	Tubgcp5	MII	MII	0	0	8.058	52.3609
H-S	ENSG00000124370.11	ENSMUSG00000033429.10	MCEE	Mcee	MII	MII	0	0	0.0	60.3401
H-S	ENSG00000166326.7	ENSMUSG00000027189.16	TRIM44	Trim44	MII	MII	0	1	9.7371	69.481
H-S	ENSG00000122484.9	ENSMUSG00000033773.14	RPAP2	Rpap2	MII	MII	0	1	2.3295	329.9962
H-S	ENSG00000174775.18	ENSMUSG00000025499.18	HRAS	Hras	MII	MII	0	1	8.9867	96.9693
H-S	ENSG00000004866.22	ENSMUSG00000029534.17	ST7	St7	MII	MII	0	0	8.4156	79.6081
H-S	ENSG00000114021.12	ENSMUSG00000022751.9	NIT2	Nit2	MII	MII	0	0	7.2903	51.8659
H-S	ENSG00000184967.7	ENSMUSG00000033294.11	NOC4L	Noc4l	MII	MII	0	0	9.3701	208.1577
H-S	ENSG00000185917.14	ENSMUSG00000022948.16	SETD4	Setd4	MII	MII	0	0	4.4279	340.6104
H-S	ENSG00000100253.13	ENSMUSG00000022613.8	MIOX	Miox	MII	MII	0	0	0.0	332.442
H-S	ENSG00000095906.17	ENSMUSG00000039183.6	NUBP2	Nubp2	MII	MII	0	1	3.1916	63.4809
H-S	ENSG00000156675.16	ENSMUSG00000031488.14	RAB11FIP1	Rab11fip1	MII	MII	0	1	0.0	52.6703
H-S	ENSG00000167216.19	ENSMUSG00000025420.13	KATNAL2	Katnal2	MII	MII	0	0	0.9806	89.0711
H-S	ENSG00000139826.6	ENSMUSG00000040396.12	ABHD13	Abhd13	MII	MII	1	1	0.6705	124.9875
H-S	ENSG00000132394.11	ENSMUSG00000033216.9	EEFSEC	Eefsec	MII	MII	0	0	4.1152	115.2882
H-S	ENSG00000140983.14	ENSMUSG00000025733.17	RHOT2	Rhot2	MII	MII	0	0	0.0	73.3113
H-S	ENSG00000160050.16	ENSMUSG00000028795.15	CCDC28B	Ccdc28b	MII	MII	0	1	0.0	70.6743
H-S	ENSG00000126070.20	ENSMUSG00000028842.15	AGO3	Ago3	MII	MII	0	1	3.1433	78.2773
H-S	ENSG00000153560.12	ENSMUSG00000009741.15	UBP1	Ubp1	MII	MII	0	1	1.4142	278.7138
H-S	ENSG00000161944.17	ENSMUSG00000040963.15	ASGR2	Asgr2	MII	MII	0	1	2.2054	160.0662
H-S	ENSG00000162407.9	ENSMUSG00000028517.8	PLPP3	Plpp3	MII	MII	0	1	2.388	79.1293
H-S	ENSG00000139433.11	ENSMUSG00000011884.13	GLTP	Gltp	MII	MII	0	0	4.9261	51.6269
H-S	ENSG00000101019.22	ENSMUSG00000005882.18	UQCC1	Uqcc1	MII	MII	0	0	7.4527	68.164
H-S	ENSG00000163681.16	ENSMUSG00000021870.17	SLMAP	Slmap	MII	MII	0	1	1.5195	57.99
H-S	ENSG00000155792.10	ENSMUSG00000022419.16	DEPTOR	Deptor	MII	MII	0	1	9.623	176.7655
H-S	ENSG00000151151.6	ENSMUSG00000060733.13	IPMK	Ipmk	MII	MII	1	1	5.7539	289.149
H-S	ENSG00000102743.15	ENSMUSG00000031482.9	SLC25A15	Slc25a15	MII	MII	0	0	0.0	190.1317
H-S	ENSG00000198925.12	ENSMUSG00000033124.16	ATG9A	Atg9a	MII	MII	0	0	3.3848	57.0974
H-S	ENSG00000171954.13	ENSMUSG00000061126.5	CYP4F22	Cyp4f39	MII	MII	0	1	0.0	68.4734
H-S	ENSG00000110344.10	ENSMUSG00000059890.16	UBE4A	Ube4a	MII	MII	0	0	1.6994	75.8799
H-S	ENSG00000162391.12	ENSMUSG00000034871.2	FAM151A	Fam151a	MII	MII	0	1	0.0	92.4325
H-S	ENSG00000109189.13	ENSMUSG00000054814.14	USP46	Usp46	MII	MII	0	1	4.6611	501.005
H-S	ENSG00000021852.13	ENSMUSG00000029656.13	C8B	C8b	MII	MII	0	0	0.0	96.9322
H-S	ENSG00000135953.11	ENSMUSG00000041945.12	MFSD9	Mfsd9	MII	MII	0	1	3.0385	55.4058
H-S	ENSG00000143622.11	ENSMUSG00000028057.14	RIT1	Rit1	MII	MII	0	1	0.0	66.9996
H-S	ENSG00000187033.9	ENSMUSG00000051860.13	SAMD7	Samd7	MII	MII	0	1	0.0	131.6401
H-S	ENSG00000065413.20	ENSMUSG00000052331.14	ANKRD44	Ankrd44	MII	MII	0	1	8.5057	729.5032
H-S	ENSG00000099204.21	ENSMUSG00000025085.16	ABLIM1	Ablim1	MII	MII	1	1	3.5785	106.2499
H-S	ENSG00000146151.14	ENSMUSG00000007908.14	HMGCLL1	Hmgcll1	MII	MII	0	0	3.3333	72.4167
H-S	ENSG00000164983.8	ENSMUSG00000062373.8	TMEM65	Tmem65	MII	MII	0	0	9.8129	66.3365
H-S	ENSG00000273777.6	ENSMUSG00000070777.5	CEACAM20	Ceacam20	MII	MII	0	0	0.0	108.9863
H-S	ENSG00000181234.10	ENSMUSG00000034324.16	TMEM132C	Tmem132c	MII	MII	0	1	2.2657	76.9016
H-S	ENSG00000107864.15	ENSMUSG00000039652.16	CPEB3	Cpeb3	MII	MII	0	0	7.9599	160.3786
H-S	ENSG00000164430.17	ENSMUSG00000032344.17	CGAS	Cgas	MII	MII	0	1	0.0	92.2601
H-S	ENSG00000161642.18	ENSMUSG00000000552.10	ZNF385A	Zfp385a	MII	MII	0	0	0.0	68.2327
H-S	ENSG00000165061.15	ENSMUSG00000037492.16	ZMAT4	Zmat4	MII	MII	0	1	0.0	69.1302
H-S	ENSG00000177398.19	ENSMUSG00000054134.14	UMODL1	Umodl1	MII	MII	1	1	7.3997	859.7383
H-S	ENSG00000135108.16	ENSMUSG00000032898.9	FBXO21	Fbxo21	MII	MII	0	1	6.4112	87.7271
H-S	ENSG00000166311.10	ENSMUSG00000037049.9	SMPD1	Smpd1	MII	MII	0	0	9.0195	90.7448
H-S	ENSG00000138771.16	ENSMUSG00000029381.16	SHROOM3	Shroom3	MII	MII	1	1	0.3591	61.5909
H-S	ENSG00000118804.9	ENSMUSG00000047963.7	STBD1	Stbd1	MII	MII	0	0	0.0	160.0483
H-S	ENSG00000104356.11	ENSMUSG00000022325.14	POP1	Pop1	MII	MII	0	1	7.4822	76.8499
H-S	ENSG00000107036.12	ENSMUSG00000038658.15	RIC1	Ric1	MII	MII	0	1	5.7551	166.2069
H-S	ENSG00000161791.14	ENSMUSG00000023008.18	FMNL3	Fmnl3	MII	MII	0	1	4.5954	489.1453
H-S	ENSG00000123384.14	ENSMUSG00000040249.15	LRP1	Lrp1	MII	MII	0	0	0.0747	81.6081
H-S	ENSG00000114023.16	ENSMUSG00000003955.8	FAM162A	Fam162a	MII	MII	0	0	3.4011	325.3159
H-S	ENSG00000185379.21	ENSMUSG00000018841.17	RAD51D	Rad51d	MII	MII	0	1	3.661	59.6883
H-S	ENSG00000146247.14	ENSMUSG00000032253.13	PHIP	Phip	MII	MII	1	1	7.5289	66.7191
H-S	ENSG00000095261.14	ENSMUSG00000026869.12	PSMD5	Psmd5	MII	MII	1	1	8.0189	64.8433
H-S	ENSG00000166295.9	ENSMUSG00000020107.10	ANAPC16	Anapc16	MII	MII	0	1	5.93	197.8338
H-S	ENSG00000119125.17	ENSMUSG00000058624.13	GDA	Gda	MII	MII	0	0	6.1513	198.3195
H-S	ENSG00000125779.24	ENSMUSG00000037514.17	PANK2	Pank2	MII	MII	0	0	7.3143	65.1671
H-S	ENSG00000183762.13	ENSMUSG00000020393.16	KREMEN1	Kremen1	MII	MII	1	1	0.52	84.2355
H-S	ENSG00000104368.19	ENSMUSG00000031538.6	PLAT	Plat	MII	MII	0	1	0.6387	334.3407
H-S	ENSG00000214113.11	ENSMUSG00000046573.7	LYRM4	Lyrm4	MII	MII	0	1	7.514	74.3771
H-S	ENSG00000130590.14	ENSMUSG00000038605.11	SAMD10	Samd10	MII	MII	0	0	1.6734	63.1922
H-S	ENSG00000185344.15	ENSMUSG00000038023.12	ATP6V0A2	Atp6v0a2	MII	MII	0	1	8.4899	93.4187
H-S	ENSG00000133121.21	ENSMUSG00000016128.14	STARD13	Stard13	MII	MII	0	1	0.0	254.0009
H-S	ENSG00000143178.13	ENSMUSG00000026572.11	TBX19	Tbx19	MII	MII	0	0	0.0	50.5506
H-S	ENSG00000174950.11	ENSMUSG00000028865.14	CD164L2	Cd164l2	MII	MII	0	0	0.0	602.828
H-S	ENSG00000095564.15	ENSMUSG00000040565.8	BTAF1	Btaf1	MII	MII	0	1	8.1686	71.7316
H-S	ENSG00000139624.14	ENSMUSG00000023021.15	CERS5	Cers5	MII	MII	0	0	8.3881	101.1882
H-S	ENSG00000205060.11	ENSMUSG00000018999.14	SLC35B4	Slc35b4	MII	MII	0	1	4.2415	92.2688
H-S	ENSG00000108599.15	ENSMUSG00000047804.15	AKAP10	Akap10	MII	MII	1	1	8.8847	118.9442
H-S	ENSG00000188425.4	ENSMUSG00000051965.8	NANOS2	Nanos2	MII	MII	0	1	0.0	94.1766
H-S	ENSG00000114771.14	ENSMUSG00000027761.4	AADAC	Aadac	MII	MII	0	0	0.0	64.7348
H-S	ENSG00000125861.16	ENSMUSG00000027316.15	GFRA4	Gfra4	MII	MII	0	0	0.0	75.8086
H-S	ENSG00000118322.14	ENSMUSG00000055415.8	ATP10B	Atp10b	MII	MII	0	1	8.034	58.5024
H-S	ENSG00000152749.8	ENSMUSG00000022131.3	GPR180	Gpr180	MII	MII	0	1	3.2374	129.4154
H-S	ENSG00000138660.12	ENSMUSG00000074238.6	AP1AR	Ap1ar	MII	MII	0	1	5.9925	82.7554
H-S	ENSG00000250317.9	ENSMUSG00000061461.11	SMIM20	Smim20	MII	MII	0	0	0.0	88.1929
H-S	ENSG00000131711.15	ENSMUSG00000052727.6	MAP1B	Map1b	MII	MII	0	1	0.7372	180.1694
H-S	ENSG00000042429.12	ENSMUSG00000031935.9	MED17	Med17	MII	MII	0	0	8.0455	288.9497
H-S	ENSG00000003989.18	ENSMUSG00000031596.15	SLC7A2	Slc7a2	MII	MII	0	0	6.0081	181.3347
H-S	ENSG00000189067.14	ENSMUSG00000022500.15	LITAF	Litaf	MII	MII	1	0	0.0	78.8715
H-S	ENSG00000152700.14	ENSMUSG00000020386.5	SAR1B	Sar1b	MII	MII	0	0	2.5507	166.0027
H-S	ENSG00000167037.19	ENSMUSG00000042216.13	SGSM1	Sgsm1	MII	MII	0	0	0.2653	107.9217
H-S	ENSG00000016391.11	ENSMUSG00000015970.19	CHDH	Chdh	MII	MII	0	1	0.0	122.254
H-S	ENSG00000143850.16	ENSMUSG00000041757.17	PLEKHA6	Plekha6	MII	MII	1	1	4.1675	77.8535
H-S	ENSG00000165475.15	ENSMUSG00000021947.11	CRYL1	Cryl1	MII	MII	0	0	0.0	91.2199
H-S	ENSG00000105829.13	ENSMUSG00000032757.6	BET1	Bet1	MII	MII	0	0	2.1331	96.7234
H-S	ENSG00000176014.13	ENSMUSG00000001473.7	TUBB6	Tubb6	MII	MII	0	1	0.8068	434.9105
H-S	ENSG00000057019.16	ENSMUSG00000035107.13	DCBLD2	Dcbld2	MII	MII	0	1	2.1168	180.7266
H-S	ENSG00000100934.15	ENSMUSG00000020986.13	SEC23A	Sec23a	MII	MII	0	0	9.1942	104.174
H-S	ENSG00000162641.20	ENSMUSG00000049565.16	AKNAD1	Aknad1	MII	MII	0	1	0.0	90.3363
H-S	ENSG00000100897.18	ENSMUSG00000022214.15	DCAF11	Dcaf11	MII	MII	0	0	9.9062	58.7499
H-S	ENSG00000100439.11	ENSMUSG00000040997.13	ABHD4	Abhd4	MII	MII	0	1	0.6208	167.2475
H-S	ENSG00000099377.14	ENSMUSG00000042289.11	HSD3B7	Hsd3b7	MII	MII	0	1	0.0	72.3165
H-S	ENSG00000120992.18	ENSMUSG00000025903.14	LYPLA1	Lypla1	MII	MII	0	0	5.7833	64.0074
H-S	ENSG00000135373.13	ENSMUSG00000012350.15	EHF	Ehf	MII	MII	0	1	0.0	527.0456
H-S	ENSG00000088451.11	ENSMUSG00000022130.10	TGDS	Tgds	MII	MII	0	0	0.9437	242.4697
H-S	ENSG00000109686.19	ENSMUSG00000028082.14	SH3D19	Sh3d19	MII	MII	1	1	5.1735	101.9015
H-S	ENSG00000157557.13	ENSMUSG00000022895.16	ETS2	Ets2	MII	MII	0	1	4.8287	70.0233
H-S	ENSG00000065911.13	ENSMUSG00000005667.8	MTHFD2	Mthfd2	MII	MII	0	1	0.6296	314.2935
H-S	ENSG00000167985.7	ENSMUSG00000024668.8	SDHAF2	Sdhaf2	MII	MII	0	1	5.143	62.0781
H-S	ENSG00000123240.17	ENSMUSG00000026672.11	OPTN	Optn	MII	MII	0	1	3.3203	64.3243
H-S	ENSG00000156671.15	ENSMUSG00000021770.11	SAMD8	Samd8	MII	MII	0	1	3.6778	79.4183
H-S	ENSG00000049883.15	ENSMUSG00000021650.7	PTCD2	Ptcd2	MII	MII	0	0	0.5277	108.9793
H-S	ENSG00000122779.18	ENSMUSG00000029833.17	TRIM24	Trim24	MII	MII	1	1	5.371	437.5127
H-S	ENSG00000166938.13	ENSMUSG00000032396.17	DIS3L	Dis3l	MII	MII	1	1	8.9624	156.6094
H-S	ENSG00000170412.18	ENSMUSG00000051043.16	GPRC5C	Gprc5c	MII	MII	0	1	0.7656	57.9535
H-S	ENSG00000198799.12	ENSMUSG00000032913.13	LRIG2	Lrig2	MII	MII	0	1	6.6368	53.8591
H-S	ENSG00000066322.15	ENSMUSG00000006390.15	ELOVL1	Elovl1	MII	MII	0	1	2.3712	65.706
H-S	ENSG00000142669.15	ENSMUSG00000028843.8	SH3BGRL3	Sh3bgrl3	MII	MII	0	0	3.6225	214.3715
H-S	ENSG00000141579.7	ENSMUSG00000039238.6	ZNF750	Zfp750	MII	MII	0	1	0.0	251.2156
H-S	ENSG00000247596.10	ENSMUSG00000023277.13	TWF2	Twf2	MII	MII	0	1	0.0	99.9801
H-S	ENSG00000143891.17	ENSMUSG00000035473.10	GALM	Galm	MII	MII	0	1	0.0	203.5909
H-S	ENSG00000111859.17	ENSMUSG00000021365.15	NEDD9	Nedd9	MII	MII	0	1	0.0	51.813
H-S	ENSG00000197429.11	ENSMUSG00000028696.12	IPP	Ipp	MII	MII	0	0	2.9528	50.2178
H-S	ENSG00000148690.12	ENSMUSG00000054237.6	FRA10AC1	Fra10ac1	MII	MII	0	0	8.1314	59.3447
H-S	ENSG00000074706.14	ENSMUSG00000064065.15	IPCEF1	Ipcef1	MII	MII	0	1	5.132	283.1372
H-S	ENSG00000088756.13	ENSMUSG00000024043.13	ARHGAP28	Arhgap28	MII	MII	0	1	0.0	176.4753
H-S	ENSG00000073060.17	ENSMUSG00000037936.15	SCARB1	Scarb1	MII	MII	0	0	4.5561	53.1799
H-S	ENSG00000114573.10	ENSMUSG00000052459.13	ATP6V1A	Atp6v1a	MII	MII	0	1	1.2166	58.7667
H-S	ENSG00000136237.19	ENSMUSG00000041992.9	RAPGEF5	Rapgef5	MII	MII	0	1	0.0	230.6739
H-S	ENSG00000120129.6	ENSMUSG00000024190.7	DUSP1	Dusp1	MII	MII	0	1	2.9146	73.5572
H-S	ENSG00000163743.14	ENSMUSG00000029397.15	RCHY1	Rchy1	MII	MII	0	1	9.7467	270.1575
H-S	ENSG00000226926.7	ENSMUSG00000024227.14	PDZPH1P	Pdzph1	MII	MII	1	1	6.1247	74.2503
H-S	ENSG00000117906.14	ENSMUSG00000032320.7	RCN2	Rcn2	MII	MII	0	0	7.8266	129.7301
H-S	ENSG00000126215.14	ENSMUSG00000021287.12	XRCC3	Xrcc3	MII	MII	0	0	2.5493	51.0785
H-S	ENSG00000112175.8	ENSMUSG00000032179.7	BMP5	Bmp5	MII	MII	0	1	0.0	113.4109
H-S	ENSG00000103066.13	ENSMUSG00000031903.7	PLA2G15	Pla2g15	MII	MII	0	1	0.0	62.7902
H-S	ENSG00000106477.20	ENSMUSG00000029790.16	CEP41	Cep41	MII	MII	0	1	9.7774	123.5824
H-S	ENSG00000119820.11	ENSMUSG00000024072.9	YIPF4	Yipf4	MII	MII	0	0	2.0036	162.9995
H-S	ENSG00000175764.17	ENSMUSG00000026885.13	TTLL11	Ttll11	MII	MII	0	0	0.9508	190.2077
H-S	ENSG00000118454.13	ENSMUSG00000039988.14	ANKRD13C	Ankrd13c	MII	MII	0	0	9.204	79.3998
H-S	ENSG00000105982.17	ENSMUSG00000029130.12	RNF32	Rnf32	MII	MII	0	1	9.5941	64.8277
H-S	ENSG00000119953.14	ENSMUSG00000025024.7	SMNDC1	Smndc1	MII	MII	1	1	8.8678	109.6913
H-S	ENSG00000151729.11	ENSMUSG00000031633.4	SLC25A4	Slc25a4	MII	MII	0	0	4.8524	65.9875
H-S	ENSG00000164323.15	ENSMUSG00000031631.15	CFAP97	Cfap97	MII	MII	0	1	3.7496	247.0104
H-S	ENSG00000165895.19	ENSMUSG00000050730.17	ARHGAP42	Arhgap42	MII	MII	0	0	0.311	131.0426
H-S	ENSG00000010803.16	ENSMUSG00000000085.16	SCMH1	Scmh1	MII	MII	0	0	1.4804	112.2967
H-S	ENSG00000153982.11	ENSMUSG00000061666.6	GDPD1	Gdpd1	MII	MII	0	0	0.0	395.1693
H-S	ENSG00000187118.14	ENSMUSG00000039163.10	CMC1	Cmc1	MII	MII	0	0	0.0	156.3585
H-S	ENSG00000130584.12	ENSMUSG00000027583.13	ZBTB46	Zbtb46	MII	MII	0	1	7.934	91.6788
H-S	ENSG00000133687.16	ENSMUSG00000030306.14	TMTC1	Tmtc1	MII	MII	1	1	2.8215	221.6115
H-S	ENSG00000164037.17	ENSMUSG00000050150.16	SLC9B1	Slc9b1	MII	MII	0	0	0.0	152.2056
H-S	ENSG00000074266.22	ENSMUSG00000030619.10	EED	Eed	MII	MII	0	0	0.0	306.3829
H-S	ENSG00000196923.14	ENSMUSG00000021493.15	PDLIM7	Pdlim7	MII	MII	0	0	7.4443	76.1499
H-S	ENSG00000137038.8	ENSMUSG00000028398.8	DMAC1	Dmac1	MII	MII	0	0	5.9025	135.0257
H-S	ENSG00000122140.11	ENSMUSG00000035772.11	MRPS2	Mrps2	MII	MII	1	1	3.4357	57.3002
H-S	ENSG00000137267.7	ENSMUSG00000058672.7	TUBB2A	Tubb2a	MII	MII	0	1	4.1023	376.1476
H-S	ENSG00000137285.11	ENSMUSG00000045136.6	TUBB2B	Tubb2b	MII	MII	0	1	2.341	194.1262
H-S	ENSG00000122483.18	ENSMUSG00000056531.11	CCDC18	Ccdc18	MII	MII	0	1	7.9191	67.5429
H-S	ENSG00000006007.12	ENSMUSG00000033917.15	GDE1	Gde1	MII	MII	0	0	0.0	54.9738
H-S	ENSG00000082212.13	ENSMUSG00000024556.4	ME2	Me2	MII	MII	0	0	4.2997	175.162
H-S	ENSG00000123096.12	ENSMUSG00000030255.13	SSPN	Sspn	MII	MII	0	1	0.0	61.3922
H-S	ENSG00000100216.6	ENSMUSG00000022427.4	TOMM22	Tomm22	MII	MII	0	0	8.9473	87.4628
H-S	ENSG00000109534.17	ENSMUSG00000028010.16	GAR1	Gar1	MII	MII	0	0	5.9353	60.1653
H-S	ENSG00000177200.18	ENSMUSG00000056608.14	CHD9	Chd9	MII	MII	0	1	5.396	58.6993
H-S	ENSG00000183060.16	ENSMUSG00000043831.12	LYSMD4	Lysmd4	MII	MII	1	1	2.9711	87.3662
H-S	ENSG00000157379.14	ENSMUSG00000002332.16	DHRS1	Dhrs1	MII	MII	0	0	1.9701	94.5845
H-S	ENSG00000104112.9	ENSMUSG00000032181.7	SCG3	Scg3	MII	MII	0	1	0.0	313.2677
H-S	ENSG00000189043.10	ENSMUSG00000029632.7	NDUFA4	Ndufa4	MII	MII	0	0	2.0508	54.4875
H-S	ENSG00000138835.22	ENSMUSG00000059810.18	RGS3	Rgs3	MII	MII	0	1	2.2145	98.032
H-S	ENSG00000169495.5	ENSMUSG00000037406.7	HTRA4	Htra4	MII	MII	0	1	0.0	82.1088
H-S	ENSG00000057468.7	ENSMUSG00000005493.15	MSH4	Msh4	MII	MII	0	0	0.0	63.9913
H-S	ENSG00000139629.16	ENSMUSG00000037280.12	GALNT6	Galnt6	MII	MII	1	1	7.5737	64.0308
H-S	ENSG00000141441.16	ENSMUSG00000042680.8	GAREM1	Garem1	MII	MII	1	1	8.1626	56.2668
H-S	ENSG00000140961.14	ENSMUSG00000074063.10	OSGIN1	Osgin1	MII	MII	0	1	1.5283	87.5642
H-S	ENSG00000075399.14	ENSMUSG00000001062.18	VPS9D1	Vps9d1	MII	MII	0	0	2.9904	74.5291
H-S	ENSG00000140022.14	ENSMUSG00000020961.15	STON2	Ston2	MII	MII	0	1	3.2956	150.6147
H-S	ENSG00000152463.15	ENSMUSG00000026645.11	OLAH	Olah	MII	MII	0	1	0.0	192.2692
H-S	ENSG00000165275.10	ENSMUSG00000035601.9	TRMT10B	Trmt10b	MII	MII	0	1	6.504	83.0102
H-S	ENSG00000135002.12	ENSMUSG00000024712.9	RFK	Rfk	MII	MII	0	0	2.0361	87.3567
H-S	ENSG00000061337.15	ENSMUSG00000036306.13	LZTS1	Lzts1	MII	MII	0	1	0.9659	66.9875
H-S	ENSG00000182645.6	ENSMUSG00000025090.9	CCDC172	Ccdc172	MII	MII	0	1	0.0	71.8619
H-S	ENSG00000204406.14	ENSMUSG00000036792.12	MBD5	Mbd5	MII	MII	0	1	6.137	77.9329
H-S	ENSG00000119314.16	ENSMUSG00000028382.15	PTBP3	Ptbp3	MII	MII	0	1	1.1803	54.3227
H-S	ENSG00000135297.17	ENSMUSG00000032342.13	MTO1	Mto1	MII	MII	0	0	9.9521	57.4179
H-S	ENSG00000087266.17	ENSMUSG00000054520.15	SH3BP2	Sh3bp2	MII	MII	0	0	5.5188	123.7412
H-S	ENSG00000173960.14	ENSMUSG00000020634.12	UBXN2A	Ubxn2a	MII	MII	1	0	5.1215	159.1428
H-S	ENSG00000123636.19	ENSMUSG00000026987.16	BAZ2B	Baz2b	MII	MII	0	1	0.8293	97.6292
H-S	ENSG00000108797.12	ENSMUSG00000017167.6	CNTNAP1	Cntnap1	MII	MII	0	1	0.0	114.6432
H-S	ENSG00000162129.14	ENSMUSG00000001829.17	CLPB	Clpb	MII	MII	0	0	6.8244	87.5678
H-S	ENSG00000165914.15	ENSMUSG00000033530.8	TTC7B	Ttc7b	MII	MII	0	0	2.5893	72.5207
H-S	ENSG00000157214.14	ENSMUSG00000015653.13	STEAP2	Steap2	MII	MII	0	0	0.0	94.1808
H-S	ENSG00000143862.8	ENSMUSG00000026426.10	ARL8A	Arl8a	MII	MII	0	0	0.0	86.3253
H-S	ENSG00000165868.16	ENSMUSG00000025092.7	HSPA12A	Hspa12a	MII	MII	1	1	8.8189	55.3555
H-S	ENSG00000137642.13	ENSMUSG00000049313.8	SORL1	Sorl1	MII	MII	0	0	5.3115	64.7718
H-S	ENSG00000115808.12	ENSMUSG00000024077.15	STRN	Strn	MII	MII	0	1	9.6125	817.8945
H-S	ENSG00000163833.8	ENSMUSG00000047746.14	FBXO40	Fbxo40	MII	MII	0	1	0.6091	64.7
H-S	ENSG00000043143.22	ENSMUSG00000020387.15	JADE2	Jade2	MII	MII	0	1	0.0	230.7138
H-S	ENSG00000149262.17	ENSMUSG00000025133.9	INTS4	Ints4	MII	MII	0	1	8.9059	137.4549
H-S	ENSG00000050438.17	ENSMUSG00000023032.12	SLC4A8	Slc4a8	MII	MII	0	1	4.3225	200.8667
H-S	ENSG00000111261.14	ENSMUSG00000032718.4	MANSC1	Mansc1	MII	MII	1	0	4.8487	147.9996
H-S	ENSG00000108352.13	ENSMUSG00000038020.5	RAPGEFL1	Rapgefl1	MII	MII	0	0	0.6108	62.367
H-S	ENSG00000184731.6	ENSMUSG00000036136.9	FAM110C	Fam110c	MII	MII	0	1	0.0	139.9475
H-S	ENSG00000180776.16	ENSMUSG00000021969.8	ZDHHC20	Zdhhc20	MII	MII	0	1	4.3225	58.8944
H-S	ENSG00000183172.9	ENSMUSG00000022452.16	SMDT1	Smdt1	MII	MII	0	0	2.382	52.0613
H-S	ENSG00000171792.11	ENSMUSG00000048668.16	RHNO1	Rhno1	MII	MII	1	1	9.1276	88.5403
H-S	ENSG00000217128.13	ENSMUSG00000035992.15	FNIP1	Fnip1	MII	MII	1	1	4.5919	74.9702
H-S	ENSG00000115756.13	ENSMUSG00000071379.2	HPCAL1	Hpcal1	MII	MII	0	0	4.8728	175.2987
H-S	ENSG00000143198.13	ENSMUSG00000026688.5	MGST3	Mgst3	MII	MII	0	0	5.644	101.3871
H-S	ENSG00000137364.5	ENSMUSG00000021376.11	TPMT	Tpmt	MII	MII	0	1	6.2947	99.8501
H-S	ENSG00000119878.6	ENSMUSG00000024146.9	CRIPT	Cript	MII	MII	0	0	2.6333	171.1935
H-S	ENSG00000154127.10	ENSMUSG00000032020.15	UBASH3B	Ubash3b	MII	MII	1	1	2.5842	63.3582
H-S	ENSG00000103966.11	ENSMUSG00000027293.13	EHD4	Ehd4	MII	MII	0	1	0.9647	215.281
H-S	ENSG00000184304.17	ENSMUSG00000002688.8	PRKD1	Prkd1	MII	MII	0	1	1.0383	97.5343
H-S	ENSG00000184305.16	ENSMUSG00000039578.17	CCSER1	Ccser1	MII	MII	0	0	3.3393	75.5656
H-S	ENSG00000160226.16	ENSMUSG00000020284.16	CFAP410	Cfap410	MII	MII	0	0	6.0981	62.8905
H-S	ENSG00000151012.13	ENSMUSG00000027737.10	SLC7A11	Slc7a11	MII	MII	0	1	9.6307	101.3638
H-S	ENSG00000046889.19	ENSMUSG00000048960.13	PREX2	Prex2	MII	MII	0	0	1.8384	64.3042
H-S	ENSG00000152229.18	ENSMUSG00000025429.9	PSTPIP2	Pstpip2	MII	MII	0	1	0.3761	137.4111
H-S	ENSG00000198642.7	ENSMUSG00000070923.4	KLHL9	Klhl9	MII	MII	0	1	3.8908	106.3374
H-S	ENSG00000007968.7	ENSMUSG00000018983.9	E2F2	E2f2	MII	MII	0	0	1.9503	70.6623
H-S	ENSG00000120029.13	ENSMUSG00000039901.10	ARMH3	Armh3	MII	MII	0	0	2.6925	82.0546
H-S	ENSG00000160271.16	ENSMUSG00000026821.16	RALGDS	Ralgds	MII	MII	1	1	9.713	72.1395
H-S	ENSG00000181826.10	ENSMUSG00000047881.14	RELL1	Rell1	MII	MII	0	1	1.7431	93.9451
H-S	ENSG00000155621.15	ENSMUSG00000035171.9	C9orf85	1110059E24Rik	MII	MII	0	1	4.5298	92.5036
H-S	ENSG00000125170.11	ENSMUSG00000040631.8	DOK4	Dok4	MII	MII	0	0	2.4589	101.2905
H-S	ENSG00000113583.8	ENSMUSG00000036275.13	C5orf15	9530068E07Rik	MII	MII	0	0	5.0848	168.6504
H-S	ENSG00000003249.15	ENSMUSG00000031970.16	DBNDD1	Dbndd1	MII	MII	0	1	0.4623	226.2788
H-S	ENSG00000157800.18	ENSMUSG00000029924.12	SLC37A3	Slc37a3	MII	MII	0	1	0.0	63.7299
H-S	ENSG00000188991.3	ENSMUSG00000044378.12	SLC15A5	Slc15a5	MII	MII	0	1	0.0	134.473
H-S	ENSG00000169964.8	ENSMUSG00000066233.6	TMEM42	Tmem42	MII	MII	0	0	0.5834	71.0904
H-S	ENSG00000131669.10	ENSMUSG00000037966.15	NINJ1	Ninj1	MII	MII	0	1	0.0	203.2659
H-S	ENSG00000182919.15	ENSMUSG00000031938.15	C11orf54	4931406C07Rik	MII	MII	0	0	0.2349	52.3591
H-S	ENSG00000155903.14	ENSMUSG00000032413.12	RASA2	Rasa2	MII	MII	0	1	3.5342	260.9221
H-S	ENSG00000142733.17	ENSMUSG00000028862.6	MAP3K6	Map3k6	MII	MII	0	0	1.1525	382.986
H-S	ENSG00000162642.14	ENSMUSG00000036873.13	C1orf52	2410004B18Rik	MII	MII	0	0	3.1096	51.9302
H-S	ENSG00000137691.13	ENSMUSG00000053070.5	CFAP300	Cfap300	MII	MII	0	0	0.0	61.9417
H-S	ENSG00000135185.12	ENSMUSG00000079659.5	TMEM243	Tmem243	MII	MII	0	0	3.5952	149.2982
H-S	ENSG00000100209.11	ENSMUSG00000043510.12	HSCB	Hscb	MII	MII	0	0	9.2001	82.8461
H-S	ENSG00000134056.12	ENSMUSG00000061474.11	MRPS36	Mrps36	MII	MII	0	0	0.0	56.335
H-S	ENSG00000224877.4	ENSMUSG00000078572.3	NDUFAF8	Ndufaf8	MII	MII	0	0	0.0	62.8402
H-S	ENSG00000143578.16	ENSMUSG00000027938.11	CREB3L4	Creb3l4	MII	MII	0	0	3.6001	200.544
H-S	ENSG00000110046.13	ENSMUSG00000024773.15	ATG2A	Atg2a	MII	MII	0	0	7.9038	75.4183
H-S	ENSG00000178075.20	ENSMUSG00000036292.14	GRAMD1C	Gramd1c	MII	MII	0	1	2.1267	76.3092
H-S	ENSG00000151914.22	ENSMUSG00000026131.20	DST	Dst	MII	MII	0	1	4.8248	62.0096
H-S	ENSG00000164241.14	ENSMUSG00000024592.15	C5orf63	C330018D20Rik	MII	MII	0	1	0.0	53.7809
H-S	ENSG00000123411.15	ENSMUSG00000002578.18	IKZF4	Ikzf4	MII	MII	0	1	1.6332	51.205
H-S	ENSG00000173209.23	ENSMUSG00000020288.13	AHSA2P	Ahsa2	MII	MII	0	1	1.2042	53.3659
H-S	ENSG00000099385.12	ENSMUSG00000030814.17	BCL7C	Bcl7c	MII	MII	0	1	0.0	320.437
H-S	ENSG00000166323.13	ENSMUSG00000005131.4	C11orf65	4930550C14Rik	MII	MII	0	0	2.4142	86.2015
H-S	ENSG00000205832.8	ENSMUSG00000022518.16	C16orf96	4930562C15Rik	MII	MII	0	0	0.3813	80.3
H-S	ENSG00000196421.9	ENSMUSG00000108976.1	C20orf204	Gm29797	MII	MII	0	0	0.0	63.8875
H-S	ENSG00000164304.16	ENSMUSG00000044566.15	CAGE1	Cage1	MII	MII	0	1	0.4978	80.8742
H-S	ENSG00000227742.2	ENSMUSG00000028558.14	CALR4P	Calr4	MII	MII	0	1	0.0	326.829
H-S	ENSG00000117281.16	ENSMUSG00000038304.14	CD160	Cd160	MII	MII	0	1	0.0	152.823
H-S	ENSG00000204936.10	ENSMUSG00000052212.6	CD177	Cd177	MII	MII	0	0	0.972	114.851
H-S	ENSG00000172322.14	ENSMUSG00000053063.11	CLEC12A	Clec12a	MII	MII	0	0	0.0	63.6078
H-S	ENSG00000177182.11	ENSMUSG00000041216.15	CLVS1	Clvs1	MII	MII	1	1	1.7988	97.4714
H-S	ENSG00000165023.7	ENSMUSG00000047842.7	DIRAS2	Diras2	MII	MII	1	1	8.8637	73.6603
H-S	ENSG00000124721.18	ENSMUSG00000033826.10	DNAH8	Dnah8	MII	MII	0	1	0.0	110.6161
H-S	ENSG00000163530.4	ENSMUSG00000072419.5	DPPA2	Dppa2	MII	MII	0	1	0.0	166.984
H-S	ENSG00000148541.13	ENSMUSG00000043259.15	FAM13C	Fam13c	MII	MII	0	1	0.0	281.8553
H-S	ENSG00000177558.4	ENSMUSG00000046826.7	FAM187B	Fam187b	MII	MII	0	0	0.0	54.796
H-S	ENSG00000145975.15	ENSMUSG00000021414.8	FAM217A	Fam217a	MII	MII	0	1	2.6599	85.5623
H-S	ENSG00000179943.8	ENSMUSG00000061374.14	FIZ1	Fiz1	MII	MII	0	1	1.0836	92.9048
H-S	ENSG00000204136.12	ENSMUSG00000035778.17	GGTA1	Ggta1	MII	MII	0	1	0.0	168.1545
H-S	ENSG00000174948.6	ENSMUSG00000043441.5	GPR149	Gpr149	MII	MII	0	1	0.0	69.4582
H-S	ENSG00000119714.11	ENSMUSG00000047415.12	GPR68	Gpr68	MII	MII	0	1	0.0	96.7814
H-S	ENSG00000203811.2	ENSMUSG00000082029.1	H3C14	H3f3c	MII	MII	0	0	0.0	141.8925
H-S	ENSG00000103145.11	ENSMUSG00000023904.10	HCFC1R1	Hcfc1r1	MII	MII	0	0	7.7713	50.8201
H-S	ENSG00000160223.17	ENSMUSG00000000732.9	ICOSLG	Icosl	MII	MII	0	1	0.0	214.0043
H-S	ENSG00000119650.13	ENSMUSG00000007867.9	IFT43	Ift43	MII	MII	0	0	1.108	114.177
H-S	ENSG00000164509.16	ENSMUSG00000050377.8	IL31RA	Il31ra	MII	MII	0	1	2.0002	56.0835
H-S	ENSG00000104432.14	ENSMUSG00000040329.14	IL7	Il7	MII	MII	0	1	0.0	63.5112
H-S	ENSG00000197776.8	ENSMUSG00000051890.13	KLHDC1	Klhdc1	MII	MII	0	1	1.6827	118.6905
H-S	ENSG00000172086.9	ENSMUSG00000053012.17	KRCC1	Krcc1	MII	MII	0	1	1.8959	150.3868
H-S	ENSG00000153714.6	ENSMUSG00000048706.3	LURAP1L	Lurap1l	MII	MII	0	1	0.0	94.2428
H-S	ENSG00000124466.9	ENSMUSG00000057454.5	LYPD3	Lypd3	MII	MII	0	1	0.0	112.486
H-S	ENSG00000168175.15	ENSMUSG00000021840.17	MAPK1IP1L	Mapk1ip1l	MII	MII	0	0	7.9209	80.4571
H-S	ENSG00000114487.10	ENSMUSG00000022652.7	MORC1	Morc1	MII	MII	0	0	0.0	69.8663
H-S	ENSG00000176771.18	ENSMUSG00000049690.15	NCKAP5	Nckap5	MII	MII	0	1	2.6964	59.2932
H-S	ENSG00000089723.10	ENSMUSG00000021203.15	OTUB2	Otub2	MII	MII	0	1	0.0	127.8688
H-S	ENSG00000123360.12	ENSMUSG00000022489.6	PDE1B	Pde1b	MII	MII	0	0	0.0	91.0383
H-S	ENSG00000255072.2	ENSMUSG00000010607.8	PIGY	Pigyl	MII	MII	0	1	3.5935	219.2361
H-S	ENSG00000078795.17	ENSMUSG00000014503.15	PKD2L2	Pkd2l2	MII	MII	0	0	0.0	1526.8007
H-S	ENSG00000131188.12	ENSMUSG00000034686.8	PRR7	Prr7	MII	MII	1	0	1.7177	100.2347
H-S	ENSG00000179165.12	ENSMUSG00000045378.5	PXT1	Pxt1	MII	MII	0	0	0.0	103.5278
H-S	ENSG00000148908.15	ENSMUSG00000030844.11	RGS10	Rgs10	MII	MII	0	1	3.845	249.0392
H-S	ENSG00000158717.11	ENSMUSG00000014470.4	RNF166	Rnf166	MII	MII	1	0	3.6661	72.4111
H-S	ENSG00000215695.2	ENSMUSG00000040715.12	RSC1A1	Rsc1a1	MII	MII	1	0	1.3261	345.7462
H-S	ENSG00000171222.11	ENSMUSG00000046229.10	SCAND1	Scand1	MII	MII	1	1	7.1117	126.6465
H-S	ENSG00000115884.11	ENSMUSG00000020592.14	SDC1	Sdc1	MII	MII	0	0	0.0	186.2348
H-S	ENSG00000196260.5	ENSMUSG00000090509.2	SFTA2	Sfta2	MII	MII	0	1	0.0	51.5998
H-S	ENSG00000165181.17	ENSMUSG00000038598.9	SHOC1	Shoc1	MII	MII	0	1	3.1757	104.2458
H-S	ENSG00000145283.8	ENSMUSG00000029321.1	SLC10A6	Slc10a6	MII	MII	0	0	0.0	55.1673
H-S	ENSG00000151475.6	ENSMUSG00000069041.8	SLC25A31	Slc25a31	MII	MII	0	0	0.0	56.6949
H-S	ENSG00000174502.19	ENSMUSG00000042268.10	SLC26A9	Slc26a9	MII	MII	0	1	0.0	73.2704
H-S	ENSG00000011083.9	ENSMUSG00000052026.8	SLC6A7	Slc6a7	MII	MII	0	1	0.0	52.7401
H-S	ENSG00000170545.17	ENSMUSG00000053559.13	SMAGP	Smagp	MII	MII	0	1	2.0447	553.2872
H-S	ENSG00000184402.15	ENSMUSG00000039086.9	SS18L1	Ss18l1	MII	MII	0	0	4.0541	97.7008
H-S	ENSG00000187054.16	ENSMUSG00000072845.3	TMPRSS11A	Tmprss11a	MII	MII	0	1	0.0	82.4528
H-S	ENSG00000173626.10	ENSMUSG00000071340.2	TRAPPC3L	Trappc3l	MII	MII	0	1	0.0	153.214
H-S	ENSG00000175513.9	ENSMUSG00000039330.5	TSGA10IP	Tsga10ip	MII	MII	0	0	0.0	72.3133
H-S	ENSG00000182463.16	ENSMUSG00000047907.11	TSHZ2	Tshz2	MII	MII	0	1	3.3849	57.2706
H-S	ENSG00000253352.10	ENSMUSG00000056579.18	TUG1	Tug1	MII	MII	1	1	8.8834	56.2317
H-S	ENSG00000168454.13	ENSMUSG00000050612.6	TXNDC2	Txndc2	MII	MII	0	1	0.0	226.8317
H-S	ENSG00000131864.11	ENSMUSG00000051527.11	USP29	Usp29	MII	MII	0	1	0.0	53.1207
H-S	ENSG00000132846.6	ENSMUSG00000041995.8	ZBED3	Zbed3	MII	MII	0	1	4.1068	8248.526
H-S	ENSG00000188177.14	ENSMUSG00000042851.17	ZC3H6	Zc3h6	MII	MII	1	1	8.9326	194.5895
H-S	ENSG00000204644.10	ENSMUSG00000036036.15	ZFP57	Zfp57	MII	MII	0	1	0.0	833.1936
H-S	ENSG00000197056.11	ENSMUSG00000043872.14	ZMYM1	Zmym1	MII	MII	0	1	5.5051	87.3154
H-S	ENSG00000181315.11	ENSMUSG00000046351.11	ZNF322	Zfp322a	MII	MII	1	1	5.8183	61.2337
H-S	ENSG00000188283.12	ENSMUSG00000099689.6	ZNF383	Zfp383	MII	MII	1	1	1.8531	104.9233
H-S	ENSG00000180035.13	ENSMUSG00000045598.10	ZNF48	Zfp553	MII	MII	0	1	0.0	78.0187
H-S	ENSG00000188295.15	ENSMUSG00000092260.7	ZNF669	Zfp963	MII	MII	1	1	5.277	50.7937
H-S	ENSG00000173875.14	ENSMUSG00000074194.4	ZNF791	Zfp791	MII	MII	0	1	2.3227	100.055
H-S	ENSG00000121075.11	ENSMUSG00000000094.12	TBX4	Tbx4	1C	1C	0	1	0.0	174.956
H-S	ENSG00000159556.10	ENSMUSG00000032318.12	ISL2	Isl2	1C	1C	0	1	0.7554	61.1401
H-S	ENSG00000132155.14	ENSMUSG00000000441.17	RAF1	Raf1	1C	1C	0	0	0.3402	318.1114
H-S	ENSG00000134138.20	ENSMUSG00000027210.20	MEIS2	Meis2	1C	1C	0	1	0.6935	718.8602
H-S	ENSG00000111481.10	ENSMUSG00000060992.9	COPZ1	Copz1	1C	1C	0	0	8.2369	325.3439
H-S	ENSG00000107831.14	ENSMUSG00000025219.13	FGF8	Fgf8	1C	1C	0	0	2.0971	198.3644
H-S	ENSG00000196361.10	ENSMUSG00000003410.8	ELAVL3	Elavl3	1C	1C	0	1	0.0	99.8241
H-S	ENSG00000188095.6	ENSMUSG00000030543.10	MESP2	Mesp2	1C	1C	0	1	1.8879	156.2165
H-S	ENSG00000089250.20	ENSMUSG00000029361.18	NOS1	Nos1	1C	1C	0	1	0.0	82.0216
H-S	ENSG00000171872.5	ENSMUSG00000048626.5	KLF17	Klf17	1C	1C	0	1	1.8032	678.3302
H-S	ENSG00000162188.6	ENSMUSG00000071658.5	GNG3	Gng3	1C	1C	0	0	0.0	114.1531
H-S	ENSG00000269058.6	ENSMUSG00000019732.14	CALR3	Calr3	1C	1C	0	0	1.0477	51.7719
H-S	ENSG00000132170.24	ENSMUSG00000000440.12	PPARG	Pparg	1C	1C	0	0	0.3204	75.12
H-S	ENSG00000180176.15	ENSMUSG00000000214.11	TH	Th	1C	1C	0	0	1.7759	82.7917
H-S	ENSG00000214513.4	ENSMUSG00000068302.8	NOTO	Noto	1C	1C	0	1	0.0	108.1949
H-S	ENSG00000168505.7	ENSMUSG00000034486.8	GBX2	Gbx2	1C	1C	0	1	2.242	302.3018
H-S	ENSG00000142182.9	ENSMUSG00000000730.13	DNMT3L	Dnmt3l	1C	1C	0	0	0.0	187.0813
H-S	ENSG00000111716.14	ENSMUSG00000030246.11	LDHB	Ldhb	1C	1C	0	1	0.0	1905.3682
H-S	ENSG00000104964.15	ENSMUSG00000054452.10	TLE5	Tle5	1C	1C	0	1	0.0	72.9777
H-S	ENSG00000141510.18	ENSMUSG00000059552.13	TP53	Trp53	1C	1C	0	0	9.3721	55.8882
H-S	ENSG00000274529.6	ENSMUSG00000001103.7	SEBOX	Sebox	1C	1C	0	0	0.3429	271.8594
H-S	ENSG00000018699.13	ENSMUSG00000024078.7	TTC27	Ttc27	1C	1C	0	0	0.6288	96.7766
H-S	ENSG00000197763.20	ENSMUSG00000000811.13	TXNRD3	Txnrd3	1C	1C	0	0	0.0	108.63
H-S	ENSG00000147437.10	ENSMUSG00000015812.8	GNRH1	Gnrh1	1C	1C	0	1	0.0	456.294
H-S	ENSG00000139174.12	ENSMUSG00000036158.12	PRICKLE1	Prickle1	1C	1C	0	1	2.6608	303.9298
H-S	ENSG00000092969.12	ENSMUSG00000039239.14	TGFB2	Tgfb2	1C	1C	0	1	0.0	602.2373
H-S	ENSG00000119699.8	ENSMUSG00000021253.7	TGFB3	Tgfb3	1C	1C	0	1	0.3518	50.8226
H-S	ENSG00000146648.20	ENSMUSG00000020122.16	EGFR	Egfr	1C	1C	0	1	0.0	93.201
H-S	ENSG00000211899.10	ENSMUSG00000076617.9	IGHM	Ighm	1C	1C	0	1	0.0	66.5245
H-S	ENSG00000087245.13	ENSMUSG00000031740.8	MMP2	Mmp2	1C	1C	0	0	0.0	124.3743
H-S	ENSG00000138378.19	ENSMUSG00000062939.11	STAT4	Stat4	1C	1C	0	0	0.0	86.2028
H-S	ENSG00000112081.17	ENSMUSG00000071172.13	SRSF3	Srsf3	1C	1C	0	0	9.0539	56.4083
H-S	ENSG00000165140.12	ENSMUSG00000069805.10	FBP1	Fbp1	1C	1C	0	0	0.0	97.0754
H-S	ENSG00000196230.14	ENSMUSG00000001525.10	TUBB	Tubb5	1C	1C	0	0	0.7385	100.7052
H-S	ENSG00000005513.10	ENSMUSG00000024176.10	SOX8	Sox8	1C	1C	0	1	0.3127	112.8905
H-S	ENSG00000105643.11	ENSMUSG00000002910.11	ARRDC2	Arrdc2	1C	1C	0	1	2.5436	116.0304
H-S	ENSG00000176928.7	ENSMUSG00000091387.2	GCNT4	Gcnt4	1C	1C	0	1	0.0	79.3087
H-S	ENSG00000148175.13	ENSMUSG00000026880.11	STOM	Stom	1C	1C	0	1	8.9397	314.8854
H-S	ENSG00000153071.15	ENSMUSG00000022150.16	DAB2	Dab2	1C	1C	0	1	0.0	204.6282
H-S	ENSG00000023445.16	ENSMUSG00000032000.17	BIRC3	Birc3	1C	1C	0	1	0.4829	925.7789
H-S	ENSG00000076604.16	ENSMUSG00000017386.10	TRAF4	Traf4	1C	1C	0	1	8.4503	140.7433
H-S	ENSG00000117601.15	ENSMUSG00000026715.12	SERPINC1	Serpinc1	1C	1C	0	0	0.0	135.709
H-S	ENSG00000143320.9	ENSMUSG00000004885.5	CRABP2	Crabp2	1C	1C	0	0	0.0	278.904
H-S	ENSG00000003402.21	ENSMUSG00000026031.15	CFLAR	Cflar	1C	1C	0	0	5.4895	67.0008
H-S	ENSG00000119715.15	ENSMUSG00000021255.17	ESRRB	Esrrb	1C	1C	0	0	3.0482	74.4552
H-S	ENSG00000170624.14	ENSMUSG00000020354.15	SGCD	Sgcd	1C	1C	0	0	7.4874	52.2995
H-S	ENSG00000130024.15	ENSMUSG00000023883.13	PHF10	Phf10	1C	1C	0	0	2.9124	78.4152
H-S	ENSG00000142731.11	ENSMUSG00000025758.10	PLK4	Plk4	1C	1C	0	1	4.7677	198.1026
H-S	ENSG00000173852.16	ENSMUSG00000043067.15	DPY19L1	Dpy19l1	1C	1C	0	1	1.2211	61.7379
H-S	ENSG00000111275.13	ENSMUSG00000029455.14	ALDH2	Aldh2	1C	1C	0	0	3.5386	105.7378
H-S	ENSG00000154438.8	ENSMUSG00000010796.11	ASZ1	Asz1	1C	1C	0	1	1.7751	154.6363
H-S	ENSG00000265972.6	ENSMUSG00000038393.14	TXNIP	Txnip	1C	1C	0	0	2.9082	878.1015
H-S	ENSG00000110315.7	ENSMUSG00000030788.16	RNF141	Rnf141	1C	1C	0	0	0.1318	172.4427
H-S	ENSG00000092841.19	ENSMUSG00000090841.2	MYL6	Myl6	1C	1C	1	0	9.0693	57.7196
H-S	ENSG00000168288.13	ENSMUSG00000026766.16	MMADHC	Mmadhc	1C	1C	0	0	5.9205	156.6813
H-S	ENSG00000138136.7	ENSMUSG00000025216.9	LBX1	Lbx1	1C	1C	0	1	1.6233	81.3846
H-S	ENSG00000106571.15	ENSMUSG00000021318.15	GLI3	Gli3	1C	1C	0	1	0.0	114.0238
H-S	ENSG00000030304.15	ENSMUSG00000057280.15	MUSK	Musk	1C	1C	0	1	0.0	78.1887
H-S	ENSG00000034510.6	ENSMUSG00000079523.8	TMSB10	Tmsb10	1C	1C	0	1	0.0	166.1118
H-S	ENSG00000187513.9	ENSMUSG00000050234.7	GJA4	Gja4	1C	1C	0	1	0.0	211.1551
H-S	ENSG00000171136.7	ENSMUSG00000045232.4	RLN3	Rln3	1C	1C	0	0	0.0	91.5183
H-S	ENSG00000161860.8	ENSMUSG00000003824.12	SYCE2	Syce2	1C	1C	0	1	1.2104	808.5595
H-S	ENSG00000103647.13	ENSMUSG00000041729.15	CORO2B	Coro2b	1C	1C	0	0	1.3545	196.4006
H-S	ENSG00000113657.13	ENSMUSG00000024501.20	DPYSL3	Dpysl3	1C	1C	0	1	0.0723	98.5383
H-S	ENSG00000169750.9	ENSMUSG00000018012.11	RAC3	Rac3	1C	1C	0	0	8.2489	58.0336
H-S	ENSG00000057704.13	ENSMUSG00000020023.18	TMCC3	Tmcc3	1C	1C	0	1	1.3988	562.8714
H-S	ENSG00000112394.18	ENSMUSG00000019838.11	SLC16A10	Slc16a10	1C	1C	0	0	6.1389	62.7634
H-S	ENSG00000134326.12	ENSMUSG00000020638.8	CMPK2	Cmpk2	1C	1C	0	1	0.3736	54.388
H-S	ENSG00000243646.10	ENSMUSG00000022969.13	IL10RB	Il10rb	1C	1C	0	0	1.4687	55.4759
H-S	ENSG00000178104.19	ENSMUSG00000038170.15	PDE4DIP	Pde4dip	1C	1C	0	1	9.3123	59.7644
H-S	ENSG00000118507.18	ENSMUSG00000039166.16	AKAP7	Akap7	1C	1C	0	1	5.8859	287.8849
H-S	ENSG00000128039.13	ENSMUSG00000029233.15	SRD5A3	Srd5a3	1C	1C	0	0	2.8163	122.9279
H-S	ENSG00000211675.2	ENSMUSG00000105547.1	IGLC1	Iglc3	1C	1C	0	1	0.0	86.2072
H-S	ENSG00000230124.8	ENSMUSG00000033701.13	ACBD6	Acbd6	1C	1C	1	0	2.9903	59.8518
H-S	ENSG00000111961.19	ENSMUSG00000015305.6	SASH1	Sash1	1C	1C	0	1	9.1462	87.4547
H-S	ENSG00000152315.5	ENSMUSG00000045404.16	KCNK13	Kcnk13	1C	1C	1	1	2.9403	58.3772
H-S	ENSG00000174099.12	ENSMUSG00000051236.13	MSRB3	Msrb3	1C	1C	0	0	0.0904	97.1504
H-S	ENSG00000146352.13	ENSMUSG00000019785.14	CLVS2	Clvs2	1C	1C	0	1	0.0	101.713
H-S	ENSG00000164082.15	ENSMUSG00000023192.12	GRM2	Grm2	1C	1C	0	0	0.1434	96.57
H-S	ENSG00000174606.14	ENSMUSG00000026634.16	ANGEL2	Angel2	1C	1C	0	0	8.2391	221.9609
H-S	ENSG00000151233.11	ENSMUSG00000036197.16	GXYLT1	Gxylt1	1C	1C	0	1	2.0052	64.4173
H-S	ENSG00000112796.10	ENSMUSG00000023960.13	ENPP5	Enpp5	1C	1C	0	0	1.0508	65.578
H-S	ENSG00000112116.10	ENSMUSG00000041872.9	IL17F	Il17f	1C	1C	0	0	0.0	106.0083
H-S	ENSG00000146910.14	ENSMUSG00000044681.19	CNPY1	Cnpy1	1C	1C	0	0	0.0	51.0602
H-S	ENSG00000166997.8	ENSMUSG00000036968.15	CNPY4	Cnpy4	1C	1C	0	1	2.1539	324.9787
H-S	ENSG00000161849.3	ENSMUSG00000044294.8	KRT84	Krt84	1C	1C	0	0	0.0	50.056
H-S	ENSG00000073910.23	ENSMUSG00000056602.12	FRY	Fry	1C	1C	0	1	0.2199	125.8626
H-S	ENSG00000106236.4	ENSMUSG00000059991.7	NPTX2	Nptx2	1C	1C	0	0	4.7529	99.2645
H-S	ENSG00000170684.10	ENSMUSG00000011267.8	ZNF296	Zfp296	1C	1C	0	0	5.3187	371.4647
H-S	ENSG00000179387.10	ENSMUSG00000035151.12	ELMOD2	Elmod2	1C	1C	0	0	1.3989	404.5441
H-S	ENSG00000185313.9	ENSMUSG00000034533.10	SCN10A	Scn10a	1C	1C	0	1	0.0	76.2413
H-S	ENSG00000116641.18	ENSMUSG00000028556.15	DOCK7	Dock7	1C	1C	0	1	4.3022	198.9793
H-S	ENSG00000182568.17	ENSMUSG00000023927.15	SATB1	Satb1	1C	1C	0	1	8.817	139.541
H-S	ENSG00000144182.17	ENSMUSG00000037216.5	LIPT1	Lipt1	1C	1C	0	1	7.7949	228.7235
H-S	ENSG00000008311.16	ENSMUSG00000029695.13	AASS	Aass	1C	1C	0	0	8.6704	96.4871
H-S	ENSG00000139324.12	ENSMUSG00000036676.14	TMTC3	Tmtc3	1C	1C	0	1	9.359	63.0367
H-S	ENSG00000172361.6	ENSMUSG00000035394.11	CFAP53	Cfap53	1C	1C	0	1	5.7202	70.8357
H-S	ENSG00000128165.9	ENSMUSG00000054136.6	ADM2	Adm2	1C	1C	0	1	1.5018	212.2998
H-S	ENSG00000156113.24	ENSMUSG00000063142.15	KCNMA1	Kcnma1	1C	1C	0	1	0.1779	96.205
H-S	ENSG00000079432.9	ENSMUSG00000005442.13	CIC	Cic	1C	1C	0	0	1.355	142.5532
H-S	ENSG00000107957.17	ENSMUSG00000053617.12	SH3PXD2A	Sh3pxd2a	1C	1C	0	1	0.8976	69.6341
H-S	ENSG00000211445.13	ENSMUSG00000018339.11	GPX3	Gpx3	1C	1C	0	0	0.0	106.1132
H-S	ENSG00000166228.9	ENSMUSG00000020098.7	PCBD1	Pcbd1	1C	1C	0	0	7.6897	95.0528
H-S	ENSG00000154556.18	ENSMUSG00000031626.18	SORBS2	Sorbs2	1C	1C	0	1	9.2593	246.4173
H-S	ENSG00000129596.5	ENSMUSG00000033022.8	CDO1	Cdo1	1C	1C	0	0	0.0	301.7478
H-S	ENSG00000180304.14	ENSMUSG00000040652.16	OAZ2	Oaz2	1C	1C	0	1	1.9782	73.8077
H-S	ENSG00000060140.9	ENSMUSG00000032899.14	STYK1	Styk1	1C	1C	0	0	4.577	83.0922
H-S	ENSG00000139154.16	ENSMUSG00000030232.18	AEBP2	Aebp2	1C	1C	0	1	6.3218	83.3201
H-S	ENSG00000169213.7	ENSMUSG00000003411.10	RAB3B	Rab3b	1C	1C	0	1	0.0	112.7159
H-S	ENSG00000134759.14	ENSMUSG00000024271.8	ELP2	Elp2	1C	1C	0	0	4.3722	185.2318
H-S	ENSG00000173762.8	ENSMUSG00000025163.6	CD7	Cd7	1C	1C	0	0	0.0	235.6311
H-S	ENSG00000090512.12	ENSMUSG00000022871.13	FETUB	Fetub	1C	1C	0	0	0.0	192.5764
H-S	ENSG00000123104.12	ENSMUSG00000030287.15	ITPR2	Itpr2	1C	1C	0	1	0.0	148.9192
H-S	ENSG00000206560.12	ENSMUSG00000014496.8	ANKRD28	Ankrd28	1C	1C	1	1	9.5326	63.005
H-S	ENSG00000158125.10	ENSMUSG00000024066.9	XDH	Xdh	1C	1C	0	1	0.2942	56.8017
H-S	ENSG00000143409.17	ENSMUSG00000038712.16	MINDY1	Mindy1	1C	1C	0	1	0.491	280.2965
H-S	ENSG00000143390.18	ENSMUSG00000005774.12	RFX5	Rfx5	1C	1C	0	1	0.0	63.7387
H-S	ENSG00000137275.16	ENSMUSG00000021408.15	RIPK1	Ripk1	1C	1C	0	0	1.277	61.2541
H-S	ENSG00000181744.9	ENSMUSG00000045414.7	DIPK2A	Dipk2a	1C	1C	0	1	0.7951	129.8458
H-S	ENSG00000165417.12	ENSMUSG00000020962.14	GTF2A1	Gtf2a1	1C	1C	0	1	5.6507	248.8444
H-S	ENSG00000131016.17	ENSMUSG00000038587.9	AKAP12	Akap12	1C	1C	0	1	0.0	286.8261
H-S	ENSG00000134202.12	ENSMUSG00000004032.10	GSTM3	Gstm5	1C	1C	0	1	8.2456	169.2192
H-S	ENSG00000169018.6	ENSMUSG00000032244.9	FEM1B	Fem1b	1C	1C	0	1	9.9009	92.7792
H-S	ENSG00000150779.12	ENSMUSG00000039016.5	TIMM8B	Timm8b	1C	1C	0	1	4.083	305.7608
H-S	ENSG00000145782.13	ENSMUSG00000032905.5	ATG12	Atg12	1C	1C	0	0	7.38	106.325
H-S	ENSG00000101439.9	ENSMUSG00000027447.6	CST3	Cst3	1C	1C	0	0	0.0	68.8334
H-S	ENSG00000113494.17	ENSMUSG00000005268.20	PRLR	Prlr	1C	1C	0	1	6.6295	71.8948
H-S	ENSG00000134352.20	ENSMUSG00000021756.12	IL6ST	Il6st	1C	1C	0	0	4.0539	74.1462
H-S	ENSG00000100403.12	ENSMUSG00000022390.11	ZC3H7B	Zc3h7b	1C	1C	0	0	6.1787	53.7241
H-S	ENSG00000163297.18	ENSMUSG00000029338.13	ANTXR2	Antxr2	1C	1C	1	1	5.479	72.3633
H-S	ENSG00000125247.16	ENSMUSG00000041594.18	TMTC4	Tmtc4	1C	1C	0	1	6.3418	59.7137
H-S	ENSG00000181555.22	ENSMUSG00000044791.16	SETD2	Setd2	1C	1C	0	1	6.3777	172.1047
H-S	ENSG00000240972.2	ENSMUSG00000033307.7	MIF	Mif	1C	1C	0	0	9.7919	52.3802
H-S	ENSG00000061455.11	ENSMUSG00000069378.14	PRDM6	Prdm6	1C	1C	0	1	0.0	77.2047
H-S	ENSG00000170677.6	ENSMUSG00000056153.15	SOCS6	Socs6	1C	1C	0	1	1.7963	120.8872
H-S	ENSG00000146166.17	ENSMUSG00000050217.13	LGSN	Lgsn	1C	1C	0	0	0.0	50.7065
H-S	ENSG00000107159.14	ENSMUSG00000028463.14	CA9	Car9	1C	1C	0	0	0.0856	88.1744
H-S	ENSG00000117245.13	ENSMUSG00000028758.12	KIF17	Kif17	1C	1C	0	1	4.5561	144.0754
H-S	ENSG00000100731.16	ENSMUSG00000021140.9	PCNX1	Pcnx	1C	1C	1	1	9.1607	97.0066
H-S	ENSG00000164056.11	ENSMUSG00000037211.12	SPRY1	Spry1	1C	1C	0	1	1.7672	51.1519
H-S	ENSG00000136448.13	ENSMUSG00000020936.8	NMT1	Nmt1	1C	1C	0	1	9.0054	82.1571
H-S	ENSG00000133703.14	ENSMUSG00000030265.14	KRAS	Kras	1C	1C	0	0	3.2568	92.6703
H-S	ENSG00000162946.23	ENSMUSG00000043051.17	DISC1	Disc1	1C	1C	0	1	2.8844	59.5559
H-S	ENSG00000184371.14	ENSMUSG00000014599.10	CSF1	Csf1	1C	1C	0	1	0.0	93.5027
H-S	ENSG00000089057.15	ENSMUSG00000027340.15	SLC23A2	Slc23a2	1C	1C	0	1	1.8129	144.9354
H-S	ENSG00000141293.16	ENSMUSG00000057058.16	SKAP1	Skap1	1C	1C	0	1	0.0	342.2636
H-S	ENSG00000147601.15	ENSMUSG00000025925.14	TERF1	Terf1	1C	1C	0	0	5.6505	213.7035
H-S	ENSG00000118508.5	ENSMUSG00000019832.5	RAB32	Rab32	1C	1C	0	1	4.7357	72.2968
H-S	ENSG00000153214.11	ENSMUSG00000014353.15	TMEM87B	Tmem87b	1C	1C	0	1	6.1075	59.8426
H-S	ENSG00000162614.19	ENSMUSG00000039103.12	NEXN	Nexn	1C	1C	0	1	0.0	443.5444
H-S	ENSG00000166888.12	ENSMUSG00000002147.18	STAT6	Stat6	1C	1C	0	1	0.0	62.9956
H-S	ENSG00000088538.13	ENSMUSG00000039716.12	DOCK3	Dock3	1C	1C	0	1	7.7293	94.9374
H-S	ENSG00000156738.18	ENSMUSG00000024673.9	MS4A1	Ms4a1	1C	1C	0	1	0.0	104.8397
H-S	ENSG00000171840.13	ENSMUSG00000041377.12	NINJ2	Ninj2	1C	1C	0	1	0.0	287.05
H-S	ENSG00000006704.11	ENSMUSG00000023079.14	GTF2IRD1	Gtf2ird1	1C	1C	0	0	5.0504	93.2776
H-S	ENSG00000134242.16	ENSMUSG00000027843.13	PTPN22	Ptpn22	1C	1C	0	1	0.0	76.7904
H-S	ENSG00000138606.20	ENSMUSG00000033256.14	SHF	Shf	1C	1C	0	1	0.612	67.8045
H-S	ENSG00000126524.11	ENSMUSG00000025337.10	SBDS	Sbds	1C	1C	0	0	3.3766	321.2799
H-S	ENSG00000206418.5	ENSMUSG00000023460.13	RAB12	Rab12	1C	1C	0	1	5.6591	83.0135
H-S	ENSG00000028277.22	ENSMUSG00000008496.19	POU2F2	Pou2f2	1C	1C	0	1	0.5304	89.0652
H-S	ENSG00000165471.7	ENSMUSG00000024863.6	MBL2	Mbl2	1C	1C	0	1	0.0	220.8001
H-S	ENSG00000107897.20	ENSMUSG00000026781.17	ACBD5	Acbd5	1C	1C	1	0	0.4015	128.1732
H-S	ENSG00000188687.17	ENSMUSG00000068323.12	SLC4A5	Slc4a5	1C	1C	0	0	5.849	73.7398
H-S	ENSG00000130592.17	ENSMUSG00000018819.10	LSP1	Lsp1	1C	1C	0	1	0.0	129.9449
H-S	ENSG00000188522.15	ENSMUSG00000042377.8	FAM83G	Fam83g	1C	1C	0	1	0.3554	75.5658
H-S	ENSG00000158457.6	ENSMUSG00000001763.14	TSPAN33	Tspan33	1C	1C	0	0	3.2029	85.2032
H-S	ENSG00000136379.12	ENSMUSG00000038459.10	ABHD17C	Abhd17c	1C	1C	0	0	2.1679	66.7794
H-S	ENSG00000169621.10	ENSMUSG00000030051.10	APLF	Aplf	1C	1C	0	0	7.2228	83.4453
H-S	ENSG00000145287.11	ENSMUSG00000029322.12	PLAC8	Plac8	1C	1C	0	0	0.0	316.9746
H-S	ENSG00000234465.11	ENSMUSG00000011632.7	PINLYP	Pinlyp	1C	1C	0	0	0.0	174.3841
H-S	ENSG00000152270.9	ENSMUSG00000030671.9	PDE3B	Pde3b	1C	1C	0	1	0.0	82.5345
H-S	ENSG00000080371.6	ENSMUSG00000020132.10	RAB21	Rab21	1C	1C	0	0	7.9476	156.1714
H-S	ENSG00000104447.13	ENSMUSG00000038679.16	TRPS1	Trps1	1C	1C	0	1	0.38	148.8114
H-S	ENSG00000101460.13	ENSMUSG00000027602.9	MAP1LC3A	Map1lc3a	1C	1C	0	0	1.0771	86.515
H-S	ENSG00000166902.5	ENSMUSG00000024683.6	MRPL16	Mrpl16	1C	1C	0	0	7.6075	87.2569
H-S	ENSG00000170802.17	ENSMUSG00000034998.18	FOXN2	Foxn2	1C	1C	0	1	4.2678	214.1293
H-S	ENSG00000100105.18	ENSMUSG00000020453.17	PATZ1	Patz1	1C	1C	1	1	9.5482	94.397
H-S	ENSG00000186732.14	ENSMUSG00000041708.12	MPPED1	Mpped1	1C	1C	0	1	0.0	51.2953
H-S	ENSG00000112562.20	ENSMUSG00000023886.10	SMOC2	Smoc2	1C	1C	0	0	1.9494	63.0359
H-S	ENSG00000108175.19	ENSMUSG00000007817.15	ZMIZ1	Zmiz1	1C	1C	0	0	0.0	67.1801
H-S	ENSG00000175664.10	ENSMUSG00000029660.10	TEX26	Tex26	1C	1C	0	1	0.0	98.9117
H-S	ENSG00000149115.14	ENSMUSG00000033955.13	TNKS1BP1	Tnks1bp1	1C	1C	0	1	2.7128	118.505
H-S	ENSG00000136295.15	ENSMUSG00000036565.7	TTYH3	Ttyh3	1C	1C	0	0	2.0415	73.1754
H-S	ENSG00000198624.13	ENSMUSG00000049588.13	CCDC69	Ccdc69	1C	1C	1	1	6.5099	827.6999
H-S	ENSG00000120549.18	ENSMUSG00000036617.17	KIAA1217	Etl4	1C	1C	0	1	0.1232	64.4647
H-S	ENSG00000241945.8	ENSMUSG00000032834.11	PWP2	Pwp2	1C	1C	0	1	7.172	63.7948
H-S	ENSG00000119844.16	ENSMUSG00000049659.15	AFTPH	Aftph	1C	1C	0	0	2.2372	75.5481
H-S	ENSG00000168002.12	ENSMUSG00000071662.4	POLR2G	Polr2g	1C	1C	0	0	9.8361	87.6538
H-S	ENSG00000084652.16	ENSMUSG00000053841.15	TXLNA	Txlna	1C	1C	0	1	2.1655	58.1237
H-S	ENSG00000060749.16	ENSMUSG00000074994.5	QSER1	Qser1	1C	1C	0	1	7.422	155.8678
H-S	ENSG00000129353.15	ENSMUSG00000057193.8	SLC44A2	Slc44a2	1C	1C	0	0	7.4991	92.0452
H-S	ENSG00000103811.18	ENSMUSG00000032359.14	CTSH	Ctsh	1C	1C	0	1	6.651	137.2276
H-S	ENSG00000134987.13	ENSMUSG00000038299.16	WDR36	Wdr36	1C	1C	0	0	5.865	108.5133
H-S	ENSG00000067533.6	ENSMUSG00000001305.5	RRP15	Rrp15	1C	1C	0	1	4.151	52.6556
H-S	ENSG00000110934.13	ENSMUSG00000098112.8	BIN2	Bin2	1C	1C	0	1	0.0	187.9369
H-S	ENSG00000173068.18	ENSMUSG00000028487.18	BNC2	Bnc2	1C	1C	0	1	3.5667	81.3034
H-S	ENSG00000005700.15	ENSMUSG00000035941.15	IBTK	Ibtk	1C	1C	0	1	0.9746	459.072
H-S	ENSG00000130254.12	ENSMUSG00000042625.16	SAFB2	Safb2	1C	1C	0	0	9.6249	104.4033
H-S	ENSG00000122862.5	ENSMUSG00000020077.14	SRGN	Srgn	1C	1C	0	0	0.0	241.5229
H-S	ENSG00000173467.9	ENSMUSG00000036231.5	AGR3	Agr3	1C	1C	0	1	0.0	104.9504
H-S	ENSG00000127914.19	ENSMUSG00000040407.18	AKAP9	Akap9	1C	1C	1	1	8.7145	70.4856
H-S	ENSG00000116761.12	ENSMUSG00000028179.12	CTH	Cth	1C	1C	0	0	4.6204	51.1722
H-S	ENSG00000198513.14	ENSMUSG00000021066.9	ATL1	Atl1	1C	1C	0	0	0.352	104.6628
H-S	ENSG00000080839.12	ENSMUSG00000027641.13	RBL1	Rbl1	1C	1C	0	1	5.9473	71.0395
H-S	ENSG00000150347.17	ENSMUSG00000019947.10	ARID5B	Arid5b	1C	1C	0	1	1.0154	271.233
H-S	ENSG00000127922.10	ENSMUSG00000042541.10	SEM1	Sem1	1C	1C	0	0	4.9326	51.098
H-S	ENSG00000125246.16	ENSMUSG00000025545.10	CLYBL	Clybl	1C	1C	0	1	4.1191	103.5087
H-S	ENSG00000133740.11	ENSMUSG00000027552.14	E2F5	E2f5	1C	1C	0	0	5.6144	907.9097
H-S	ENSG00000035115.22	ENSMUSG00000020669.15	SH3YL1	Sh3yl1	1C	1C	0	0	7.4375	58.2066
H-S	ENSG00000180992.7	ENSMUSG00000023939.7	MRPL14	Mrpl14	1C	1C	1	0	8.6973	55.8657
H-S	ENSG00000204138.13	ENSMUSG00000066043.13	PHACTR4	Phactr4	1C	1C	0	1	7.8329	81.8083
H-S	ENSG00000109680.11	ENSMUSG00000039178.9	TBC1D19	Tbc1d19	1C	1C	0	0	0.0	93.1603
H-S	ENSG00000115946.8	ENSMUSG00000020116.7	PNO1	Pno1	1C	1C	0	1	7.1239	112.2481
H-S	ENSG00000116819.9	ENSMUSG00000042477.7	TFAP2E	Tfap2e	1C	1C	0	1	4.4225	446.0897
H-S	ENSG00000153048.11	ENSMUSG00000008393.9	CARHSP1	Carhsp1	1C	1C	1	0	7.7643	140.2328
H-S	ENSG00000160471.13	ENSMUSG00000051811.14	COX6B2	Cox6b2	1C	1C	0	0	0.4512	87.7927
H-S	ENSG00000204219.11	ENSMUSG00000001604.14	TCEA3	Tcea3	1C	1C	0	0	0.5288	219.9938
H-S	ENSG00000117054.15	ENSMUSG00000062908.12	ACADM	Acadm	1C	1C	0	0	5.5816	52.6013
H-S	ENSG00000136156.15	ENSMUSG00000022108.8	ITM2B	Itm2b	1C	1C	0	0	7.2163	107.6704
H-S	ENSG00000187736.13	ENSMUSG00000026162.7	NHEJ1	Nhej1	1C	1C	0	0	4.4475	76.3306
H-S	ENSG00000170502.13	ENSMUSG00000029310.13	NUDT9	Nudt9	1C	1C	0	0	3.8634	58.4575
H-S	ENSG00000164180.14	ENSMUSG00000035762.11	TMEM161B	Tmem161b	1C	1C	0	0	3.8635	56.4018
H-S	ENSG00000161547.17	ENSMUSG00000034120.18	SRSF2	Srsf2	1C	1C	0	0	8.4924	180.0773
H-S	ENSG00000180917.18	ENSMUSG00000046441.5	CMTR2	Cmtr2	1C	1C	0	1	4.8659	60.0314
H-S	ENSG00000139173.10	ENSMUSG00000063296.5	TMEM117	Tmem117	1C	1C	0	0	0.154	60.9068
H-S	ENSG00000134186.12	ENSMUSG00000027881.14	PRPF38B	Prpf38b	1C	1C	1	1	7.7026	136.3177
H-S	ENSG00000145779.8	ENSMUSG00000062210.13	TNFAIP8	Tnfaip8	1C	1C	1	1	6.6448	338.1186
H-S	ENSG00000121064.13	ENSMUSG00000000278.10	SCPEP1	Scpep1	1C	1C	0	1	0.0	99.2291
H-S	ENSG00000115446.12	ENSMUSG00000026111.15	UNC50	Unc50	1C	1C	0	0	8.5179	216.2531
H-S	ENSG00000122692.9	ENSMUSG00000028409.11	SMU1	Smu1	1C	1C	0	0	9.2045	343.9049
H-S	ENSG00000137960.6	ENSMUSG00000039131.15	GIPC2	Gipc2	1C	1C	1	1	6.5883	68.3653
H-S	ENSG00000148297.16	ENSMUSG00000015776.12	MED22	Med22	1C	1C	0	0	7.5233	148.6423
H-S	ENSG00000147535.17	ENSMUSG00000031570.17	PLPP5	Plpp5	1C	1C	0	0	2.5732	76.0956
H-S	ENSG00000108590.11	ENSMUSG00000020801.8	MED31	Med31	1C	1C	0	0	0.0	90.0361
H-S	ENSG00000181029.9	ENSMUSG00000040236.4	TRAPPC5	Trappc5	1C	1C	0	1	3.2315	77.2853
H-S	ENSG00000204370.13	ENSMUSG00000000171.5	SDHD	Sdhd	1C	1C	0	0	0.5291	169.2976
H-S	ENSG00000091844.8	ENSMUSG00000019775.17	RGS17	Rgs17	1C	1C	0	1	0.1266	263.8678
H-S	ENSG00000111358.14	ENSMUSG00000029387.10	GTF2H3	Gtf2h3	1C	1C	0	0	4.63	50.5072
H-S	ENSG00000180979.10	ENSMUSG00000027286.16	LRRC57	Lrrc57	1C	1C	0	0	4.6921	115.8812
H-S	ENSG00000072042.13	ENSMUSG00000066441.14	RDH11	Rdh11	1C	1C	0	1	0.9467	279.8119
H-S	ENSG00000178691.11	ENSMUSG00000017548.15	SUZ12	Suz12	1C	1C	0	1	2.1823	516.5002
H-S	ENSG00000113048.17	ENSMUSG00000041632.7	MRPS27	Mrps27	1C	1C	0	0	8.8713	68.7497
H-S	ENSG00000213853.10	ENSMUSG00000022505.9	EMP2	Emp2	1C	1C	0	1	0.8281	86.1433
H-S	ENSG00000068028.18	ENSMUSG00000010067.13	RASSF1	Rassf1	1C	1C	0	0	8.5392	78.944
H-S	ENSG00000165443.12	ENSMUSG00000037747.9	PHYHIPL	Phyhipl	1C	1C	0	1	5.3103	55.6822
H-S	ENSG00000175581.14	ENSMUSG00000030706.17	MRPL48	Mrpl48	1C	1C	0	0	2.9026	312.2746
H-S	ENSG00000048028.11	ENSMUSG00000032267.8	USP28	Usp28	1C	1C	0	0	5.0987	386.7125
H-S	ENSG00000164442.10	ENSMUSG00000039910.10	CITED2	Cited2	1C	1C	1	1	0.325	193.8959
H-S	ENSG00000174839.13	ENSMUSG00000040818.10	DENND6A	Dennd6a	1C	1C	0	1	9.5242	245.7462
H-S	ENSG00000162819.12	ENSMUSG00000046836.13	BROX	Brox	1C	1C	0	0	9.5158	161.0683
H-S	ENSG00000180998.12	ENSMUSG00000049092.11	GPR137C	Gpr137c	1C	1C	0	0	5.2125	138.0035
H-S	ENSG00000102547.19	ENSMUSG00000021981.10	CAB39L	Cab39l	1C	1C	0	1	2.4364	165.9164
H-S	ENSG00000139631.20	ENSMUSG00000023044.2	CSAD	Csad	1C	1C	0	1	0.4981	92.9767
H-S	ENSG00000087510.7	ENSMUSG00000028640.11	TFAP2C	Tfap2c	1C	1C	0	1	2.0549	81.5263
H-S	ENSG00000183696.14	ENSMUSG00000020407.13	UPP1	Upp1	1C	1C	0	0	5.5224	55.3195
H-S	ENSG00000167272.11	ENSMUSG00000060152.14	POP5	Pop5	1C	1C	0	0	6.7892	76.7361
H-S	ENSG00000129187.15	ENSMUSG00000031562.15	DCTD	Dctd	1C	1C	0	0	6.6502	74.163
H-S	ENSG00000136146.15	ENSMUSG00000022109.6	MED4	Med4	1C	1C	0	0	6.6448	178.7745
H-S	ENSG00000138303.18	ENSMUSG00000044475.14	ASCC1	Ascc1	1C	1C	0	0	2.5618	88.2996
H-S	ENSG00000183570.17	ENSMUSG00000001120.15	PCBP3	Pcbp3	1C	1C	0	0	7.048	116.415
H-S	ENSG00000065615.14	ENSMUSG00000032872.16	CYB5R4	Cyb5r4	1C	1C	0	0	1.4104	114.4124
H-S	ENSG00000100596.8	ENSMUSG00000021036.10	SPTLC2	Sptlc2	1C	1C	0	0	2.1945	96.1095
H-S	ENSG00000124370.11	ENSMUSG00000033429.10	MCEE	Mcee	1C	1C	0	0	2.4705	77.7244
H-S	ENSG00000166326.7	ENSMUSG00000027189.16	TRIM44	Trim44	1C	1C	0	1	6.8502	77.0076
H-S	ENSG00000122484.9	ENSMUSG00000033773.14	RPAP2	Rpap2	1C	1C	0	1	2.6229	295.07
H-S	ENSG00000100522.10	ENSMUSG00000037722.8	GNPNAT1	Gnpnat1	1C	1C	0	0	8.7228	75.3485
H-S	ENSG00000114021.12	ENSMUSG00000022751.9	NIT2	Nit2	1C	1C	0	0	8.383	60.1447
H-S	ENSG00000100253.13	ENSMUSG00000022613.8	MIOX	Miox	1C	1C	0	0	4.4796	311.4382
H-S	ENSG00000167216.19	ENSMUSG00000025420.13	KATNAL2	Katnal2	1C	1C	1	0	0.0	92.5867
H-S	ENSG00000104177.19	ENSMUSG00000027201.16	MYEF2	Myef2	1C	1C	0	1	8.83	152.517
H-S	ENSG00000139826.6	ENSMUSG00000040396.12	ABHD13	Abhd13	1C	1C	0	1	1.8329	106.5165
H-S	ENSG00000132394.11	ENSMUSG00000033216.9	EEFSEC	Eefsec	1C	1C	0	0	9.065	66.2414
H-S	ENSG00000140983.14	ENSMUSG00000025733.17	RHOT2	Rhot2	1C	1C	0	0	2.6388	54.5844
H-S	ENSG00000160050.16	ENSMUSG00000028795.15	CCDC28B	Ccdc28b	1C	1C	0	1	3.4631	69.6606
H-S	ENSG00000126070.20	ENSMUSG00000028842.15	AGO3	Ago3	1C	1C	0	1	2.625	65.4405
H-S	ENSG00000153560.12	ENSMUSG00000009741.15	UBP1	Ubp1	1C	1C	0	1	4.525	243.8657
H-S	ENSG00000161944.17	ENSMUSG00000040963.15	ASGR2	Asgr2	1C	1C	0	1	3.94	125.0069
H-S	ENSG00000162407.9	ENSMUSG00000028517.8	PLPP3	Plpp3	1C	1C	0	1	1.5469	62.7523
H-S	ENSG00000139433.11	ENSMUSG00000011884.13	GLTP	Gltp	1C	1C	0	0	5.3882	50.8715
H-S	ENSG00000101019.22	ENSMUSG00000005882.18	UQCC1	Uqcc1	1C	1C	0	0	6.4747	76.9875
H-S	ENSG00000163681.16	ENSMUSG00000021870.17	SLMAP	Slmap	1C	1C	0	1	2.1073	53.5909
H-S	ENSG00000155792.10	ENSMUSG00000022419.16	DEPTOR	Deptor	1C	1C	0	1	2.6643	121.5444
H-S	ENSG00000151151.6	ENSMUSG00000060733.13	IPMK	Ipmk	1C	1C	1	1	6.702	275.6852
H-S	ENSG00000102743.15	ENSMUSG00000031482.9	SLC25A15	Slc25a15	1C	1C	0	1	0.6442	174.9869
H-S	ENSG00000171954.13	ENSMUSG00000061126.5	CYP4F22	Cyp4f39	1C	1C	0	1	0.0	67.8575
H-S	ENSG00000161267.12	ENSMUSG00000046598.15	BDH1	Bdh1	1C	1C	0	0	9.97	58.8526
H-S	ENSG00000110344.10	ENSMUSG00000059890.16	UBE4A	Ube4a	1C	1C	0	0	3.0551	85.2797
H-S	ENSG00000162391.12	ENSMUSG00000034871.2	FAM151A	Fam151a	1C	1C	0	1	1.8631	61.7683
H-S	ENSG00000109189.13	ENSMUSG00000054814.14	USP46	Usp46	1C	1C	0	1	8.9624	471.9233
H-S	ENSG00000021852.13	ENSMUSG00000029656.13	C8B	C8b	1C	1C	0	0	0.0	99.2645
H-S	ENSG00000187033.9	ENSMUSG00000051860.13	SAMD7	Samd7	1C	1C	0	1	0.0	103.7079
H-S	ENSG00000099204.21	ENSMUSG00000025085.16	ABLIM1	Ablim1	1C	1C	0	1	8.8182	88.2203
H-S	ENSG00000166033.13	ENSMUSG00000006205.13	HTRA1	Htra1	1C	1C	0	1	0.0	57.6412
H-S	ENSG00000146151.14	ENSMUSG00000007908.14	HMGCLL1	Hmgcll1	1C	1C	0	0	9.0296	70.5255
H-S	ENSG00000164983.8	ENSMUSG00000062373.8	TMEM65	Tmem65	1C	1C	0	0	9.7211	60.9913
H-S	ENSG00000273777.6	ENSMUSG00000070777.5	CEACAM20	Ceacam20	1C	1C	0	0	0.0	112.0252
H-S	ENSG00000181234.10	ENSMUSG00000034324.16	TMEM132C	Tmem132c	1C	1C	0	1	2.9471	83.9198
H-S	ENSG00000164430.17	ENSMUSG00000032344.17	CGAS	Cgas	1C	1C	0	1	0.0	81.9492
H-S	ENSG00000161642.18	ENSMUSG00000000552.10	ZNF385A	Zfp385a	1C	1C	0	0	0.0	57.3413
H-S	ENSG00000184792.16	ENSMUSG00000020435.17	OSBP2	Osbp2	1C	1C	0	1	9.1264	63.1598
H-S	ENSG00000165061.15	ENSMUSG00000037492.16	ZMAT4	Zmat4	1C	1C	0	1	0.0	56.1384
H-S	ENSG00000135108.16	ENSMUSG00000032898.9	FBXO21	Fbxo21	1C	1C	0	0	8.3674	74.1197
H-S	ENSG00000138771.16	ENSMUSG00000029381.16	SHROOM3	Shroom3	1C	1C	1	1	3.3727	58.3923
H-S	ENSG00000118804.9	ENSMUSG00000047963.7	STBD1	Stbd1	1C	1C	0	0	0.0	177.3913
H-S	ENSG00000107036.12	ENSMUSG00000038658.15	RIC1	Ric1	1C	1C	0	1	5.447	125.2263
H-S	ENSG00000170903.12	ENSMUSG00000041124.11	MSANTD4	Msantd4	1C	1C	0	1	6.1961	70.5736
H-S	ENSG00000121940.17	ENSMUSG00000027884.16	CLCC1	Clcc1	1C	1C	0	1	7.4078	416.0168
H-S	ENSG00000161791.14	ENSMUSG00000023008.18	FMNL3	Fmnl3	1C	1C	0	1	5.5258	407.7991
H-S	ENSG00000123384.14	ENSMUSG00000040249.15	LRP1	Lrp1	1C	1C	1	0	3.2278	62.7519
H-S	ENSG00000114023.16	ENSMUSG00000003955.8	FAM162A	Fam162a	1C	1C	0	0	4.2472	313.6539
H-S	ENSG00000179715.13	ENSMUSG00000044250.8	PCED1B	Pced1b	1C	1C	0	0	0.0	63.0485
H-S	ENSG00000146247.14	ENSMUSG00000032253.13	PHIP	Phip	1C	1C	1	1	7.0882	69.3944
H-S	ENSG00000166295.9	ENSMUSG00000020107.10	ANAPC16	Anapc16	1C	1C	0	1	9.9047	171.1986
H-S	ENSG00000183762.13	ENSMUSG00000020393.16	KREMEN1	Kremen1	1C	1C	0	1	2.9224	58.6137
H-S	ENSG00000188783.6	ENSMUSG00000041577.5	PRELP	Prelp	1C	1C	0	0	0.2466	50.8499
H-S	ENSG00000104368.19	ENSMUSG00000031538.6	PLAT	Plat	1C	1C	0	1	0.4352	344.6054
H-S	ENSG00000162373.13	ENSMUSG00000028545.13	BEND5	Bend5	1C	1C	0	0	0.0	52.927
H-S	ENSG00000130590.14	ENSMUSG00000038605.11	SAMD10	Samd10	1C	1C	0	0	6.0289	71.3168
H-S	ENSG00000185344.15	ENSMUSG00000038023.12	ATP6V0A2	Atp6v0a2	1C	1C	0	0	7.8296	92.7669
H-S	ENSG00000133121.21	ENSMUSG00000016128.14	STARD13	Stard13	1C	1C	0	1	0.0	210.8087
H-S	ENSG00000084734.9	ENSMUSG00000059434.9	GCKR	Gckr	1C	1C	0	0	1.3031	52.4174
H-S	ENSG00000143178.13	ENSMUSG00000026572.11	TBX19	Tbx19	1C	1C	0	0	0.0	64.502
H-S	ENSG00000174950.11	ENSMUSG00000028865.14	CD164L2	Cd164l2	1C	1C	0	0	0.0	414.2826
H-S	ENSG00000095564.15	ENSMUSG00000040565.8	BTAF1	Btaf1	1C	1C	0	0	6.2024	64.2906
H-S	ENSG00000137871.21	ENSMUSG00000038535.17	ZNF280D	Zfp280d	1C	1C	0	1	8.6894	159.4268
H-S	ENSG00000205060.11	ENSMUSG00000018999.14	SLC35B4	Slc35b4	1C	1C	0	1	7.8374	77.3834
H-S	ENSG00000188425.4	ENSMUSG00000051965.8	NANOS2	Nanos2	1C	1C	0	1	0.0	76.7807
H-S	ENSG00000114771.14	ENSMUSG00000027761.4	AADAC	Aadac	1C	1C	0	0	0.0	59.0533
H-S	ENSG00000125861.16	ENSMUSG00000027316.15	GFRA4	Gfra4	1C	1C	0	0	0.0	68.2148
H-S	ENSG00000152749.8	ENSMUSG00000022131.3	GPR180	Gpr180	1C	1C	0	1	3.7872	87.4025
H-S	ENSG00000203780.12	ENSMUSG00000053111.13	FANK1	Fank1	1C	1C	0	0	8.2671	52.6118
H-S	ENSG00000138660.12	ENSMUSG00000074238.6	AP1AR	Ap1ar	1C	1C	0	1	3.4599	98.6368
H-S	ENSG00000250317.9	ENSMUSG00000061461.11	SMIM20	Smim20	1C	1C	0	0	7.8277	73.1099
H-S	ENSG00000131711.15	ENSMUSG00000052727.6	MAP1B	Map1b	1C	1C	0	1	2.245	194.5935
H-S	ENSG00000042429.12	ENSMUSG00000031935.9	MED17	Med17	1C	1C	0	0	7.2591	234.8787
H-S	ENSG00000146530.15	ENSMUSG00000079679.3	VWDE	Vwde	1C	1C	0	0	0.0	53.5522
H-S	ENSG00000003989.18	ENSMUSG00000031596.15	SLC7A2	Slc7a2	1C	1C	0	0	9.4414	131.8077
H-S	ENSG00000189067.14	ENSMUSG00000022500.15	LITAF	Litaf	1C	1C	0	0	3.1033	97.5953
H-S	ENSG00000152700.14	ENSMUSG00000020386.5	SAR1B	Sar1b	1C	1C	0	0	0.8722	160.3273
H-S	ENSG00000167037.19	ENSMUSG00000042216.13	SGSM1	Sgsm1	1C	1C	0	0	0.3935	94.6458
H-S	ENSG00000016391.11	ENSMUSG00000015970.19	CHDH	Chdh	1C	1C	0	1	0.7329	105.553
H-S	ENSG00000165475.15	ENSMUSG00000021947.11	CRYL1	Cryl1	1C	1C	0	0	0.0	62.7814
H-S	ENSG00000105829.13	ENSMUSG00000032757.6	BET1	Bet1	1C	1C	0	0	4.257	86.2023
H-S	ENSG00000145087.13	ENSMUSG00000022829.14	STXBP5L	Stxbp5l	1C	1C	0	1	3.9463	52.1947
H-S	ENSG00000176014.13	ENSMUSG00000001473.7	TUBB6	Tubb6	1C	1C	0	1	3.1618	363.9592
H-S	ENSG00000057019.16	ENSMUSG00000035107.13	DCBLD2	Dcbld2	1C	1C	0	1	2.77	139.1515
H-S	ENSG00000162641.20	ENSMUSG00000049565.16	AKNAD1	Aknad1	1C	1C	0	1	0.5321	100.6899
H-S	ENSG00000100439.11	ENSMUSG00000040997.13	ABHD4	Abhd4	1C	1C	0	1	0.3262	157.6033
H-S	ENSG00000099377.14	ENSMUSG00000042289.11	HSD3B7	Hsd3b7	1C	1C	0	0	0.0	50.9479
H-S	ENSG00000120992.18	ENSMUSG00000025903.14	LYPLA1	Lypla1	1C	1C	0	0	6.6176	91.5042
H-S	ENSG00000135373.13	ENSMUSG00000012350.15	EHF	Ehf	1C	1C	0	1	0.0	435.5011
H-S	ENSG00000088451.11	ENSMUSG00000022130.10	TGDS	Tgds	1C	1C	0	0	0.0	234.8026
H-S	ENSG00000109686.19	ENSMUSG00000028082.14	SH3D19	Sh3d19	1C	1C	0	1	4.5475	80.8979
H-S	ENSG00000157557.13	ENSMUSG00000022895.16	ETS2	Ets2	1C	1C	0	1	8.7291	61.6297
H-S	ENSG00000065911.13	ENSMUSG00000005667.8	MTHFD2	Mthfd2	1C	1C	0	1	5.7313	264.163
H-S	ENSG00000167985.7	ENSMUSG00000024668.8	SDHAF2	Sdhaf2	1C	1C	0	1	4.7389	58.8787
H-S	ENSG00000156671.15	ENSMUSG00000021770.11	SAMD8	Samd8	1C	1C	0	0	4.09	62.3589
H-S	ENSG00000049883.15	ENSMUSG00000021650.7	PTCD2	Ptcd2	1C	1C	0	0	3.6195	101.4296
H-S	ENSG00000122779.18	ENSMUSG00000029833.17	TRIM24	Trim24	1C	1C	0	0	6.1678	418.1671
H-S	ENSG00000175305.18	ENSMUSG00000028212.16	CCNE2	Ccne2	1C	1C	0	1	3.8334	64.5426
H-S	ENSG00000142669.15	ENSMUSG00000028843.8	SH3BGRL3	Sh3bgrl3	1C	1C	0	0	1.521	251.1456
H-S	ENSG00000141579.7	ENSMUSG00000039238.6	ZNF750	Zfp750	1C	1C	0	1	0.0	275.6909
H-S	ENSG00000247596.10	ENSMUSG00000023277.13	TWF2	Twf2	1C	1C	0	0	0.1573	75.812
H-S	ENSG00000143891.17	ENSMUSG00000035473.10	GALM	Galm	1C	1C	0	1	1.2091	185.4586
H-S	ENSG00000074706.14	ENSMUSG00000064065.15	IPCEF1	Ipcef1	1C	1C	0	1	6.3979	227.8333
H-S	ENSG00000088756.13	ENSMUSG00000024043.13	ARHGAP28	Arhgap28	1C	1C	0	1	0.3599	157.9579
H-S	ENSG00000073060.17	ENSMUSG00000037936.15	SCARB1	Scarb1	1C	1C	0	0	3.3949	53.626
H-S	ENSG00000197586.13	ENSMUSG00000033068.16	ENTPD6	Entpd6	1C	1C	0	0	8.968	61.1821
H-S	ENSG00000114573.10	ENSMUSG00000052459.13	ATP6V1A	Atp6v1a	1C	1C	0	1	2.1429	50.0846
H-S	ENSG00000136237.19	ENSMUSG00000041992.9	RAPGEF5	Rapgef5	1C	1C	0	1	0.0	204.558
H-S	ENSG00000120129.6	ENSMUSG00000024190.7	DUSP1	Dusp1	1C	1C	0	1	0.0	104.4462
H-S	ENSG00000163743.14	ENSMUSG00000029397.15	RCHY1	Rchy1	1C	1C	0	1	8.4123	171.279
H-S	ENSG00000226926.7	ENSMUSG00000024227.14	PDZPH1P	Pdzph1	1C	1C	0	1	4.7218	60.203
H-S	ENSG00000117906.14	ENSMUSG00000032320.7	RCN2	Rcn2	1C	1C	0	0	6.3112	144.6411
H-S	ENSG00000132664.12	ENSMUSG00000027427.13	POLR3F	Polr3f	1C	1C	0	1	5.275	58.8941
H-S	ENSG00000134463.15	ENSMUSG00000039063.5	ECHDC3	Echdc3	1C	1C	0	0	8.2966	78.3504
H-S	ENSG00000112175.8	ENSMUSG00000032179.7	BMP5	Bmp5	1C	1C	0	1	0.0	120.2569
H-S	ENSG00000113638.14	ENSMUSG00000022151.16	TTC33	Ttc33	1C	1C	0	1	8.044	194.7181
H-S	ENSG00000119820.11	ENSMUSG00000024072.9	YIPF4	Yipf4	1C	1C	0	0	2.3799	195.0192
H-S	ENSG00000105982.17	ENSMUSG00000029130.12	RNF32	Rnf32	1C	1C	0	1	7.8592	66.386
H-S	ENSG00000164323.15	ENSMUSG00000031631.15	CFAP97	Cfap97	1C	1C	0	1	6.2432	242.196
H-S	ENSG00000165895.19	ENSMUSG00000050730.17	ARHGAP42	Arhgap42	1C	1C	0	0	4.9768	131.6352
H-S	ENSG00000010803.16	ENSMUSG00000000085.16	SCMH1	Scmh1	1C	1C	0	0	4.7263	97.9237
H-S	ENSG00000153982.11	ENSMUSG00000061666.6	GDPD1	Gdpd1	1C	1C	0	0	0.0	338.3913
H-S	ENSG00000187118.14	ENSMUSG00000039163.10	CMC1	Cmc1	1C	1C	0	1	2.6578	193.1282
H-S	ENSG00000133687.16	ENSMUSG00000030306.14	TMTC1	Tmtc1	1C	1C	0	1	5.0469	210.8039
H-S	ENSG00000164037.17	ENSMUSG00000050150.16	SLC9B1	Slc9b1	1C	1C	0	0	0.0	180.0149
H-S	ENSG00000074266.22	ENSMUSG00000030619.10	EED	Eed	1C	1C	0	1	0.6185	371.2731
H-S	ENSG00000196923.14	ENSMUSG00000021493.15	PDLIM7	Pdlim7	1C	1C	0	0	1.6495	67.472
H-S	ENSG00000137038.8	ENSMUSG00000028398.8	DMAC1	Dmac1	1C	1C	0	0	5.0442	174.3091
H-S	ENSG00000137267.7	ENSMUSG00000058672.7	TUBB2A	Tubb2a	1C	1C	0	1	5.5135	236.0246
H-S	ENSG00000137285.11	ENSMUSG00000045136.6	TUBB2B	Tubb2b	1C	1C	0	1	1.718	151.1395
H-S	ENSG00000082212.13	ENSMUSG00000024556.4	ME2	Me2	1C	1C	0	1	3.9337	136.5466
H-S	ENSG00000109534.17	ENSMUSG00000028010.16	GAR1	Gar1	1C	1C	0	0	2.4965	101.0009
H-S	ENSG00000177200.18	ENSMUSG00000056608.14	CHD9	Chd9	1C	1C	0	1	5.2128	61.1111
H-S	ENSG00000126749.16	ENSMUSG00000004268.11	EMG1	Emg1	1C	1C	0	0	4.9305	87.2834
H-S	ENSG00000122912.15	ENSMUSG00000071253.8	SLC25A16	Slc25a16	1C	1C	0	0	5.3334	60.5725
H-S	ENSG00000183060.16	ENSMUSG00000043831.12	LYSMD4	Lysmd4	1C	1C	0	1	6.5425	73.0863
H-S	ENSG00000157379.14	ENSMUSG00000002332.16	DHRS1	Dhrs1	1C	1C	0	0	6.3808	74.0888
H-S	ENSG00000104112.9	ENSMUSG00000032181.7	SCG3	Scg3	1C	1C	0	1	0.0	290.7492
H-S	ENSG00000189043.10	ENSMUSG00000029632.7	NDUFA4	Ndufa4	1C	1C	0	0	9.2959	65.2176
H-S	ENSG00000129084.18	ENSMUSG00000030751.18	PSMA1	Psma1	1C	1C	0	0	9.2894	156.3361
H-S	ENSG00000197780.11	ENSMUSG00000048100.13	TAF13	Taf13	1C	1C	0	1	2.0121	58.7801
H-S	ENSG00000138835.22	ENSMUSG00000059810.18	RGS3	Rgs3	1C	1C	0	1	1.8929	108.9701
H-S	ENSG00000169495.5	ENSMUSG00000037406.7	HTRA4	Htra4	1C	1C	0	1	0.0	64.6966
H-S	ENSG00000057468.7	ENSMUSG00000005493.15	MSH4	Msh4	1C	1C	0	0	0.0	55.5283
H-S	ENSG00000140961.14	ENSMUSG00000074063.10	OSGIN1	Osgin1	1C	1C	0	1	0.5095	66.9364
H-S	ENSG00000075399.14	ENSMUSG00000001062.18	VPS9D1	Vps9d1	1C	1C	0	0	3.983	60.0635
H-S	ENSG00000140022.14	ENSMUSG00000020961.15	STON2	Ston2	1C	1C	0	1	3.2534	119.6093
H-S	ENSG00000152463.15	ENSMUSG00000026645.11	OLAH	Olah	1C	1C	0	0	0.0	169.7175
H-S	ENSG00000165275.10	ENSMUSG00000035601.9	TRMT10B	Trmt10b	1C	1C	0	1	5.451	87.3048
H-S	ENSG00000135002.12	ENSMUSG00000024712.9	RFK	Rfk	1C	1C	0	0	2.4106	83.26
H-S	ENSG00000061337.15	ENSMUSG00000036306.13	LZTS1	Lzts1	1C	1C	0	1	0.1987	67.7576
H-S	ENSG00000182645.6	ENSMUSG00000025090.9	CCDC172	Ccdc172	1C	1C	0	1	0.0	70.6995
H-S	ENSG00000204406.14	ENSMUSG00000036792.12	MBD5	Mbd5	1C	1C	1	1	8.6715	86.7188
H-S	ENSG00000119314.16	ENSMUSG00000028382.15	PTBP3	Ptbp3	1C	1C	0	1	1.8969	80.6818
H-S	ENSG00000135297.17	ENSMUSG00000032342.13	MTO1	Mto1	1C	1C	0	0	5.5354	51.4049
H-S	ENSG00000173960.14	ENSMUSG00000020634.12	UBXN2A	Ubxn2a	1C	1C	0	0	4.059	144.8488
H-S	ENSG00000123636.19	ENSMUSG00000026987.16	BAZ2B	Baz2b	1C	1C	0	1	1.6386	110.3967
H-S	ENSG00000108797.12	ENSMUSG00000017167.6	CNTNAP1	Cntnap1	1C	1C	0	1	0.0	85.6769
H-S	ENSG00000165914.15	ENSMUSG00000033530.8	TTC7B	Ttc7b	1C	1C	1	0	3.8019	53.0117
H-S	ENSG00000157214.14	ENSMUSG00000015653.13	STEAP2	Steap2	1C	1C	0	0	0.0	72.9618
H-S	ENSG00000143862.8	ENSMUSG00000026426.10	ARL8A	Arl8a	1C	1C	0	0	0.3363	97.9419
H-S	ENSG00000115808.12	ENSMUSG00000024077.15	STRN	Strn	1C	1C	0	1	8.7104	753.7013
H-S	ENSG00000163833.8	ENSMUSG00000047746.14	FBXO40	Fbxo40	1C	1C	0	1	0.0757	52.4892
H-S	ENSG00000043143.22	ENSMUSG00000020387.15	JADE2	Jade2	1C	1C	0	1	2.8551	195.1578
H-S	ENSG00000173809.18	ENSMUSG00000030491.16	TDRD12	Tdrd12	1C	1C	0	0	4.0338	230.8987
H-S	ENSG00000050438.17	ENSMUSG00000023032.12	SLC4A8	Slc4a8	1C	1C	0	1	2.6073	188.9538
H-S	ENSG00000111261.14	ENSMUSG00000032718.4	MANSC1	Mansc1	1C	1C	0	0	6.1688	174.714
H-S	ENSG00000184731.6	ENSMUSG00000036136.9	FAM110C	Fam110c	1C	1C	0	1	0.0	133.2917
H-S	ENSG00000217128.13	ENSMUSG00000035992.15	FNIP1	Fnip1	1C	1C	0	1	6.03	65.9556
H-S	ENSG00000076053.12	ENSMUSG00000042396.10	RBM7	Rbm7	1C	1C	0	1	6.2812	274.3968
H-S	ENSG00000115756.13	ENSMUSG00000071379.2	HPCAL1	Hpcal1	1C	1C	0	0	9.731	148.3272
H-S	ENSG00000125995.16	ENSMUSG00000067847.13	ROMO1	Romo1	1C	1C	0	1	7.015	108.8269
H-S	ENSG00000143198.13	ENSMUSG00000026688.5	MGST3	Mgst3	1C	1C	0	0	4.4631	164.6022
H-S	ENSG00000137364.5	ENSMUSG00000021376.11	TPMT	Tpmt	1C	1C	0	1	7.0648	147.176
H-S	ENSG00000119878.6	ENSMUSG00000024146.9	CRIPT	Cript	1C	1C	0	0	2.5198	200.5382
H-S	ENSG00000111850.11	ENSMUSG00000028295.14	SMIM8	Smim8	1C	1C	0	0	6.3201	163.7951
H-S	ENSG00000154127.10	ENSMUSG00000032020.15	UBASH3B	Ubash3b	1C	1C	0	1	2.0683	60.8506
H-S	ENSG00000103966.11	ENSMUSG00000027293.13	EHD4	Ehd4	1C	1C	0	1	2.3328	209.075
H-S	ENSG00000184304.17	ENSMUSG00000002688.8	PRKD1	Prkd1	1C	1C	0	1	4.4218	79.182
H-S	ENSG00000163626.17	ENSMUSG00000035505.14	COX18	Cox18	1C	1C	0	0	1.2352	54.8267
H-S	ENSG00000120800.5	ENSMUSG00000004356.8	UTP20	Utp20	1C	1C	0	0	8.3116	112.6822
H-S	ENSG00000184305.16	ENSMUSG00000039578.17	CCSER1	Ccser1	1C	1C	0	0	5.3679	84.136
H-S	ENSG00000046889.19	ENSMUSG00000048960.13	PREX2	Prex2	1C	1C	0	0	1.8273	67.5892
H-S	ENSG00000152229.18	ENSMUSG00000025429.9	PSTPIP2	Pstpip2	1C	1C	0	1	0.343	158.8324
H-S	ENSG00000198642.7	ENSMUSG00000070923.4	KLHL9	Klhl9	1C	1C	1	1	4.133	86.2963
H-S	ENSG00000007968.7	ENSMUSG00000018983.9	E2F2	E2f2	1C	1C	0	0	0.3968	55.656
H-S	ENSG00000120029.13	ENSMUSG00000039901.10	ARMH3	Armh3	1C	1C	0	0	4.7018	63.0023
H-S	ENSG00000143793.13	ENSMUSG00000020441.6	C1orf35	2310033P09Rik	1C	1C	0	0	7.1939	145.1094
H-S	ENSG00000181826.10	ENSMUSG00000047881.14	RELL1	Rell1	1C	1C	0	1	3.8883	112.2269
H-S	ENSG00000155621.15	ENSMUSG00000035171.9	C9orf85	1110059E24Rik	1C	1C	0	1	6.2993	91.2207
H-S	ENSG00000125170.11	ENSMUSG00000040631.8	DOK4	Dok4	1C	1C	0	0	5.326	63.5583
H-S	ENSG00000117174.11	ENSMUSG00000074182.8	ZNHIT6	Znhit6	1C	1C	0	0	8.6564	151.7757
H-S	ENSG00000113583.8	ENSMUSG00000036275.13	C5orf15	9530068E07Rik	1C	1C	0	0	3.4161	159.5406
H-S	ENSG00000003249.15	ENSMUSG00000031970.16	DBNDD1	Dbndd1	1C	1C	0	1	0.6099	130.5976
H-S	ENSG00000176731.12	ENSMUSG00000078784.8	RBIS	Rbis	1C	1C	0	0	3.8855	61.4415
H-S	ENSG00000157800.18	ENSMUSG00000029924.12	SLC37A3	Slc37a3	1C	1C	0	1	0.5772	50.8087
H-S	ENSG00000188991.3	ENSMUSG00000044378.12	SLC15A5	Slc15a5	1C	1C	0	0	0.0	156.2921
H-S	ENSG00000169964.8	ENSMUSG00000066233.6	TMEM42	Tmem42	1C	1C	0	1	3.9665	53.523
H-S	ENSG00000131669.10	ENSMUSG00000037966.15	NINJ1	Ninj1	1C	1C	0	1	0.0	212.1381
H-S	ENSG00000155903.14	ENSMUSG00000032413.12	RASA2	Rasa2	1C	1C	0	0	3.8146	248.468
H-S	ENSG00000142733.17	ENSMUSG00000028862.6	MAP3K6	Map3k6	1C	1C	0	0	2.7085	331.4563
H-S	ENSG00000137691.13	ENSMUSG00000053070.5	CFAP300	Cfap300	1C	1C	0	0	1.3653	73.693
H-S	ENSG00000136273.13	ENSMUSG00000020413.11	HUS1	Hus1	1C	1C	0	0	9.5303	119.9954
H-S	ENSG00000134056.12	ENSMUSG00000061474.11	MRPS36	Mrps36	1C	1C	0	0	1.793	80.1823
H-S	ENSG00000224877.4	ENSMUSG00000078572.3	NDUFAF8	Ndufaf8	1C	1C	0	0	4.4949	62.816
H-S	ENSG00000143578.16	ENSMUSG00000027938.11	CREB3L4	Creb3l4	1C	1C	0	0	3.7911	226.4591
H-S	ENSG00000169288.18	ENSMUSG00000029486.13	MRPL1	Mrpl1	1C	1C	0	1	7.474	60.1899
H-S	ENSG00000178075.20	ENSMUSG00000036292.14	GRAMD1C	Gramd1c	1C	1C	0	1	3.6235	76.7243
H-S	ENSG00000185088.14	ENSMUSG00000036781.13	RPS27L	Rps27l	1C	1C	0	0	9.9796	130.9552
H-S	ENSG00000064199.7	ENSMUSG00000001948.10	SPA17	Spa17	1C	1C	0	0	1.8157	62.6519
H-S	ENSG00000151914.22	ENSMUSG00000026131.20	DST	Dst	1C	1C	0	1	6.6032	53.7168
H-S	ENSG00000164241.14	ENSMUSG00000024592.15	C5orf63	C330018D20Rik	1C	1C	0	1	1.8147	55.8066
H-S	ENSG00000064787.14	ENSMUSG00000013523.13	BCAS1	Bcas1	1C	1C	0	1	4.3301	59.7454
H-S	ENSG00000099385.12	ENSMUSG00000030814.17	BCL7C	Bcl7c	1C	1C	0	1	0.0	309.5272
H-S	ENSG00000166323.13	ENSMUSG00000005131.4	C11orf65	4930550C14Rik	1C	1C	0	0	5.4923	84.2871
H-S	ENSG00000167194.8	ENSMUSG00000045989.4	C16orf92	4930451I11Rik	1C	1C	0	0	0.0	55.8799
H-S	ENSG00000205832.8	ENSMUSG00000022518.16	C16orf96	4930562C15Rik	1C	1C	0	1	0.3756	89.1552
H-S	ENSG00000164304.16	ENSMUSG00000044566.15	CAGE1	Cage1	1C	1C	0	1	0.1964	84.3101
H-S	ENSG00000227742.2	ENSMUSG00000028558.14	CALR4P	Calr4	1C	1C	0	1	0.0	461.3935
H-S	ENSG00000132357.14	ENSMUSG00000041849.7	CARD6	Card6	1C	1C	0	1	0.0	54.5645
H-S	ENSG00000151773.13	ENSMUSG00000034795.14	CCDC122	Ccdc122	1C	1C	0	1	0.5956	74.934
H-S	ENSG00000117281.16	ENSMUSG00000038304.14	CD160	Cd160	1C	1C	0	1	0.0	153.3296
H-S	ENSG00000204936.10	ENSMUSG00000052212.6	CD177	Cd177	1C	1C	0	0	0.8658	84.2762
H-S	ENSG00000136861.19	ENSMUSG00000039298.16	CDK5RAP2	Cdk5rap2	1C	1C	0	1	7.981	52.4363
H-S	ENSG00000172322.14	ENSMUSG00000053063.11	CLEC12A	Clec12a	1C	1C	0	0	0.0	61.2438
H-S	ENSG00000177182.11	ENSMUSG00000041216.15	CLVS1	Clvs1	1C	1C	0	1	2.5065	123.0303
H-S	ENSG00000165023.7	ENSMUSG00000047842.7	DIRAS2	Diras2	1C	1C	1	1	6.4002	82.3709
H-S	ENSG00000124721.18	ENSMUSG00000033826.10	DNAH8	Dnah8	1C	1C	0	1	0.0271	114.3698
H-S	ENSG00000163530.4	ENSMUSG00000072419.5	DPPA2	Dppa2	1C	1C	0	1	0.0	160.1615
H-S	ENSG00000148541.13	ENSMUSG00000043259.15	FAM13C	Fam13c	1C	1C	0	1	1.4348	290.5505
H-S	ENSG00000177558.4	ENSMUSG00000046826.7	FAM187B	Fam187b	1C	1C	0	0	0.0	58.2002
H-S	ENSG00000145975.15	ENSMUSG00000021414.8	FAM217A	Fam217a	1C	1C	0	1	0.9259	119.1911
H-S	ENSG00000179943.8	ENSMUSG00000061374.14	FIZ1	Fiz1	1C	1C	0	1	3.1635	74.3373
H-S	ENSG00000204136.12	ENSMUSG00000035778.17	GGTA1	Ggta1	1C	1C	0	1	0.0	140.674
H-S	ENSG00000174332.6	ENSMUSG00000034762.9	GLIS1	Glis1	1C	1C	0	0	0.0	73.2945
H-S	ENSG00000174948.6	ENSMUSG00000043441.5	GPR149	Gpr149	1C	1C	0	1	0.0	78.9137
H-S	ENSG00000119714.11	ENSMUSG00000047415.12	GPR68	Gpr68	1C	1C	0	1	1.7562	60.1951
H-S	ENSG00000203811.2	ENSMUSG00000082029.1	H3C14	H3f3c	1C	1C	0	0	0.0	158.3563
H-S	ENSG00000103145.11	ENSMUSG00000023904.10	HCFC1R1	Hcfc1r1	1C	1C	0	0	9.0228	73.8673
H-S	ENSG00000160223.17	ENSMUSG00000000732.9	ICOSLG	Icosl	1C	1C	0	1	0.0	186.8856
H-S	ENSG00000119650.13	ENSMUSG00000007867.9	IFT43	Ift43	1C	1C	0	1	1.6954	167.5626
H-S	ENSG00000104432.14	ENSMUSG00000040329.14	IL7	Il7	1C	1C	0	1	3.3977	67.9572
H-S	ENSG00000214681.4	ENSMUSG00000066382.4	IQCF5	Iqcf5	1C	1C	0	0	0.0	52.4578
H-S	ENSG00000197776.8	ENSMUSG00000051890.13	KLHDC1	Klhdc1	1C	1C	0	1	2.0018	105.5815
H-S	ENSG00000172086.9	ENSMUSG00000053012.17	KRCC1	Krcc1	1C	1C	0	1	0.2303	154.1728
H-S	ENSG00000153714.6	ENSMUSG00000048706.3	LURAP1L	Lurap1l	1C	1C	0	1	0.0	60.9415
H-S	ENSG00000124466.9	ENSMUSG00000057454.5	LYPD3	Lypd3	1C	1C	0	1	0.2214	89.0618
H-S	ENSG00000168175.15	ENSMUSG00000021840.17	MAPK1IP1L	Mapk1ip1l	1C	1C	0	1	7.7185	81.7536
H-S	ENSG00000114487.10	ENSMUSG00000022652.7	MORC1	Morc1	1C	1C	0	0	0.0	85.3307
H-S	ENSG00000176771.18	ENSMUSG00000049690.15	NCKAP5	Nckap5	1C	1C	1	1	3.7836	53.9706
H-S	ENSG00000089723.10	ENSMUSG00000021203.15	OTUB2	Otub2	1C	1C	0	0	0.0858	89.7142
H-S	ENSG00000123360.12	ENSMUSG00000022489.6	PDE1B	Pde1b	1C	1C	0	0	0.0	77.2058
H-S	ENSG00000255072.2	ENSMUSG00000010607.8	PIGY	Pigyl	1C	1C	0	1	2.7641	197.4715
H-S	ENSG00000078795.17	ENSMUSG00000014503.15	PKD2L2	Pkd2l2	1C	1C	0	0	0.0	1640.4571
H-S	ENSG00000131188.12	ENSMUSG00000034686.8	PRR7	Prr7	1C	1C	0	0	5.5751	79.1705
H-S	ENSG00000179165.12	ENSMUSG00000045378.5	PXT1	Pxt1	1C	1C	0	0	0.0	131.9303
H-S	ENSG00000215695.2	ENSMUSG00000040715.12	RSC1A1	Rsc1a1	1C	1C	0	0	0.4629	301.6769
H-S	ENSG00000115884.11	ENSMUSG00000020592.14	SDC1	Sdc1	1C	1C	0	0	0.0	145.032
H-S	ENSG00000196260.5	ENSMUSG00000090509.2	SFTA2	Sfta2	1C	1C	0	1	0.0	58.0459
[truncated: 880,317 more chars]
