# Supplementary material for: The RNA m6A landscape during human oocyte-to-embryo transition
Source: EMBO J. 2025 Jun 4;44(14):4150–80. doi: 10.1038/s44318-025-00474-5 (PMC12264149; doi:10.1038/s44318-025-00474-5)
Supplement: Supplementary file 3 — Dataset EV1–EV6 [file 44318_2025_474_MOESM3_ESM.zip › Li Wang et al Dataset EV3.txt]

### Header line to explain each column ###
#1 GeneID: gene ID from GENCODE (v39) annotation library
#2 GeneName: gene name from GENCODE (v39) annotation library
#3 Event: M-decay, Z-decay, ZGA, ConExp(constantly-expressed)
GeneID	GeneName	Event
ENSG00000180440.4	SERTM1	M-decay
ENSG00000248710.1	ENSG00000248710	M-decay
ENSG00000184209.15	SNRNP35	M-decay
ENSG00000183098.11	GPC6	M-decay
ENSG00000008086.13	CDKL5	M-decay
ENSG00000075426.12	FOSL2	M-decay
ENSG00000174106.3	LEMD3	M-decay
ENSG00000196208.14	GREB1	M-decay
ENSG00000143384.14	MCL1	M-decay
ENSG00000060491.17	OGFR	M-decay
ENSG00000103037.12	SETD6	M-decay
ENSG00000197885.11	NKIRAS1	M-decay
ENSG00000251562.9	MALAT1	M-decay
ENSG00000273729.1	ENSG00000273729	M-decay
ENSG00000284976.1	ENSG00000284976	M-decay
ENSG00000254959.6	INMT-MINDY4	M-decay
ENSG00000108443.14	RPS6KB1	M-decay
ENSG00000236039.3	LINC02889	M-decay
ENSG00000198624.13	CCDC69	M-decay
ENSG00000213693.4	SEC14L1P1	M-decay
ENSG00000127914.19	AKAP9	M-decay
ENSG00000244125.1	ENSG00000244125	M-decay
ENSG00000152433.15	ZNF547	M-decay
ENSG00000235036.4	ENSG00000235036	M-decay
ENSG00000137727.13	ARHGAP20	M-decay
ENSG00000214866.9	DCDC2C	M-decay
ENSG00000260922.2	ENSG00000260922	M-decay
ENSG00000126249.8	PDCD2L	M-decay
ENSG00000125878.7	TCF15	M-decay
ENSG00000156804.7	FBXO32	M-decay
ENSG00000231274.5	SBK3	M-decay
ENSG00000105607.13	GCDH	M-decay
ENSG00000284837.1	ENSG00000284837	M-decay
ENSG00000234664.1	HMGN2P5	M-decay
ENSG00000118263.15	KLF7	M-decay
ENSG00000237125.12	HAND2-AS1	M-decay
ENSG00000288437.1	ENSG00000288437	M-decay
ENSG00000124942.14	AHNAK	M-decay
ENSG00000256060.3	TRAPPC2B	M-decay
ENSG00000261609.8	GAN	M-decay
ENSG00000100522.10	GNPNAT1	M-decay
ENSG00000072682.20	P4HA2	M-decay
ENSG00000145730.21	PAM	M-decay
ENSG00000151067.23	CACNA1C	M-decay
ENSG00000278195.2	SSTR3	M-decay
ENSG00000135678.12	CPM	M-decay
ENSG00000120738.8	EGR1	M-decay
ENSG00000245532.10	NEAT1	M-decay
ENSG00000284823.1	ENSG00000284823	M-decay
ENSG00000135269.18	TES	M-decay
ENSG00000168275.16	COA6	M-decay
ENSG00000139289.14	PHLDA1	M-decay
ENSG00000132669.14	RIN2	M-decay
ENSG00000278971.1	ENSG00000278971	M-decay
ENSG00000230590.12	FTX	M-decay
ENSG00000105329.11	TGFB1	M-decay
ENSG00000170961.7	HAS2	M-decay
ENSG00000269210.2	ENSG00000269210	M-decay
ENSG00000184384.14	MAML2	M-decay
ENSG00000166822.13	TMEM170A	M-decay
ENSG00000229807.13	XIST	M-decay
ENSG00000197462.3	ENSG00000197462	M-decay
ENSG00000256969.2	ENSG00000256969	M-decay
ENSG00000283000.2	LINC02635	M-decay
ENSG00000150347.17	ARID5B	M-decay
ENSG00000173511.10	VEGFB	M-decay
ENSG00000071246.11	VASH1	M-decay
ENSG00000174640.15	SLCO2A1	M-decay
ENSG00000169908.12	TM4SF1	M-decay
ENSG00000250299.6	MRPS31P4	M-decay
ENSG00000139324.12	TMTC3	M-decay
ENSG00000258984.5	UBE2F-SCLY	M-decay
ENSG00000148677.7	ANKRD1	M-decay
ENSG00000122641.11	INHBA	M-decay
ENSG00000117543.22	DPH5	M-decay
ENSG00000176261.16	ZBTB8OS	M-decay
ENSG00000289048.1	ENSG00000289048	M-decay
ENSG00000164684.13	ZNF704	M-decay
ENSG00000118523.6	CCN2	M-decay
ENSG00000171497.5	PPID	M-decay
ENSG00000163632.15	C3orf49	M-decay
ENSG00000254560.6	BBOX1-AS1	M-decay
ENSG00000096696.15	DSP	M-decay
ENSG00000117525.14	F3	M-decay
ENSG00000261377.6	PDCD6IPP2	M-decay
ENSG00000167117.10	ANKRD40CL	M-decay
ENSG00000240356.6	RPL23AP7	M-decay
ENSG00000108587.16	GOSR1	M-decay
ENSG00000134352.20	IL6ST	M-decay
ENSG00000128928.10	IVD	M-decay
ENSG00000183943.6	PRKX	M-decay
ENSG00000287360.1	ENSG00000287360	M-decay
ENSG00000133872.14	SARAF	M-decay
ENSG00000113758.14	DBN1	M-decay
ENSG00000115461.5	IGFBP5	M-decay
ENSG00000142871.18	CCN1	M-decay
ENSG00000137801.11	THBS1	M-decay
ENSG00000124783.14	SSR1	M-decay
ENSG00000114054.14	PCCB	M-decay
ENSG00000038427.16	VCAN	M-decay
ENSG00000086289.12	EPDR1	M-decay
ENSG00000105819.14	PMPCB	M-decay
ENSG00000184368.16	MAP7D2	M-decay
ENSG00000119638.14	NEK9	M-decay
ENSG00000005187.12	ACSM3	M-decay
ENSG00000129250.12	KIF1C	M-decay
ENSG00000204227.5	RING1	M-decay
ENSG00000164111.15	ANXA5	M-decay
ENSG00000159335.18	PTMS	M-decay
ENSG00000092841.19	MYL6	M-decay
ENSG00000267374.3	MIR924HG	M-decay
ENSG00000198786.2	MT-ND5	M-decay
ENSG00000198695.2	MT-ND6	M-decay
ENSG00000148730.7	EIF4EBP2	M-decay
ENSG00000170801.10	HTRA3	M-decay
ENSG00000149257.16	SERPINH1	M-decay
ENSG00000116260.17	QSOX1	M-decay
ENSG00000185070.12	FLRT2	M-decay
ENSG00000102924.12	CBLN1	M-decay
ENSG00000169372.13	CRADD	M-decay
ENSG00000114251.15	WNT5A	M-decay
ENSG00000285053.1	TBCE	M-decay
ENSG00000100234.12	TIMP3	M-decay
ENSG00000286264.2	ENSG00000286264	M-decay
ENSG00000132781.20	MUTYH	M-decay
ENSG00000237036.6	ZEB1-AS1	M-decay
ENSG00000173486.14	FKBP2	M-decay
ENSG00000140937.14	CDH11	M-decay
ENSG00000158805.12	ZNF276	M-decay
ENSG00000145362.21	ANK2	M-decay
ENSG00000177469.13	CAVIN1	M-decay
ENSG00000198498.10	TMA16	M-decay
ENSG00000238098.9	ABCA17P	M-decay
ENSG00000185022.12	MAFF	M-decay
ENSG00000152377.14	SPOCK1	M-decay
ENSG00000125779.24	PANK2	M-decay
ENSG00000112715.26	VEGFA	M-decay
ENSG00000176054.6	RPL23P2	M-decay
ENSG00000213740.2	SERBP1P1	M-decay
ENSG00000204138.13	PHACTR4	M-decay
ENSG00000157514.18	TSC22D3	M-decay
ENSG00000104979.9	C19orf53	M-decay
ENSG00000277443.3	MARCKS	M-decay
ENSG00000152133.16	GPATCH11	M-decay
ENSG00000288586.1	ENSG00000288586	M-decay
ENSG00000268173.3	ENSG00000268173	M-decay
ENSG00000259410.5	ENSG00000259410	M-decay
ENSG00000123739.11	PLA2G12A	M-decay
ENSG00000213719.8	CLIC1	M-decay
ENSG00000068305.18	MEF2A	M-decay
ENSG00000154556.18	SORBS2	M-decay
ENSG00000116251.11	RPL22	M-decay
ENSG00000113657.13	DPYSL3	M-decay
ENSG00000123395.15	ATG101	M-decay
ENSG00000130066.17	SAT1	M-decay
ENSG00000275895.7	U2AF1L5	M-decay
ENSG00000149100.13	EIF3M	M-decay
ENSG00000106236.4	NPTX2	M-decay
ENSG00000034510.6	TMSB10	M-decay
ENSG00000207639.1	MIR193B	M-decay
ENSG00000117152.14	RGS4	M-decay
ENSG00000273259.3	ENSG00000273259	M-decay
ENSG00000124813.23	RUNX2	M-decay
ENSG00000222404.1	RN7SKP281	M-decay
ENSG00000138735.16	PDE5A	M-decay
ENSG00000076716.9	GPC4	M-decay
ENSG00000213082.3	PPP1R14BP2	M-decay
ENSG00000103855.18	CD276	M-decay
ENSG00000196141.14	SPATS2L	M-decay
ENSG00000134824.14	FADS2	M-decay
ENSG00000246067.9	RAB30-DT	M-decay
ENSG00000229056.2	HECW2-AS1	M-decay
ENSG00000185250.16	PPIL6	M-decay
ENSG00000185222.10	TCEAL9	M-decay
ENSG00000211592.8	IGKC	M-decay
ENSG00000235978.7	ENSG00000235978	M-decay
ENSG00000140682.19	TGFB1I1	M-decay
ENSG00000237845.1	ENSG00000237845	M-decay
ENSG00000160932.11	LY6E	M-decay
ENSG00000136147.18	PHF11	M-decay
ENSG00000232627.1	ENSG00000232627	M-decay
ENSG00000165801.10	ARHGEF40	M-decay
ENSG00000115641.19	FHL2	M-decay
ENSG00000110148.10	CCKBR	M-decay
ENSG00000120057.5	SFRP5	M-decay
ENSG00000162817.7	C1orf115	M-decay
ENSG00000227063.5	RPL41P1	M-decay
ENSG00000288547.3	C3orf36	M-decay
ENSG00000182141.10	ZNF708	M-decay
ENSG00000232849.2	LINC00363	M-decay
ENSG00000207165.1	SNORA70	M-decay
ENSG00000185056.10	C5orf47	M-decay
ENSG00000133104.14	SPART	M-decay
ENSG00000169967.17	MAP3K2	M-decay
ENSG00000026508.21	CD44	M-decay
ENSG00000134668.13	SPOCD1	M-decay
ENSG00000233559.2	LINC00513	M-decay
ENSG00000167601.12	AXL	M-decay
ENSG00000003402.21	CFLAR	M-decay
ENSG00000141756.19	FKBP10	M-decay
ENSG00000101246.20	ARFRP1	M-decay
ENSG00000188070.9	ZFTA	M-decay
ENSG00000169241.19	SLC50A1	M-decay
ENSG00000130222.11	GADD45G	M-decay
ENSG00000204595.1	DPRX	M-decay
ENSG00000147465.12	STAR	M-decay
ENSG00000063587.15	ZNF275	M-decay
ENSG00000277782.1	ENSG00000277782	M-decay
ENSG00000211597.2	IGKJ1	M-decay
ENSG00000134285.11	FKBP11	M-decay
ENSG00000276550.5	HERC2P2	M-decay
ENSG00000252050.1	ENSG00000252050	M-decay
ENSG00000127922.10	SEM1	M-decay
ENSG00000255909.1	PDCD5P1	M-decay
ENSG00000103154.10	NECAB2	M-decay
ENSG00000173210.20	ABLIM3	M-decay
ENSG00000089199.10	CHGB	M-decay
ENSG00000111321.11	LTBR	M-decay
ENSG00000261596.2	ENSG00000261596	M-decay
ENSG00000235082.2	SUMO1P3	M-decay
ENSG00000101439.9	CST3	M-decay
ENSG00000123131.13	PRDX4	M-decay
ENSG00000233125.3	ACTBP12	M-decay
ENSG00000266017.1	MIR4477B	M-decay
ENSG00000168685.15	IL7R	M-decay
ENSG00000068366.21	ACSL4	M-decay
ENSG00000250327.1	RPSAP70	M-decay
ENSG00000116574.6	RHOU	M-decay
ENSG00000140400.18	MAN2C1	M-decay
ENSG00000228701.3	TNKS2-AS1	M-decay
ENSG00000186854.11	TRABD2A	M-decay
ENSG00000147065.17	MSN	M-decay
ENSG00000214108.4	TPT1P5	M-decay
ENSG00000163319.11	MRPS18C	M-decay
ENSG00000254192.1	ENSG00000254192	M-decay
ENSG00000140279.13	DUOX2	M-decay
ENSG00000115594.12	IL1R1	M-decay
ENSG00000101825.8	MXRA5	M-decay
ENSG00000224218.1	ENSG00000224218	M-decay
ENSG00000130822.16	PNCK	M-decay
ENSG00000118503.16	TNFAIP3	M-decay
ENSG00000142798.20	HSPG2	M-decay
ENSG00000144034.16	TPRKB	M-decay
ENSG00000101335.10	MYL9	M-decay
ENSG00000152556.17	PFKM	M-decay
ENSG00000090581.11	GNPTG	M-decay
ENSG00000269711.1	ENSG00000269711	M-decay
ENSG00000253683.1	ENSG00000253683	M-decay
ENSG00000214552.4	COPS8P2	M-decay
ENSG00000130024.15	PHF10	M-decay
ENSG00000272398.6	CD24	M-decay
ENSG00000260920.2	ENSG00000260920	M-decay
ENSG00000213569.4	GTF3C6P2	M-decay
ENSG00000105825.14	TFPI2	M-decay
ENSG00000092421.17	SEMA6A	M-decay
ENSG00000288531.1	ENSG00000288531	M-decay
ENSG00000237931.1	CLIC4P3	M-decay
ENSG00000111981.5	ULBP1	M-decay
ENSG00000115009.13	CCL20	M-decay
ENSG00000214548.18	MEG3	M-decay
ENSG00000137869.16	CYP19A1	M-decay
ENSG00000185347.18	TEDC1	M-decay
ENSG00000162623.16	TYW3	M-decay
ENSG00000177225.17	GATD1	M-decay
ENSG00000172201.12	ID4	M-decay
ENSG00000206418.5	RAB12	M-decay
ENSG00000143545.10	RAB13	M-decay
ENSG00000196576.16	PLXNB2	M-decay
ENSG00000226259.10	GTF2H2B	M-decay
ENSG00000151366.13	NDUFC2	M-decay
ENSG00000105223.20	PLD3	M-decay
ENSG00000240785.2	RPL36AP21	M-decay
ENSG00000108821.14	COL1A1	M-decay
ENSG00000245112.2	SMARCA5-AS1	M-decay
ENSG00000080371.6	RAB21	M-decay
ENSG00000134042.14	MRO	M-decay
ENSG00000265107.3	GJA5	M-decay
ENSG00000143303.12	METTL25B	M-decay
ENSG00000134250.21	NOTCH2	M-decay
ENSG00000197956.10	S100A6	M-decay
ENSG00000238741.1	SCARNA7	M-decay
ENSG00000165775.18	FUNDC2	M-decay
ENSG00000057019.16	DCBLD2	M-decay
ENSG00000172137.19	CALB2	M-decay
ENSG00000166681.14	BEX3	M-decay
ENSG00000123689.6	G0S2	M-decay
ENSG00000183011.14	NAA38	M-decay
ENSG00000122574.12	WIPF3	M-decay
ENSG00000125995.16	ROMO1	M-decay
ENSG00000106460.19	TMEM106B	M-decay
ENSG00000234745.13	HLA-B	M-decay
ENSG00000203859.10	HSD3B2	M-decay
ENSG00000130038.10	CRACR2A	M-decay
ENSG00000070010.19	UFD1	M-decay
ENSG00000093144.19	ECHDC1	M-decay
ENSG00000172037.14	LAMB2	M-decay
ENSG00000169554.23	ZEB2	M-decay
ENSG00000284584.1	MIR5006	M-decay
ENSG00000106367.15	AP1S1	M-decay
ENSG00000101955.15	SRPX	M-decay
ENSG00000289027.1	ENSG00000289027	M-decay
ENSG00000234787.8	LINC00458	M-decay
ENSG00000064666.15	CNN2	M-decay
ENSG00000154229.12	PRKCA	M-decay
ENSG00000123358.20	NR4A1	M-decay
ENSG00000279159.1	ENSG00000279159	M-decay
ENSG00000100568.11	VTI1B	M-decay
ENSG00000173992.9	CCS	M-decay
ENSG00000279730.2	KMT5AP1	M-decay
ENSG00000087494.16	PTHLH	M-decay
ENSG00000120868.14	APAF1	M-decay
ENSG00000145075.13	CCDC39	M-decay
ENSG00000106266.11	SNX8	M-decay
ENSG00000206656.1	SNORD116-17	M-decay
ENSG00000102038.16	SMARCA1	M-decay
ENSG00000240972.2	MIF	M-decay
ENSG00000106483.12	SFRP4	M-decay
ENSG00000106355.10	LSM5	M-decay
ENSG00000071282.12	LMCD1	M-decay
ENSG00000258289.10	CHURC1	M-decay
ENSG00000159674.12	SPON2	M-decay
ENSG00000086504.18	MRPL28	M-decay
ENSG00000134644.16	PUM1	M-decay
ENSG00000164197.12	RNF180	M-decay
ENSG00000107796.13	ACTA2	M-decay
ENSG00000250328.6	MGC32805	M-decay
ENSG00000134363.12	FST	M-decay
ENSG00000204525.18	HLA-C	M-decay
ENSG00000067082.15	KLF6	M-decay
ENSG00000070404.10	FSTL3	M-decay
ENSG00000135047.16	CTSL	M-decay
ENSG00000142494.13	SLC47A1	M-decay
ENSG00000232112.3	TMA7	M-decay
ENSG00000197102.14	DYNC1H1	M-decay
ENSG00000142173.16	COL6A2	M-decay
ENSG00000073756.13	PTGS2	M-decay
ENSG00000140459.18	CYP11A1	M-decay
ENSG00000123352.18	SPATS2	M-decay
ENSG00000235363.1	SNRPGP10	M-decay
ENSG00000145901.16	TNIP1	M-decay
ENSG00000134871.19	COL4A2	M-decay
ENSG00000140479.18	PCSK6	M-decay
ENSG00000117594.10	HSD11B1	M-decay
ENSG00000213876.4	RPL7AP64	M-decay
ENSG00000210049.1	MT-TF	M-decay
ENSG00000150593.18	PDCD4	M-decay
ENSG00000130203.10	APOE	M-decay
ENSG00000166710.22	B2M	M-decay
ENSG00000205744.10	DENND1C	M-decay
ENSG00000106366.9	SERPINE1	M-decay
ENSG00000160752.15	FDPS	M-decay
ENSG00000168291.13	PDHB	M-decay
ENSG00000041982.16	TNC	M-decay
ENSG00000134371.14	CDC73	M-decay
ENSG00000134294.14	SLC38A2	M-decay
ENSG00000163359.17	COL6A3	M-decay
ENSG00000284292.1	ENSG00000284292	M-decay
ENSG00000130600.20	H19	M-decay
ENSG00000135404.12	CD63	M-decay
ENSG00000102316.17	MAGED2	M-decay
ENSG00000113140.11	SPARC	M-decay
ENSG00000072210.19	ALDH3A2	M-decay
ENSG00000073060.17	SCARB1	M-decay
ENSG00000075213.11	SEMA3A	M-decay
ENSG00000197747.9	S100A10	M-decay
ENSG00000259156.7	CHEK2P2	M-decay
ENSG00000187498.16	COL4A1	M-decay
ENSG00000011260.14	UTP18	M-decay
ENSG00000072778.20	ACADVL	M-decay
ENSG00000163453.11	IGFBP7	M-decay
ENSG00000099194.6	SCD	M-decay
ENSG00000133169.6	BEX1	M-decay
ENSG00000013374.17	NUB1	M-decay
ENSG00000248527.1	MTATP6P1	M-decay
ENSG00000102265.12	TIMP1	M-decay
ENSG00000174891.14	RSRC1	M-decay
ENSG00000114115.10	RBP1	M-decay
ENSG00000164258.12	NDUFS4	M-decay
ENSG00000166033.13	HTRA1	M-decay
ENSG00000167460.17	TPM4	M-decay
ENSG00000131236.18	CAP1	M-decay
ENSG00000137106.18	GRHPR	M-decay
ENSG00000230043.1	TMSB4XP6	M-decay
ENSG00000131143.10	COX4I1	M-decay
ENSG00000026025.16	VIM	M-decay
ENSG00000210156.1	MT-TK	M-decay
ENSG00000116133.13	DHCR24	M-decay
ENSG00000236360.2	RRAS2P1	M-decay
ENSG00000284015.1	MIR1281	M-decay
ENSG00000176476.9	SGF29	M-decay
ENSG00000210144.1	MT-TY	M-decay
ENSG00000173221.14	GLRX	M-decay
ENSG00000198888.2	MT-ND1	M-decay
ENSG00000228253.1	MT-ATP8	M-decay
ENSG00000198886.2	MT-ND4	M-decay
ENSG00000210117.1	MT-TW	M-decay
ENSG00000182372.10	CLN8	Z-decay
ENSG00000037637.11	FBXO42	Z-decay
ENSG00000182255.7	KCNA4	Z-decay
ENSG00000288622.1	PDCD6-AHRR	Z-decay
ENSG00000197566.10	ZNF624	Z-decay
ENSG00000114805.18	PLCH1	Z-decay
ENSG00000152782.18	PANK1	Z-decay
ENSG00000248643.5	RBM14-RBM4	Z-decay
ENSG00000136867.11	SLC31A2	Z-decay
ENSG00000249396.2	LINC02212	Z-decay
ENSG00000187398.12	LUZP2	Z-decay
ENSG00000197951.10	ZNF71	Z-decay
ENSG00000196418.13	ZNF124	Z-decay
ENSG00000126653.18	NSRP1	Z-decay
ENSG00000155330.10	C16orf87	Z-decay
ENSG00000043093.15	DCUN1D1	Z-decay
ENSG00000183166.11	CALN1	Z-decay
ENSG00000257529.5	RPL36A-HNRNPH2	Z-decay
ENSG00000133059.17	DSTYK	Z-decay
ENSG00000247081.8	BAALC-AS1	Z-decay
ENSG00000119703.15	ZC2HC1C	Z-decay
ENSG00000198155.5	ZNF876P	Z-decay
ENSG00000027075.17	PRKCH	Z-decay
ENSG00000126773.13	PCNX4	Z-decay
ENSG00000166130.15	IKBIP	Z-decay
ENSG00000231312.8	MAP4K3-DT	Z-decay
ENSG00000086102.19	NFX1	Z-decay
ENSG00000256294.8	ZNF225	Z-decay
ENSG00000099284.15	MACROH2A2	Z-decay
ENSG00000185115.6	NSMCE3	Z-decay
ENSG00000118518.17	RNF146	Z-decay
ENSG00000197647.13	ZNF433	Z-decay
ENSG00000146938.16	NLGN4X	Z-decay
ENSG00000168556.7	ING2	Z-decay
ENSG00000204217.16	BMPR2	Z-decay
ENSG00000145241.11	CENPC	Z-decay
ENSG00000102921.8	N4BP1	Z-decay
ENSG00000234545.8	FAM133B	Z-decay
ENSG00000197147.15	LRRC8B	Z-decay
ENSG00000163848.20	ZNF148	Z-decay
ENSG00000105849.6	POLR1F	Z-decay
ENSG00000171729.14	TMEM51	Z-decay
ENSG00000008952.17	SEC62	Z-decay
ENSG00000109689.19	STIM2	Z-decay
ENSG00000169594.14	BNC1	Z-decay
ENSG00000177150.13	FAM210A	Z-decay
ENSG00000164330.17	EBF1	Z-decay
ENSG00000261722.1	ENSG00000261722	Z-decay
ENSG00000122687.19	MRM2	Z-decay
ENSG00000165813.20	CCDC186	Z-decay
ENSG00000215421.10	ZNF407	Z-decay
ENSG00000010072.16	SPRTN	Z-decay
ENSG00000214433.4	GOLGA2P8	Z-decay
ENSG00000163380.16	LMOD3	Z-decay
ENSG00000187801.15	ZFP69B	Z-decay
ENSG00000167840.13	ZNF232	Z-decay
ENSG00000168496.4	FEN1	Z-decay
ENSG00000187866.10	PABIR1	Z-decay
ENSG00000177311.12	ZBTB38	Z-decay
ENSG00000182253.15	SYNM	Z-decay
ENSG00000058056.10	USP13	Z-decay
ENSG00000124383.9	MPHOSPH10	Z-decay
ENSG00000189403.15	HMGB1	Z-decay
ENSG00000164379.7	FOXQ1	Z-decay
ENSG00000143633.13	C1orf131	Z-decay
ENSG00000116350.18	SRSF4	Z-decay
ENSG00000186812.13	ZNF397	Z-decay
ENSG00000164105.4	SAP30	Z-decay
ENSG00000204438.11	GPANK1	Z-decay
ENSG00000196204.12	RNF216P1	Z-decay
ENSG00000198000.12	NOL8	Z-decay
ENSG00000244754.9	N4BP2L2	Z-decay
ENSG00000167193.8	CRK	Z-decay
ENSG00000185798.8	WDR53	Z-decay
ENSG00000089234.16	BRAP	Z-decay
ENSG00000143033.18	MTF2	Z-decay
ENSG00000133193.13	FAM104A	Z-decay
ENSG00000081307.15	UBA5	Z-decay
ENSG00000153767.10	GTF2E1	Z-decay
ENSG00000130349.10	MTRES1	Z-decay
ENSG00000149231.16	CCDC82	Z-decay
ENSG00000272602.6	ZNF595	Z-decay
ENSG00000099139.14	PCSK5	Z-decay
ENSG00000122033.15	MTIF3	Z-decay
ENSG00000158417.11	EIF5B	Z-decay
ENSG00000174013.8	FBXO45	Z-decay
ENSG00000152193.8	OBI1	Z-decay
ENSG00000168246.6	UBTD2	Z-decay
ENSG00000079102.16	RUNX1T1	Z-decay
ENSG00000111554.15	MDM1	Z-decay
ENSG00000141232.5	TOB1	Z-decay
ENSG00000188895.12	MSL1	Z-decay
ENSG00000133773.12	CCDC59	Z-decay
ENSG00000164985.15	PSIP1	Z-decay
ENSG00000100354.21	TNRC6B	Z-decay
ENSG00000198604.11	BAZ1A	Z-decay
ENSG00000175279.22	CENPS	Z-decay
ENSG00000198331.11	HYLS1	Z-decay
ENSG00000105821.15	DNAJC2	Z-decay
ENSG00000130779.22	CLIP1	Z-decay
ENSG00000288545.1	ENSG00000288545	Z-decay
ENSG00000173145.11	NOC3L	Z-decay
ENSG00000131013.4	PPIL4	Z-decay
ENSG00000152804.11	HHEX	Z-decay
ENSG00000120690.16	ELF1	Z-decay
ENSG00000189046.11	ALKBH2	Z-decay
ENSG00000112029.10	FBXO5	Z-decay
ENSG00000008083.14	JARID2	Z-decay
ENSG00000184617.10	ZNF840P	Z-decay
ENSG00000178381.12	ZFAND2A	Z-decay
ENSG00000180660.8	MAB21L1	Z-decay
ENSG00000264775.1	PPIAP14	Z-decay
ENSG00000289591.1	ENSG00000289591	Z-decay
ENSG00000008196.13	TFAP2B	Z-decay
ENSG00000254553.1	ENSG00000254553	Z-decay
ENSG00000285731.1	ENSG00000285731	Z-decay
ENSG00000289028.1	ENSG00000289028	Z-decay
ENSG00000276045.3	ORAI1	Z-decay
ENSG00000120784.17	ZFP30	Z-decay
ENSG00000223484.7	TRPC6P	Z-decay
ENSG00000236452.1	ENSG00000236452	Z-decay
ENSG00000101746.16	NOL4	Z-decay
ENSG00000157036.13	EXOG	Z-decay
ENSG00000103642.12	LACTB	Z-decay
ENSG00000140873.16	ADAMTS18	Z-decay
ENSG00000175087.10	PDIK1L	Z-decay
ENSG00000196387.10	ZNF140	Z-decay
ENSG00000163807.6	KIAA1143	Z-decay
ENSG00000134533.6	RERG	Z-decay
ENSG00000272002.1	ENSG00000272002	Z-decay
ENSG00000105778.20	AVL9	Z-decay
ENSG00000166068.13	SPRED1	Z-decay
ENSG00000135338.14	LCA5	Z-decay
ENSG00000258429.2	PDF	Z-decay
ENSG00000121440.15	PDZRN3	Z-decay
ENSG00000144460.12	NYAP2	Z-decay
ENSG00000111912.20	NCOA7	Z-decay
ENSG00000144824.21	PHLDB2	Z-decay
ENSG00000167842.16	MIS12	Z-decay
ENSG00000197050.11	ZNF420	Z-decay
ENSG00000249352.4	LINC02198	Z-decay
ENSG00000196935.9	SRGAP1	Z-decay
ENSG00000240857.2	RDH14	Z-decay
ENSG00000174405.15	LIG4	Z-decay
ENSG00000180530.11	NRIP1	Z-decay
ENSG00000104312.8	RIPK2	Z-decay
ENSG00000230797.3	YY2	Z-decay
ENSG00000101132.10	PFDN4	Z-decay
ENSG00000274849.1	ENSG00000274849	Z-decay
ENSG00000143353.12	LYPLAL1	Z-decay
ENSG00000164081.13	TEX264	Z-decay
ENSG00000093183.14	SEC22C	Z-decay
ENSG00000170222.12	ADPRM	Z-decay
ENSG00000016082.15	ISL1	Z-decay
ENSG00000054803.4	CBLN4	Z-decay
ENSG00000153006.16	SREK1IP1	Z-decay
ENSG00000178163.8	ZNF518B	Z-decay
ENSG00000107679.15	PLEKHA1	Z-decay
ENSG00000133302.13	SLF1	Z-decay
ENSG00000180828.3	BHLHE22	Z-decay
ENSG00000182168.15	UNC5C	Z-decay
ENSG00000042317.17	SPATA7	Z-decay
ENSG00000286748.1	ENSG00000286748	Z-decay
ENSG00000135093.13	USP30	Z-decay
ENSG00000175879.9	HOXD8	Z-decay
ENSG00000147364.17	FBXO25	Z-decay
ENSG00000126814.7	TRMT5	Z-decay
ENSG00000133103.17	COG6	Z-decay
ENSG00000168876.9	ANKRD49	Z-decay
ENSG00000085274.16	MYNN	Z-decay
ENSG00000144959.11	NCEH1	Z-decay
ENSG00000101966.13	XIAP	Z-decay
ENSG00000066084.13	DIP2B	Z-decay
ENSG00000115526.11	CHST10	Z-decay
ENSG00000137494.14	ANKRD42	Z-decay
ENSG00000228714.4	ENSG00000228714	Z-decay
ENSG00000168517.11	HEXIM2	Z-decay
ENSG00000187189.11	TSPYL4	Z-decay
ENSG00000119705.10	SLIRP	Z-decay
ENSG00000152464.15	RPP38	Z-decay
ENSG00000154309.9	DISP1	Z-decay
ENSG00000112494.10	UNC93A	Z-decay
ENSG00000244265.2	SIAH2-AS1	Z-decay
ENSG00000178462.12	TUBAL3	Z-decay
ENSG00000247157.7	LINC01252	Z-decay
ENSG00000163029.16	SMC6	Z-decay
ENSG00000144847.13	IGSF11	Z-decay
ENSG00000251138.7	LINC02882	Z-decay
ENSG00000258784.1	ENSG00000258784	Z-decay
ENSG00000166004.15	CEP295	Z-decay
ENSG00000101190.13	TCFL5	Z-decay
ENSG00000214456.8	PLIN5	Z-decay
ENSG00000154124.5	OTULIN	Z-decay
ENSG00000269699.7	ZIM2	Z-decay
ENSG00000171951.5	SCG2	Z-decay
ENSG00000109452.13	INPP4B	Z-decay
ENSG00000128594.8	LRRC4	Z-decay
ENSG00000254706.3	ENSG00000254706	Z-decay
ENSG00000240204.3	SMKR1	Z-decay
ENSG00000147457.14	CHMP7	Z-decay
ENSG00000180190.13	TDRP	Z-decay
ENSG00000236885.2	ENSG00000236885	Z-decay
ENSG00000114541.15	FRMD4B	Z-decay
ENSG00000152219.5	ARL14EP	Z-decay
ENSG00000070367.16	EXOC5	Z-decay
ENSG00000014123.10	UFL1	Z-decay
ENSG00000116044.16	NFE2L2	Z-decay
ENSG00000124784.9	RIOK1	Z-decay
ENSG00000274225.1	ENSG00000274225	Z-decay
ENSG00000011275.19	RNF216	Z-decay
ENSG00000257474.5	ENSG00000257474	Z-decay
ENSG00000138433.16	CIR1	Z-decay
ENSG00000039560.14	RAI14	Z-decay
ENSG00000094975.14	SUCO	Z-decay
ENSG00000171241.9	SHCBP1	Z-decay
ENSG00000139351.15	SYCP3	Z-decay
ENSG00000176915.15	ANKLE2	Z-decay
ENSG00000116954.8	RRAGC	Z-decay
ENSG00000101773.19	RBBP8	Z-decay
ENSG00000120616.16	EPC1	Z-decay
ENSG00000186594.15	MIR22HG	Z-decay
ENSG00000172244.9	C5orf34	Z-decay
ENSG00000120833.14	SOCS2	Z-decay
ENSG00000124831.19	LRRFIP1	Z-decay
ENSG00000184661.14	CDCA2	Z-decay
ENSG00000118307.20	DNAI7	Z-decay
ENSG00000152492.15	CCDC50	Z-decay
ENSG00000198954.9	KIFBP	Z-decay
ENSG00000118680.14	MYL12B	Z-decay
ENSG00000143228.13	NUF2	Z-decay
ENSG00000090905.19	TNRC6A	Z-decay
ENSG00000166965.13	RCCD1	Z-decay
ENSG00000147082.18	CCNB3	Z-decay
ENSG00000126777.18	KTN1	Z-decay
ENSG00000166913.13	YWHAB	Z-decay
ENSG00000186591.13	UBE2H	Z-decay
ENSG00000221909.3	FAM200A	Z-decay
ENSG00000177946.7	CENPBD1	Z-decay
ENSG00000173769.4	TOPAZ1	Z-decay
ENSG00000196214.11	ZNF766	Z-decay
ENSG00000168661.15	ZNF30	Z-decay
ENSG00000254901.8	BORCS8	Z-decay
ENSG00000167384.11	ZNF180	Z-decay
ENSG00000111785.21	RIC8B	Z-decay
ENSG00000197857.15	ZNF44	Z-decay
ENSG00000170485.17	NPAS2	Z-decay
ENSG00000166455.14	C16orf46	Z-decay
ENSG00000082512.15	TRAF5	Z-decay
ENSG00000152147.11	GEMIN6	Z-decay
ENSG00000134152.11	KATNBL1	Z-decay
ENSG00000120725.13	SIL1	Z-decay
ENSG00000170085.18	SIMC1	Z-decay
ENSG00000118193.12	KIF14	Z-decay
ENSG00000101400.6	SNTA1	Z-decay
ENSG00000184203.8	PPP1R2	Z-decay
ENSG00000155868.8	MED7	Z-decay
ENSG00000058673.17	ZC3H11A	Z-decay
ENSG00000155329.12	ZCCHC10	Z-decay
ENSG00000225973.4	PIGBOS1	Z-decay
ENSG00000135999.12	EPC2	Z-decay
ENSG00000175470.20	PPP2R2D	Z-decay
ENSG00000218052.6	ADAMTS7P4	Z-decay
ENSG00000132600.18	PRMT7	Z-decay
ENSG00000185551.15	NR2F2	Z-decay
ENSG00000169684.13	CHRNA5	Z-decay
ENSG00000066651.20	TRMT11	Z-decay
ENSG00000131732.12	ZCCHC9	Z-decay
ENSG00000166164.16	BRD7	Z-decay
ENSG00000064652.11	SNX24	Z-decay
ENSG00000136197.14	C7orf25	Z-decay
ENSG00000175110.14	MRPS22	Z-decay
ENSG00000136819.15	C9orf78	Z-decay
ENSG00000110330.10	BIRC2	Z-decay
ENSG00000121766.16	ZCCHC17	Z-decay
ENSG00000113312.12	TTC1	Z-decay
ENSG00000123810.9	B9D2	Z-decay
ENSG00000198863.8	RUNDC1	Z-decay
ENSG00000124172.10	ATP5F1E	Z-decay
ENSG00000253266.1	ENSG00000253266	Z-decay
ENSG00000181038.14	METTL23	Z-decay
ENSG00000129636.13	ITFG1	Z-decay
ENSG00000008197.5	TFAP2D	Z-decay
ENSG00000174839.13	DENND6A	Z-decay
ENSG00000142166.13	IFNAR1	Z-decay
ENSG00000140548.10	ZNF710	Z-decay
ENSG00000100532.13	CGRRF1	Z-decay
ENSG00000198015.14	MRPL42	Z-decay
ENSG00000236695.1	HNRNPA1P47	Z-decay
ENSG00000218976.2	IMPDH1P9	Z-decay
ENSG00000260658.7	ENSG00000260658	Z-decay
ENSG00000144161.14	ZC3H8	Z-decay
ENSG00000104499.7	GML	Z-decay
ENSG00000177383.5	MAGEF1	Z-decay
ENSG00000251129.3	LINC02506	Z-decay
ENSG00000163817.16	SLC6A20	Z-decay
ENSG00000289289.1	ENSG00000289289	Z-decay
ENSG00000227683.1	ENSG00000227683	Z-decay
ENSG00000128228.5	SDF2L1	Z-decay
ENSG00000088367.23	EPB41L1	Z-decay
ENSG00000144647.7	POMGNT2	Z-decay
ENSG00000153779.11	TGIF2LX	Z-decay
ENSG00000253710.5	ALG11	Z-decay
ENSG00000149218.5	ENDOD1	Z-decay
ENSG00000183137.15	CEP57L1	Z-decay
ENSG00000213160.10	KLHL23	Z-decay
ENSG00000228262.10	LINC01320	Z-decay
ENSG00000076864.21	RAP1GAP	Z-decay
ENSG00000196705.8	ZNF431	Z-decay
ENSG00000148153.14	INIP	Z-decay
ENSG00000231721.7	LINC-PINT	Z-decay
ENSG00000176396.11	EID2	Z-decay
ENSG00000228791.8	THRB-AS1	Z-decay
ENSG00000258484.4	SPESP1	Z-decay
ENSG00000122643.23	NT5C3A	Z-decay
ENSG00000121931.16	LRIF1	Z-decay
ENSG00000256717.1	LINC02698	Z-decay
ENSG00000182329.14	KIAA2012	Z-decay
ENSG00000127743.6	IL17B	Z-decay
ENSG00000114491.14	UMPS	Z-decay
ENSG00000128408.9	RIBC2	Z-decay
ENSG00000258789.1	ENSG00000258789	Z-decay
ENSG00000158863.22	FHIP2B	Z-decay
ENSG00000112996.11	MRPS30	Z-decay
ENSG00000136603.14	SKIL	Z-decay
ENSG00000111269.3	CREBL2	Z-decay
ENSG00000087502.19	ERGIC2	Z-decay
ENSG00000151093.8	OXSM	Z-decay
ENSG00000153975.10	ZUP1	Z-decay
ENSG00000165730.16	STOX1	Z-decay
ENSG00000145332.14	KLHL8	Z-decay
ENSG00000196605.7	ZNF846	Z-decay
ENSG00000109083.14	IFT20	Z-decay
ENSG00000138162.19	TACC2	Z-decay
ENSG00000143155.13	TIPRL	Z-decay
ENSG00000223820.5	CFL1P1	Z-decay
ENSG00000148411.8	NACC2	Z-decay
ENSG00000136169.17	SETDB2	Z-decay
ENSG00000174851.16	YIF1A	Z-decay
ENSG00000177868.12	SVBP	Z-decay
ENSG00000136280.17	CCM2	Z-decay
ENSG00000234284.7	ZNF879	Z-decay
ENSG00000234965.3	SHISA8	Z-decay
ENSG00000164930.12	FZD6	Z-decay
ENSG00000151065.14	DCP1B	Z-decay
ENSG00000253771.7	TPTE2P1	Z-decay
ENSG00000121067.19	SPOP	Z-decay
ENSG00000153347.10	FAM81B	Z-decay
ENSG00000168917.9	SLC35G2	Z-decay
ENSG00000136935.14	GOLGA1	Z-decay
ENSG00000289137.1	ENSG00000289137	Z-decay
ENSG00000117477.13	CCDC181	Z-decay
ENSG00000138658.16	ZGRF1	Z-decay
ENSG00000138381.10	ASNSD1	Z-decay
ENSG00000121900.19	TMEM54	Z-decay
ENSG00000231134.1	TCF7L1-IT1	Z-decay
ENSG00000171067.11	C11orf24	Z-decay
ENSG00000174446.13	SNAPC5	Z-decay
ENSG00000171208.10	NETO2	Z-decay
ENSG00000104320.14	NBN	Z-decay
ENSG00000275111.5	ZNF2	Z-decay
ENSG00000185418.16	TARS3	Z-decay
ENSG00000112167.10	SAYSD1	Z-decay
ENSG00000184949.18	FAM227A	Z-decay
ENSG00000258616.5	LINC02303	Z-decay
ENSG00000156313.15	RPGR	Z-decay
ENSG00000158985.14	CDC42SE2	Z-decay
ENSG00000251250.3	ENSG00000251250	Z-decay
ENSG00000184182.19	UBE2F	Z-decay
ENSG00000087338.5	GMCL1	Z-decay
ENSG00000127125.9	PPCS	Z-decay
ENSG00000163624.6	CDS1	Z-decay
ENSG00000198182.13	ZNF607	Z-decay
ENSG00000260734.6	TLE7	Z-decay
ENSG00000069974.16	RAB27A	Z-decay
ENSG00000159200.18	RCAN1	Z-decay
ENSG00000120306.11	CYSTM1	Z-decay
ENSG00000117010.17	ZNF684	Z-decay
ENSG00000237943.8	PRKCQ-AS1	Z-decay
ENSG00000228711.1	ENSG00000228711	Z-decay
ENSG00000154359.13	LONRF1	Z-decay
ENSG00000121211.8	MND1	Z-decay
ENSG00000121579.14	NAA50	Z-decay
ENSG00000107105.15	ELAVL2	Z-decay
ENSG00000152952.12	PLOD2	Z-decay
ENSG00000099795.7	NDUFB7	Z-decay
ENSG00000132478.10	UNK	Z-decay
ENSG00000229847.9	EMX2OS	Z-decay
ENSG00000080986.13	NDC80	Z-decay
ENSG00000182512.5	GLRX5	Z-decay
ENSG00000089048.15	ESF1	Z-decay
ENSG00000144048.10	DUSP11	Z-decay
ENSG00000152102.18	FAM168B	Z-decay
ENSG00000109171.15	SLAIN2	Z-decay
ENSG00000218357.3	LINC01644	Z-decay
ENSG00000136891.14	TEX10	Z-decay
ENSG00000111728.11	ST8SIA1	Z-decay
ENSG00000076321.11	KLHL20	Z-decay
ENSG00000079112.10	CDH17	Z-decay
ENSG00000174928.16	C3orf33	Z-decay
ENSG00000175643.10	RMI2	Z-decay
ENSG00000189057.11	FAM111B	Z-decay
ENSG00000169131.13	ZNF354A	Z-decay
ENSG00000077458.13	FAM76B	Z-decay
ENSG00000110768.12	GTF2H1	Z-decay
ENSG00000189376.12	C8orf76	Z-decay
ENSG00000157778.9	PSMG3	Z-decay
ENSG00000178988.11	MRFAP1L1	Z-decay
ENSG00000214694.12	ARHGEF33	Z-decay
ENSG00000072756.17	TRNT1	Z-decay
ENSG00000054282.16	SDCCAG8	Z-decay
ENSG00000131773.14	KHDRBS3	Z-decay
ENSG00000163634.12	THOC7	Z-decay
ENSG00000116288.13	PARK7	Z-decay
ENSG00000143375.15	CGN	Z-decay
ENSG00000160714.10	UBE2Q1	Z-decay
ENSG00000111450.14	STX2	Z-decay
ENSG00000136938.9	ANP32B	Z-decay
ENSG00000148123.15	PLPPR1	Z-decay
ENSG00000149636.16	DSN1	Z-decay
ENSG00000131370.16	SH3BP5	Z-decay
ENSG00000110888.18	CAPRIN2	Z-decay
ENSG00000131153.9	GINS2	Z-decay
ENSG00000074319.13	TSG101	Z-decay
ENSG00000258807.5	ENSG00000258807	Z-decay
ENSG00000116996.10	ZP4	Z-decay
ENSG00000169764.16	UGP2	Z-decay
ENSG00000121690.11	DEPDC7	Z-decay
ENSG00000059145.19	UNKL	Z-decay
ENSG00000105185.12	PDCD5	Z-decay
ENSG00000188372.15	ZP3	Z-decay
ENSG00000256061.7	DNAAF4	Z-decay
ENSG00000204859.13	ZBTB48	Z-decay
ENSG00000164576.12	SAP30L	Z-decay
ENSG00000134375.11	TIMM17A	Z-decay
ENSG00000223838.2	ENSG00000223838	Z-decay
ENSG00000073584.20	SMARCE1	Z-decay
ENSG00000144642.22	RBMS3	Z-decay
ENSG00000169062.15	UPF3A	Z-decay
ENSG00000047410.14	TPR	Z-decay
ENSG00000205581.11	HMGN1	Z-decay
ENSG00000108055.11	SMC3	Z-decay
ENSG00000138385.16	SSB	Z-decay
ENSG00000135090.14	TAOK3	Z-decay
ENSG00000108946.16	PRKAR1A	Z-decay
ENSG00000080503.24	SMARCA2	Z-decay
ENSG00000232046.7	LINC01798	Z-decay
ENSG00000136932.15	TRMO	Z-decay
ENSG00000177112.9	IRAG1-AS1	Z-decay
ENSG00000258969.2	LINC02307	Z-decay
ENSG00000232537.2	ENSG00000232537	Z-decay
ENSG00000109066.14	TMEM104	Z-decay
ENSG00000251188.1	ENSG00000251188	Z-decay
ENSG00000120688.9	WBP4	Z-decay
ENSG00000100284.22	TOM1	Z-decay
ENSG00000065613.15	SLK	Z-decay
ENSG00000133789.15	SWAP70	Z-decay
ENSG00000112658.8	SRF	Z-decay
ENSG00000163507.15	CIP2A	Z-decay
ENSG00000106635.8	BCL7B	Z-decay
ENSG00000100320.23	RBFOX2	Z-decay
ENSG00000182010.11	RTKN2	Z-decay
ENSG00000108669.17	CYTH1	Z-decay
ENSG00000052126.15	PLEKHA5	Z-decay
ENSG00000006625.18	GGCT	Z-decay
ENSG00000122986.14	HVCN1	Z-decay
ENSG00000225660.1	ENSG00000225660	Z-decay
ENSG00000135930.15	EIF4E2	Z-decay
ENSG00000131437.16	KIF3A	Z-decay
ENSG00000169857.9	AVEN	Z-decay
ENSG00000141385.12	AFG3L2	Z-decay
ENSG00000140968.11	IRF8	Z-decay
ENSG00000112531.17	QKI	Z-decay
ENSG00000131100.13	ATP6V1E1	Z-decay
ENSG00000110880.11	CORO1C	Z-decay
ENSG00000043039.7	BARX2	Z-decay
ENSG00000147655.12	RSPO2	Z-decay
ENSG00000166598.16	HSP90B1	Z-decay
ENSG00000156970.13	BUB1B	Z-decay
ENSG00000143867.7	OSR1	Z-decay
ENSG00000153214.11	TMEM87B	Z-decay
ENSG00000100784.12	RPS6KA5	Z-decay
ENSG00000260428.3	SCX	Z-decay
ENSG00000203805.11	PLPP4	Z-decay
ENSG00000059691.12	GATB	Z-decay
ENSG00000135457.11	TFCP2	Z-decay
ENSG00000254858.10	MPV17L2	Z-decay
ENSG00000128607.14	KLHDC10	Z-decay
ENSG00000131495.9	NDUFA2	Z-decay
ENSG00000172432.19	GTPBP2	Z-decay
ENSG00000153406.14	NMRAL1	Z-decay
ENSG00000153130.18	SCOC	Z-decay
ENSG00000267673.6	FDX2	Z-decay
ENSG00000116353.16	MECR	Z-decay
ENSG00000186230.7	ZNF749	Z-decay
ENSG00000111879.20	FAM184A	Z-decay
ENSG00000174132.9	FAM174A	Z-decay
ENSG00000004700.16	RECQL	Z-decay
ENSG00000138382.15	METTL5	Z-decay
ENSG00000169895.6	SYAP1	Z-decay
ENSG00000170632.14	ARMC10	Z-decay
ENSG00000176142.13	TMEM39A	Z-decay
ENSG00000108384.15	RAD51C	Z-decay
ENSG00000169718.18	DUS1L	Z-decay
ENSG00000099381.19	SETD1A	Z-decay
ENSG00000146540.15	C7orf50	Z-decay
ENSG00000185627.19	PSMD13	Z-decay
ENSG00000115685.15	PPP1R7	Z-decay
ENSG00000151327.13	FAM177A1	Z-decay
ENSG00000198721.13	ECI2	Z-decay
ENSG00000176444.19	CLK2	Z-decay
ENSG00000128708.13	HAT1	Z-decay
ENSG00000047644.20	WWC3	Z-decay
ENSG00000124535.16	WRNIP1	Z-decay
ENSG00000163517.15	HDAC11	Z-decay
ENSG00000184319.17	RPL23AP82	Z-decay
ENSG00000198130.16	HIBCH	Z-decay
ENSG00000104388.15	RAB2A	Z-decay
ENSG00000135164.19	DMTF1	Z-decay
ENSG00000275674.1	ENSG00000275674	Z-decay
ENSG00000173418.12	NAA20	Z-decay
ENSG00000147400.10	CETN2	Z-decay
ENSG00000075239.14	ACAT1	Z-decay
ENSG00000078114.19	NEBL	Z-decay
ENSG00000142188.17	TMEM50B	Z-decay
ENSG00000253535.5	ENSG00000253535	Z-decay
ENSG00000073712.15	FERMT2	Z-decay
ENSG00000121774.18	KHDRBS1	Z-decay
ENSG00000149187.19	CELF1	Z-decay
ENSG00000109536.12	FRG1	Z-decay
ENSG00000140416.23	TPM1	Z-decay
ENSG00000160075.12	SSU72	Z-decay
ENSG00000080007.8	DDX43	Z-decay
ENSG00000143771.12	CNIH4	Z-decay
ENSG00000259485.2	LINC02253	Z-decay
ENSG00000135622.13	SEMA4F	Z-decay
ENSG00000120370.14	GORAB	Z-decay
ENSG00000274605.3	PCCA-DT	Z-decay
ENSG00000076928.18	ARHGEF1	Z-decay
ENSG00000163170.12	BOLA3	Z-decay
ENSG00000254480.2	LINC02749	Z-decay
ENSG00000271286.1	CYTH1P1	Z-decay
ENSG00000228719.1	ENSG00000228719	Z-decay
ENSG00000158019.21	BABAM2	Z-decay
ENSG00000165553.5	NGB	Z-decay
ENSG00000185252.19	ZNF74	Z-decay
ENSG00000166326.7	TRIM44	Z-decay
ENSG00000214281.3	HMGN2P39	Z-decay
ENSG00000131061.14	ZNF341	Z-decay
ENSG00000141480.18	ARRB2	Z-decay
ENSG00000229221.1	HNRNPA1P66	Z-decay
ENSG00000000460.17	C1orf112	Z-decay
ENSG00000091129.22	NRCAM	Z-decay
ENSG00000205277.10	MUC12	Z-decay
ENSG00000204536.15	CCHCR1	Z-decay
ENSG00000101882.10	NKAP	Z-decay
ENSG00000189077.11	TMEM120A	Z-decay
ENSG00000133315.12	MACROD1	Z-decay
ENSG00000158079.16	PTPDC1	Z-decay
ENSG00000250947.1	TRPC7-AS2	Z-decay
ENSG00000267475.2	NUDT19-DT	Z-decay
ENSG00000159214.13	CCDC24	Z-decay
ENSG00000099849.15	RASSF7	Z-decay
ENSG00000206562.12	METTL6	Z-decay
ENSG00000179988.15	PSTK	Z-decay
ENSG00000119411.11	BSPRY	Z-decay
ENSG00000072121.17	ZFYVE26	Z-decay
ENSG00000137880.6	GCHFR	Z-decay
ENSG00000182095.15	TNRC18	Z-decay
ENSG00000100479.13	POLE2	Z-decay
ENSG00000106268.16	NUDT1	Z-decay
ENSG00000171700.14	RGS19	Z-decay
ENSG00000118600.13	RXYLT1	Z-decay
ENSG00000168405.18	CMAHP	Z-decay
ENSG00000198055.11	GRK6	Z-decay
ENSG00000105518.14	TMEM205	Z-decay
ENSG00000117906.14	RCN2	Z-decay
ENSG00000197826.12	CFAP299	Z-decay
ENSG00000229559.2	ENSG00000229559	Z-decay
ENSG00000164116.17	GUCY1A1	Z-decay
ENSG00000107874.11	CUEDC2	Z-decay
ENSG00000257027.1	ENSG00000257027	Z-decay
ENSG00000227279.2	ENSG00000227279	Z-decay
ENSG00000151353.15	TMEM18	Z-decay
ENSG00000241582.1	RPL23AP8	Z-decay
ENSG00000245648.2	KLRK1-AS1	Z-decay
ENSG00000100167.21	SEPTIN3	Z-decay
ENSG00000148690.12	FRA10AC1	Z-decay
ENSG00000217555.13	CKLF	Z-decay
ENSG00000197361.8	FBXL22	Z-decay
ENSG00000122970.16	IFT81	Z-decay
ENSG00000151692.15	RNF144A	Z-decay
ENSG00000286917.1	ENSG00000286917	Z-decay
ENSG00000077935.17	SMC1B	Z-decay
ENSG00000240024.6	LINC00888	Z-decay
ENSG00000230562.3	FAM133DP	Z-decay
ENSG00000071794.16	HLTF	Z-decay
ENSG00000211448.14	DIO2	Z-decay
ENSG00000197430.11	OPALIN	Z-decay
ENSG00000243836.6	WDR86-AS1	Z-decay
ENSG00000249797.2	LINC02147	Z-decay
ENSG00000128578.10	STRIP2	Z-decay
ENSG00000275896.7	PRSS2	Z-decay
ENSG00000168772.11	CXXC4	Z-decay
ENSG00000161265.15	U2AF1L4	Z-decay
ENSG00000114021.12	NIT2	Z-decay
ENSG00000168393.13	DTYMK	Z-decay
ENSG00000075790.12	BCAP29	Z-decay
ENSG00000143994.14	ABHD1	Z-decay
ENSG00000184056.15	VPS33B	Z-decay
ENSG00000125611.16	CHCHD5	Z-decay
ENSG00000188603.22	CLN3	Z-decay
ENSG00000081052.14	COL4A4	Z-decay
ENSG00000168743.13	NPNT	Z-decay
ENSG00000289195.1	ENSG00000289195	Z-decay
ENSG00000150625.17	GPM6A	Z-decay
ENSG00000164616.16	FBXL21P	Z-decay
ENSG00000102100.16	SLC35A2	Z-decay
ENSG00000270141.3	TERC	Z-decay
ENSG00000281103.3	TRG-AS1	Z-decay
ENSG00000143816.8	WNT9A	Z-decay
ENSG00000234710.3	ENSG00000234710	Z-decay
ENSG00000231557.1	ENSG00000231557	Z-decay
ENSG00000275835.5	TUBGCP5	Z-decay
ENSG00000166788.10	SAAL1	Z-decay
ENSG00000183654.9	MARCHF11	Z-decay
ENSG00000197134.13	ZNF257	Z-decay
ENSG00000111832.13	RWDD1	Z-decay
ENSG00000235119.1	ENSG00000235119	Z-decay
ENSG00000105617.4	LENG1	Z-decay
ENSG00000223478.2	ENSG00000223478	Z-decay
ENSG00000230530.2	LIMD1-AS1	Z-decay
ENSG00000260706.5	ENSG00000260706	Z-decay
ENSG00000142082.15	SIRT3	Z-decay
ENSG00000134146.12	DPH6	Z-decay
ENSG00000214194.9	SMIM30	Z-decay
ENSG00000214043.8	LINC02347	Z-decay
ENSG00000172426.16	RSPH9	Z-decay
ENSG00000106049.9	HIBADH	Z-decay
ENSG00000163684.12	RPP14	Z-decay
ENSG00000083123.15	BCKDHB	Z-decay
ENSG00000170955.10	CAVIN3	Z-decay
ENSG00000095209.12	TMEM38B	Z-decay
ENSG00000146729.10	NIPSNAP2	Z-decay
ENSG00000158716.9	DUSP23	Z-decay
ENSG00000251611.1	FHIP1A-DT	Z-decay
ENSG00000263715.7	LINC02210-CRHR1	Z-decay
ENSG00000118058.24	KMT2A	Z-decay
ENSG00000148908.15	RGS10	Z-decay
ENSG00000115525.18	ST3GAL5	Z-decay
ENSG00000254418.1	SPON1-AS1	Z-decay
ENSG00000163689.21	CFAP20DC	Z-decay
ENSG00000114529.13	C3orf52	Z-decay
ENSG00000225542.2	ZNF385D-AS1	Z-decay
ENSG00000128016.7	ZFP36	Z-decay
ENSG00000269906.1	ENSG00000269906	Z-decay
ENSG00000159199.14	ATP5MC1	Z-decay
ENSG00000173818.17	ENDOV	Z-decay
ENSG00000005810.19	MYCBP2	Z-decay
ENSG00000171772.17	SYCE1	Z-decay
ENSG00000171262.11	FAM98B	Z-decay
ENSG00000145491.12	ROPN1L	Z-decay
ENSG00000225265.2	TAF1A-AS1	Z-decay
ENSG00000231993.1	EP300-AS1	Z-decay
ENSG00000108799.13	EZH1	Z-decay
ENSG00000007520.4	TSR3	Z-decay
ENSG00000130208.10	APOC1	Z-decay
ENSG00000111834.13	RSPH4A	Z-decay
ENSG00000160124.9	MIX23	Z-decay
ENSG00000251027.2	LINC01950	Z-decay
ENSG00000116586.12	LAMTOR2	Z-decay
ENSG00000100442.11	FKBP3	Z-decay
ENSG00000136522.14	MRPL47	Z-decay
ENSG00000144306.15	SCRN3	Z-decay
ENSG00000243449.8	C4orf48	Z-decay
ENSG00000245248.8	USP2-AS1	Z-decay
ENSG00000164331.10	ANKRA2	Z-decay
ENSG00000136159.4	NUDT15	Z-decay
ENSG00000166562.9	SEC11C	Z-decay
ENSG00000104643.10	MTMR9	Z-decay
ENSG00000155755.20	TMEM237	Z-decay
ENSG00000138587.6	MNS1	Z-decay
ENSG00000144199.12	FAHD2B	Z-decay
ENSG00000104863.12	LIN7B	Z-decay
ENSG00000168710.18	AHCYL1	Z-decay
ENSG00000259022.2	DNAJC8P1	Z-decay
ENSG00000153904.21	DDAH1	Z-decay
ENSG00000070061.16	ELP1	Z-decay
ENSG00000120860.11	WASHC3	Z-decay
ENSG00000094841.14	UPRT	Z-decay
ENSG00000163607.18	GTPBP8	Z-decay
ENSG00000072135.13	PTPN18	Z-decay
ENSG00000204711.9	C9orf135	Z-decay
ENSG00000051128.19	HOMER3	Z-decay
ENSG00000114446.5	IFT57	Z-decay
ENSG00000116521.11	SCAMP3	Z-decay
ENSG00000173085.15	COQ2	Z-decay
ENSG00000106992.19	AK1	Z-decay
ENSG00000110871.15	COQ5	Z-decay
ENSG00000163412.13	EIF4E3	Z-decay
ENSG00000146416.19	AIG1	Z-decay
ENSG00000198056.15	PRIM1	Z-decay
ENSG00000178028.14	DMAP1	Z-decay
ENSG00000165819.12	METTL3	Z-decay
ENSG00000140876.11	NUDT7	Z-decay
ENSG00000122042.10	UBL3	Z-decay
ENSG00000164182.12	NDUFAF2	Z-decay
ENSG00000225075.1	ENSG00000225075	Z-decay
ENSG00000171174.15	RBKS	Z-decay
ENSG00000183273.7	CCDC60	Z-decay
ENSG00000012983.12	MAP4K5	Z-decay
ENSG00000169855.21	ROBO1	Z-decay
ENSG00000147687.19	TATDN1	Z-decay
ENSG00000136936.11	XPA	Z-decay
ENSG00000254486.1	LINC02547	Z-decay
ENSG00000278615.5	C11orf98	Z-decay
ENSG00000100764.14	PSMC1	Z-decay
ENSG00000182534.14	MXRA7	Z-decay
ENSG00000166813.16	KIF7	Z-decay
ENSG00000240849.11	PEDS1	Z-decay
ENSG00000188010.16	MORN2	Z-decay
ENSG00000109881.17	CCDC34	Z-decay
ENSG00000151498.12	ACAD8	Z-decay
ENSG00000156345.18	CDK20	Z-decay
ENSG00000100519.12	PSMC6	Z-decay
ENSG00000185324.22	CDK10	Z-decay
ENSG00000106853.20	PTGR1	Z-decay
ENSG00000164172.20	MOCS2	Z-decay
ENSG00000148444.16	COMMD3	Z-decay
ENSG00000229703.6	LYPD9P	Z-decay
ENSG00000119185.13	ITGB1BP1	Z-decay
ENSG00000104327.7	CALB1	Z-decay
ENSG00000164167.12	LSM6	Z-decay
ENSG00000204852.17	TCTN1	Z-decay
ENSG00000167862.10	MRPL58	Z-decay
ENSG00000137074.20	APTX	Z-decay
ENSG00000156467.10	UQCRB	Z-decay
ENSG00000148300.12	REXO4	Z-decay
ENSG00000119929.13	CUTC	Z-decay
ENSG00000148688.14	RPP30	Z-decay
ENSG00000261305.2	ENSG00000261305	Z-decay
ENSG00000233270.1	SNRPEP4	Z-decay
ENSG00000136279.21	DBNL	Z-decay
ENSG00000125703.15	ATG4C	Z-decay
ENSG00000116898.12	MRPS15	Z-decay
ENSG00000213465.8	ARL2	Z-decay
ENSG00000254760.1	ENSG00000254760	Z-decay
ENSG00000149313.11	AASDHPPT	Z-decay
ENSG00000245534.7	RORA-AS1	Z-decay
ENSG00000100034.14	PPM1F	Z-decay
ENSG00000179091.5	CYC1	Z-decay
ENSG00000158552.13	ZFAND2B	Z-decay
ENSG00000152240.13	HAUS1	Z-decay
ENSG00000151491.14	EPS8	Z-decay
ENSG00000170236.16	USP50	Z-decay
ENSG00000174137.14	FAM53A	Z-decay
ENSG00000188487.12	INSC	Z-decay
ENSG00000185437.15	SH3BGR	Z-decay
ENSG00000138029.14	HADHB	Z-decay
ENSG00000018189.13	RUFY3	Z-decay
ENSG00000165525.18	NEMF	Z-decay
ENSG00000129003.19	VPS13C	Z-decay
ENSG00000238105.7	GOLGA2P5	Z-decay
ENSG00000104886.12	PLEKHJ1	Z-decay
ENSG00000108423.15	TUBD1	Z-decay
ENSG00000258979.3	LINC02299	Z-decay
ENSG00000077009.14	NMRK2	Z-decay
ENSG00000163923.10	RPL39L	Z-decay
ENSG00000104450.13	SPAG1	Z-decay
ENSG00000036448.10	MYOM2	Z-decay
ENSG00000182196.14	ARL6IP4	Z-decay
ENSG00000137500.10	CCDC90B	Z-decay
ENSG00000116171.19	SCP2	Z-decay
ENSG00000154719.14	MRPL39	Z-decay
ENSG00000143653.10	SCCPDH	Z-decay
ENSG00000146425.11	DYNLT1	Z-decay
ENSG00000186625.14	KATNA1	Z-decay
ENSG00000077152.11	UBE2T	Z-decay
ENSG00000104343.21	UBE2W	Z-decay
ENSG00000110025.13	SNX15	Z-decay
ENSG00000115540.15	MOB4	Z-decay
ENSG00000008382.16	MPND	Z-decay
ENSG00000143437.21	ARNT	Z-decay
ENSG00000116750.14	UCHL5	Z-decay
ENSG00000158411.11	MITD1	Z-decay
ENSG00000141179.14	PCTP	Z-decay
ENSG00000182013.18	PNMA8A	Z-decay
ENSG00000125356.7	NDUFA1	Z-decay
ENSG00000060339.14	CCAR1	Z-decay
ENSG00000289166.1	ENSG00000289166	Z-decay
ENSG00000127252.7	PLAAT1	Z-decay
ENSG00000130347.13	RTN4IP1	Z-decay
ENSG00000164751.15	PEX2	Z-decay
ENSG00000182247.10	UBE2E2	Z-decay
ENSG00000134049.6	IER3IP1	Z-decay
ENSG00000156052.11	GNAQ	Z-decay
ENSG00000127955.17	GNAI1	Z-decay
ENSG00000117691.10	NENF	Z-decay
ENSG00000241878.12	PISD	Z-decay
ENSG00000249951.1	ENSG00000249951	Z-decay
ENSG00000121413.13	ZSCAN18	Z-decay
ENSG00000147586.10	MRPS28	Z-decay
ENSG00000162604.12	TM2D1	Z-decay
ENSG00000257698.3	GIHCG	Z-decay
ENSG00000177463.16	NR2C2	Z-decay
ENSG00000249751.4	ECSCR	Z-decay
ENSG00000082397.18	EPB41L3	Z-decay
ENSG00000138794.10	CASP6	Z-decay
ENSG00000140600.17	SH3GL3	Z-decay
ENSG00000065268.11	WDR18	Z-decay
ENSG00000169696.16	ASPSCR1	Z-decay
ENSG00000130023.16	ERMARD	Z-decay
ENSG00000114473.14	IQCG	Z-decay
ENSG00000198887.9	SMC5	Z-decay
ENSG00000225921.7	NOL7	Z-decay
ENSG00000151849.16	CENPJ	Z-decay
ENSG00000146678.10	IGFBP1	Z-decay
ENSG00000053371.13	AKR7A2	Z-decay
ENSG00000163904.13	SENP2	Z-decay
ENSG00000163001.12	CFAP36	Z-decay
ENSG00000213341.11	CHUK	Z-decay
ENSG00000146085.8	MMUT	Z-decay
ENSG00000099219.15	ERMP1	Z-decay
ENSG00000116918.15	TSNAX	Z-decay
ENSG00000197063.11	MAFG	Z-decay
ENSG00000174574.16	AKIRIN1	Z-decay
ENSG00000141127.15	PRPSAP2	Z-decay
ENSG00000124733.5	MEA1	Z-decay
ENSG00000111615.14	KRR1	Z-decay
ENSG00000068912.15	ERLEC1	Z-decay
ENSG00000061794.13	MRPS35	Z-decay
ENSG00000166797.11	CIAO2A	Z-decay
ENSG00000135775.14	COG2	Z-decay
ENSG00000149600.12	COMMD7	Z-decay
ENSG00000164265.9	SCGB3A2	Z-decay
ENSG00000159685.11	CHCHD6	Z-decay
ENSG00000087053.20	MTMR2	Z-decay
ENSG00000118939.18	UCHL3	Z-decay
ENSG00000144744.17	UBA3	Z-decay
ENSG00000091317.8	CMTM6	Z-decay
ENSG00000119421.7	NDUFA8	Z-decay
ENSG00000072518.22	MARK2	Z-decay
ENSG00000213533.13	STIMATE	Z-decay
ENSG00000254919.1	ENSG00000254919	Z-decay
ENSG00000188938.17	FAM120AOS	Z-decay
ENSG00000166477.13	LEO1	Z-decay
ENSG00000225083.2	GRTP1-AS1	Z-decay
ENSG00000096092.6	TMEM14A	Z-decay
ENSG00000126858.19	RHOT1	Z-decay
ENSG00000114744.9	COMMD2	Z-decay
ENSG00000276822.1	ENSG00000276822	Z-decay
ENSG00000055147.19	FAM114A2	Z-decay
ENSG00000106993.12	CDC37L1	Z-decay
ENSG00000108771.13	DHX58	Z-decay
ENSG00000205707.11	ETFRF1	Z-decay
ENSG00000166199.13	ALKBH3	Z-decay
ENSG00000138036.18	DYNC2LI1	Z-decay
ENSG00000164885.13	CDK5	Z-decay
ENSG00000164332.8	UBLCP1	Z-decay
ENSG00000165623.10	UCMA	Z-decay
ENSG00000167110.19	GOLGA2	Z-decay
ENSG00000074935.14	TUBE1	Z-decay
ENSG00000160256.13	SLX9	Z-decay
ENSG00000176101.12	SSNA1	Z-decay
ENSG00000071539.14	TRIP13	Z-decay
ENSG00000214114.9	MYCBP	Z-decay
ENSG00000110435.13	PDHX	Z-decay
ENSG00000128524.5	ATP6V1F	Z-decay
ENSG00000151287.17	TEX30	Z-decay
ENSG00000138814.17	PPP3CA	Z-decay
ENSG00000091651.9	ORC6	Z-decay
ENSG00000114209.15	PDCD10	Z-decay
ENSG00000169255.15	B3GALNT1	Z-decay
ENSG00000130956.14	HABP4	Z-decay
ENSG00000122299.12	ZC3H7A	Z-decay
ENSG00000100225.18	FBXO7	Z-decay
ENSG00000136518.17	ACTL6A	Z-decay
ENSG00000081870.12	HSPB11	Z-decay
ENSG00000155115.7	GTF3C6	Z-decay
ENSG00000130429.15	ARPC1B	Z-decay
ENSG00000168958.20	MFF	Z-decay
ENSG00000136770.11	DNAJC1	Z-decay
ENSG00000153140.9	CETN3	Z-decay
ENSG00000167863.12	ATP5PD	Z-decay
ENSG00000187147.18	RNF220	Z-decay
ENSG00000124222.22	STX16	Z-decay
ENSG00000099940.12	SNAP29	Z-decay
ENSG00000163466.16	ARPC2	Z-decay
ENSG00000092108.22	SCFD1	Z-decay
ENSG00000120526.12	NUDCD1	Z-decay
ENSG00000131871.15	SELENOS	Z-decay
ENSG00000160213.9	CSTB	Z-decay
ENSG00000175416.16	CLTB	Z-decay
ENSG00000122035.7	RASL11A	Z-decay
ENSG00000056097.16	ZFR	Z-decay
ENSG00000133398.4	MED10	Z-decay
ENSG00000182621.18	PLCB1	Z-decay
ENSG00000100220.12	RTCB	Z-decay
ENSG00000120265.19	PCMT1	Z-decay
ENSG00000162624.15	LHX8	Z-decay
ENSG00000196352.17	CD55	Z-decay
ENSG00000139197.11	PEX5	Z-decay
ENSG00000151465.14	CDC123	Z-decay
ENSG00000103978.16	TMEM87A	Z-decay
ENSG00000014641.21	MDH1	Z-decay
ENSG00000111229.16	ARPC3	Z-decay
ENSG00000169599.13	NFU1	Z-decay
ENSG00000079785.16	DDX1	Z-decay
ENSG00000159079.19	CFAP298	Z-decay
ENSG00000163377.16	TAFA4	Z-decay
ENSG00000085662.14	AKR1B1	Z-decay
ENSG00000162076.13	FLYWCH2	Z-decay
ENSG00000126214.22	KLC1	Z-decay
ENSG00000135698.10	MPHOSPH6	Z-decay
ENSG00000090520.12	DNAJB11	Z-decay
ENSG00000159055.4	MIS18A	Z-decay
ENSG00000100711.14	ZFYVE21	Z-decay
ENSG00000165487.14	MICU2	Z-decay
ENSG00000114520.11	SNX4	Z-decay
ENSG00000115561.16	CHMP3	Z-decay
ENSG00000171953.16	ATPAF2	Z-decay
ENSG00000130826.18	DKC1	Z-decay
ENSG00000125868.16	DSTN	Z-decay
ENSG00000273559.5	CWC25	Z-decay
ENSG00000092020.11	PPP2R3C	Z-decay
ENSG00000278311.5	GGNBP2	Z-decay
ENSG00000049860.14	HEXB	Z-decay
ENSG00000103035.11	PSMD7	Z-decay
ENSG00000105928.16	GSDME	Z-decay
ENSG00000143256.5	PFDN2	Z-decay
ENSG00000243927.6	MRPS6	Z-decay
ENSG00000157045.9	NTAN1	Z-decay
ENSG00000136003.16	ISCU	Z-decay
ENSG00000174720.17	LARP7	Z-decay
ENSG00000137168.8	PPIL1	Z-decay
ENSG00000149547.15	EI24	Z-decay
ENSG00000123737.13	EXOSC9	Z-decay
ENSG00000198937.9	CCDC167	Z-decay
ENSG00000137947.12	GTF2B	Z-decay
ENSG00000210140.1	MT-TC	Z-decay
ENSG00000114416.18	FXR1	Z-decay
ENSG00000152670.19	DDX4	Z-decay
ENSG00000182223.7	ZAR1	Z-decay
ENSG00000183324.11	REC114	Z-decay
ENSG00000288616.1	ENSG00000288616	ZGA
ENSG00000273567.1	REXO1L3P	ZGA
ENSG00000275928.2	REXO1L11P	ZGA
ENSG00000224807.5	DUX4L9	ZGA
ENSG00000283967.1	TAF11L8	ZGA
ENSG00000280441.3	ENSG00000280441	ZGA
ENSG00000284042.1	TAF11L6	ZGA
ENSG00000284465.1	TAF11L7	ZGA
ENSG00000284283.1	TAF11L4	ZGA
ENSG00000284234.1	TAF11L5	ZGA
ENSG00000288607.1	ENSG00000288607	ZGA
ENSG00000283776.1	TAF11L13	ZGA
ENSG00000283988.1	TAF11L9	ZGA
ENSG00000206077.14	ZDHHC11B	ZGA
ENSG00000174473.16	GALNTL6	ZGA
ENSG00000049130.16	KITLG	ZGA
ENSG00000175581.14	MRPL48	ZGA
ENSG00000253159.3	PCDHGA12	ZGA
ENSG00000154640.15	BTG3	ZGA
ENSG00000261787.2	TCF24	ZGA
ENSG00000189398.5	OR7E12P	ZGA
ENSG00000287508.1	ENSG00000287508	ZGA
ENSG00000206260.4	PRR23A	ZGA
ENSG00000155760.3	FZD7	ZGA
ENSG00000196361.10	ELAVL3	ZGA
ENSG00000183305.14	MAGEA2B	ZGA
ENSG00000232401.2	LINC00112	ZGA
ENSG00000181449.4	SOX2	ZGA
ENSG00000248449.2	PCDHGB8P	ZGA
ENSG00000164853.9	UNCX	ZGA
ENSG00000255251.2	PRR23D1	ZGA
ENSG00000160229.13	ZNF66	ZGA
ENSG00000278811.4	LINC00624	ZGA
ENSG00000177418.2	ENSG00000177418	ZGA
ENSG00000131668.14	BARX1	ZGA
ENSG00000163273.4	NPPC	ZGA
ENSG00000227195.11	MIR663AHG	ZGA
ENSG00000178977.4	LINC00324	ZGA
ENSG00000270971.2	REXO1L8P	ZGA
ENSG00000278291.1	ENSG00000278291	ZGA
ENSG00000177508.12	IRX3	ZGA
ENSG00000238212.3	LINC02096	ZGA
ENSG00000260342.2	ENSG00000260342	ZGA
ENSG00000130300.9	PLVAP	ZGA
ENSG00000274827.4	LINC01297	ZGA
ENSG00000160867.15	FGFR4	ZGA
ENSG00000249375.8	CASC11	ZGA
ENSG00000234278.3	PRR20E	ZGA
ENSG00000170906.16	NDUFA3	ZGA
ENSG00000228477.1	ENSG00000228477	ZGA
ENSG00000234296.1	ENSG00000234296	ZGA
ENSG00000283679.1	ENSG00000283679	ZGA
ENSG00000233132.4	FAM90A3P	ZGA
ENSG00000289151.1	ENSG00000289151	ZGA
ENSG00000129195.16	PIMREG	ZGA
ENSG00000171522.6	PTGER4	ZGA
ENSG00000254971.1	ENSG00000254971	ZGA
ENSG00000262539.1	ENSG00000262539	ZGA
ENSG00000234329.1	ENSG00000234329	ZGA
ENSG00000067048.17	DDX3Y	ZGA
ENSG00000168491.10	CCDC110	ZGA
ENSG00000159231.6	CBR3	ZGA
ENSG00000287349.1	ENSG00000287349	ZGA
ENSG00000206181.7	ELOA2	ZGA
ENSG00000255192.6	NANOGP8	ZGA
ENSG00000169242.12	EFNA1	ZGA
ENSG00000289286.1	ENSG00000289286	ZGA
ENSG00000285607.1	FAM90A9P	ZGA
ENSG00000197153.5	H3C12	ZGA
ENSG00000121966.7	CXCR4	ZGA
ENSG00000099812.9	MISP	ZGA
ENSG00000147381.12	MAGEA4	ZGA
ENSG00000147117.8	ZNF157	ZGA
ENSG00000230091.6	TMEM254-AS1	ZGA
ENSG00000271381.2	REXO1L9P	ZGA
ENSG00000111704.11	NANOG	ZGA
ENSG00000107485.18	GATA3	ZGA
ENSG00000261526.2	ENSG00000261526	ZGA
ENSG00000159224.4	GIP	ZGA
ENSG00000179348.12	GATA2	ZGA
ENSG00000251163.1	PRELID3BP4	ZGA
ENSG00000223861.1	ENSG00000223861	ZGA
ENSG00000229356.1	LRRC3-DT	ZGA
ENSG00000163064.7	EN1	ZGA
ENSG00000160321.16	ZNF208	ZGA
ENSG00000243501.5	ENSG00000243501	ZGA
ENSG00000275553.4	ELOA3CP	ZGA
ENSG00000172818.10	OVOL1	ZGA
ENSG00000255992.1	ENSG00000255992	ZGA
ENSG00000204918.3	PRR20B	ZGA
ENSG00000189171.15	S100A13	ZGA
ENSG00000108590.11	MED31	ZGA
ENSG00000250486.5	FAM218A	ZGA
ENSG00000175793.12	SFN	ZGA
ENSG00000228970.6	UBTFL6	ZGA
ENSG00000222036.8	POTEM	ZGA
ENSG00000229924.3	FAM90A26	ZGA
ENSG00000198483.13	ANKRD35	ZGA
ENSG00000135314.13	KHDC1	ZGA
ENSG00000285950.1	FAM90A10P	ZGA
ENSG00000234749.5	FAM90A21P	ZGA
ENSG00000105376.5	ICAM5	ZGA
ENSG00000182111.9	ZNF716	ZGA
ENSG00000108932.13	SLC16A6	ZGA
ENSG00000183337.18	BCOR	ZGA
ENSG00000269761.1	ENSG00000269761	ZGA
ENSG00000233295.3	FAM90A20P	ZGA
ENSG00000163050.18	COQ8A	ZGA
ENSG00000234376.4	UBTFL2	ZGA
ENSG00000255009.4	UBTFL1	ZGA
ENSG00000204705.3	UBTFL5	ZGA
ENSG00000279864.2	NCOR1P4	ZGA
ENSG00000248944.1	FAM90A6P	ZGA
ENSG00000130513.7	GDF15	ZGA
ENSG00000277013.1	SUNO1	ZGA
ENSG00000275091.1	ENSG00000275091	ZGA
ENSG00000257891.1	ENSG00000257891	ZGA
ENSG00000257446.4	ZNF878	ZGA
ENSG00000230045.4	FAM90A15P	ZGA
ENSG00000125657.5	TNFSF9	ZGA
ENSG00000113196.3	HAND1	ZGA
ENSG00000250946.2	ENSG00000250946	ZGA
ENSG00000184697.7	CLDN6	ZGA
ENSG00000134323.12	MYCN	ZGA
ENSG00000223885.4	FAM90A13P	ZGA
ENSG00000276998.1	REXO1L2P	ZGA
ENSG00000113070.8	HBEGF	ZGA
ENSG00000136099.13	PCDH8	ZGA
ENSG00000285814.1	FAM90A14P	ZGA
ENSG00000260302.3	LINC01882	ZGA
ENSG00000179059.10	ZFP42	ZGA
ENSG00000251402.3	FAM90A25P	ZGA
ENSG00000285687.1	FAM90A22P	ZGA
ENSG00000286252.1	ENSG00000286252	ZGA
ENSG00000237706.4	TRIM51EP	ZGA
ENSG00000250374.4	TRIM75P	ZGA
ENSG00000198062.16	POTEH	ZGA
ENSG00000225899.8	FRG2B	ZGA
ENSG00000250782.1	TAF11L14	ZGA
ENSG00000289298.1	ENSG00000289298	ZGA
ENSG00000137265.15	IRF4	ZGA
ENSG00000141946.1	ZIM3	ZGA
ENSG00000131864.11	USP29	ZGA
ENSG00000232783.5	FRG2FP	ZGA
ENSG00000214915.3	ENSG00000214915	ZGA
ENSG00000277436.1	REXO1L5P	ZGA
ENSG00000216490.4	IFI30	ZGA
ENSG00000204455.7	TRIM51BP	ZGA
ENSG00000173868.12	PHOSPHO1	ZGA
ENSG00000196946.10	ZNF705A	ZGA
ENSG00000255184.1	ENSG00000255184	ZGA
ENSG00000087510.7	TFAP2C	ZGA
ENSG00000205044.5	ENSG00000205044	ZGA
ENSG00000248542.2	ENSG00000248542	ZGA
ENSG00000285937.1	FAM90A8P	ZGA
ENSG00000185112.6	FAM43A	ZGA
ENSG00000197989.15	SNHG12	ZGA
ENSG00000204699.4	UBTFL3	ZGA
ENSG00000250712.1	ENSG00000250712	ZGA
ENSG00000250088.1	ENSG00000250088	ZGA
ENSG00000284439.1	TAF11L3	ZGA
ENSG00000271707.1	ATP1B3P1	ZGA
ENSG00000288631.1	ENSG00000288631	ZGA
ENSG00000233115.4	FAM90A11P	ZGA
ENSG00000189348.6	FAM90A27P	ZGA
ENSG00000284373.1	TAF11L2	ZGA
ENSG00000276623.1	ENSG00000276623	ZGA
ENSG00000205176.3	REXO1L1P	ZGA
ENSG00000171847.11	FAM90A1	ZGA
ENSG00000229978.1	PRAMEF36P	ZGA
ENSG00000277862.1	PRAMEF34P	ZGA
ENSG00000229665.8	PRR20C	ZGA
ENSG00000162391.12	FAM151A	ZGA
ENSG00000241149.3	ZNF722P	ZGA
ENSG00000272382.1	ENSG00000272382	ZGA
ENSG00000284484.1	ENSG00000284484	ZGA
ENSG00000204479.4	PRAMEF17	ZGA
ENSG00000269118.1	FAM90A28P	ZGA
ENSG00000182330.10	PRAMEF8	ZGA
ENSG00000204510.5	PRAMEF7	ZGA
ENSG00000285765.1	FAM90A23P	ZGA
ENSG00000236941.6	ENSG00000236941	ZGA
ENSG00000128250.5	RFPL1	ZGA
ENSG00000223417.9	TRIM49D1	ZGA
ENSG00000196289.7	BECN2	ZGA
ENSG00000172969.8	FRG2C	ZGA
ENSG00000237700.2	PRAMEF33	ZGA
ENSG00000205097.7	FRG2	ZGA
ENSG00000287080.2	H3C3	ZGA
ENSG00000268799.4	H3Y2	ZGA
ENSG00000180532.12	ZSCAN4	ZGA
ENSG00000282842.1	FRG2EP	ZGA
ENSG00000259009.4	TPRX2P	ZGA
ENSG00000279169.3	PRAMEF13	ZGA
ENSG00000204449.3	TRIM49C	ZGA
ENSG00000124216.4	SNAI1	ZGA
ENSG00000215354.9	FAM90A24P	ZGA
ENSG00000255855.2	KDM4F	ZGA
ENSG00000236217.4	C1DP2	ZGA
ENSG00000254229.2	FAM90A12P	ZGA
ENSG00000233802.8	TRIM49D2	ZGA
ENSG00000166013.11	TRIM53BP	ZGA
ENSG00000283039.1	KLF18	ZGA
ENSG00000249620.1	H3P18	ZGA
ENSG00000227151.4	PRR20D	ZGA
ENSG00000204532.8	ZSCAN5C	ZGA
ENSG00000144188.9	TRIM43CP	ZGA
ENSG00000116726.5	PRAMEF12	ZGA
ENSG00000168930.13	TRIM49	ZGA
ENSG00000169548.3	ZNF280A	ZGA
ENSG00000267908.2	ZSCAN5DP	ZGA
ENSG00000223614.5	ZNF735	ZGA
ENSG00000225581.3	TRIM53AP	ZGA
ENSG00000178928.8	TPRX1	ZGA
ENSG00000239620.3	PRR20G	ZGA
ENSG00000171872.5	KLF17	ZGA
ENSG00000279804.2	PRAMEF18	ZGA
ENSG00000187545.5	PRAMEF10	ZGA
ENSG00000235268.2	KDM4E	ZGA
ENSG00000128253.16	RFPL2	ZGA
ENSG00000133101.10	CCNA1	ZGA
ENSG00000277058.3	HNRNPCL3	ZGA
ENSG00000120952.4	PRAMEF2	ZGA
ENSG00000204478.10	PRAMEF20	ZGA
ENSG00000280267.5	PRAMEF26	ZGA
ENSG00000213921.8	LEUTX	ZGA
ENSG00000283740.1	TAF11L11	ZGA
ENSG00000256779.2	ENSG00000256779	ZGA
ENSG00000144015.5	TRIM43	ZGA
ENSG00000197123.9	ZNF679	ZGA
ENSG00000204481.8	PRAMEF14	ZGA
ENSG00000197213.10	ZSCAN5B	ZGA
ENSG00000116721.9	PRAMEF1	ZGA
ENSG00000163286.9	ALPG	ZGA
ENSG00000269466.4	H3Y1	ZGA
ENSG00000144010.10	TRIM43B	ZGA
ENSG00000179412.11	HNRNPCL4	ZGA
ENSG00000249156.2	TAF11L12	ZGA
ENSG00000204480.8	PRAMEF19	ZGA
ENSG00000229571.7	PRAMEF25	ZGA
ENSG00000285891.1	MSANTD5	ZGA
ENSG00000237247.6	MBD3L5	ZGA
ENSG00000204505.5	PRAMEF9	ZGA
ENSG00000274764.6	PRAMEF27	ZGA
ENSG00000251360.2	KHDC1P1	ZGA
ENSG00000270601.4	PRAMEF5	ZGA
ENSG00000243073.4	PRAMEF4	ZGA
ENSG00000179172.10	HNRNPCL1	ZGA
ENSG00000258873.3	DUXA	ZGA
ENSG00000204501.7	PRAMEF15	ZGA
ENSG00000157765.13	SLC34A2	ZGA
ENSG00000229292.2	RFPL4AL1	ZGA
ENSG00000275774.3	HNRNPCL2	ZGA
ENSG00000232423.6	PRAMEF6	ZGA
ENSG00000256980.5	KHDC1L	ZGA
ENSG00000223638.4	RFPL4A	ZGA
ENSG00000205718.10	MBD3L4	ZGA
ENSG00000196589.7	MBD3L2B	ZGA
ENSG00000230522.5	MBD3L2	ZGA
ENSG00000248871.1	TNFSF12-TNFSF13	ZGA
ENSG00000211890.4	IGHA2	ZGA
ENSG00000276926.1	MIR6797	ZGA
ENSG00000011638.11	LDAF1	ZGA
ENSG00000106605.11	BLVRA	ZGA
ENSG00000222328.1	RNU2-2P	ZGA
ENSG00000276573.1	ENSG00000276573	ZGA
ENSG00000274721.1	ENSG00000274721	ZGA
ENSG00000168314.19	MOBP	ZGA
ENSG00000186493.14	C5orf38	ZGA
ENSG00000214003.2	ATP5PBP3	ZGA
ENSG00000243035.3	RN7SL810P	ZGA
ENSG00000102760.13	RGCC	ZGA
ENSG00000182327.8	GLTPD2	ZGA
ENSG00000269483.2	ENSG00000269483	ZGA
ENSG00000200013.1	RNU6-623P	ZGA
ENSG00000224207.3	ENSG00000224207	ZGA
ENSG00000278626.1	ENSG00000278626	ZGA
ENSG00000205871.5	RPS3AP47	ZGA
ENSG00000273703.2	H2BC14	ZGA
ENSG00000196411.10	EPHB4	ZGA
ENSG00000257403.2	ENSG00000257403	ZGA
ENSG00000250432.5	FAM242C	ZGA
ENSG00000232188.1	ENSG00000232188	ZGA
ENSG00000232383.1	ENSG00000232383	ZGA
ENSG00000271480.1	MTND3P19	ZGA
ENSG00000187912.12	CLEC17A	ZGA
ENSG00000095596.12	CYP26A1	ZGA
ENSG00000146054.18	TRIM7	ZGA
ENSG00000236658.1	ENSG00000236658	ZGA
ENSG00000227718.1	ENSG00000227718	ZGA
ENSG00000269961.1	ERBIN-DT	ZGA
ENSG00000240271.1	ENSG00000240271	ZGA
ENSG00000254731.1	ENSG00000254731	ZGA
ENSG00000259118.5	ENSG00000259118	ZGA
ENSG00000166007.11	TRIM51HP	ZGA
ENSG00000125462.19	MIR9-1HG	ZGA
ENSG00000257164.5	LINC02451	ZGA
ENSG00000237953.1	RPS13P5	ZGA
ENSG00000250313.3	LINC02229	ZGA
ENSG00000274265.5	ENSG00000274265	ZGA
ENSG00000237289.10	CKMT1B	ZGA
ENSG00000206775.1	SNORD37	ZGA
ENSG00000287834.1	ENSG00000287834	ZGA
ENSG00000267452.3	LINC02073	ZGA
ENSG00000181649.8	PHLDA2	ZGA
ENSG00000258027.2	NF1P4	ZGA
ENSG00000236060.2	HSPB1P1	ZGA
ENSG00000270685.1	IGHV1OR15-6	ZGA
ENSG00000277529.1	NF1P10	ZGA
ENSG00000255452.1	ENSG00000255452	ZGA
ENSG00000199568.1	RNU5A-1	ZGA
ENSG00000225465.10	RFPL1S	ZGA
ENSG00000287122.1	ENSG00000287122	ZGA
ENSG00000249092.1	PPIAP77	ZGA
ENSG00000275097.1	ENSG00000275097	ZGA
ENSG00000286669.1	ENSG00000286669	ZGA
ENSG00000100908.14	EMC9	ZGA
ENSG00000235837.1	ENSG00000235837	ZGA
ENSG00000182974.3	OR4M2B	ZGA
ENSG00000108515.18	ENO3	ZGA
ENSG00000207181.1	SNORA14B	ZGA
ENSG00000214756.8	CSKMT	ZGA
ENSG00000277422.1	REXO1L6P	ZGA
ENSG00000242293.1	RPS29P1	ZGA
ENSG00000229224.2	ENSG00000229224	ZGA
ENSG00000266601.1	ENSG00000266601	ZGA
ENSG00000279231.1	ENSG00000279231	ZGA
ENSG00000280778.1	ENSG00000280778	ZGA
ENSG00000200963.1	RNU6-289P	ZGA
ENSG00000199797.1	Y_RNA	ZGA
ENSG00000252548.1	RNU7-149P	ZGA
ENSG00000211848.1	TRAJ41	ZGA
ENSG00000278514.1	ENSG00000278514	ZGA
ENSG00000284500.3	ENSG00000284500	ZGA
ENSG00000103426.12	CORO7-PAM16	ZGA
ENSG00000241997.3	RN7SL323P	ZGA
ENSG00000272432.1	ENSG00000272432	ZGA
ENSG00000243276.6	ENSG00000243276	ZGA
ENSG00000280242.1	ENSG00000280242	ZGA
ENSG00000229492.1	ENSG00000229492	ZGA
ENSG00000266651.1	ENSG00000266651	ZGA
ENSG00000285860.1	ENSG00000285860	ZGA
ENSG00000257915.1	GLULP5	ZGA
ENSG00000162444.12	RBP7	ZGA
ENSG00000215269.6	GAGE12G	ZGA
ENSG00000274001.1	ENSG00000274001	ZGA
ENSG00000187600.14	LINC02583	ZGA
ENSG00000286149.1	ENSG00000286149	ZGA
ENSG00000277947.1	SNORD3D	ZGA
ENSG00000286383.1	ENSG00000286383	ZGA
ENSG00000212516.1	RNU6-1268P	ZGA
ENSG00000282022.1	ENSG00000282022	ZGA
ENSG00000252283.1	Vault	ZGA
ENSG00000170577.8	SIX2	ZGA
ENSG00000199695.1	RNU6-1128P	ZGA
ENSG00000206880.1	RNU6-1310P	ZGA
ENSG00000207275.1	RNU6-441P	ZGA
ENSG00000211847.1	TRAJ42	ZGA
ENSG00000212240.1	RNU6-930P	ZGA
ENSG00000253087.1	RNU6-1174P	ZGA
ENSG00000263892.3	MIR4667	ZGA
ENSG00000266392.1	MIR4740	ZGA
ENSG00000258608.1	DNAJC19P9	ZGA
ENSG00000256315.1	ENSG00000256315	ZGA
ENSG00000007372.25	PAX6	ZGA
ENSG00000239335.4	LLPH-DT	ZGA
ENSG00000237087.1	ENSG00000237087	ZGA
ENSG00000233701.3	PRR23C	ZGA
ENSG00000244451.1	RPL34P21	ZGA
ENSG00000185904.12	LINC00839	ZGA
ENSG00000162729.14	IGSF8	ZGA
ENSG00000240870.2	RPL19P14	ZGA
ENSG00000212443.1	SNORA53	ZGA
ENSG00000264070.1	DND1P1	ZGA
ENSG00000261278.1	ENSG00000261278	ZGA
ENSG00000229018.5	PMS2P7	ZGA
ENSG00000104267.10	CA2	ZGA
ENSG00000228976.1	SUMO2P8	ZGA
ENSG00000188219.16	POTEE	ZGA
ENSG00000197990.6	ZNF734P	ZGA
ENSG00000257139.1	LINC02821	ZGA
ENSG00000238904.1	RNU7-34P	ZGA
ENSG00000275924.1	MIR6807	ZGA
ENSG00000229015.2	ENSG00000229015	ZGA
ENSG00000237956.1	TRIAP1P1	ZGA
ENSG00000289043.1	ENSG00000289043	ZGA
ENSG00000235508.3	RPS2P7	ZGA
ENSG00000279520.1	ENSG00000279520	ZGA
ENSG00000287555.1	ENSG00000287555	ZGA
ENSG00000273706.5	LHX1	ZGA
ENSG00000133624.14	ZNF767P	ZGA
ENSG00000269662.1	BNIP3P39	ZGA
ENSG00000205857.2	NANOGNB	ZGA
ENSG00000225613.2	LINCMD1	ZGA
ENSG00000106089.12	STX1A	ZGA
ENSG00000163530.4	DPPA2	ZGA
ENSG00000237039.1	RPS28P4	ZGA
ENSG00000275692.1	MIR6724-4	ZGA
ENSG00000224163.4	ENSG00000224163	ZGA
ENSG00000272574.1	ENSG00000272574	ZGA
ENSG00000202471.1	RNU4-20P	ZGA
ENSG00000250568.1	ENSG00000250568	ZGA
ENSG00000286339.1	ENSG00000286339	ZGA
ENSG00000249662.6	LINC02218	ZGA
ENSG00000224273.2	ENSG00000224273	ZGA
ENSG00000228501.2	RPL15P18	ZGA
ENSG00000234064.1	PRAMEF29P	ZGA
ENSG00000236439.4	ENSG00000236439	ZGA
ENSG00000267692.1	TAF9P3	ZGA
ENSG00000238045.9	ENSG00000238045	ZGA
ENSG00000227775.3	ENSG00000227775	ZGA
ENSG00000188112.9	C6orf132	ZGA
ENSG00000221867.9	MAGEA3	ZGA
ENSG00000289508.1	ENSG00000289508	ZGA
ENSG00000248777.1	ENSG00000248777	ZGA
ENSG00000287512.1	ENSG00000287512	ZGA
ENSG00000250894.1	PRAMEF31P	ZGA
ENSG00000233549.2	CYCSP35	ZGA
ENSG00000129824.16	RPS4Y1	ZGA
ENSG00000245958.7	SEPTIN7P14	ZGA
ENSG00000240121.1	RPS27P20	ZGA
ENSG00000224599.1	BMS1P12	ZGA
ENSG00000289574.1	ENSG00000289574	ZGA
ENSG00000144355.15	DLX1	ZGA
ENSG00000275113.1	GAGE2E	ZGA
ENSG00000286148.1	ENSG00000286148	ZGA
ENSG00000250342.1	SNRPCP16	ZGA
ENSG00000258265.1	ENSG00000258265	ZGA
ENSG00000238222.3	MKRN4P	ZGA
ENSG00000248205.1	H3P17	ZGA
ENSG00000138772.13	ANXA3	ZGA
ENSG00000249005.3	FAM90A4P	ZGA
ENSG00000152214.14	RIT2	ZGA
ENSG00000250074.1	ENSG00000250074	ZGA
ENSG00000185215.11	TNFAIP2	ZGA
ENSG00000275126.2	H4C13	ZGA
ENSG00000213772.3	EIF1P7	ZGA
ENSG00000258741.5	H2AZ2P1	ZGA
ENSG00000120875.9	DUSP4	ZGA
ENSG00000224365.1	ENSG00000224365	ZGA
ENSG00000239255.1	ENSG00000239255	ZGA
ENSG00000252759.1	Y_RNA	ZGA
ENSG00000207231.1	Y_RNA	ZGA
ENSG00000226102.3	SEPTIN7P3	ZGA
ENSG00000272034.1	SNORD14A	ZGA
ENSG00000283599.2	ENSG00000283599	ZGA
ENSG00000284543.1	LINC01226	ZGA
ENSG00000215343.7	ZNF705D	ZGA
ENSG00000221500.1	SNORD100	ZGA
ENSG00000229616.2	ENSG00000229616	ZGA
ENSG00000206633.1	SNORA80B	ZGA
ENSG00000169325.10	GUSBP12	ZGA
ENSG00000220948.5	TRIM51GP	ZGA
ENSG00000224677.1	PDIA3P2	ZGA
ENSG00000281398.4	SNHG4	ZGA
ENSG00000179046.9	TRIML2	ZGA
ENSG00000286146.1	ENSG00000286146	ZGA
ENSG00000243181.2	ENSG00000243181	ZGA
ENSG00000007062.12	PROM1	ZGA
ENSG00000253471.1	ENSG00000253471	ZGA
ENSG00000243964.1	RPL23AP65	ZGA
ENSG00000242083.2	RPL7AP31	ZGA
ENSG00000258590.5	NBEAP1	ZGA
ENSG00000285201.1	ENSG00000285201	ZGA
ENSG00000255543.1	ENSG00000255543	ZGA
ENSG00000200534.1	SNORA33	ZGA
ENSG00000261349.1	ENSG00000261349	ZGA
ENSG00000259694.1	ENSG00000259694	ZGA
ENSG00000110492.17	MDK	ZGA
ENSG00000171483.13	SSX6P	ZGA
ENSG00000289222.1	ENSG00000289222	ZGA
ENSG00000174365.21	SNHG11	ZGA
ENSG00000206977.1	ENSG00000206977	ZGA
ENSG00000185130.6	H2BC13	ZGA
ENSG00000287194.1	ENSG00000287194	ZGA
ENSG00000259302.1	ENSG00000259302	ZGA
ENSG00000259594.6	ENSG00000259594	ZGA
ENSG00000258883.1	NBEAP4	ZGA
ENSG00000189064.9	GAGE2A	ZGA
ENSG00000125730.17	C3	ZGA
ENSG00000259633.1	UBE2Q2P8	ZGA
ENSG00000240199.3	RN7SL520P	ZGA
ENSG00000279628.1	ENSG00000279628	ZGA
ENSG00000270757.1	HSPE1-MOB4	ZGA
ENSG00000285720.1	FAM90A17P	ZGA
ENSG00000068078.20	FGFR3	ZGA
ENSG00000124900.12	TRIM51	ZGA
ENSG00000285169.2	ENSG00000285169	ZGA
ENSG00000248422.1	ENSG00000248422	ZGA
ENSG00000260853.2	ENSG00000260853	ZGA
ENSG00000278487.1	ENSG00000278487	ZGA
ENSG00000239503.1	MARK2P8	ZGA
ENSG00000285115.1	ENSG00000285115	ZGA
ENSG00000266820.1	KPNA2P3	ZGA
ENSG00000213401.10	MAGEA12	ZGA
ENSG00000276753.1	MIR6821	ZGA
ENSG00000196302.5	GUSBP15	ZGA
ENSG00000196747.5	H2AC13	ZGA
ENSG00000235449.2	ENSG00000235449	ZGA
ENSG00000188765.7	TMSB4XP2	ZGA
ENSG00000200879.1	SNORD14E	ZGA
ENSG00000168758.11	SEMA4C	ZGA
ENSG00000238162.1	ENSG00000238162	ZGA
ENSG00000226580.1	RPL39P40	ZGA
ENSG00000264279.1	MIR4786	ZGA
ENSG00000266228.1	MIR3611	ZGA
ENSG00000231103.2	PRAMEF30P	ZGA
ENSG00000214534.5	ZNF705E	ZGA
ENSG00000142182.9	DNMT3L	ZGA
ENSG00000255238.1	RFPL4AP1	ZGA
ENSG00000286267.1	ENSG00000286267	ZGA
ENSG00000226522.1	HDAC9-AS1	ZGA
ENSG00000273003.1	ARL2-SNX15	ZGA
ENSG00000202198.1	7SK	ZGA
ENSG00000264577.1	ENSG00000264577	ZGA
ENSG00000227008.2	RPS24P19	ZGA
ENSG00000197837.4	H4-16	ZGA
ENSG00000215339.3	ZNF705CP	ZGA
ENSG00000168148.4	H3-4	ZGA
ENSG00000224760.4	C1DP3	ZGA
ENSG00000249910.3	TRIM51CP	ZGA
ENSG00000278775.1	ENSG00000278775	ZGA
ENSG00000253333.1	ENSG00000253333	ZGA
ENSG00000219061.4	TRIM51FP	ZGA
ENSG00000259551.1	ENSG00000259551	ZGA
ENSG00000226185.2	TRIM64FP	ZGA
ENSG00000230395.1	ANAPC1P3	ZGA
ENSG00000213244.3	H3P4	ZGA
ENSG00000205879.5	FAM90A2P	ZGA
ENSG00000150244.12	TRIM48	ZGA
ENSG00000276410.4	H2BC3	ZGA
ENSG00000229361.5	UBTFL7	ZGA
ENSG00000276368.2	H2AC14	ZGA
ENSG00000204450.8	TRIM64	ZGA
ENSG00000236179.1	PRAMEF35P	ZGA
ENSG00000259001.3	ENSG00000259001	ZGA
ENSG00000227515.3	C1DP4	ZGA
ENSG00000254751.3	TRIM64DP	ZGA
ENSG00000189253.7	TRIM64B	ZGA
ENSG00000237194.1	SNAI1P1	ZGA
ENSG00000223709.6	TRIM64EP	ZGA
ENSG00000163283.7	ALPP	ZGA
ENSG00000273802.3	H2BC8	ZGA
ENSG00000182053.13	TRIM49B	ZGA
ENSG00000214754.3	ENSG00000214754	ZGA
ENSG00000284356.1	TAF11L10	ZGA
ENSG00000250386.1	H3P21	ZGA
ENSG00000201428.1	RN7SKP71	ZGA
ENSG00000230268.3	SSU72P8	ZGA
ENSG00000254764.2	TRIM53CP	ZGA
ENSG00000228463.10	ENSG00000228463	ConExp
ENSG00000237094.12	ENSG00000237094	ConExp
ENSG00000230021.10	ENSG00000230021	ConExp
ENSG00000228794.11	LINC01128	ConExp
ENSG00000078808.19	SDF4	ConExp
ENSG00000160087.21	UBE2J2	ConExp
ENSG00000107404.21	DVL1	ConExp
ENSG00000221978.13	CCNL2	ConExp
ENSG00000242485.6	MRPL20	ConExp
ENSG00000215915.10	ATAD3C	ConExp
ENSG00000197785.14	ATAD3A	ConExp
ENSG00000160075.12	SSU72	ConExp
ENSG00000197530.13	MIB2	ConExp
ENSG00000248333.9	CDK11B	ConExp
ENSG00000008128.23	CDK11A	ConExp
ENSG00000008130.15	NADK	ConExp
ENSG00000078369.18	GNB1	ConExp
ENSG00000067606.17	PRKCZ	ConExp
ENSG00000157933.10	SKI	ConExp
ENSG00000157916.20	RER1	ConExp
ENSG00000130762.15	ARHGEF16	ConExp
ENSG00000116213.16	WRAP73	ConExp
ENSG00000227372.12	TP73-AS1	ConExp
ENSG00000130764.10	LRRC47	ConExp
ENSG00000116198.14	CEP104	ConExp
ENSG00000198912.12	C1orf174	ConExp
ENSG00000116237.16	ICMT	ConExp
ENSG00000097021.20	ACOT7	ConExp
ENSG00000162408.11	NOL9	ConExp
ENSG00000204859.13	ZBTB48	ConExp
ENSG00000116273.6	PHF13	ConExp
ENSG00000007923.17	DNAJC11	ConExp
ENSG00000171735.19	CAMTA1	ConExp
ENSG00000049245.13	VAMP3	ConExp
ENSG00000116288.13	PARK7	ConExp
ENSG00000116285.13	ERRFI1	ConExp
ENSG00000142599.19	RERE	ConExp
ENSG00000171621.14	SPSB1	ConExp
ENSG00000171612.7	SLC25A33	ConExp
ENSG00000188807.13	TMEM201	ConExp
ENSG00000171603.18	CLSTN1	ConExp
ENSG00000162441.12	LZIC	ConExp
ENSG00000130939.20	UBE4B	ConExp
ENSG00000054523.19	KIF1B	ConExp
ENSG00000142657.21	PGD	ConExp
ENSG00000175279.22	CENPS	ConExp
ENSG00000160049.12	DFFA	ConExp
ENSG00000142655.13	PEX14	ConExp
ENSG00000120948.19	TARDBP	ConExp
ENSG00000171824.14	EXOSC10	ConExp
ENSG00000198793.13	MTOR	ConExp
ENSG00000120942.14	UBIAD1	ConExp
ENSG00000116670.15	MAD2L2	ConExp
ENSG00000177674.16	AGTRAP	ConExp
ENSG00000116685.16	KIAA2013	ConExp
ENSG00000116688.18	MFN2	ConExp
ENSG00000116691.11	MIIP	ConExp
ENSG00000048707.15	VPS13D	ConExp
ENSG00000162493.17	PDPN	ConExp
ENSG00000116731.23	PRDM2	ConExp
ENSG00000142634.13	EFHD2	ConExp
ENSG00000116138.13	DNAJC16	ConExp
ENSG00000197312.12	DDI2	ConExp
ENSG00000116786.13	PLEKHM2	ConExp
ENSG00000116809.12	ZBTB17	ConExp
ENSG00000055070.17	SZRD1	ConExp
ENSG00000157191.20	NECAP2	ConExp
ENSG00000219481.11	NBPF1	ConExp
ENSG00000236698.1	EIF1AXP1	ConExp
ENSG00000117118.10	SDHB	ConExp
ENSG00000276747.1	PADI6	ConExp
ENSG00000179051.14	RCC2	ConExp
ENSG00000117148.8	ACTL8	ConExp
ENSG00000127481.15	UBR4	ConExp
ENSG00000127463.16	EMC1	ConExp
ENSG00000053372.5	MRTO4	ConExp
ENSG00000053371.13	AKR7A2	ConExp
ENSG00000040487.13	SLC66A1	ConExp
ENSG00000077549.19	CAPZB	ConExp
ENSG00000090432.7	MUL1	ConExp
ENSG00000158828.8	PINK1	ConExp
ENSG00000244038.11	DDOST	ConExp
ENSG00000075151.24	EIF4G3	ConExp
ENSG00000117298.16	ECE1	ConExp
ENSG00000090686.16	USP48	ConExp
ENSG00000070831.17	CDC42	ConExp
ENSG00000184677.18	ZBTB40	ConExp
ENSG00000004487.18	KDM1A	ConExp
ENSG00000169641.14	LUZP1	ConExp
ENSG00000125944.21	HNRNPR	ConExp
ENSG00000142676.14	RPL11	ConExp
ENSG00000011007.13	ELOA	ConExp
ENSG00000057757.10	PITHD1	ConExp
ENSG00000011009.11	LYPLA2	ConExp
ENSG00000179163.12	FUCA1	ConExp
ENSG00000189266.13	PNRC2	ConExp
ENSG00000188529.15	SRSF10	ConExp
ENSG00000158055.17	GRHL3	ConExp
ENSG00000133226.18	SRRM1	ConExp
ENSG00000169504.15	CLIC4	ConExp
ENSG00000117614.10	SYF2	ConExp
ENSG00000183726.11	TMEM50A	ConExp
ENSG00000204178.11	MACO1	ConExp
ENSG00000157978.12	LDLRAP1	ConExp
ENSG00000162430.18	SELENON	ConExp
ENSG00000117640.18	MTFR1L	ConExp
[truncated: 5,414 more rows]
