# Supplementary material for: The RNA m6A landscape during human oocyte-to-embryo transition
Source: EMBO J. 2025 Jun 4;44(14):4150–80. doi: 10.1038/s44318-025-00474-5 (PMC12264149; doi:10.1038/s44318-025-00474-5)
Supplement: Supplementary file 3 — Dataset EV1–EV6 [file 44318_2025_474_MOESM3_ESM.zip › Li Wang et al Dataset EV4.txt]

### Header line to explain each column ###
#1 GeneID: gene ID from GENCODE (v39) annotation library
#2 GeneName: gene name from GENCODE (v39) annotation library
#3 Event: M-decay, Z-decay, ZGA, ConExp(constantly-expressed)
#4 Stage: GV, MII, 1C(Zygote), 8C(8-cell)
#5 miRNA_targeting: 0 for no miRNA targeting this gene, and 1 for >=1 miRNA targeting this gene; see 'Methods' for more details
#6 miRNA_count: number of miRNAs targeting this gene; see 'Methods' for more details
#7 miRNA_normalized_count: normalized number of miRNAs targeting this gene; see 'Methods' for more details
GeneID	GeneName	Event	Stage	miRNA_targeting	miRNA_count	miRNA_normalized_count
ENSG00000180440.4	SERTM1	M-decay	GV	0	0	0
ENSG00000248710.1	ENSG00000248710	M-decay	GV	0	0	0
ENSG00000184209.15	SNRNP35	M-decay	GV	0	0	0
ENSG00000183098.11	GPC6	M-decay	GV	1	12	35.9052
ENSG00000008086.13	CDKL5	M-decay	GV	0	0	0
ENSG00000075426.12	FOSL2	M-decay	GV	1	12	35.3802
ENSG00000174106.3	LEMD3	M-decay	GV	1	5	17.3809
ENSG00000196208.14	GREB1	M-decay	GV	1	5	15.0706
ENSG00000143384.14	MCL1	M-decay	GV	1	5	17.5591
ENSG00000060491.17	OGFR	M-decay	GV	0	0	0
ENSG00000103037.12	SETD6	M-decay	GV	1	3	7.2282
ENSG00000197885.11	NKIRAS1	M-decay	GV	1	2	5.1292
ENSG00000284976.1	ENSG00000284976	M-decay	GV	0	0	0
ENSG00000254959.6	INMT-MINDY4	M-decay	GV	0	0	0
ENSG00000108443.14	RPS6KB1	M-decay	GV	1	11	32.0849
ENSG00000198624.13	CCDC69	M-decay	GV	0	0	0
ENSG00000127914.19	AKAP9	M-decay	GV	1	2	5.1292
ENSG00000152433.15	ZNF547	M-decay	GV	0	0	0
ENSG00000137727.13	ARHGAP20	M-decay	GV	1	3	7.3372
ENSG00000214866.9	DCDC2C	M-decay	GV	0	0	0
ENSG00000126249.8	PDCD2L	M-decay	GV	0	0	0
ENSG00000125878.7	TCF15	M-decay	GV	1	1	2.677
ENSG00000156804.7	FBXO32	M-decay	GV	1	3	8.5751
ENSG00000231274.5	SBK3	M-decay	GV	0	0	0
ENSG00000105607.13	GCDH	M-decay	GV	1	1	2.2817
ENSG00000118263.15	KLF7	M-decay	GV	1	13	36.547
ENSG00000124942.14	AHNAK	M-decay	GV	1	5	16.6117
ENSG00000256060.3	TRAPPC2B	M-decay	GV	0	0	0
ENSG00000261609.8	GAN	M-decay	GV	1	19	53.4967
ENSG00000100522.10	GNPNAT1	M-decay	GV	1	1	3.2229
ENSG00000072682.20	P4HA2	M-decay	GV	1	2	5.5046
ENSG00000145730.21	PAM	M-decay	GV	1	7	22.93
ENSG00000151067.23	CACNA1C	M-decay	GV	1	8	21.5693
ENSG00000278195.2	SSTR3	M-decay	GV	1	2	5.7371
ENSG00000135678.12	CPM	M-decay	GV	0	0	0
ENSG00000120738.8	EGR1	M-decay	GV	1	3	8.3401
ENSG00000135269.18	TES	M-decay	GV	1	1	3.2229
ENSG00000168275.16	COA6	M-decay	GV	0	0	0
ENSG00000139289.14	PHLDA1	M-decay	GV	1	4	11.1097
ENSG00000132669.14	RIN2	M-decay	GV	0	0	0
ENSG00000105329.11	TGFB1	M-decay	GV	1	1	2.6867
ENSG00000170961.7	HAS2	M-decay	GV	1	12	33.4935
ENSG00000184384.14	MAML2	M-decay	GV	1	3	7.4761
ENSG00000166822.13	TMEM170A	M-decay	GV	1	3	9.5624
ENSG00000150347.17	ARID5B	M-decay	GV	1	10	30.1986
ENSG00000173511.10	VEGFB	M-decay	GV	0	0	0
ENSG00000071246.11	VASH1	M-decay	GV	1	5	13.9151
ENSG00000174640.15	SLCO2A1	M-decay	GV	1	2	5.5276
ENSG00000169908.12	TM4SF1	M-decay	GV	1	2	9.2007
ENSG00000139324.12	TMTC3	M-decay	GV	1	3	8.6704
ENSG00000258984.5	UBE2F-SCLY	M-decay	GV	0	0	0
ENSG00000148677.7	ANKRD1	M-decay	GV	0	0	0
ENSG00000122641.11	INHBA	M-decay	GV	1	3	12.4236
ENSG00000117543.22	DPH5	M-decay	GV	1	2	5.7371
ENSG00000176261.16	ZBTB8OS	M-decay	GV	0	0	0
ENSG00000164684.13	ZNF704	M-decay	GV	1	20	64.2138
ENSG00000118523.6	CCN2	M-decay	GV	1	3	8.3319
ENSG00000171497.5	PPID	M-decay	GV	0	0	0
ENSG00000163632.15	C3orf49	M-decay	GV	0	0	0
ENSG00000096696.15	DSP	M-decay	GV	0	0	0
ENSG00000117525.14	F3	M-decay	GV	1	5	13.1225
ENSG00000167117.10	ANKRD40CL	M-decay	GV	0	0	0
ENSG00000108587.16	GOSR1	M-decay	GV	1	9	23.4456
ENSG00000134352.20	IL6ST	M-decay	GV	1	12	34.4945
ENSG00000128928.10	IVD	M-decay	GV	0	0	0
ENSG00000183943.6	PRKX	M-decay	GV	1	2	5.6255
ENSG00000133872.14	SARAF	M-decay	GV	0	0	0
ENSG00000113758.14	DBN1	M-decay	GV	1	1	3.3646
ENSG00000115461.5	IGFBP5	M-decay	GV	1	5	12.8404
ENSG00000142871.18	CCN1	M-decay	GV	1	1	3.9529
ENSG00000137801.11	THBS1	M-decay	GV	1	5	14.2386
ENSG00000124783.14	SSR1	M-decay	GV	1	6	15.8633
ENSG00000114054.14	PCCB	M-decay	GV	1	1	2.2817
ENSG00000038427.16	VCAN	M-decay	GV	1	4	13.2239
ENSG00000086289.12	EPDR1	M-decay	GV	1	2	5.4652
ENSG00000105819.14	PMPCB	M-decay	GV	1	2	9.2007
ENSG00000184368.16	MAP7D2	M-decay	GV	0	0	0
ENSG00000119638.14	NEK9	M-decay	GV	1	8	24.6452
ENSG00000005187.12	ACSM3	M-decay	GV	0	0	0
ENSG00000129250.12	KIF1C	M-decay	GV	1	5	13.4126
ENSG00000204227.5	RING1	M-decay	GV	0	0	0
ENSG00000164111.15	ANXA5	M-decay	GV	1	1	2.2817
ENSG00000159335.18	PTMS	M-decay	GV	0	0	0
ENSG00000092841.19	MYL6	M-decay	GV	0	0	0
ENSG00000198786.2	MT-ND5	M-decay	GV	0	0	0
ENSG00000198695.2	MT-ND6	M-decay	GV	0	0	0
ENSG00000148730.7	EIF4EBP2	M-decay	GV	1	9	29.0007
ENSG00000170801.10	HTRA3	M-decay	GV	1	1	2.8797
ENSG00000149257.16	SERPINH1	M-decay	GV	1	1	2.8797
ENSG00000116260.17	QSOX1	M-decay	GV	1	3	7.6001
ENSG00000185070.12	FLRT2	M-decay	GV	1	5	15.0765
ENSG00000102924.12	CBLN1	M-decay	GV	0	0	0
ENSG00000169372.13	CRADD	M-decay	GV	0	0	0
ENSG00000114251.15	WNT5A	M-decay	GV	0	0	0
ENSG00000285053.1	TBCE	M-decay	GV	0	0	0
ENSG00000100234.12	TIMP3	M-decay	GV	1	3	13.8193
ENSG00000286264.2	ENSG00000286264	M-decay	GV	0	0	0
ENSG00000132781.20	MUTYH	M-decay	GV	0	0	0
ENSG00000173486.14	FKBP2	M-decay	GV	1	1	2.677
ENSG00000140937.14	CDH11	M-decay	GV	1	7	18.1735
ENSG00000158805.12	ZNF276	M-decay	GV	0	0	0
ENSG00000145362.21	ANK2	M-decay	GV	1	3	8.1667
ENSG00000177469.13	CAVIN1	M-decay	GV	0	0	0
ENSG00000198498.10	TMA16	M-decay	GV	0	0	0
ENSG00000185022.12	MAFF	M-decay	GV	1	2	4.6126
ENSG00000152377.14	SPOCK1	M-decay	GV	1	5	13.7417
ENSG00000125779.24	PANK2	M-decay	GV	0	0	0
ENSG00000112715.26	VEGFA	M-decay	GV	1	7	21.6523
ENSG00000204138.13	PHACTR4	M-decay	GV	1	9	32.5618
ENSG00000157514.18	TSC22D3	M-decay	GV	1	5	12.6081
ENSG00000104979.9	C19orf53	M-decay	GV	0	0	0
ENSG00000277443.3	MARCKS	M-decay	GV	1	11	29.1441
ENSG00000152133.16	GPATCH11	M-decay	GV	0	0	0
ENSG00000268173.3	ENSG00000268173	M-decay	GV	0	0	0
ENSG00000123739.11	PLA2G12A	M-decay	GV	1	1	1.868
ENSG00000213719.8	CLIC1	M-decay	GV	0	0	0
ENSG00000068305.18	MEF2A	M-decay	GV	1	9	27.0224
ENSG00000154556.18	SORBS2	M-decay	GV	1	1	1.4911
ENSG00000116251.11	RPL22	M-decay	GV	0	0	0
ENSG00000113657.13	DPYSL3	M-decay	GV	1	4	11.8715
ENSG00000123395.15	ATG101	M-decay	GV	0	0	0
ENSG00000130066.17	SAT1	M-decay	GV	0	0	0
ENSG00000275895.7	U2AF1L5	M-decay	GV	0	0	0
ENSG00000149100.13	EIF3M	M-decay	GV	1	2	5.7371
ENSG00000106236.4	NPTX2	M-decay	GV	1	4	13.13
ENSG00000034510.6	TMSB10	M-decay	GV	1	2	4.9438
ENSG00000117152.14	RGS4	M-decay	GV	1	5	12.6005
ENSG00000273259.3	ENSG00000273259	M-decay	GV	0	0	0
ENSG00000124813.23	RUNX2	M-decay	GV	1	4	15.7945
ENSG00000138735.16	PDE5A	M-decay	GV	1	3	8.23
ENSG00000076716.9	GPC4	M-decay	GV	1	6	19.2345
ENSG00000103855.18	CD276	M-decay	GV	1	1	2.2817
ENSG00000196141.14	SPATS2L	M-decay	GV	1	4	12.3033
ENSG00000134824.14	FADS2	M-decay	GV	0	0	0
ENSG00000185250.16	PPIL6	M-decay	GV	1	3	11.1734
ENSG00000185222.10	TCEAL9	M-decay	GV	0	0	0
ENSG00000140682.19	TGFB1I1	M-decay	GV	1	2	5.1292
ENSG00000160932.11	LY6E	M-decay	GV	0	0	0
ENSG00000136147.18	PHF11	M-decay	GV	0	0	0
ENSG00000165801.10	ARHGEF40	M-decay	GV	1	3	6.8308
ENSG00000115641.19	FHL2	M-decay	GV	1	3	8.6069
ENSG00000110148.10	CCKBR	M-decay	GV	0	0	0
ENSG00000120057.5	SFRP5	M-decay	GV	0	0	0
ENSG00000162817.7	C1orf115	M-decay	GV	1	2	4.9673
ENSG00000182141.10	ZNF708	M-decay	GV	0	0	0
ENSG00000185056.10	C5orf47	M-decay	GV	1	1	3.0494
ENSG00000133104.14	SPART	M-decay	GV	1	3	9.8538
ENSG00000169967.17	MAP3K2	M-decay	GV	1	15	43.246
ENSG00000026508.21	CD44	M-decay	GV	0	0	0
ENSG00000134668.13	SPOCD1	M-decay	GV	1	4	9.3127
ENSG00000167601.12	AXL	M-decay	GV	1	3	8.4372
ENSG00000003402.21	CFLAR	M-decay	GV	0	0	0
ENSG00000141756.19	FKBP10	M-decay	GV	0	0	0
ENSG00000101246.20	ARFRP1	M-decay	GV	1	1	3.0494
ENSG00000188070.9	ZFTA	M-decay	GV	0	0	0
ENSG00000169241.19	SLC50A1	M-decay	GV	1	2	5.5046
ENSG00000130222.11	GADD45G	M-decay	GV	1	2	5.7371
ENSG00000204595.1	DPRX	M-decay	GV	0	0	0
ENSG00000147465.12	STAR	M-decay	GV	0	0	0
ENSG00000063587.15	ZNF275	M-decay	GV	1	4	9.5185
ENSG00000134285.11	FKBP11	M-decay	GV	0	0	0
ENSG00000127922.10	SEM1	M-decay	GV	1	1	2.8797
ENSG00000103154.10	NECAB2	M-decay	GV	0	0	0
ENSG00000173210.20	ABLIM3	M-decay	GV	1	2	5.353
ENSG00000089199.10	CHGB	M-decay	GV	0	0	0
ENSG00000111321.11	LTBR	M-decay	GV	0	0	0
ENSG00000101439.9	CST3	M-decay	GV	0	0	0
ENSG00000123131.13	PRDX4	M-decay	GV	0	0	0
ENSG00000168685.15	IL7R	M-decay	GV	0	0	0
ENSG00000068366.21	ACSL4	M-decay	GV	1	5	14.0955
ENSG00000116574.6	RHOU	M-decay	GV	1	1	2.2817
ENSG00000140400.18	MAN2C1	M-decay	GV	0	0	0
ENSG00000186854.11	TRABD2A	M-decay	GV	0	0	0
ENSG00000147065.17	MSN	M-decay	GV	1	4	10.6985
ENSG00000163319.11	MRPS18C	M-decay	GV	0	0	0
ENSG00000140279.13	DUOX2	M-decay	GV	0	0	0
ENSG00000115594.12	IL1R1	M-decay	GV	1	1	2.8797
ENSG00000101825.8	MXRA5	M-decay	GV	0	0	0
ENSG00000130822.16	PNCK	M-decay	GV	0	0	0
ENSG00000118503.16	TNFAIP3	M-decay	GV	0	0	0
ENSG00000142798.20	HSPG2	M-decay	GV	1	2	5.7371
ENSG00000144034.16	TPRKB	M-decay	GV	0	0	0
ENSG00000101335.10	MYL9	M-decay	GV	1	1	1.5631
ENSG00000152556.17	PFKM	M-decay	GV	1	6	17.9206
ENSG00000090581.11	GNPTG	M-decay	GV	1	5	17.0389
ENSG00000269711.1	ENSG00000269711	M-decay	GV	1	1	2.0124
ENSG00000130024.15	PHF10	M-decay	GV	0	0	0
ENSG00000272398.6	CD24	M-decay	GV	0	0	0
ENSG00000105825.14	TFPI2	M-decay	GV	0	0	0
ENSG00000092421.17	SEMA6A	M-decay	GV	1	8	21.5583
ENSG00000111981.5	ULBP1	M-decay	GV	0	0	0
ENSG00000115009.13	CCL20	M-decay	GV	1	1	4.6185
ENSG00000137869.16	CYP19A1	M-decay	GV	0	0	0
ENSG00000185347.18	TEDC1	M-decay	GV	0	0	0
ENSG00000162623.16	TYW3	M-decay	GV	0	0	0
ENSG00000177225.17	GATD1	M-decay	GV	0	0	0
ENSG00000172201.12	ID4	M-decay	GV	1	3	9.4545
ENSG00000206418.5	RAB12	M-decay	GV	1	3	6.7293
ENSG00000143545.10	RAB13	M-decay	GV	1	3	6.6882
ENSG00000196576.16	PLXNB2	M-decay	GV	1	4	9.3937
ENSG00000151366.13	NDUFC2	M-decay	GV	0	0	0
ENSG00000105223.20	PLD3	M-decay	GV	0	0	0
ENSG00000108821.14	COL1A1	M-decay	GV	1	2	5.6549
ENSG00000080371.6	RAB21	M-decay	GV	1	9	28.264
ENSG00000134042.14	MRO	M-decay	GV	0	0	0
ENSG00000265107.3	GJA5	M-decay	GV	1	1	2.3854
ENSG00000143303.12	METTL25B	M-decay	GV	0	0	0
ENSG00000134250.21	NOTCH2	M-decay	GV	1	4	12.1891
ENSG00000197956.10	S100A6	M-decay	GV	0	0	0
ENSG00000165775.18	FUNDC2	M-decay	GV	1	3	11.9972
ENSG00000057019.16	DCBLD2	M-decay	GV	1	9	24.7993
ENSG00000172137.19	CALB2	M-decay	GV	1	1	3.2229
ENSG00000166681.14	BEX3	M-decay	GV	1	1	3.3437
ENSG00000123689.6	G0S2	M-decay	GV	1	2	5.7371
ENSG00000183011.14	NAA38	M-decay	GV	0	0	0
ENSG00000122574.12	WIPF3	M-decay	GV	1	1	2.2817
ENSG00000125995.16	ROMO1	M-decay	GV	0	0	0
ENSG00000106460.19	TMEM106B	M-decay	GV	1	3	9.4553
ENSG00000234745.13	HLA-B	M-decay	GV	0	0	0
ENSG00000203859.10	HSD3B2	M-decay	GV	0	0	0
ENSG00000130038.10	CRACR2A	M-decay	GV	0	0	0
ENSG00000070010.19	UFD1	M-decay	GV	1	1	3.2291
ENSG00000093144.19	ECHDC1	M-decay	GV	1	1	2.7964
ENSG00000172037.14	LAMB2	M-decay	GV	0	0	0
ENSG00000169554.23	ZEB2	M-decay	GV	1	11	30.9825
ENSG00000106367.15	AP1S1	M-decay	GV	1	3	9.4785
ENSG00000101955.15	SRPX	M-decay	GV	0	0	0
ENSG00000289027.1	ENSG00000289027	M-decay	GV	0	0	0
ENSG00000064666.15	CNN2	M-decay	GV	1	1	2.8797
ENSG00000154229.12	PRKCA	M-decay	GV	1	5	12.512
ENSG00000123358.20	NR4A1	M-decay	GV	0	0	0
ENSG00000100568.11	VTI1B	M-decay	GV	1	5	13.9169
ENSG00000173992.9	CCS	M-decay	GV	1	1	2.2964
ENSG00000087494.16	PTHLH	M-decay	GV	1	4	10.8663
ENSG00000120868.14	APAF1	M-decay	GV	0	0	0
ENSG00000106266.11	SNX8	M-decay	GV	1	4	14.3299
ENSG00000102038.16	SMARCA1	M-decay	GV	0	0	0
ENSG00000240972.2	MIF	M-decay	GV	0	0	0
ENSG00000106483.12	SFRP4	M-decay	GV	0	0	0
ENSG00000106355.10	LSM5	M-decay	GV	1	1	3.2291
ENSG00000071282.12	LMCD1	M-decay	GV	1	2	6.6632
ENSG00000258289.10	CHURC1	M-decay	GV	1	1	1.2038
ENSG00000159674.12	SPON2	M-decay	GV	0	0	0
ENSG00000086504.18	MRPL28	M-decay	GV	0	0	0
ENSG00000134644.16	PUM1	M-decay	GV	1	3	7.9772
ENSG00000164197.12	RNF180	M-decay	GV	1	4	14.7582
ENSG00000107796.13	ACTA2	M-decay	GV	1	1	3.3437
ENSG00000134363.12	FST	M-decay	GV	1	6	17.8607
ENSG00000204525.18	HLA-C	M-decay	GV	0	0	0
ENSG00000067082.15	KLF6	M-decay	GV	1	8	22.4757
ENSG00000070404.10	FSTL3	M-decay	GV	1	1	2.2817
ENSG00000135047.16	CTSL	M-decay	GV	0	0	0
ENSG00000142494.13	SLC47A1	M-decay	GV	0	0	0
ENSG00000232112.3	TMA7	M-decay	GV	0	0	0
ENSG00000197102.14	DYNC1H1	M-decay	GV	0	0	0
ENSG00000142173.16	COL6A2	M-decay	GV	0	0	0
ENSG00000073756.13	PTGS2	M-decay	GV	1	1	2.2903
ENSG00000140459.18	CYP11A1	M-decay	GV	0	0	0
ENSG00000123352.18	SPATS2	M-decay	GV	1	1	3.2229
ENSG00000145901.16	TNIP1	M-decay	GV	1	1	1.5631
ENSG00000134871.19	COL4A2	M-decay	GV	1	3	12.4236
ENSG00000140479.18	PCSK6	M-decay	GV	1	4	13.1725
ENSG00000117594.10	HSD11B1	M-decay	GV	1	3	7.5332
ENSG00000150593.18	PDCD4	M-decay	GV	1	9	30.4825
ENSG00000130203.10	APOE	M-decay	GV	0	0	0
ENSG00000166710.22	B2M	M-decay	GV	1	1	3.0494
ENSG00000205744.10	DENND1C	M-decay	GV	0	0	0
ENSG00000106366.9	SERPINE1	M-decay	GV	1	3	6.5771
ENSG00000160752.15	FDPS	M-decay	GV	0	0	0
ENSG00000168291.13	PDHB	M-decay	GV	1	9	24.2744
ENSG00000041982.16	TNC	M-decay	GV	1	3	9.2742
ENSG00000134371.14	CDC73	M-decay	GV	1	13	39.1487
ENSG00000134294.14	SLC38A2	M-decay	GV	1	5	14.0074
ENSG00000163359.17	COL6A3	M-decay	GV	1	2	3.4068
ENSG00000284292.1	ENSG00000284292	M-decay	GV	0	0	0
ENSG00000135404.12	CD63	M-decay	GV	0	0	0
ENSG00000102316.17	MAGED2	M-decay	GV	0	0	0
ENSG00000113140.11	SPARC	M-decay	GV	1	3	7.6817
ENSG00000072210.19	ALDH3A2	M-decay	GV	0	0	0
ENSG00000073060.17	SCARB1	M-decay	GV	1	2	5.8974
ENSG00000075213.11	SEMA3A	M-decay	GV	1	7	21.6772
ENSG00000197747.9	S100A10	M-decay	GV	1	1	4.6185
ENSG00000187498.16	COL4A1	M-decay	GV	1	5	13.6296
ENSG00000011260.14	UTP18	M-decay	GV	0	0	0
ENSG00000072778.20	ACADVL	M-decay	GV	0	0	0
ENSG00000163453.11	IGFBP7	M-decay	GV	1	3	8.7803
ENSG00000099194.6	SCD	M-decay	GV	1	3	6.8293
ENSG00000133169.6	BEX1	M-decay	GV	0	0	0
ENSG00000013374.17	NUB1	M-decay	GV	0	0	0
ENSG00000102265.12	TIMP1	M-decay	GV	0	0	0
ENSG00000174891.14	RSRC1	M-decay	GV	0	0	0
ENSG00000114115.10	RBP1	M-decay	GV	0	0	0
ENSG00000164258.12	NDUFS4	M-decay	GV	1	1	3.3437
ENSG00000166033.13	HTRA1	M-decay	GV	0	0	0
ENSG00000167460.17	TPM4	M-decay	GV	0	0	0
ENSG00000131236.18	CAP1	M-decay	GV	1	1	3.2229
ENSG00000137106.18	GRHPR	M-decay	GV	1	2	4.2875
ENSG00000131143.10	COX4I1	M-decay	GV	0	0	0
ENSG00000026025.16	VIM	M-decay	GV	1	1	1.4911
ENSG00000116133.13	DHCR24	M-decay	GV	1	4	10.5817
ENSG00000176476.9	SGF29	M-decay	GV	0	0	0
ENSG00000173221.14	GLRX	M-decay	GV	0	0	0
ENSG00000198888.2	MT-ND1	M-decay	GV	0	0	0
ENSG00000228253.1	MT-ATP8	M-decay	GV	0	0	0
ENSG00000198886.2	MT-ND4	M-decay	GV	0	0	0
ENSG00000180440.4	SERTM1	M-decay	MII	1	1	2.4939
ENSG00000248710.1	ENSG00000248710	M-decay	MII	0	0	0
ENSG00000184209.15	SNRNP35	M-decay	MII	0	0	0
ENSG00000183098.11	GPC6	M-decay	MII	1	11	35.1263
ENSG00000008086.13	CDKL5	M-decay	MII	0	0	0
ENSG00000075426.12	FOSL2	M-decay	MII	1	11	35.2292
ENSG00000174106.3	LEMD3	M-decay	MII	1	5	17.1777
ENSG00000196208.14	GREB1	M-decay	MII	1	4	12.5217
ENSG00000143384.14	MCL1	M-decay	MII	1	6	19.402
ENSG00000060491.17	OGFR	M-decay	MII	0	0	0
ENSG00000103037.12	SETD6	M-decay	MII	1	3	8.9055
ENSG00000197885.11	NKIRAS1	M-decay	MII	1	2	4.7552
ENSG00000284976.1	ENSG00000284976	M-decay	MII	0	0	0
ENSG00000254959.6	INMT-MINDY4	M-decay	MII	0	0	0
ENSG00000108443.14	RPS6KB1	M-decay	MII	1	9	29.8138
ENSG00000198624.13	CCDC69	M-decay	MII	0	0	0
ENSG00000127914.19	AKAP9	M-decay	MII	1	2	4.7552
ENSG00000152433.15	ZNF547	M-decay	MII	0	0	0
ENSG00000137727.13	ARHGAP20	M-decay	MII	1	4	11.3995
ENSG00000214866.9	DCDC2C	M-decay	MII	0	0	0
ENSG00000126249.8	PDCD2L	M-decay	MII	0	0	0
ENSG00000125878.7	TCF15	M-decay	MII	1	2	4.7966
ENSG00000156804.7	FBXO32	M-decay	MII	1	3	8.9107
ENSG00000231274.5	SBK3	M-decay	MII	0	0	0
ENSG00000105607.13	GCDH	M-decay	MII	1	1	3.0666
ENSG00000118263.15	KLF7	M-decay	MII	1	13	38.3862
ENSG00000124942.14	AHNAK	M-decay	MII	1	5	16.9007
ENSG00000256060.3	TRAPPC2B	M-decay	MII	0	0	0
ENSG00000261609.8	GAN	M-decay	MII	1	18	53.5574
ENSG00000100522.10	GNPNAT1	M-decay	MII	1	2	5.6874
ENSG00000072682.20	P4HA2	M-decay	MII	1	3	8.7888
ENSG00000145730.21	PAM	M-decay	MII	1	8	26.7627
ENSG00000151067.23	CACNA1C	M-decay	MII	1	6	18.5278
ENSG00000278195.2	SSTR3	M-decay	MII	1	3	8.9055
ENSG00000135678.12	CPM	M-decay	MII	0	0	0
ENSG00000120738.8	EGR1	M-decay	MII	1	3	8.8919
ENSG00000135269.18	TES	M-decay	MII	1	1	3.2283
ENSG00000168275.16	COA6	M-decay	MII	0	0	0
ENSG00000139289.14	PHLDA1	M-decay	MII	1	5	13.3732
ENSG00000132669.14	RIN2	M-decay	MII	0	0	0
ENSG00000105329.11	TGFB1	M-decay	MII	1	2	5.4885
ENSG00000170961.7	HAS2	M-decay	MII	1	12	35.4332
ENSG00000184384.14	MAML2	M-decay	MII	1	3	8.5306
ENSG00000166822.13	TMEM170A	M-decay	MII	1	2	7.1817
ENSG00000150347.17	ARID5B	M-decay	MII	1	9	29.6718
ENSG00000173511.10	VEGFB	M-decay	MII	1	1	2.4939
ENSG00000071246.11	VASH1	M-decay	MII	1	3	9.8881
ENSG00000174640.15	SLCO2A1	M-decay	MII	1	1	3.1641
ENSG00000169908.12	TM4SF1	M-decay	MII	1	2	9.079
ENSG00000139324.12	TMTC3	M-decay	MII	1	4	11.1631
ENSG00000258984.5	UBE2F-SCLY	M-decay	MII	0	0	0
ENSG00000148677.7	ANKRD1	M-decay	MII	0	0	0
ENSG00000122641.11	INHBA	M-decay	MII	1	3	12.3073
ENSG00000117543.22	DPH5	M-decay	MII	1	3	8.9055
ENSG00000176261.16	ZBTB8OS	M-decay	MII	0	0	0
ENSG00000164684.13	ZNF704	M-decay	MII	1	19	62.7136
ENSG00000118523.6	CCN2	M-decay	MII	1	2	6.1665
ENSG00000171497.5	PPID	M-decay	MII	0	0	0
ENSG00000163632.15	C3orf49	M-decay	MII	0	0	0
ENSG00000096696.15	DSP	M-decay	MII	0	0	0
ENSG00000117525.14	F3	M-decay	MII	1	4	11.1384
ENSG00000167117.10	ANKRD40CL	M-decay	MII	0	0	0
ENSG00000108587.16	GOSR1	M-decay	MII	1	9	24.4463
ENSG00000134352.20	IL6ST	M-decay	MII	1	12	33.9841
ENSG00000128928.10	IVD	M-decay	MII	0	0	0
ENSG00000183943.6	PRKX	M-decay	MII	1	2	6.6067
ENSG00000133872.14	SARAF	M-decay	MII	0	0	0
ENSG00000113758.14	DBN1	M-decay	MII	1	1	3.7331
ENSG00000115461.5	IGFBP5	M-decay	MII	1	4	11.5156
ENSG00000142871.18	CCN1	M-decay	MII	1	1	3.7005
ENSG00000137801.11	THBS1	M-decay	MII	1	5	13.8289
ENSG00000124783.14	SSR1	M-decay	MII	1	6	18.4228
ENSG00000114054.14	PCCB	M-decay	MII	1	1	3.0666
ENSG00000038427.16	VCAN	M-decay	MII	1	4	13.2701
ENSG00000086289.12	EPDR1	M-decay	MII	1	2	5.652
ENSG00000105819.14	PMPCB	M-decay	MII	1	2	9.079
ENSG00000184368.16	MAP7D2	M-decay	MII	0	0	0
ENSG00000119638.14	NEK9	M-decay	MII	1	9	28.6673
ENSG00000005187.12	ACSM3	M-decay	MII	0	0	0
ENSG00000129250.12	KIF1C	M-decay	MII	1	5	14.9949
ENSG00000204227.5	RING1	M-decay	MII	0	0	0
ENSG00000164111.15	ANXA5	M-decay	MII	1	1	3.0666
ENSG00000159335.18	PTMS	M-decay	MII	0	0	0
ENSG00000092841.19	MYL6	M-decay	MII	0	0	0
ENSG00000198786.2	MT-ND5	M-decay	MII	0	0	0
ENSG00000198695.2	MT-ND6	M-decay	MII	0	0	0
ENSG00000148730.7	EIF4EBP2	M-decay	MII	1	8	26.6756
ENSG00000170801.10	HTRA3	M-decay	MII	1	1	2.7176
ENSG00000149257.16	SERPINH1	M-decay	MII	1	1	2.7176
ENSG00000116260.17	QSOX1	M-decay	MII	1	2	6.1945
ENSG00000185070.12	FLRT2	M-decay	MII	1	4	13.5055
ENSG00000102924.12	CBLN1	M-decay	MII	0	0	0
ENSG00000169372.13	CRADD	M-decay	MII	0	0	0
ENSG00000114251.15	WNT5A	M-decay	MII	0	0	0
ENSG00000285053.1	TBCE	M-decay	MII	0	0	0
ENSG00000100234.12	TIMP3	M-decay	MII	1	4	15.1796
ENSG00000286264.2	ENSG00000286264	M-decay	MII	0	0	0
ENSG00000132781.20	MUTYH	M-decay	MII	0	0	0
ENSG00000173486.14	FKBP2	M-decay	MII	1	1	2.4334
ENSG00000140937.14	CDH11	M-decay	MII	1	5	15.6675
ENSG00000158805.12	ZNF276	M-decay	MII	0	0	0
ENSG00000145362.21	ANK2	M-decay	MII	1	2	6.7684
ENSG00000177469.13	CAVIN1	M-decay	MII	0	0	0
ENSG00000198498.10	TMA16	M-decay	MII	0	0	0
ENSG00000185022.12	MAFF	M-decay	MII	1	2	4.9411
ENSG00000152377.14	SPOCK1	M-decay	MII	1	6	18.2836
ENSG00000125779.24	PANK2	M-decay	MII	0	0	0
ENSG00000112715.26	VEGFA	M-decay	MII	1	9	27.6927
ENSG00000204138.13	PHACTR4	M-decay	MII	1	11	37.5533
ENSG00000157514.18	TSC22D3	M-decay	MII	1	4	11.7473
ENSG00000104979.9	C19orf53	M-decay	MII	0	0	0
ENSG00000277443.3	MARCKS	M-decay	MII	1	8	25.3951
ENSG00000152133.16	GPATCH11	M-decay	MII	0	0	0
ENSG00000268173.3	ENSG00000268173	M-decay	MII	0	0	0
ENSG00000123739.11	PLA2G12A	M-decay	MII	1	1	2.134
ENSG00000213719.8	CLIC1	M-decay	MII	0	0	0
ENSG00000068305.18	MEF2A	M-decay	MII	1	8	26.45
ENSG00000154556.18	SORBS2	M-decay	MII	0	0	0
ENSG00000116251.11	RPL22	M-decay	MII	0	0	0
ENSG00000113657.13	DPYSL3	M-decay	MII	1	3	9.6039
ENSG00000123395.15	ATG101	M-decay	MII	0	0	0
ENSG00000130066.17	SAT1	M-decay	MII	0	0	0
ENSG00000275895.7	U2AF1L5	M-decay	MII	0	0	0
ENSG00000149100.13	EIF3M	M-decay	MII	1	3	8.9055
ENSG00000106236.4	NPTX2	M-decay	MII	1	4	12.955
ENSG00000034510.6	TMSB10	M-decay	MII	1	1	3.5401
ENSG00000117152.14	RGS4	M-decay	MII	1	4	10.4594
ENSG00000273259.3	ENSG00000273259	M-decay	MII	0	0	0
ENSG00000124813.23	RUNX2	M-decay	MII	1	4	16.282
ENSG00000138735.16	PDE5A	M-decay	MII	1	2	6.134
ENSG00000076716.9	GPC4	M-decay	MII	1	6	18.378
ENSG00000103855.18	CD276	M-decay	MII	1	1	3.0666
ENSG00000196141.14	SPATS2L	M-decay	MII	1	5	14.743
ENSG00000134824.14	FADS2	M-decay	MII	0	0	0
ENSG00000185250.16	PPIL6	M-decay	MII	1	3	11.0137
ENSG00000185222.10	TCEAL9	M-decay	MII	0	0	0
ENSG00000140682.19	TGFB1I1	M-decay	MII	1	2	4.7552
ENSG00000160932.11	LY6E	M-decay	MII	0	0	0
ENSG00000136147.18	PHF11	M-decay	MII	0	0	0
ENSG00000165801.10	ARHGEF40	M-decay	MII	1	2	4.9411
ENSG00000115641.19	FHL2	M-decay	MII	1	3	8.9122
ENSG00000110148.10	CCKBR	M-decay	MII	0	0	0
ENSG00000120057.5	SFRP5	M-decay	MII	0	0	0
ENSG00000162817.7	C1orf115	M-decay	MII	1	1	2.4334
ENSG00000182141.10	ZNF708	M-decay	MII	0	0	0
ENSG00000185056.10	C5orf47	M-decay	MII	1	1	2.8432
ENSG00000133104.14	SPART	M-decay	MII	1	2	6.8699
ENSG00000169967.17	MAP3K2	M-decay	MII	1	13	40.9022
ENSG00000026508.21	CD44	M-decay	MII	0	0	0
ENSG00000134668.13	SPOCD1	M-decay	MII	1	4	9.9292
ENSG00000167601.12	AXL	M-decay	MII	1	4	11.2456
ENSG00000003402.21	CFLAR	M-decay	MII	0	0	0
ENSG00000141756.19	FKBP10	M-decay	MII	0	0	0
ENSG00000101246.20	ARFRP1	M-decay	MII	1	1	2.8432
ENSG00000188070.9	ZFTA	M-decay	MII	0	0	0
ENSG00000169241.19	SLC50A1	M-decay	MII	1	2	6.2949
ENSG00000130222.11	GADD45G	M-decay	MII	1	3	8.9055
ENSG00000204595.1	DPRX	M-decay	MII	0	0	0
ENSG00000147465.12	STAR	M-decay	MII	0	0	0
ENSG00000063587.15	ZNF275	M-decay	MII	1	4	11.0034
ENSG00000134285.11	FKBP11	M-decay	MII	0	0	0
ENSG00000127922.10	SEM1	M-decay	MII	1	1	2.7176
ENSG00000103154.10	NECAB2	M-decay	MII	0	0	0
ENSG00000173210.20	ABLIM3	M-decay	MII	1	1	3.7331
ENSG00000089199.10	CHGB	M-decay	MII	0	0	0
ENSG00000111321.11	LTBR	M-decay	MII	0	0	0
ENSG00000101439.9	CST3	M-decay	MII	0	0	0
ENSG00000123131.13	PRDX4	M-decay	MII	0	0	0
ENSG00000168685.15	IL7R	M-decay	MII	0	0	0
ENSG00000068366.21	ACSL4	M-decay	MII	1	6	17.1307
ENSG00000116574.6	RHOU	M-decay	MII	1	1	3.0666
ENSG00000140400.18	MAN2C1	M-decay	MII	0	0	0
ENSG00000186854.11	TRABD2A	M-decay	MII	0	0	0
ENSG00000147065.17	MSN	M-decay	MII	1	3	8.7984
ENSG00000163319.11	MRPS18C	M-decay	MII	0	0	0
ENSG00000140279.13	DUOX2	M-decay	MII	0	0	0
ENSG00000115594.12	IL1R1	M-decay	MII	1	1	2.7176
ENSG00000101825.8	MXRA5	M-decay	MII	0	0	0
ENSG00000130822.16	PNCK	M-decay	MII	0	0	0
ENSG00000118503.16	TNFAIP3	M-decay	MII	1	1	2.0979
ENSG00000142798.20	HSPG2	M-decay	MII	1	3	8.9055
ENSG00000144034.16	TPRKB	M-decay	MII	0	0	0
ENSG00000101335.10	MYL9	M-decay	MII	0	0	0
ENSG00000152556.17	PFKM	M-decay	MII	1	3	10.9117
ENSG00000090581.11	GNPTG	M-decay	MII	1	6	21.1812
ENSG00000269711.1	ENSG00000269711	M-decay	MII	0	0	0
ENSG00000130024.15	PHF10	M-decay	MII	0	0	0
ENSG00000272398.6	CD24	M-decay	MII	0	0	0
ENSG00000105825.14	TFPI2	M-decay	MII	0	0	0
ENSG00000092421.17	SEMA6A	M-decay	MII	1	7	20.6957
ENSG00000111981.5	ULBP1	M-decay	MII	0	0	0
ENSG00000115009.13	CCL20	M-decay	MII	1	1	3.6416
ENSG00000137869.16	CYP19A1	M-decay	MII	0	0	0
ENSG00000185347.18	TEDC1	M-decay	MII	0	0	0
ENSG00000162623.16	TYW3	M-decay	MII	0	0	0
ENSG00000177225.17	GATD1	M-decay	MII	0	0	0
ENSG00000172201.12	ID4	M-decay	MII	1	3	8.9523
ENSG00000206418.5	RAB12	M-decay	MII	1	2	4.7552
ENSG00000143545.10	RAB13	M-decay	MII	1	1	2.3631
ENSG00000196576.16	PLXNB2	M-decay	MII	1	3	9.0233
ENSG00000151366.13	NDUFC2	M-decay	MII	0	0	0
ENSG00000105223.20	PLD3	M-decay	MII	0	0	0
ENSG00000108821.14	COL1A1	M-decay	MII	1	2	6.0962
ENSG00000080371.6	RAB21	M-decay	MII	1	8	26.3384
ENSG00000134042.14	MRO	M-decay	MII	0	0	0
ENSG00000265107.3	GJA5	M-decay	MII	1	1	2.3626
ENSG00000143303.12	METTL25B	M-decay	MII	0	0	0
ENSG00000134250.21	NOTCH2	M-decay	MII	1	5	15.6038
ENSG00000197956.10	S100A6	M-decay	MII	0	0	0
ENSG00000165775.18	FUNDC2	M-decay	MII	1	2	9.079
ENSG00000057019.16	DCBLD2	M-decay	MII	1	8	23.1985
ENSG00000172137.19	CALB2	M-decay	MII	1	1	3.2283
ENSG00000166681.14	BEX3	M-decay	MII	1	1	3.5401
ENSG00000123689.6	G0S2	M-decay	MII	1	3	8.9055
ENSG00000183011.14	NAA38	M-decay	MII	0	0	0
ENSG00000122574.12	WIPF3	M-decay	MII	1	1	3.0666
ENSG00000125995.16	ROMO1	M-decay	MII	0	0	0
ENSG00000106460.19	TMEM106B	M-decay	MII	1	4	11.1314
ENSG00000234745.13	HLA-B	M-decay	MII	0	0	0
ENSG00000203859.10	HSD3B2	M-decay	MII	0	0	0
ENSG00000130038.10	CRACR2A	M-decay	MII	0	0	0
ENSG00000070010.19	UFD1	M-decay	MII	1	1	3.47
ENSG00000093144.19	ECHDC1	M-decay	MII	0	0	0
ENSG00000172037.14	LAMB2	M-decay	MII	0	0	0
ENSG00000169554.23	ZEB2	M-decay	MII	1	10	30.6025
ENSG00000106367.15	AP1S1	M-decay	MII	1	4	12.4906
ENSG00000101955.15	SRPX	M-decay	MII	0	0	0
ENSG00000289027.1	ENSG00000289027	M-decay	MII	0	0	0
ENSG00000064666.15	CNN2	M-decay	MII	1	1	2.7176
ENSG00000154229.12	PRKCA	M-decay	MII	1	4	10.887
ENSG00000123358.20	NR4A1	M-decay	MII	0	0	0
ENSG00000100568.11	VTI1B	M-decay	MII	1	5	15.0527
ENSG00000173992.9	CCS	M-decay	MII	1	1	2.8611
ENSG00000087494.16	PTHLH	M-decay	MII	1	5	13.6607
ENSG00000120868.14	APAF1	M-decay	MII	0	0	0
ENSG00000106266.11	SNX8	M-decay	MII	1	4	13.8341
ENSG00000102038.16	SMARCA1	M-decay	MII	0	0	0
ENSG00000240972.2	MIF	M-decay	MII	0	0	0
ENSG00000106483.12	SFRP4	M-decay	MII	0	0	0
ENSG00000106355.10	LSM5	M-decay	MII	1	1	3.47
ENSG00000071282.12	LMCD1	M-decay	MII	1	2	6.8194
ENSG00000258289.10	CHURC1	M-decay	MII	0	0	0
ENSG00000159674.12	SPON2	M-decay	MII	0	0	0
ENSG00000086504.18	MRPL28	M-decay	MII	0	0	0
ENSG00000134644.16	PUM1	M-decay	MII	1	3	8.6742
ENSG00000164197.12	RNF180	M-decay	MII	1	5	17.2458
ENSG00000107796.13	ACTA2	M-decay	MII	1	1	3.5401
ENSG00000134363.12	FST	M-decay	MII	1	6	18.3529
ENSG00000204525.18	HLA-C	M-decay	MII	0	0	0
ENSG00000067082.15	KLF6	M-decay	MII	1	6	19.1952
ENSG00000070404.10	FSTL3	M-decay	MII	1	1	3.0666
ENSG00000135047.16	CTSL	M-decay	MII	0	0	0
ENSG00000142494.13	SLC47A1	M-decay	MII	0	0	0
ENSG00000232112.3	TMA7	M-decay	MII	0	0	0
ENSG00000197102.14	DYNC1H1	M-decay	MII	0	0	0
ENSG00000142173.16	COL6A2	M-decay	MII	0	0	0
ENSG00000073756.13	PTGS2	M-decay	MII	0	0	0
ENSG00000140459.18	CYP11A1	M-decay	MII	0	0	0
ENSG00000123352.18	SPATS2	M-decay	MII	1	1	3.2283
ENSG00000145901.16	TNIP1	M-decay	MII	0	0	0
ENSG00000134871.19	COL4A2	M-decay	MII	1	3	12.3073
ENSG00000140479.18	PCSK6	M-decay	MII	1	4	12.7797
ENSG00000117594.10	HSD11B1	M-decay	MII	1	3	7.3745
ENSG00000150593.18	PDCD4	M-decay	MII	1	10	33.3786
ENSG00000130203.10	APOE	M-decay	MII	0	0	0
ENSG00000166710.22	B2M	M-decay	MII	1	1	2.8432
ENSG00000205744.10	DENND1C	M-decay	MII	0	0	0
ENSG00000106366.9	SERPINE1	M-decay	MII	1	1	2.9946
ENSG00000160752.15	FDPS	M-decay	MII	0	0	0
ENSG00000168291.13	PDHB	M-decay	MII	1	9	26.1376
ENSG00000041982.16	TNC	M-decay	MII	1	3	9.956
ENSG00000134371.14	CDC73	M-decay	MII	1	11	37.2846
ENSG00000134294.14	SLC38A2	M-decay	MII	1	4	13.0941
ENSG00000163359.17	COL6A3	M-decay	MII	0	0	0
ENSG00000284292.1	ENSG00000284292	M-decay	MII	0	0	0
ENSG00000135404.12	CD63	M-decay	MII	0	0	0
ENSG00000102316.17	MAGED2	M-decay	MII	0	0	0
ENSG00000113140.11	SPARC	M-decay	MII	1	2	6.331
ENSG00000072210.19	ALDH3A2	M-decay	MII	0	0	0
ENSG00000073060.17	SCARB1	M-decay	MII	1	2	5.5593
ENSG00000075213.11	SEMA3A	M-decay	MII	1	7	22.2745
ENSG00000197747.9	S100A10	M-decay	MII	1	1	3.6416
ENSG00000187498.16	COL4A1	M-decay	MII	1	4	11.4633
ENSG00000011260.14	UTP18	M-decay	MII	0	0	0
ENSG00000072778.20	ACADVL	M-decay	MII	0	0	0
ENSG00000163453.11	IGFBP7	M-decay	MII	1	3	9.2973
ENSG00000099194.6	SCD	M-decay	MII	1	3	9.0658
ENSG00000133169.6	BEX1	M-decay	MII	0	0	0
ENSG00000013374.17	NUB1	M-decay	MII	0	0	0
ENSG00000102265.12	TIMP1	M-decay	MII	0	0	0
ENSG00000174891.14	RSRC1	M-decay	MII	0	0	0
ENSG00000114115.10	RBP1	M-decay	MII	0	0	0
ENSG00000164258.12	NDUFS4	M-decay	MII	1	1	3.5401
ENSG00000166033.13	HTRA1	M-decay	MII	0	0	0
ENSG00000167460.17	TPM4	M-decay	MII	1	1	2.4591
ENSG00000131236.18	CAP1	M-decay	MII	1	1	3.2283
ENSG00000137106.18	GRHPR	M-decay	MII	0	0	0
ENSG00000131143.10	COX4I1	M-decay	MII	0	0	0
ENSG00000026025.16	VIM	M-decay	MII	0	0	0
ENSG00000116133.13	DHCR24	M-decay	MII	1	3	9.6383
ENSG00000176476.9	SGF29	M-decay	MII	0	0	0
ENSG00000173221.14	GLRX	M-decay	MII	0	0	0
ENSG00000198888.2	MT-ND1	M-decay	MII	0	0	0
ENSG00000228253.1	MT-ATP8	M-decay	MII	0	0	0
ENSG00000198886.2	MT-ND4	M-decay	MII	0	0	0
ENSG00000180440.4	SERTM1	M-decay	1C	0	0	0
ENSG00000248710.1	ENSG00000248710	M-decay	1C	0	0	0
ENSG00000184209.15	SNRNP35	M-decay	1C	0	0	0
ENSG00000183098.11	GPC6	M-decay	1C	1	11	35.5607
ENSG00000008086.13	CDKL5	M-decay	1C	0	0	0
ENSG00000075426.12	FOSL2	M-decay	1C	1	13	38.568
ENSG00000174106.3	LEMD3	M-decay	1C	1	5	17.3889
ENSG00000196208.14	GREB1	M-decay	1C	1	4	12.7764
ENSG00000143384.14	MCL1	M-decay	1C	1	6	19.9881
ENSG00000060491.17	OGFR	M-decay	1C	0	0	0
ENSG00000103037.12	SETD6	M-decay	1C	1	3	7.5755
ENSG00000197885.11	NKIRAS1	M-decay	1C	1	2	5.211
ENSG00000284976.1	ENSG00000284976	M-decay	1C	0	0	0
ENSG00000254959.6	INMT-MINDY4	M-decay	1C	0	0	0
ENSG00000108443.14	RPS6KB1	M-decay	1C	1	12	35.4211
ENSG00000198624.13	CCDC69	M-decay	1C	0	0	0
ENSG00000127914.19	AKAP9	M-decay	1C	1	2	5.211
ENSG00000152433.15	ZNF547	M-decay	1C	0	0	0
ENSG00000137727.13	ARHGAP20	M-decay	1C	1	4	9.6214
ENSG00000214866.9	DCDC2C	M-decay	1C	0	0	0
ENSG00000126249.8	PDCD2L	M-decay	1C	0	0	0
ENSG00000125878.7	TCF15	M-decay	1C	1	2	4.4981
ENSG00000156804.7	FBXO32	M-decay	1C	1	4	11.4717
ENSG00000231274.5	SBK3	M-decay	1C	0	0	0
ENSG00000105607.13	GCDH	M-decay	1C	1	1	2.8398
ENSG00000118263.15	KLF7	M-decay	1C	1	16	44.0747
ENSG00000124942.14	AHNAK	M-decay	1C	1	5	17.4005
ENSG00000256060.3	TRAPPC2B	M-decay	1C	0	0	0
ENSG00000261609.8	GAN	M-decay	1C	1	23	63.2883
ENSG00000100522.10	GNPNAT1	M-decay	1C	1	4	9.8457
ENSG00000072682.20	P4HA2	M-decay	1C	1	2	6.4927
ENSG00000145730.21	PAM	M-decay	1C	1	8	25.0727
ENSG00000151067.23	CACNA1C	M-decay	1C	1	10	26.803
ENSG00000278195.2	SSTR3	M-decay	1C	1	2	5.616
ENSG00000135678.12	CPM	M-decay	1C	0	0	0
ENSG00000120738.8	EGR1	M-decay	1C	1	3	8.5284
ENSG00000135269.18	TES	M-decay	1C	1	2	5.595
ENSG00000168275.16	COA6	M-decay	1C	0	0	0
ENSG00000139289.14	PHLDA1	M-decay	1C	1	4	11.9224
ENSG00000132669.14	RIN2	M-decay	1C	0	0	0
ENSG00000105329.11	TGFB1	M-decay	1C	1	1	2.9887
ENSG00000170961.7	HAS2	M-decay	1C	1	12	35.8878
ENSG00000184384.14	MAML2	M-decay	1C	1	5	12.9344
ENSG00000166822.13	TMEM170A	M-decay	1C	1	3	9.8241
ENSG00000150347.17	ARID5B	M-decay	1C	1	9	29.5033
ENSG00000173511.10	VEGFB	M-decay	1C	0	0	0
ENSG00000071246.11	VASH1	M-decay	1C	1	4	11.6851
ENSG00000174640.15	SLCO2A1	M-decay	1C	1	2	5.2205
ENSG00000169908.12	TM4SF1	M-decay	1C	1	2	9.3497
ENSG00000139324.12	TMTC3	M-decay	1C	1	4	11.1696
ENSG00000258984.5	UBE2F-SCLY	M-decay	1C	0	0	0
ENSG00000148677.7	ANKRD1	M-decay	1C	0	0	0
ENSG00000122641.11	INHBA	M-decay	1C	1	5	16.8461
ENSG00000117543.22	DPH5	M-decay	1C	1	2	5.616
ENSG00000176261.16	ZBTB8OS	M-decay	1C	0	0	0
ENSG00000164684.13	ZNF704	M-decay	1C	1	20	65.0226
ENSG00000118523.6	CCN2	M-decay	1C	1	3	8.4967
ENSG00000171497.5	PPID	M-decay	1C	0	0	0
ENSG00000163632.15	C3orf49	M-decay	1C	0	0	0
ENSG00000096696.15	DSP	M-decay	1C	0	0	0
ENSG00000117525.14	F3	M-decay	1C	1	5	14.0276
ENSG00000167117.10	ANKRD40CL	M-decay	1C	0	0	0
ENSG00000108587.16	GOSR1	M-decay	1C	1	11	29.6395
ENSG00000134352.20	IL6ST	M-decay	1C	1	14	38.2673
ENSG00000128928.10	IVD	M-decay	1C	0	0	0
ENSG00000183943.6	PRKX	M-decay	1C	1	2	6.5727
ENSG00000133872.14	SARAF	M-decay	1C	0	0	0
ENSG00000113758.14	DBN1	M-decay	1C	1	1	3.8303
ENSG00000115461.5	IGFBP5	M-decay	1C	1	7	16.3389
ENSG00000142871.18	CCN1	M-decay	1C	1	1	4.1217
ENSG00000137801.11	THBS1	M-decay	1C	1	8	19.9069
ENSG00000124783.14	SSR1	M-decay	1C	1	6	16.2024
ENSG00000114054.14	PCCB	M-decay	1C	1	1	2.8398
ENSG00000038427.16	VCAN	M-decay	1C	1	5	16.2073
ENSG00000086289.12	EPDR1	M-decay	1C	1	3	7.2385
ENSG00000105819.14	PMPCB	M-decay	1C	1	2	9.3497
ENSG00000184368.16	MAP7D2	M-decay	1C	0	0	0
ENSG00000119638.14	NEK9	M-decay	1C	1	9	27.6997
ENSG00000005187.12	ACSM3	M-decay	1C	0	0	0
ENSG00000129250.12	KIF1C	M-decay	1C	1	5	13.9692
ENSG00000204227.5	RING1	M-decay	1C	0	0	0
ENSG00000164111.15	ANXA5	M-decay	1C	1	1	2.8398
ENSG00000159335.18	PTMS	M-decay	1C	0	0	0
ENSG00000092841.19	MYL6	M-decay	1C	0	0	0
ENSG00000198786.2	MT-ND5	M-decay	1C	0	0	0
ENSG00000198695.2	MT-ND6	M-decay	1C	0	0	0
ENSG00000148730.7	EIF4EBP2	M-decay	1C	1	10	32.113
ENSG00000170801.10	HTRA3	M-decay	1C	1	1	1.8704
ENSG00000149257.16	SERPINH1	M-decay	1C	1	2	3.9738
ENSG00000116260.17	QSOX1	M-decay	1C	1	1	4.1217
ENSG00000185070.12	FLRT2	M-decay	1C	1	6	18.2092
ENSG00000102924.12	CBLN1	M-decay	1C	0	0	0
ENSG00000169372.13	CRADD	M-decay	1C	0	0	0
ENSG00000114251.15	WNT5A	M-decay	1C	0	0	0
ENSG00000285053.1	TBCE	M-decay	1C	0	0	0
ENSG00000100234.12	TIMP3	M-decay	1C	1	5	17.4846
ENSG00000286264.2	ENSG00000286264	M-decay	1C	0	0	0
ENSG00000132781.20	MUTYH	M-decay	1C	0	0	0
ENSG00000173486.14	FKBP2	M-decay	1C	1	1	2.4586
ENSG00000140937.14	CDH11	M-decay	1C	1	7	20.7013
ENSG00000158805.12	ZNF276	M-decay	1C	0	0	0
ENSG00000145362.21	ANK2	M-decay	1C	1	4	11.3328
ENSG00000177469.13	CAVIN1	M-decay	1C	0	0	0
ENSG00000198498.10	TMA16	M-decay	1C	0	0	0
ENSG00000185022.12	MAFF	M-decay	1C	1	1	3.0379
ENSG00000152377.14	SPOCK1	M-decay	1C	1	6	17.4294
ENSG00000125779.24	PANK2	M-decay	1C	0	0	0
ENSG00000112715.26	VEGFA	M-decay	1C	1	10	28.5753
ENSG00000204138.13	PHACTR4	M-decay	1C	1	10	34.6937
ENSG00000157514.18	TSC22D3	M-decay	1C	1	4	10.8998
ENSG00000104979.9	C19orf53	M-decay	1C	0	0	0
ENSG00000277443.3	MARCKS	M-decay	1C	1	12	33.8046
ENSG00000152133.16	GPATCH11	M-decay	1C	0	0	0
ENSG00000268173.3	ENSG00000268173	M-decay	1C	0	0	0
ENSG00000123739.11	PLA2G12A	M-decay	1C	1	1	2.0331
ENSG00000213719.8	CLIC1	M-decay	1C	0	0	0
ENSG00000068305.18	MEF2A	M-decay	1C	1	9	26.8891
ENSG00000154556.18	SORBS2	M-decay	1C	0	0	0
ENSG00000116251.11	RPL22	M-decay	1C	1	1	1.9422
ENSG00000113657.13	DPYSL3	M-decay	1C	1	5	14.3886
ENSG00000123395.15	ATG101	M-decay	1C	0	0	0
ENSG00000130066.17	SAT1	M-decay	1C	0	0	0
ENSG00000275895.7	U2AF1L5	M-decay	1C	0	0	0
ENSG00000149100.13	EIF3M	M-decay	1C	1	2	5.616
ENSG00000106236.4	NPTX2	M-decay	1C	1	4	13.6275
ENSG00000034510.6	TMSB10	M-decay	1C	1	2	5.7787
ENSG00000117152.14	RGS4	M-decay	1C	1	5	13.0932
ENSG00000273259.3	ENSG00000273259	M-decay	1C	0	0	0
ENSG00000124813.23	RUNX2	M-decay	1C	1	6	20.5088
ENSG00000138735.16	PDE5A	M-decay	1C	1	3	8.6262
ENSG00000076716.9	GPC4	M-decay	1C	1	6	17.7507
ENSG00000103855.18	CD276	M-decay	1C	1	1	2.8398
ENSG00000196141.14	SPATS2L	M-decay	1C	1	7	17.9087
ENSG00000134824.14	FADS2	M-decay	1C	0	0	0
ENSG00000185250.16	PPIL6	M-decay	1C	1	3	10.211
ENSG00000185222.10	TCEAL9	M-decay	1C	0	0	0
ENSG00000140682.19	TGFB1I1	M-decay	1C	1	2	5.211
ENSG00000160932.11	LY6E	M-decay	1C	0	0	0
ENSG00000136147.18	PHF11	M-decay	1C	0	0	0
ENSG00000165801.10	ARHGEF40	M-decay	1C	1	3	7.188
ENSG00000115641.19	FHL2	M-decay	1C	1	3	9.4914
ENSG00000110148.10	CCKBR	M-decay	1C	0	0	0
ENSG00000120057.5	SFRP5	M-decay	1C	0	0	0
ENSG00000162817.7	C1orf115	M-decay	1C	1	2	4.6664
ENSG00000182141.10	ZNF708	M-decay	1C	0	0	0
ENSG00000185056.10	C5orf47	M-decay	1C	1	1	3.0379
ENSG00000133104.14	SPART	M-decay	1C	1	3	9.918
ENSG00000169967.17	MAP3K2	M-decay	1C	1	15	47.2174
ENSG00000026508.21	CD44	M-decay	1C	0	0	0
ENSG00000134668.13	SPOCD1	M-decay	1C	1	3	7.8358
ENSG00000167601.12	AXL	M-decay	1C	1	5	12.4134
ENSG00000003402.21	CFLAR	M-decay	1C	0	0	0
ENSG00000141756.19	FKBP10	M-decay	1C	0	0	0
ENSG00000101246.20	ARFRP1	M-decay	1C	1	1	3.0379
ENSG00000188070.9	ZFTA	M-decay	1C	0	0	0
ENSG00000169241.19	SLC50A1	M-decay	1C	1	2	6.4927
ENSG00000130222.11	GADD45G	M-decay	1C	1	3	7.7193
ENSG00000204595.1	DPRX	M-decay	1C	0	0	0
ENSG00000147465.12	STAR	M-decay	1C	0	0	0
ENSG00000063587.15	ZNF275	M-decay	1C	1	4	9.582
ENSG00000134285.11	FKBP11	M-decay	1C	0	0	0
ENSG00000127922.10	SEM1	M-decay	1C	1	1	1.8704
ENSG00000103154.10	NECAB2	M-decay	1C	0	0	0
ENSG00000173210.20	ABLIM3	M-decay	1C	1	1	3.8303
ENSG00000089199.10	CHGB	M-decay	1C	0	0	0
ENSG00000111321.11	LTBR	M-decay	1C	0	0	0
ENSG00000101439.9	CST3	M-decay	1C	0	0	0
ENSG00000123131.13	PRDX4	M-decay	1C	0	0	0
ENSG00000168685.15	IL7R	M-decay	1C	0	0	0
ENSG00000068366.21	ACSL4	M-decay	1C	1	5	14.3122
ENSG00000116574.6	RHOU	M-decay	1C	1	2	4.782
ENSG00000140400.18	MAN2C1	M-decay	1C	0	0	0
ENSG00000186854.11	TRABD2A	M-decay	1C	0	0	0
ENSG00000147065.17	MSN	M-decay	1C	1	4	11.1477
ENSG00000163319.11	MRPS18C	M-decay	1C	0	0	0
ENSG00000140279.13	DUOX2	M-decay	1C	0	0	0
ENSG00000115594.12	IL1R1	M-decay	1C	1	1	1.8704
ENSG00000101825.8	MXRA5	M-decay	1C	0	0	0
ENSG00000130822.16	PNCK	M-decay	1C	0	0	0
ENSG00000118503.16	TNFAIP3	M-decay	1C	1	1	2.1034
ENSG00000142798.20	HSPG2	M-decay	1C	1	2	5.616
ENSG00000144034.16	TPRKB	M-decay	1C	0	0	0
ENSG00000101335.10	MYL9	M-decay	1C	0	0	0
ENSG00000152556.17	PFKM	M-decay	1C	1	5	16.4309
ENSG00000090581.11	GNPTG	M-decay	1C	1	5	18.7593
ENSG00000269711.1	ENSG00000269711	M-decay	1C	1	1	2.2198
ENSG00000130024.15	PHF10	M-decay	1C	0	0	0
ENSG00000272398.6	CD24	M-decay	1C	0	0	0
ENSG00000105825.14	TFPI2	M-decay	1C	0	0	0
ENSG00000092421.17	SEMA6A	M-decay	1C	1	8	22.3424
ENSG00000111981.5	ULBP1	M-decay	1C	0	0	0
ENSG00000115009.13	CCL20	M-decay	1C	1	1	4.0454
ENSG00000137869.16	CYP19A1	M-decay	1C	0	0	0
ENSG00000185347.18	TEDC1	M-decay	1C	0	0	0
ENSG00000162623.16	TYW3	M-decay	1C	0	0	0
ENSG00000177225.17	GATD1	M-decay	1C	0	0	0
ENSG00000172201.12	ID4	M-decay	1C	1	3	8.9951
ENSG00000206418.5	RAB12	M-decay	1C	1	3	7.2568
ENSG00000143545.10	RAB13	M-decay	1C	1	2	4.4106
ENSG00000196576.16	PLXNB2	M-decay	1C	1	3	8.932
ENSG00000151366.13	NDUFC2	M-decay	1C	0	0	0
ENSG00000105223.20	PLD3	M-decay	1C	0	0	0
ENSG00000108821.14	COL1A1	M-decay	1C	1	3	8.0776
ENSG00000080371.6	RAB21	M-decay	1C	1	9	29.7839
ENSG00000134042.14	MRO	M-decay	1C	0	0	0
ENSG00000265107.3	GJA5	M-decay	1C	1	1	2.6815
ENSG00000143303.12	METTL25B	M-decay	1C	0	0	0
ENSG00000134250.21	NOTCH2	M-decay	1C	1	6	16.7587
ENSG00000197956.10	S100A6	M-decay	1C	0	0	0
ENSG00000165775.18	FUNDC2	M-decay	1C	1	3	11.5009
ENSG00000057019.16	DCBLD2	M-decay	1C	1	10	27.5522
ENSG00000172137.19	CALB2	M-decay	1C	1	1	3.6528
ENSG00000166681.14	BEX3	M-decay	1C	1	1	3.7328
ENSG00000123689.6	G0S2	M-decay	1C	1	2	5.616
ENSG00000183011.14	NAA38	M-decay	1C	0	0	0
ENSG00000122574.12	WIPF3	M-decay	1C	1	2	4.5981
ENSG00000125995.16	ROMO1	M-decay	1C	0	0	0
ENSG00000106460.19	TMEM106B	M-decay	1C	1	3	8.4078
ENSG00000234745.13	HLA-B	M-decay	1C	0	0	0
ENSG00000203859.10	HSD3B2	M-decay	1C	0	0	0
ENSG00000130038.10	CRACR2A	M-decay	1C	0	0	0
ENSG00000070010.19	UFD1	M-decay	1C	1	1	3.4852
ENSG00000093144.19	ECHDC1	M-decay	1C	1	1	2.1511
ENSG00000172037.14	LAMB2	M-decay	1C	0	0	0
ENSG00000169554.23	ZEB2	M-decay	1C	1	12	35.9674
ENSG00000106367.15	AP1S1	M-decay	1C	1	5	14.4374
ENSG00000101955.15	SRPX	M-decay	1C	0	0	0
ENSG00000289027.1	ENSG00000289027	M-decay	1C	0	0	0
ENSG00000064666.15	CNN2	M-decay	1C	1	1	1.8704
ENSG00000154229.12	PRKCA	M-decay	1C	1	5	12.6166
ENSG00000123358.20	NR4A1	M-decay	1C	0	0	0
ENSG00000100568.11	VTI1B	M-decay	1C	1	6	14.8522
ENSG00000173992.9	CCS	M-decay	1C	1	1	2.7409
ENSG00000087494.16	PTHLH	M-decay	1C	1	4	10.8269
ENSG00000120868.14	APAF1	M-decay	1C	0	0	0
ENSG00000106266.11	SNX8	M-decay	1C	1	4	14.5607
ENSG00000102038.16	SMARCA1	M-decay	1C	0	0	0
ENSG00000240972.2	MIF	M-decay	1C	0	0	0
ENSG00000106483.12	SFRP4	M-decay	1C	0	0	0
ENSG00000106355.10	LSM5	M-decay	1C	1	1	3.4852
ENSG00000071282.12	LMCD1	M-decay	1C	1	2	6.9551
ENSG00000258289.10	CHURC1	M-decay	1C	1	1	2.1541
ENSG00000159674.12	SPON2	M-decay	1C	0	0	0
ENSG00000086504.18	MRPL28	M-decay	1C	0	0	0
ENSG00000134644.16	PUM1	M-decay	1C	1	2	6.8682
ENSG00000164197.12	RNF180	M-decay	1C	1	4	15.8032
ENSG00000107796.13	ACTA2	M-decay	1C	1	1	3.7328
ENSG00000134363.12	FST	M-decay	1C	1	6	18.1692
ENSG00000204525.18	HLA-C	M-decay	1C	0	0	0
ENSG00000067082.15	KLF6	M-decay	1C	1	8	23.7845
ENSG00000070404.10	FSTL3	M-decay	1C	1	1	2.8398
ENSG00000135047.16	CTSL	M-decay	1C	0	0	0
ENSG00000142494.13	SLC47A1	M-decay	1C	0	0	0
ENSG00000232112.3	TMA7	M-decay	1C	0	0	0
ENSG00000197102.14	DYNC1H1	M-decay	1C	0	0	0
ENSG00000142173.16	COL6A2	M-decay	1C	0	0	0
ENSG00000073756.13	PTGS2	M-decay	1C	1	1	2.2078
ENSG00000140459.18	CYP11A1	M-decay	1C	0	0	0
ENSG00000123352.18	SPATS2	M-decay	1C	1	1	3.6528
ENSG00000145901.16	TNIP1	M-decay	1C	0	0	0
ENSG00000134871.19	COL4A2	M-decay	1C	1	3	13.0026
ENSG00000140479.18	PCSK6	M-decay	1C	1	4	13.576
ENSG00000117594.10	HSD11B1	M-decay	1C	1	2	5.4965
ENSG00000150593.18	PDCD4	M-decay	1C	1	12	36.3379
ENSG00000130203.10	APOE	M-decay	1C	0	0	0
ENSG00000166710.22	B2M	M-decay	1C	1	1	3.0379
ENSG00000205744.10	DENND1C	M-decay	1C	0	0	0
ENSG00000106366.9	SERPINE1	M-decay	1C	1	3	7.2423
ENSG00000160752.15	FDPS	M-decay	1C	0	0	0
ENSG00000168291.13	PDHB	M-decay	1C	1	9	25.734
ENSG00000041982.16	TNC	M-decay	1C	1	3	10.4718
ENSG00000134371.14	CDC73	M-decay	1C	1	12	39.2243
ENSG00000134294.14	SLC38A2	M-decay	1C	1	7	19.7185
ENSG00000163359.17	COL6A3	M-decay	1C	1	1	2.0459
ENSG00000284292.1	ENSG00000284292	M-decay	1C	0	0	0
ENSG00000135404.12	CD63	M-decay	1C	0	0	0
ENSG00000102316.17	MAGED2	M-decay	1C	0	0	0
ENSG00000113140.11	SPARC	M-decay	1C	1	2	6.2261
ENSG00000072210.19	ALDH3A2	M-decay	1C	0	0	0
ENSG00000073060.17	SCARB1	M-decay	1C	1	2	4.9464
ENSG00000075213.11	SEMA3A	M-decay	1C	1	6	19.7952
ENSG00000197747.9	S100A10	M-decay	1C	1	1	4.0454
ENSG00000187498.16	COL4A1	M-decay	1C	1	5	14.142
ENSG00000011260.14	UTP18	M-decay	1C	0	0	0
ENSG00000072778.20	ACADVL	M-decay	1C	0	0	0
ENSG00000163453.11	IGFBP7	M-decay	1C	1	3	10.1063
ENSG00000099194.6	SCD	M-decay	1C	1	5	12.8163
ENSG00000133169.6	BEX1	M-decay	1C	0	0	0
ENSG00000013374.17	NUB1	M-decay	1C	0	0	0
ENSG00000102265.12	TIMP1	M-decay	1C	0	0	0
ENSG00000174891.14	RSRC1	M-decay	1C	0	0	0
ENSG00000114115.10	RBP1	M-decay	1C	0	0	0
ENSG00000164258.12	NDUFS4	M-decay	1C	1	1	3.7328
ENSG00000166033.13	HTRA1	M-decay	1C	0	0	0
ENSG00000167460.17	TPM4	M-decay	1C	1	2	4.0895
ENSG00000131236.18	CAP1	M-decay	1C	1	2	5.595
ENSG00000137106.18	GRHPR	M-decay	1C	1	1	2.1511
ENSG00000131143.10	COX4I1	M-decay	1C	1	1	1.9013
ENSG00000026025.16	VIM	M-decay	1C	0	0	0
ENSG00000116133.13	DHCR24	M-decay	1C	1	4	11.5978
ENSG00000176476.9	SGF29	M-decay	1C	0	0	0
ENSG00000173221.14	GLRX	M-decay	1C	0	0	0
ENSG00000198888.2	MT-ND1	M-decay	1C	0	0	0
ENSG00000228253.1	MT-ATP8	M-decay	1C	0	0	0
ENSG00000198886.2	MT-ND4	M-decay	1C	0	0	0
ENSG00000182372.10	CLN8	Z-decay	GV	0	0	0
ENSG00000037637.11	FBXO42	Z-decay	GV	1	6	19.6946
ENSG00000182255.7	KCNA4	Z-decay	GV	1	2	6.3932
ENSG00000288622.1	PDCD6-AHRR	Z-decay	GV	0	0	0
ENSG00000197566.10	ZNF624	Z-decay	GV	0	0	0
ENSG00000114805.18	PLCH1	Z-decay	GV	0	0	0
ENSG00000152782.18	PANK1	Z-decay	GV	1	6	17.1838
ENSG00000248643.5	RBM14-RBM4	Z-decay	GV	0	0	0
ENSG00000136867.11	SLC31A2	Z-decay	GV	1	2	5.5046
ENSG00000187398.12	LUZP2	Z-decay	GV	1	2	6.1895
ENSG00000197951.10	ZNF71	Z-decay	GV	0	0	0
ENSG00000196418.13	ZNF124	Z-decay	GV	0	0	0
ENSG00000126653.18	NSRP1	Z-decay	GV	1	1	3.3646
ENSG00000155330.10	C16orf87	Z-decay	GV	1	5	12.1149
ENSG00000043093.15	DCUN1D1	Z-decay	GV	1	13	42.0991
ENSG00000183166.11	CALN1	Z-decay	GV	1	10	30.4938
ENSG00000257529.5	RPL36A-HNRNPH2	Z-decay	GV	1	5	15.5966
ENSG00000133059.17	DSTYK	Z-decay	GV	1	7	18.0124
ENSG00000119703.15	ZC2HC1C	Z-decay	GV	1	3	9.7703
ENSG00000027075.17	PRKCH	Z-decay	GV	1	1	2.8797
ENSG00000126773.13	PCNX4	Z-decay	GV	1	1	1.868
ENSG00000166130.15	IKBIP	Z-decay	GV	0	0	0
ENSG00000086102.19	NFX1	Z-decay	GV	1	2	7.0629
ENSG00000256294.8	ZNF225	Z-decay	GV	0	0	0
ENSG00000099284.15	MACROH2A2	Z-decay	GV	0	0	0
ENSG00000185115.6	NSMCE3	Z-decay	GV	0	0	0
ENSG00000118518.17	RNF146	Z-decay	GV	1	2	6.5666
ENSG00000197647.13	ZNF433	Z-decay	GV	0	0	0
ENSG00000146938.16	NLGN4X	Z-decay	GV	1	2	5.5046
ENSG00000168556.7	ING2	Z-decay	GV	1	6	14.0986
ENSG00000204217.16	BMPR2	Z-decay	GV	1	14	46.0725
ENSG00000145241.11	CENPC	Z-decay	GV	0	0	0
ENSG00000102921.8	N4BP1	Z-decay	GV	1	9	30.4243
ENSG00000234545.8	FAM133B	Z-decay	GV	1	7	19.8278
ENSG00000197147.15	LRRC8B	Z-decay	GV	1	7	21.8141
ENSG00000163848.20	ZNF148	Z-decay	GV	1	14	42.2296
ENSG00000105849.6	POLR1F	Z-decay	GV	1	2	6.7686
ENSG00000171729.14	TMEM51	Z-decay	GV	0	0	0
ENSG00000008952.17	SEC62	Z-decay	GV	1	8	24.3744
ENSG00000109689.19	STIM2	Z-decay	GV	1	7	20.5036
ENSG00000169594.14	BNC1	Z-decay	GV	1	2	9.2007
ENSG00000177150.13	FAM210A	Z-decay	GV	1	2	5.1292
ENSG00000164330.17	EBF1	Z-decay	GV	1	9	25.3648
ENSG00000122687.19	MRM2	Z-decay	GV	1	1	3.7192
ENSG00000165813.20	CCDC186	Z-decay	GV	1	6	16.0497
ENSG00000215421.10	ZNF407	Z-decay	GV	0	0	0
ENSG00000010072.16	SPRTN	Z-decay	GV	1	6	20.9388
ENSG00000163380.16	LMOD3	Z-decay	GV	1	1	3.2291
ENSG00000187801.15	ZFP69B	Z-decay	GV	1	1	2.8561
ENSG00000167840.13	ZNF232	Z-decay	GV	0	0	0
ENSG00000168496.4	FEN1	Z-decay	GV	1	1	1.5852
ENSG00000187866.10	PABIR1	Z-decay	GV	1	5	13.8127
ENSG00000177311.12	ZBTB38	Z-decay	GV	1	5	14.6756
ENSG00000182253.15	SYNM	Z-decay	GV	1	3	7.1892
ENSG00000058056.10	USP13	Z-decay	GV	1	3	9.7863
ENSG00000124383.9	MPHOSPH10	Z-decay	GV	0	0	0
ENSG00000189403.15	HMGB1	Z-decay	GV	1	4	10.847
ENSG00000164379.7	FOXQ1	Z-decay	GV	1	7	20.7144
ENSG00000143633.13	C1orf131	Z-decay	GV	1	2	7.4542
ENSG00000116350.18	SRSF4	Z-decay	GV	1	2	5.7404
ENSG00000186812.13	ZNF397	Z-decay	GV	1	2	5.7371
ENSG00000164105.4	SAP30	Z-decay	GV	1	1	1.5852
ENSG00000204438.11	GPANK1	Z-decay	GV	0	0	0
ENSG00000198000.12	NOL8	Z-decay	GV	0	0	0
ENSG00000244754.9	N4BP2L2	Z-decay	GV	0	0	0
ENSG00000167193.8	CRK	Z-decay	GV	1	8	25.2468
ENSG00000185798.8	WDR53	Z-decay	GV	0	0	0
ENSG00000089234.16	BRAP	Z-decay	GV	1	1	3.0494
ENSG00000143033.18	MTF2	Z-decay	GV	1	7	19.8707
ENSG00000133193.13	FAM104A	Z-decay	GV	1	6	11.6947
ENSG00000081307.15	UBA5	Z-decay	GV	0	0	0
ENSG00000153767.10	GTF2E1	Z-decay	GV	0	0	0
ENSG00000130349.10	MTRES1	Z-decay	GV	0	0	0
ENSG00000149231.16	CCDC82	Z-decay	GV	0	0	0
ENSG00000272602.6	ZNF595	Z-decay	GV	0	0	0
ENSG00000099139.14	PCSK5	Z-decay	GV	1	6	18.7462
ENSG00000122033.15	MTIF3	Z-decay	GV	0	0	0
ENSG00000158417.11	EIF5B	Z-decay	GV	1	9	27.1741
ENSG00000174013.8	FBXO45	Z-decay	GV	1	6	15.7083
ENSG00000152193.8	OBI1	Z-decay	GV	1	3	7.6514
ENSG00000168246.6	UBTD2	Z-decay	GV	1	5	13.1898
ENSG00000079102.16	RUNX1T1	Z-decay	GV	1	19	49.4047
ENSG00000111554.15	MDM1	Z-decay	GV	0	0	0
ENSG00000141232.5	TOB1	Z-decay	GV	1	5	13.8451
ENSG00000188895.12	MSL1	Z-decay	GV	1	12	38.0724
ENSG00000133773.12	CCDC59	Z-decay	GV	1	1	3.2291
ENSG00000164985.15	PSIP1	Z-decay	GV	1	3	7.523
ENSG00000100354.21	TNRC6B	Z-decay	GV	1	16	50.0614
ENSG00000198604.11	BAZ1A	Z-decay	GV	0	0	0
ENSG00000175279.22	CENPS	Z-decay	GV	0	0	0
ENSG00000198331.11	HYLS1	Z-decay	GV	0	0	0
ENSG00000105821.15	DNAJC2	Z-decay	GV	1	1	3.0494
ENSG00000130779.22	CLIP1	Z-decay	GV	1	1	1.4911
ENSG00000173145.11	NOC3L	Z-decay	GV	0	0	0
ENSG00000131013.4	PPIL4	Z-decay	GV	1	3	8.6811
ENSG00000152804.11	HHEX	Z-decay	GV	1	1	3.2291
ENSG00000120690.16	ELF1	Z-decay	GV	1	2	3.0106
ENSG00000189046.11	ALKBH2	Z-decay	GV	0	0	0
ENSG00000112029.10	FBXO5	Z-decay	GV	0	0	0
ENSG00000008083.14	JARID2	Z-decay	GV	1	9	25.0986
ENSG00000178381.12	ZFAND2A	Z-decay	GV	0	0	0
ENSG00000180660.8	MAB21L1	Z-decay	GV	1	1	2.2903
ENSG00000008196.13	TFAP2B	Z-decay	GV	1	6	15.3077
ENSG00000254553.1	ENSG00000254553	Z-decay	GV	0	0	0
ENSG00000276045.3	ORAI1	Z-decay	GV	1	4	11.5104
ENSG00000120784.17	ZFP30	Z-decay	GV	1	2	6.0156
ENSG00000101746.16	NOL4	Z-decay	GV	1	6	14.5109
ENSG00000157036.13	EXOG	Z-decay	GV	1	1	2.8797
ENSG00000103642.12	LACTB	Z-decay	GV	0	0	0
ENSG00000140873.16	ADAMTS18	Z-decay	GV	1	8	26.4976
ENSG00000175087.10	PDIK1L	Z-decay	GV	1	6	16.2189
ENSG00000196387.10	ZNF140	Z-decay	GV	0	0	0
ENSG00000163807.6	KIAA1143	Z-decay	GV	0	0	0
ENSG00000134533.6	RERG	Z-decay	GV	1	1	3.0494
ENSG00000105778.20	AVL9	Z-decay	GV	1	4	11.4729
ENSG00000166068.13	SPRED1	Z-decay	GV	1	18	50.6729
ENSG00000135338.14	LCA5	Z-decay	GV	1	2	6.7526
ENSG00000258429.2	PDF	Z-decay	GV	1	1	3.2291
ENSG00000121440.15	PDZRN3	Z-decay	GV	0	0	0
ENSG00000144460.12	NYAP2	Z-decay	GV	1	5	15.1324
ENSG00000111912.20	NCOA7	Z-decay	GV	1	6	21.2867
ENSG00000144824.21	PHLDB2	Z-decay	GV	1	1	3.2229
ENSG00000167842.16	MIS12	Z-decay	GV	1	1	4.5745
ENSG00000197050.11	ZNF420	Z-decay	GV	0	0	0
ENSG00000196935.9	SRGAP1	Z-decay	GV	1	8	21.468
ENSG00000240857.2	RDH14	Z-decay	GV	0	0	0
ENSG00000174405.15	LIG4	Z-decay	GV	0	0	0
ENSG00000180530.11	NRIP1	Z-decay	GV	1	3	7.3147
ENSG00000104312.8	RIPK2	Z-decay	GV	0	0	0
ENSG00000230797.3	YY2	Z-decay	GV	0	0	0
ENSG00000101132.10	PFDN4	Z-decay	GV	0	0	0
ENSG00000143353.12	LYPLAL1	Z-decay	GV	0	0	0
ENSG00000164081.13	TEX264	Z-decay	GV	0	0	0
ENSG00000093183.14	SEC22C	Z-decay	GV	1	2	4.8144
ENSG00000170222.12	ADPRM	Z-decay	GV	0	0	0
ENSG00000016082.15	ISL1	Z-decay	GV	1	8	21.7525
ENSG00000054803.4	CBLN4	Z-decay	GV	1	6	17.7989
ENSG00000153006.16	SREK1IP1	Z-decay	GV	1	8	22.7176
ENSG00000178163.8	ZNF518B	Z-decay	GV	1	6	18.1286
ENSG00000107679.15	PLEKHA1	Z-decay	GV	1	8	24.2289
ENSG00000133302.13	SLF1	Z-decay	GV	1	1	2.06
ENSG00000180828.3	BHLHE22	Z-decay	GV	1	6	18.4666
ENSG00000182168.15	UNC5C	Z-decay	GV	1	1	3.0494
ENSG00000042317.17	SPATA7	Z-decay	GV	0	0	0
ENSG00000135093.13	USP30	Z-decay	GV	0	0	0
ENSG00000175879.9	HOXD8	Z-decay	GV	1	1	2.3854
ENSG00000147364.17	FBXO25	Z-decay	GV	0	0	0
ENSG00000126814.7	TRMT5	Z-decay	GV	1	1	4.6185
ENSG00000133103.17	COG6	Z-decay	GV	1	1	3.2229
ENSG00000168876.9	ANKRD49	Z-decay	GV	0	0	0
ENSG00000085274.16	MYNN	Z-decay	GV	1	6	14.934
ENSG00000144959.11	NCEH1	Z-decay	GV	1	4	9.9584
ENSG00000101966.13	XIAP	Z-decay	GV	1	11	29.7668
ENSG00000066084.13	DIP2B	Z-decay	GV	1	2	4.572
ENSG00000115526.11	CHST10	Z-decay	GV	1	4	10.5182
ENSG00000137494.14	ANKRD42	Z-decay	GV	0	0	0
ENSG00000168517.11	HEXIM2	Z-decay	GV	0	0	0
ENSG00000187189.11	TSPYL4	Z-decay	GV	0	0	0
ENSG00000119705.10	SLIRP	Z-decay	GV	0	0	0
ENSG00000152464.15	RPP38	Z-decay	GV	0	0	0
ENSG00000154309.9	DISP1	Z-decay	GV	0	0	0
ENSG00000112494.10	UNC93A	Z-decay	GV	0	0	0
ENSG00000178462.12	TUBAL3	Z-decay	GV	0	0	0
ENSG00000163029.16	SMC6	Z-decay	GV	1	1	2.944
ENSG00000144847.13	IGSF11	Z-decay	GV	1	4	9.2833
ENSG00000166004.15	CEP295	Z-decay	GV	0	0	0
ENSG00000101190.13	TCFL5	Z-decay	GV	0	0	0
ENSG00000214456.8	PLIN5	Z-decay	GV	0	0	0
ENSG00000154124.5	OTULIN	Z-decay	GV	1	3	8.5235
ENSG00000269699.7	ZIM2	Z-decay	GV	0	0	0
ENSG00000171951.5	SCG2	Z-decay	GV	1	1	3.0334
ENSG00000109452.13	INPP4B	Z-decay	GV	0	0	0
ENSG00000128594.8	LRRC4	Z-decay	GV	1	4	12.2943
ENSG00000254706.3	ENSG00000254706	Z-decay	GV	0	0	0
ENSG00000240204.3	SMKR1	Z-decay	GV	0	0	0
ENSG00000147457.14	CHMP7	Z-decay	GV	1	8	21.8494
ENSG00000180190.13	TDRP	Z-decay	GV	1	2	6.8562
ENSG00000114541.15	FRMD4B	Z-decay	GV	1	10	31.3755
ENSG00000152219.5	ARL14EP	Z-decay	GV	0	0	0
ENSG00000070367.16	EXOC5	Z-decay	GV	1	13	38.1026
ENSG00000014123.10	UFL1	Z-decay	GV	0	0	0
ENSG00000116044.16	NFE2L2	Z-decay	GV	1	4	10.3508
ENSG00000124784.9	RIOK1	Z-decay	GV	0	0	0
ENSG00000011275.19	RNF216	Z-decay	GV	1	6	17.8864
ENSG00000138433.16	CIR1	Z-decay	GV	0	0	0
ENSG00000039560.14	RAI14	Z-decay	GV	1	8	24.1228
ENSG00000094975.14	SUCO	Z-decay	GV	1	7	23.4108
ENSG00000171241.9	SHCBP1	Z-decay	GV	1	3	7.5565
ENSG00000139351.15	SYCP3	Z-decay	GV	0	0	0
ENSG00000176915.15	ANKLE2	Z-decay	GV	0	0	0
ENSG00000116954.8	RRAGC	Z-decay	GV	1	1	3.2291
ENSG00000101773.19	RBBP8	Z-decay	GV	1	1	3.0494
ENSG00000120616.16	EPC1	Z-decay	GV	1	10	27.2048
ENSG00000172244.9	C5orf34	Z-decay	GV	0	0	0
ENSG00000120833.14	SOCS2	Z-decay	GV	1	6	19.0861
ENSG00000124831.19	LRRFIP1	Z-decay	GV	1	2	6.7084
ENSG00000184661.14	CDCA2	Z-decay	GV	1	2	5.7371
ENSG00000118307.20	DNAI7	Z-decay	GV	0	0	0
ENSG00000152492.15	CCDC50	Z-decay	GV	1	10	28.1319
ENSG00000198954.9	KIFBP	Z-decay	GV	1	2	5.5575
ENSG00000118680.14	MYL12B	Z-decay	GV	0	0	0
ENSG00000143228.13	NUF2	Z-decay	GV	0	0	0
ENSG00000090905.19	TNRC6A	Z-decay	GV	1	10	31.5544
ENSG00000166965.13	RCCD1	Z-decay	GV	0	0	0
ENSG00000147082.18	CCNB3	Z-decay	GV	0	0	0
ENSG00000126777.18	KTN1	Z-decay	GV	1	2	6.7368
ENSG00000166913.13	YWHAB	Z-decay	GV	1	2	4.9438
ENSG00000186591.13	UBE2H	Z-decay	GV	1	5	14.2902
ENSG00000221909.3	FAM200A	Z-decay	GV	0	0	0
ENSG00000173769.4	TOPAZ1	Z-decay	GV	0	0	0
ENSG00000196214.11	ZNF766	Z-decay	GV	0	0	0
ENSG00000168661.15	ZNF30	Z-decay	GV	0	0	0
ENSG00000254901.8	BORCS8	Z-decay	GV	0	0	0
ENSG00000167384.11	ZNF180	Z-decay	GV	0	0	0
ENSG00000111785.21	RIC8B	Z-decay	GV	1	2	5.5381
ENSG00000197857.15	ZNF44	Z-decay	GV	0	0	0
ENSG00000170485.17	NPAS2	Z-decay	GV	1	3	8.4938
ENSG00000166455.14	C16orf46	Z-decay	GV	0	0	0
ENSG00000082512.15	TRAF5	Z-decay	GV	0	0	0
ENSG00000152147.11	GEMIN6	Z-decay	GV	1	2	6.2849
ENSG00000134152.11	KATNBL1	Z-decay	GV	1	6	15.3637
ENSG00000120725.13	SIL1	Z-decay	GV	0	0	0
ENSG00000170085.18	SIMC1	Z-decay	GV	0	0	0
ENSG00000118193.12	KIF14	Z-decay	GV	0	0	0
ENSG00000101400.6	SNTA1	Z-decay	GV	0	0	0
ENSG00000184203.8	PPP1R2	Z-decay	GV	1	2	8.2937
ENSG00000155868.8	MED7	Z-decay	GV	1	1	2.944
ENSG00000058673.17	ZC3H11A	Z-decay	GV	1	4	9.3134
ENSG00000155329.12	ZCCHC10	Z-decay	GV	0	0	0
ENSG00000225973.4	PIGBOS1	Z-decay	GV	0	0	0
ENSG00000135999.12	EPC2	Z-decay	GV	1	9	26.7158
ENSG00000175470.20	PPP2R2D	Z-decay	GV	0	0	0
ENSG00000132600.18	PRMT7	Z-decay	GV	1	1	1.4911
ENSG00000185551.15	NR2F2	Z-decay	GV	1	7	22.8895
ENSG00000169684.13	CHRNA5	Z-decay	GV	0	0	0
ENSG00000066651.20	TRMT11	Z-decay	GV	0	0	0
ENSG00000131732.12	ZCCHC9	Z-decay	GV	0	0	0
ENSG00000166164.16	BRD7	Z-decay	GV	1	1	3.0494
ENSG00000064652.11	SNX24	Z-decay	GV	1	1	2.1255
ENSG00000136197.14	C7orf25	Z-decay	GV	1	2	6.5875
ENSG00000175110.14	MRPS22	Z-decay	GV	0	0	0
ENSG00000136819.15	C9orf78	Z-decay	GV	1	1	3.0334
ENSG00000110330.10	BIRC2	Z-decay	GV	0	0	0
ENSG00000121766.16	ZCCHC17	Z-decay	GV	1	1	1.5631
ENSG00000113312.12	TTC1	Z-decay	GV	0	0	0
ENSG00000123810.9	B9D2	Z-decay	GV	0	0	0
ENSG00000198863.8	RUNDC1	Z-decay	GV	1	2	5.1292
ENSG00000124172.10	ATP5F1E	Z-decay	GV	1	1	2.7964
ENSG00000181038.14	METTL23	Z-decay	GV	0	0	0
ENSG00000129636.13	ITFG1	Z-decay	GV	1	6	19.6611
ENSG00000008197.5	TFAP2D	Z-decay	GV	1	2	5.7371
ENSG00000174839.13	DENND6A	Z-decay	GV	1	8	22.5368
ENSG00000142166.13	IFNAR1	Z-decay	GV	0	0	0
ENSG00000140548.10	ZNF710	Z-decay	GV	1	2	2.7891
ENSG00000100532.13	CGRRF1	Z-decay	GV	1	2	5.3312
ENSG00000198015.14	MRPL42	Z-decay	GV	0	0	0
ENSG00000144161.14	ZC3H8	Z-decay	GV	1	2	6.1089
ENSG00000104499.7	GML	Z-decay	GV	0	0	0
ENSG00000177383.5	MAGEF1	Z-decay	GV	0	0	0
ENSG00000163817.16	SLC6A20	Z-decay	GV	0	0	0
ENSG00000128228.5	SDF2L1	Z-decay	GV	0	0	0
ENSG00000088367.23	EPB41L1	Z-decay	GV	1	9	23.7094
ENSG00000144647.7	POMGNT2	Z-decay	GV	0	0	0
ENSG00000153779.11	TGIF2LX	Z-decay	GV	0	0	0
ENSG00000253710.5	ALG11	Z-decay	GV	1	1	1.2038
ENSG00000149218.5	ENDOD1	Z-decay	GV	0	0	0
ENSG00000183137.15	CEP57L1	Z-decay	GV	1	3	8.8383
ENSG00000213160.10	KLHL23	Z-decay	GV	1	3	6.6285
ENSG00000076864.21	RAP1GAP	Z-decay	GV	1	1	3.3646
ENSG00000196705.8	ZNF431	Z-decay	GV	0	0	0
ENSG00000148153.14	INIP	Z-decay	GV	1	3	9.6808
ENSG00000176396.11	EID2	Z-decay	GV	0	0	0
ENSG00000258484.4	SPESP1	Z-decay	GV	0	0	0
ENSG00000122643.23	NT5C3A	Z-decay	GV	0	0	0
ENSG00000121931.16	LRIF1	Z-decay	GV	0	0	0
ENSG00000182329.14	KIAA2012	Z-decay	GV	0	0	0
ENSG00000127743.6	IL17B	Z-decay	GV	0	0	0
ENSG00000114491.14	UMPS	Z-decay	GV	0	0	0
ENSG00000128408.9	RIBC2	Z-decay	GV	0	0	0
ENSG00000158863.22	FHIP2B	Z-decay	GV	1	4	10.4115
ENSG00000112996.11	MRPS30	Z-decay	GV	0	0	0
ENSG00000136603.14	SKIL	Z-decay	GV	1	5	14.6277
ENSG00000111269.3	CREBL2	Z-decay	GV	1	6	18.3817
ENSG00000087502.19	ERGIC2	Z-decay	GV	1	4	11.4249
ENSG00000151093.8	OXSM	Z-decay	GV	0	0	0
ENSG00000153975.10	ZUP1	Z-decay	GV	0	0	0
ENSG00000165730.16	STOX1	Z-decay	GV	0	0	0
ENSG00000145332.14	KLHL8	Z-decay	GV	1	5	14.8995
ENSG00000196605.7	ZNF846	Z-decay	GV	0	0	0
ENSG00000109083.14	IFT20	Z-decay	GV	0	0	0
ENSG00000138162.19	TACC2	Z-decay	GV	1	4	10.1356
ENSG00000143155.13	TIPRL	Z-decay	GV	1	1	2.2817
ENSG00000148411.8	NACC2	Z-decay	GV	1	9	23.5043
ENSG00000136169.17	SETDB2	Z-decay	GV	0	0	0
ENSG00000174851.16	YIF1A	Z-decay	GV	1	1	3.2373
ENSG00000177868.12	SVBP	Z-decay	GV	0	0	0
ENSG00000136280.17	CCM2	Z-decay	GV	1	1	3.3437
ENSG00000234284.7	ZNF879	Z-decay	GV	0	0	0
ENSG00000234965.3	SHISA8	Z-decay	GV	0	0	0
ENSG00000164930.12	FZD6	Z-decay	GV	1	4	14.9379
ENSG00000151065.14	DCP1B	Z-decay	GV	0	0	0
ENSG00000121067.19	SPOP	Z-decay	GV	1	3	12.4299
ENSG00000153347.10	FAM81B	Z-decay	GV	0	0	0
ENSG00000168917.9	SLC35G2	Z-decay	GV	0	0	0
ENSG00000136935.14	GOLGA1	Z-decay	GV	1	9	28.674
ENSG00000117477.13	CCDC181	Z-decay	GV	0	0	0
ENSG00000138658.16	ZGRF1	Z-decay	GV	0	0	0
ENSG00000138381.10	ASNSD1	Z-decay	GV	0	0	0
ENSG00000121900.19	TMEM54	Z-decay	GV	1	1	1.6001
ENSG00000171067.11	C11orf24	Z-decay	GV	1	4	11.2946
ENSG00000174446.13	SNAPC5	Z-decay	GV	1	1	3.3646
ENSG00000171208.10	NETO2	Z-decay	GV	1	7	21.5439
ENSG00000104320.14	NBN	Z-decay	GV	0	0	0
ENSG00000275111.5	ZNF2	Z-decay	GV	1	4	14.3299
ENSG00000185418.16	TARS3	Z-decay	GV	0	0	0
ENSG00000112167.10	SAYSD1	Z-decay	GV	1	2	6.3932
ENSG00000184949.18	FAM227A	Z-decay	GV	1	2	5.9055
ENSG00000156313.15	RPGR	Z-decay	GV	0	0	0
ENSG00000158985.14	CDC42SE2	Z-decay	GV	1	5	14.4329
ENSG00000184182.19	UBE2F	Z-decay	GV	1	2	7.0629
ENSG00000087338.5	GMCL1	Z-decay	GV	1	6	19.6451
ENSG00000127125.9	PPCS	Z-decay	GV	1	3	8.7803
ENSG00000163624.6	CDS1	Z-decay	GV	1	2	6.7084
ENSG00000198182.13	ZNF607	Z-decay	GV	1	1	1.4911
ENSG00000260734.6	TLE7	Z-decay	GV	0	0	0
ENSG00000069974.16	RAB27A	Z-decay	GV	1	6	16.2219
ENSG00000159200.18	RCAN1	Z-decay	GV	1	1	2.0124
ENSG00000120306.11	CYSTM1	Z-decay	GV	0	0	0
ENSG00000117010.17	ZNF684	Z-decay	GV	0	0	0
ENSG00000154359.13	LONRF1	Z-decay	GV	1	2	5.6255
ENSG00000121211.8	MND1	Z-decay	GV	0	0	0
ENSG00000121579.14	NAA50	Z-decay	GV	1	12	35.3718
ENSG00000107105.15	ELAVL2	Z-decay	GV	1	18	51.9047
ENSG00000152952.12	PLOD2	Z-decay	GV	1	4	11.8983
ENSG00000099795.7	NDUFB7	Z-decay	GV	0	0	0
ENSG00000132478.10	UNK	Z-decay	GV	1	6	20.4083
ENSG00000080986.13	NDC80	Z-decay	GV	0	0	0
ENSG00000182512.5	GLRX5	Z-decay	GV	1	2	3.1853
ENSG00000089048.15	ESF1	Z-decay	GV	1	3	8.7866
ENSG00000144048.10	DUSP11	Z-decay	GV	1	1	2.944
ENSG00000152102.18	FAM168B	Z-decay	GV	1	10	33.4738
ENSG00000109171.15	SLAIN2	Z-decay	GV	1	10	32.613
ENSG00000136891.14	TEX10	Z-decay	GV	0	0	0
ENSG00000111728.11	ST8SIA1	Z-decay	GV	1	2	6.0009
ENSG00000076321.11	KLHL20	Z-decay	GV	1	2	5.1292
ENSG00000079112.10	CDH17	Z-decay	GV	0	0	0
ENSG00000174928.16	C3orf33	Z-decay	GV	1	1	3.0494
ENSG00000175643.10	RMI2	Z-decay	GV	1	1	2.8797
ENSG00000189057.11	FAM111B	Z-decay	GV	0	0	0
ENSG00000169131.13	ZNF354A	Z-decay	GV	1	1	3.2229
ENSG00000077458.13	FAM76B	Z-decay	GV	1	3	8.3539
ENSG00000110768.12	GTF2H1	Z-decay	GV	1	2	4.2771
ENSG00000189376.12	C8orf76	Z-decay	GV	0	0	0
ENSG00000157778.9	PSMG3	Z-decay	GV	0	0	0
ENSG00000178988.11	MRFAP1L1	Z-decay	GV	0	0	0
ENSG00000214694.12	ARHGEF33	Z-decay	GV	1	1	3.2291
ENSG00000072756.17	TRNT1	Z-decay	GV	0	0	0
ENSG00000054282.16	SDCCAG8	Z-decay	GV	0	0	0
ENSG00000131773.14	KHDRBS3	Z-decay	GV	1	3	6.7294
ENSG00000163634.12	THOC7	Z-decay	GV	0	0	0
ENSG00000116288.13	PARK7	Z-decay	GV	0	0	0
ENSG00000143375.15	CGN	Z-decay	GV	1	1	2.2817
ENSG00000160714.10	UBE2Q1	Z-decay	GV	1	4	10.4511
ENSG00000111450.14	STX2	Z-decay	GV	0	0	0
ENSG00000136938.9	ANP32B	Z-decay	GV	1	4	11.5228
ENSG00000148123.15	PLPPR1	Z-decay	GV	1	1	3.3437
ENSG00000149636.16	DSN1	Z-decay	GV	1	2	4.1478
ENSG00000131370.16	SH3BP5	Z-decay	GV	1	10	27.5463
ENSG00000110888.18	CAPRIN2	Z-decay	GV	1	2	5.1292
ENSG00000131153.9	GINS2	Z-decay	GV	1	3	7.9051
ENSG00000074319.13	TSG101	Z-decay	GV	1	2	5.1292
ENSG00000116996.10	ZP4	Z-decay	GV	0	0	0
ENSG00000169764.16	UGP2	Z-decay	GV	1	2	5.5575
ENSG00000121690.11	DEPDC7	Z-decay	GV	0	0	0
ENSG00000059145.19	UNKL	Z-decay	GV	1	10	33.8229
ENSG00000105185.12	PDCD5	Z-decay	GV	0	0	0
ENSG00000188372.15	ZP3	Z-decay	GV	0	0	0
ENSG00000256061.7	DNAAF4	Z-decay	GV	0	0	0
ENSG00000204859.13	ZBTB48	Z-decay	GV	0	0	0
ENSG00000164576.12	SAP30L	Z-decay	GV	1	9	24.3711
ENSG00000134375.11	TIMM17A	Z-decay	GV	1	4	14.3299
ENSG00000073584.20	SMARCE1	Z-decay	GV	1	3	7.2622
ENSG00000144642.22	RBMS3	Z-decay	GV	1	6	20.675
ENSG00000169062.15	UPF3A	Z-decay	GV	1	4	14.3299
ENSG00000047410.14	TPR	Z-decay	GV	1	3	7.3181
ENSG00000205581.11	HMGN1	Z-decay	GV	0	0	0
ENSG00000108055.11	SMC3	Z-decay	GV	1	2	4.2533
ENSG00000138385.16	SSB	Z-decay	GV	0	0	0
ENSG00000135090.14	TAOK3	Z-decay	GV	1	4	10.5062
ENSG00000108946.16	PRKAR1A	Z-decay	GV	1	7	20.8379
ENSG00000080503.24	SMARCA2	Z-decay	GV	1	2	5.7291
ENSG00000136932.15	TRMO	Z-decay	GV	1	1	3.3646
ENSG00000109066.14	TMEM104	Z-decay	GV	0	0	0
ENSG00000120688.9	WBP4	Z-decay	GV	0	0	0
ENSG00000100284.22	TOM1	Z-decay	GV	1	5	12.8311
ENSG00000065613.15	SLK	Z-decay	GV	1	9	28.8722
ENSG00000133789.15	SWAP70	Z-decay	GV	1	4	12.5058
ENSG00000112658.8	SRF	Z-decay	GV	1	2	6.0789
ENSG00000163507.15	CIP2A	Z-decay	GV	0	0	0
ENSG00000106635.8	BCL7B	Z-decay	GV	1	1	1.6001
ENSG00000100320.23	RBFOX2	Z-decay	GV	1	13	36.5207
ENSG00000182010.11	RTKN2	Z-decay	GV	1	4	12.003
ENSG00000108669.17	CYTH1	Z-decay	GV	1	1	2.0124
ENSG00000052126.15	PLEKHA5	Z-decay	GV	1	2	5.7371
ENSG00000006625.18	GGCT	Z-decay	GV	0	0	0
ENSG00000122986.14	HVCN1	Z-decay	GV	0	0	0
ENSG00000135930.15	EIF4E2	Z-decay	GV	0	0	0
ENSG00000131437.16	KIF3A	Z-decay	GV	1	3	7.581
ENSG00000169857.9	AVEN	Z-decay	GV	1	2	5.7371
ENSG00000141385.12	AFG3L2	Z-decay	GV	1	1	1.2038
ENSG00000140968.11	IRF8	Z-decay	GV	1	1	1.2038
ENSG00000112531.17	QKI	Z-decay	GV	1	19	50.5568
ENSG00000131100.13	ATP6V1E1	Z-decay	GV	0	0	0
ENSG00000110880.11	CORO1C	Z-decay	GV	1	6	18.4846
ENSG00000043039.7	BARX2	Z-decay	GV	1	3	12.4299
ENSG00000147655.12	RSPO2	Z-decay	GV	1	3	8.7706
ENSG00000166598.16	HSP90B1	Z-decay	GV	1	1	1.6001
ENSG00000156970.13	BUB1B	Z-decay	GV	0	0	0
ENSG00000143867.7	OSR1	Z-decay	GV	1	3	9.7477
ENSG00000153214.11	TMEM87B	Z-decay	GV	1	5	14.4709
ENSG00000100784.12	RPS6KA5	Z-decay	GV	1	9	28.5858
ENSG00000260428.3	SCX	Z-decay	GV	0	0	0
ENSG00000203805.11	PLPP4	Z-decay	GV	0	0	0
ENSG00000059691.12	GATB	Z-decay	GV	0	0	0
ENSG00000135457.11	TFCP2	Z-decay	GV	1	1	1.5852
ENSG00000254858.10	MPV17L2	Z-decay	GV	0	0	0
ENSG00000128607.14	KLHDC10	Z-decay	GV	1	9	27.0043
ENSG00000131495.9	NDUFA2	Z-decay	GV	0	0	0
ENSG00000172432.19	GTPBP2	Z-decay	GV	1	1	3.2291
ENSG00000153406.14	NMRAL1	Z-decay	GV	0	0	0
ENSG00000153130.18	SCOC	Z-decay	GV	1	4	10.1701
ENSG00000267673.6	FDX2	Z-decay	GV	0	0	0
ENSG00000116353.16	MECR	Z-decay	GV	0	0	0
ENSG00000186230.7	ZNF749	Z-decay	GV	0	0	0
ENSG00000111879.20	FAM184A	Z-decay	GV	1	2	4.9438
ENSG00000174132.9	FAM174A	Z-decay	GV	0	0	0
ENSG00000004700.16	RECQL	Z-decay	GV	0	0	0
ENSG00000138382.15	METTL5	Z-decay	GV	0	0	0
ENSG00000169895.6	SYAP1	Z-decay	GV	1	8	24.7501
ENSG00000170632.14	ARMC10	Z-decay	GV	1	4	11.6683
ENSG00000176142.13	TMEM39A	Z-decay	GV	1	2	5.0378
ENSG00000108384.15	RAD51C	Z-decay	GV	0	0	0
ENSG00000169718.18	DUS1L	Z-decay	GV	0	0	0
ENSG00000099381.19	SETD1A	Z-decay	GV	1	1	3.0494
ENSG00000146540.15	C7orf50	Z-decay	GV	0	0	0
ENSG00000185627.19	PSMD13	Z-decay	GV	0	0	0
ENSG00000115685.15	PPP1R7	Z-decay	GV	1	1	1.6001
ENSG00000151327.13	FAM177A1	Z-decay	GV	1	6	19.9554
ENSG00000198721.13	ECI2	Z-decay	GV	0	0	0
ENSG00000176444.19	CLK2	Z-decay	GV	0	0	0
ENSG00000128708.13	HAT1	Z-decay	GV	1	1	2.2903
ENSG00000047644.20	WWC3	Z-decay	GV	1	6	14.7411
ENSG00000124535.16	WRNIP1	Z-decay	GV	1	4	12.1971
ENSG00000163517.15	HDAC11	Z-decay	GV	0	0	0
ENSG00000198130.16	HIBCH	Z-decay	GV	0	0	0
ENSG00000104388.15	RAB2A	Z-decay	GV	1	7	17.9033
ENSG00000135164.19	DMTF1	Z-decay	GV	1	4	11.9997
ENSG00000275674.1	ENSG00000275674	Z-decay	GV	0	0	0
ENSG00000173418.12	NAA20	Z-decay	GV	1	2	5.5381
ENSG00000147400.10	CETN2	Z-decay	GV	0	0	0
ENSG00000075239.14	ACAT1	Z-decay	GV	0	0	0
ENSG00000078114.19	NEBL	Z-decay	GV	1	8	21.0261
ENSG00000142188.17	TMEM50B	Z-decay	GV	1	9	26.2445
ENSG00000073712.15	FERMT2	Z-decay	GV	1	4	9.731
ENSG00000121774.18	KHDRBS1	Z-decay	GV	1	1	3.2291
ENSG00000149187.19	CELF1	Z-decay	GV	1	9	28.9882
ENSG00000109536.12	FRG1	Z-decay	GV	0	0	0
ENSG00000140416.23	TPM1	Z-decay	GV	1	2	5.0776
ENSG00000160075.12	SSU72	Z-decay	GV	0	0	0
ENSG00000080007.8	DDX43	Z-decay	GV	0	0	0
ENSG00000143771.12	CNIH4	Z-decay	GV	1	7	18.6692
ENSG00000135622.13	SEMA4F	Z-decay	GV	1	3	8.3908
ENSG00000120370.14	GORAB	Z-decay	GV	0	0	0
ENSG00000076928.18	ARHGEF1	Z-decay	GV	1	1	2.2903
ENSG00000163170.12	BOLA3	Z-decay	GV	1	2	5.7371
ENSG00000158019.21	BABAM2	Z-decay	GV	1	1	3.7192
ENSG00000165553.5	NGB	Z-decay	GV	0	0	0
ENSG00000185252.19	ZNF74	Z-decay	GV	1	5	11.0616
ENSG00000166326.7	TRIM44	Z-decay	GV	1	13	38.9143
ENSG00000131061.14	ZNF341	Z-decay	GV	0	0	0
ENSG00000141480.18	ARRB2	Z-decay	GV	1	1	3.0334
ENSG00000000460.17	C1orf112	Z-decay	GV	1	2	7.7586
ENSG00000091129.22	NRCAM	Z-decay	GV	1	6	21.1038
ENSG00000205277.10	MUC12	Z-decay	GV	0	0	0
ENSG00000204536.15	CCHCR1	Z-decay	GV	0	0	0
ENSG00000101882.10	NKAP	Z-decay	GV	1	3	7.8124
ENSG00000189077.11	TMEM120A	Z-decay	GV	0	0	0
ENSG00000133315.12	MACROD1	Z-decay	GV	0	0	0
ENSG00000158079.16	PTPDC1	Z-decay	GV	1	5	17.2739
ENSG00000159214.13	CCDC24	Z-decay	GV	1	1	3.3646
ENSG00000099849.15	RASSF7	Z-decay	GV	0	0	0
ENSG00000206562.12	METTL6	Z-decay	GV	0	0	0
ENSG00000179988.15	PSTK	Z-decay	GV	0	0	0
ENSG00000119411.11	BSPRY	Z-decay	GV	0	0	0
ENSG00000072121.17	ZFYVE26	Z-decay	GV	1	8	24.7165
ENSG00000137880.6	GCHFR	Z-decay	GV	0	0	0
ENSG00000182095.15	TNRC18	Z-decay	GV	1	4	15.4006
ENSG00000100479.13	POLE2	Z-decay	GV	0	0	0
ENSG00000106268.16	NUDT1	Z-decay	GV	0	0	0
ENSG00000171700.14	RGS19	Z-decay	GV	0	0	0
ENSG00000118600.13	RXYLT1	Z-decay	GV	0	0	0
ENSG00000198055.11	GRK6	Z-decay	GV	1	1	3.0176
ENSG00000105518.14	TMEM205	Z-decay	GV	0	0	0
ENSG00000117906.14	RCN2	Z-decay	GV	1	2	6.0829
ENSG00000197826.12	CFAP299	Z-decay	GV	0	0	0
ENSG00000164116.17	GUCY1A1	Z-decay	GV	1	4	14.3299
ENSG00000107874.11	CUEDC2	Z-decay	GV	0	0	0
ENSG00000151353.15	TMEM18	Z-decay	GV	0	0	0
ENSG00000100167.21	SEPTIN3	Z-decay	GV	0	0	0
ENSG00000148690.12	FRA10AC1	Z-decay	GV	0	0	0
ENSG00000217555.13	CKLF	Z-decay	GV	0	0	0
ENSG00000197361.8	FBXL22	Z-decay	GV	0	0	0
ENSG00000122970.16	IFT81	Z-decay	GV	0	0	0
ENSG00000151692.15	RNF144A	Z-decay	GV	1	7	20.1928
ENSG00000077935.17	SMC1B	Z-decay	GV	0	0	0
ENSG00000071794.16	HLTF	Z-decay	GV	1	2	6.2723
ENSG00000211448.14	DIO2	Z-decay	GV	1	2	6.2723
ENSG00000197430.11	OPALIN	Z-decay	GV	0	0	0
ENSG00000128578.10	STRIP2	Z-decay	GV	1	6	20.2458
ENSG00000275896.7	PRSS2	Z-decay	GV	0	0	0
ENSG00000168772.11	CXXC4	Z-decay	GV	1	2	5.5575
ENSG00000161265.15	U2AF1L4	Z-decay	GV	0	0	0
ENSG00000114021.12	NIT2	Z-decay	GV	1	1	1.2038
ENSG00000168393.13	DTYMK	Z-decay	GV	0	0	0
ENSG00000075790.12	BCAP29	Z-decay	GV	1	1	3.2291
ENSG00000143994.14	ABHD1	Z-decay	GV	0	0	0
ENSG00000184056.15	VPS33B	Z-decay	GV	0	0	0
ENSG00000125611.16	CHCHD5	Z-decay	GV	0	0	0
ENSG00000188603.22	CLN3	Z-decay	GV	0	0	0
ENSG00000081052.14	COL4A4	Z-decay	GV	1	4	15.5969
ENSG00000168743.13	NPNT	Z-decay	GV	1	4	12.5598
ENSG00000150625.17	GPM6A	Z-decay	GV	1	8	24.9775
ENSG00000102100.16	SLC35A2	Z-decay	GV	1	2	6.7368
ENSG00000143816.8	WNT9A	Z-decay	GV	1	4	12.2771
ENSG00000275835.5	TUBGCP5	Z-decay	GV	0	0	0
ENSG00000166788.10	SAAL1	Z-decay	GV	0	0	0
ENSG00000183654.9	MARCHF11	Z-decay	GV	1	2	9.2007
ENSG00000197134.13	ZNF257	Z-decay	GV	0	0	0
ENSG00000111832.13	RWDD1	Z-decay	GV	1	1	2.8561
ENSG00000105617.4	LENG1	Z-decay	GV	1	1	4.5745
ENSG00000142082.15	SIRT3	Z-decay	GV	0	0	0
ENSG00000134146.12	DPH6	Z-decay	GV	0	0	0
ENSG00000214194.9	SMIM30	Z-decay	GV	0	0	0
ENSG00000172426.16	RSPH9	Z-decay	GV	0	0	0
ENSG00000106049.9	HIBADH	Z-decay	GV	1	1	1.5631
ENSG00000163684.12	RPP14	Z-decay	GV	1	13	38.9957
ENSG00000083123.15	BCKDHB	Z-decay	GV	1	1	2.1255
ENSG00000170955.10	CAVIN3	Z-decay	GV	0	0	0
ENSG00000095209.12	TMEM38B	Z-decay	GV	1	1	1.4911
ENSG00000146729.10	NIPSNAP2	Z-decay	GV	0	0	0
ENSG00000158716.9	DUSP23	Z-decay	GV	0	0	0
ENSG00000263715.7	LINC02210-CRHR1	Z-decay	GV	0	0	0
ENSG00000118058.24	KMT2A	Z-decay	GV	1	15	48.9389
ENSG00000148908.15	RGS10	Z-decay	GV	0	0	0
ENSG00000115525.18	ST3GAL5	Z-decay	GV	1	2	9.2007
ENSG00000163689.21	CFAP20DC	Z-decay	GV	0	0	0
ENSG00000114529.13	C3orf52	Z-decay	GV	0	0	0
ENSG00000128016.7	ZFP36	Z-decay	GV	0	0	0
ENSG00000159199.14	ATP5MC1	Z-decay	GV	0	0	0
ENSG00000173818.17	ENDOV	Z-decay	GV	0	0	0
ENSG00000005810.19	MYCBP2	Z-decay	GV	1	4	9.8197
ENSG00000171772.17	SYCE1	Z-decay	GV	0	0	0
ENSG00000171262.11	FAM98B	Z-decay	GV	0	0	0
ENSG00000145491.12	ROPN1L	Z-decay	GV	0	0	0
ENSG00000108799.13	EZH1	Z-decay	GV	1	7	24.02
ENSG00000007520.4	TSR3	Z-decay	GV	0	0	0
ENSG00000130208.10	APOC1	Z-decay	GV	0	0	0
ENSG00000111834.13	RSPH4A	Z-decay	GV	0	0	0
ENSG00000160124.9	MIX23	Z-decay	GV	1	4	14.3707
ENSG00000116586.12	LAMTOR2	Z-decay	GV	0	0	0
ENSG00000100442.11	FKBP3	Z-decay	GV	0	0	0
ENSG00000136522.14	MRPL47	Z-decay	GV	0	0	0
ENSG00000144306.15	SCRN3	Z-decay	GV	0	0	0
ENSG00000243449.8	C4orf48	Z-decay	GV	0	0	0
ENSG00000164331.10	ANKRA2	Z-decay	GV	0	0	0
ENSG00000136159.4	NUDT15	Z-decay	GV	0	0	0
ENSG00000166562.9	SEC11C	Z-decay	GV	0	0	0
ENSG00000104643.10	MTMR9	Z-decay	GV	1	4	10.207
ENSG00000155755.20	TMEM237	Z-decay	GV	1	3	7.7961
ENSG00000138587.6	MNS1	Z-decay	GV	1	1	1.5852
ENSG00000144199.12	FAHD2B	Z-decay	GV	0	0	0
ENSG00000104863.12	LIN7B	Z-decay	GV	0	0	0
ENSG00000168710.18	AHCYL1	Z-decay	GV	1	11	29.3768
ENSG00000153904.21	DDAH1	Z-decay	GV	1	4	11.6807
ENSG00000070061.16	ELP1	Z-decay	GV	1	2	5.7371
ENSG00000120860.11	WASHC3	Z-decay	GV	0	0	0
ENSG00000094841.14	UPRT	Z-decay	GV	1	2	6.7368
ENSG00000163607.18	GTPBP8	Z-decay	GV	0	0	0
ENSG00000072135.13	PTPN18	Z-decay	GV	0	0	0
ENSG00000204711.9	C9orf135	Z-decay	GV	0	0	0
ENSG00000051128.19	HOMER3	Z-decay	GV	0	0	0
ENSG00000114446.5	IFT57	Z-decay	GV	0	0	0
ENSG00000116521.11	SCAMP3	Z-decay	GV	1	1	3.3437
ENSG00000173085.15	COQ2	Z-decay	GV	1	2	5.1292
ENSG00000106992.19	AK1	Z-decay	GV	1	1	3.2373
ENSG00000110871.15	COQ5	Z-decay	GV	0	0	0
ENSG00000163412.13	EIF4E3	Z-decay	GV	1	9	23.3144
ENSG00000146416.19	AIG1	Z-decay	GV	0	0	0
ENSG00000198056.15	PRIM1	Z-decay	GV	0	0	0
ENSG00000178028.14	DMAP1	Z-decay	GV	0	0	0
ENSG00000165819.12	METTL3	Z-decay	GV	0	0	0
ENSG00000140876.11	NUDT7	Z-decay	GV	0	0	0
ENSG00000122042.10	UBL3	Z-decay	GV	1	3	8.0189
ENSG00000164182.12	NDUFAF2	Z-decay	GV	0	0	0
ENSG00000171174.15	RBKS	Z-decay	GV	0	0	0
ENSG00000183273.7	CCDC60	Z-decay	GV	0	0	0
ENSG00000012983.12	MAP4K5	Z-decay	GV	1	2	5.6402
ENSG00000169855.21	ROBO1	Z-decay	GV	1	8	20.6461
ENSG00000147687.19	TATDN1	Z-decay	GV	0	0	0
ENSG00000136936.11	XPA	Z-decay	GV	0	0	0
ENSG00000278615.5	C11orf98	Z-decay	GV	0	0	0
ENSG00000100764.14	PSMC1	Z-decay	GV	0	0	0
ENSG00000182534.14	MXRA7	Z-decay	GV	0	0	0
ENSG00000166813.16	KIF7	Z-decay	GV	0	0	0
ENSG00000240849.11	PEDS1	Z-decay	GV	1	6	15.1012
ENSG00000188010.16	MORN2	Z-decay	GV	0	0	0
ENSG00000109881.17	CCDC34	Z-decay	GV	0	0	0
ENSG00000151498.12	ACAD8	Z-decay	GV	0	0	0
ENSG00000156345.18	CDK20	Z-decay	GV	0	0	0
ENSG00000100519.12	PSMC6	Z-decay	GV	1	1	2.5028
ENSG00000185324.22	CDK10	Z-decay	GV	0	0	0
ENSG00000106853.20	PTGR1	Z-decay	GV	0	0	0
ENSG00000164172.20	MOCS2	Z-decay	GV	1	4	10.799
ENSG00000148444.16	COMMD3	Z-decay	GV	0	0	0
ENSG00000119185.13	ITGB1BP1	Z-decay	GV	1	1	2.2903
ENSG00000104327.7	CALB1	Z-decay	GV	1	1	1.2038
ENSG00000164167.12	LSM6	Z-decay	GV	0	0	0
ENSG00000204852.17	TCTN1	Z-decay	GV	0	0	0
ENSG00000167862.10	MRPL58	Z-decay	GV	0	0	0
ENSG00000137074.20	APTX	Z-decay	GV	1	5	11.5004
ENSG00000156467.10	UQCRB	Z-decay	GV	0	0	0
ENSG00000148300.12	REXO4	Z-decay	GV	0	0	0
ENSG00000119929.13	CUTC	Z-decay	GV	0	0	0
ENSG00000148688.14	RPP30	Z-decay	GV	0	0	0
ENSG00000136279.21	DBNL	Z-decay	GV	1	5	15.5795
ENSG00000125703.15	ATG4C	Z-decay	GV	0	0	0
ENSG00000116898.12	MRPS15	Z-decay	GV	0	0	0
ENSG00000213465.8	ARL2	Z-decay	GV	1	2	5.7371
ENSG00000149313.11	AASDHPPT	Z-decay	GV	0	0	0
ENSG00000100034.14	PPM1F	Z-decay	GV	1	5	14.9281
ENSG00000179091.5	CYC1	Z-decay	GV	0	0	0
ENSG00000158552.13	ZFAND2B	Z-decay	GV	1	1	1.5631
ENSG00000152240.13	HAUS1	Z-decay	GV	0	0	0
ENSG00000151491.14	EPS8	Z-decay	GV	1	7	23.6422
ENSG00000170236.16	USP50	Z-decay	GV	0	0	0
ENSG00000174137.14	FAM53A	Z-decay	GV	0	0	0
ENSG00000188487.12	INSC	Z-decay	GV	1	1	2.2964
ENSG00000185437.15	SH3BGR	Z-decay	GV	0	0	0
ENSG00000138029.14	HADHB	Z-decay	GV	0	0	0
ENSG00000018189.13	RUFY3	Z-decay	GV	1	1	3.3437
ENSG00000165525.18	NEMF	Z-decay	GV	0	0	0
ENSG00000129003.19	VPS13C	Z-decay	GV	1	2	5.1292
ENSG00000104886.12	PLEKHJ1	Z-decay	GV	0	0	0
ENSG00000108423.15	TUBD1	Z-decay	GV	1	3	9.5333
ENSG00000077009.14	NMRK2	Z-decay	GV	0	0	0
ENSG00000163923.10	RPL39L	Z-decay	GV	0	0	0
ENSG00000104450.13	SPAG1	Z-decay	GV	1	1	3.7192
ENSG00000036448.10	MYOM2	Z-decay	GV	0	0	0
ENSG00000182196.14	ARL6IP4	Z-decay	GV	0	0	0
ENSG00000137500.10	CCDC90B	Z-decay	GV	0	0	0
ENSG00000116171.19	SCP2	Z-decay	GV	0	0	0
ENSG00000154719.14	MRPL39	Z-decay	GV	0	0	0
ENSG00000143653.10	SCCPDH	Z-decay	GV	0	0	0
ENSG00000146425.11	DYNLT1	Z-decay	GV	0	0	0
ENSG00000186625.14	KATNA1	Z-decay	GV	1	1	2.2817
ENSG00000077152.11	UBE2T	Z-decay	GV	1	1	2.3724
ENSG00000104343.21	UBE2W	Z-decay	GV	1	18	52.5098
ENSG00000110025.13	SNX15	Z-decay	GV	0	0	0
ENSG00000115540.15	MOB4	Z-decay	GV	1	5	14.344
ENSG00000008382.16	MPND	Z-decay	GV	0	0	0
ENSG00000143437.21	ARNT	Z-decay	GV	0	0	0
ENSG00000116750.14	UCHL5	Z-decay	GV	1	2	4.4736
ENSG00000158411.11	MITD1	Z-decay	GV	0	0	0
ENSG00000141179.14	PCTP	Z-decay	GV	0	0	0
ENSG00000182013.18	PNMA8A	Z-decay	GV	0	0	0
ENSG00000125356.7	NDUFA1	Z-decay	GV	0	0	0
ENSG00000060339.14	CCAR1	Z-decay	GV	1	1	2.2817
ENSG00000127252.7	PLAAT1	Z-decay	GV	0	0	0
ENSG00000130347.13	RTN4IP1	Z-decay	GV	0	0	0
ENSG00000164751.15	PEX2	Z-decay	GV	0	0	0
ENSG00000182247.10	UBE2E2	Z-decay	GV	1	4	11.182
ENSG00000134049.6	IER3IP1	Z-decay	GV	0	0	0
ENSG00000156052.11	GNAQ	Z-decay	GV	1	11	30.872
ENSG00000127955.17	GNAI1	Z-decay	GV	1	1	1.2038
ENSG00000117691.10	NENF	Z-decay	GV	0	0	0
ENSG00000241878.12	PISD	Z-decay	GV	1	3	7.7495
ENSG00000121413.13	ZSCAN18	Z-decay	GV	0	0	0
ENSG00000147586.10	MRPS28	Z-decay	GV	0	0	0
ENSG00000162604.12	TM2D1	Z-decay	GV	0	0	0
ENSG00000177463.16	NR2C2	Z-decay	GV	1	10	31.1463
ENSG00000249751.4	ECSCR	Z-decay	GV	0	0	0
ENSG00000082397.18	EPB41L3	Z-decay	GV	1	3	6.8625
ENSG00000138794.10	CASP6	Z-decay	GV	0	0	0
ENSG00000140600.17	SH3GL3	Z-decay	GV	1	1	2.8561
ENSG00000065268.11	WDR18	Z-decay	GV	0	0	0
ENSG00000169696.16	ASPSCR1	Z-decay	GV	0	0	0
ENSG00000130023.16	ERMARD	Z-decay	GV	0	0	0
ENSG00000114473.14	IQCG	Z-decay	GV	0	0	0
ENSG00000198887.9	SMC5	Z-decay	GV	1	3	8.6704
ENSG00000225921.7	NOL7	Z-decay	GV	1	7	24.3821
ENSG00000151849.16	CENPJ	Z-decay	GV	0	0	0
ENSG00000146678.10	IGFBP1	Z-decay	GV	0	0	0
ENSG00000053371.13	AKR7A2	Z-decay	GV	1	1	2.2817
ENSG00000163904.13	SENP2	Z-decay	GV	1	3	8.795
ENSG00000163001.12	CFAP36	Z-decay	GV	1	1	3.9529
ENSG00000213341.11	CHUK	Z-decay	GV	1	1	3.0494
ENSG00000146085.8	MMUT	Z-decay	GV	0	0	0
ENSG00000099219.15	ERMP1	Z-decay	GV	1	7	19.2102
ENSG00000116918.15	TSNAX	Z-decay	GV	1	2	6.942
ENSG00000197063.11	MAFG	Z-decay	GV	1	9	25.5415
ENSG00000174574.16	AKIRIN1	Z-decay	GV	1	9	25.5169
ENSG00000141127.15	PRPSAP2	Z-decay	GV	0	0	0
ENSG00000124733.5	MEA1	Z-decay	GV	0	0	0
ENSG00000111615.14	KRR1	Z-decay	GV	1	4	9.0378
ENSG00000068912.15	ERLEC1	Z-decay	GV	1	1	1.5852
ENSG00000061794.13	MRPS35	Z-decay	GV	1	2	5.3164
ENSG00000166797.11	CIAO2A	Z-decay	GV	1	1	3.9529
ENSG00000135775.14	COG2	Z-decay	GV	0	0	0
ENSG00000149600.12	COMMD7	Z-decay	GV	0	0	0
ENSG00000164265.9	SCGB3A2	Z-decay	GV	0	0	0
ENSG00000159685.11	CHCHD6	Z-decay	GV	0	0	0
ENSG00000087053.20	MTMR2	Z-decay	GV	1	3	8.7389
ENSG00000118939.18	UCHL3	Z-decay	GV	0	0	0
ENSG00000144744.17	UBA3	Z-decay	GV	0	0	0
ENSG00000091317.8	CMTM6	Z-decay	GV	1	3	8.554
ENSG00000119421.7	NDUFA8	Z-decay	GV	0	0	0
ENSG00000072518.22	MARK2	Z-decay	GV	1	4	11.1265
ENSG00000213533.13	STIMATE	Z-decay	GV	1	4	13.4228
ENSG00000188938.17	FAM120AOS	Z-decay	GV	0	0	0
ENSG00000166477.13	LEO1	Z-decay	GV	0	0	0
ENSG00000096092.6	TMEM14A	Z-decay	GV	0	0	0
ENSG00000126858.19	RHOT1	Z-decay	GV	1	1	3.2291
ENSG00000114744.9	COMMD2	Z-decay	GV	1	1	2.944
ENSG00000055147.19	FAM114A2	Z-decay	GV	1	1	1.2038
ENSG00000106993.12	CDC37L1	Z-decay	GV	1	5	13.3691
ENSG00000108771.13	DHX58	Z-decay	GV	0	0	0
ENSG00000205707.11	ETFRF1	Z-decay	GV	0	0	0
ENSG00000166199.13	ALKBH3	Z-decay	GV	0	0	0
ENSG00000138036.18	DYNC2LI1	Z-decay	GV	0	0	0
ENSG00000164885.13	CDK5	Z-decay	GV	0	0	0
ENSG00000164332.8	UBLCP1	Z-decay	GV	1	1	4.5745
ENSG00000165623.10	UCMA	Z-decay	GV	0	0	0
ENSG00000167110.19	GOLGA2	Z-decay	GV	0	0	0
ENSG00000074935.14	TUBE1	Z-decay	GV	0	0	0
ENSG00000160256.13	SLX9	Z-decay	GV	0	0	0
ENSG00000176101.12	SSNA1	Z-decay	GV	0	0	0
ENSG00000071539.14	TRIP13	Z-decay	GV	0	0	0
ENSG00000214114.9	MYCBP	Z-decay	GV	1	5	14.6979
ENSG00000110435.13	PDHX	Z-decay	GV	1	1	3.3437
ENSG00000128524.5	ATP6V1F	Z-decay	GV	1	1	2.5028
ENSG00000151287.17	TEX30	Z-decay	GV	0	0	0
ENSG00000138814.17	PPP3CA	Z-decay	GV	1	8	25.2685
ENSG00000091651.9	ORC6	Z-decay	GV	0	0	0
ENSG00000114209.15	PDCD10	Z-decay	GV	1	3	6.1723
ENSG00000169255.15	B3GALNT1	Z-decay	GV	0	0	0
ENSG00000130956.14	HABP4	Z-decay	GV	1	2	5.1292
ENSG00000122299.12	ZC3H7A	Z-decay	GV	0	0	0
ENSG00000100225.18	FBXO7	Z-decay	GV	0	0	0
ENSG00000136518.17	ACTL6A	Z-decay	GV	0	0	0
ENSG00000081870.12	HSPB11	Z-decay	GV	0	0	0
ENSG00000155115.7	GTF3C6	Z-decay	GV	0	0	0
ENSG00000130429.15	ARPC1B	Z-decay	GV	0	0	0
ENSG00000168958.20	MFF	Z-decay	GV	1	1	2.06
ENSG00000136770.11	DNAJC1	Z-decay	GV	1	1	2.2817
ENSG00000153140.9	CETN3	Z-decay	GV	0	0	0
ENSG00000167863.12	ATP5PD	Z-decay	GV	0	0	0
ENSG00000187147.18	RNF220	Z-decay	GV	1	3	9.1647
ENSG00000124222.22	STX16	Z-decay	GV	1	3	8.2292
ENSG00000099940.12	SNAP29	Z-decay	GV	1	1	3.0494
ENSG00000163466.16	ARPC2	Z-decay	GV	1	4	8.7497
ENSG00000092108.22	SCFD1	Z-decay	GV	0	0	0
ENSG00000120526.12	NUDCD1	Z-decay	GV	0	0	0
ENSG00000131871.15	SELENOS	Z-decay	GV	0	0	0
ENSG00000160213.9	CSTB	Z-decay	GV	0	0	0
ENSG00000175416.16	CLTB	Z-decay	GV	0	0	0
ENSG00000122035.7	RASL11A	Z-decay	GV	0	0	0
ENSG00000056097.16	ZFR	Z-decay	GV	0	0	0
ENSG00000133398.4	MED10	Z-decay	GV	0	0	0
ENSG00000182621.18	PLCB1	Z-decay	GV	1	4	12.941
ENSG00000100220.12	RTCB	Z-decay	GV	1	1	2.2817
ENSG00000120265.19	PCMT1	Z-decay	GV	1	6	17.4509
ENSG00000162624.15	LHX8	Z-decay	GV	1	4	14.3299
ENSG00000196352.17	CD55	Z-decay	GV	0	0	0
ENSG00000139197.11	PEX5	Z-decay	GV	1	3	8.0336
ENSG00000151465.14	CDC123	Z-decay	GV	1	1	2.7964
ENSG00000103978.16	TMEM87A	Z-decay	GV	1	5	13.7974
ENSG00000014641.21	MDH1	Z-decay	GV	0	0	0
ENSG00000111229.16	ARPC3	Z-decay	GV	0	0	0
ENSG00000169599.13	NFU1	Z-decay	GV	1	1	3.0494
ENSG00000079785.16	DDX1	Z-decay	GV	0	0	0
ENSG00000159079.19	CFAP298	Z-decay	GV	0	0	0
ENSG00000163377.16	TAFA4	Z-decay	GV	1	1	3.2229
ENSG00000085662.14	AKR1B1	Z-decay	GV	0	0	0
ENSG00000162076.13	FLYWCH2	Z-decay	GV	0	0	0
ENSG00000126214.22	KLC1	Z-decay	GV	0	0	0
ENSG00000135698.10	MPHOSPH6	Z-decay	GV	0	0	0
ENSG00000090520.12	DNAJB11	Z-decay	GV	0	0	0
ENSG00000159055.4	MIS18A	Z-decay	GV	0	0	0
ENSG00000100711.14	ZFYVE21	Z-decay	GV	1	3	7.8392
ENSG00000165487.14	MICU2	Z-decay	GV	0	0	0
ENSG00000114520.11	SNX4	Z-decay	GV	1	2	7.0838
ENSG00000115561.16	CHMP3	Z-decay	GV	0	0	0
ENSG00000171953.16	ATPAF2	Z-decay	GV	0	0	0
ENSG00000130826.18	DKC1	Z-decay	GV	1	1	2.1562
ENSG00000125868.16	DSTN	Z-decay	GV	1	1	1.2038
ENSG00000273559.5	CWC25	Z-decay	GV	1	1	3.0494
ENSG00000092020.11	PPP2R3C	Z-decay	GV	0	0	0
ENSG00000278311.5	GGNBP2	Z-decay	GV	0	0	0
ENSG00000049860.14	HEXB	Z-decay	GV	0	0	0
ENSG00000103035.11	PSMD7	Z-decay	GV	1	2	5.7371
ENSG00000105928.16	GSDME	Z-decay	GV	0	0	0
ENSG00000143256.5	PFDN2	Z-decay	GV	0	0	0
ENSG00000243927.6	MRPS6	Z-decay	GV	0	0	0
ENSG00000157045.9	NTAN1	Z-decay	GV	0	0	0
ENSG00000136003.16	ISCU	Z-decay	GV	0	0	0
ENSG00000174720.17	LARP7	Z-decay	GV	0	0	0
ENSG00000137168.8	PPIL1	Z-decay	GV	1	2	6.7368
ENSG00000149547.15	EI24	Z-decay	GV	1	3	8.7492
ENSG00000123737.13	EXOSC9	Z-decay	GV	0	0	0
ENSG00000198937.9	CCDC167	Z-decay	GV	0	0	0
ENSG00000137947.12	GTF2B	Z-decay	GV	1	1	3.9529
ENSG00000114416.18	FXR1	Z-decay	GV	1	19	50.9976
ENSG00000152670.19	DDX4	Z-decay	GV	1	4	15.3739
ENSG00000182223.7	ZAR1	Z-decay	GV	0	0	0
ENSG00000183324.11	REC114	Z-decay	GV	0	0	0
ENSG00000182372.10	CLN8	Z-decay	MII	0	0	0
ENSG00000037637.11	FBXO42	Z-decay	MII	1	6	19.1138
ENSG00000182255.7	KCNA4	Z-decay	MII	1	3	8.4812
ENSG00000288622.1	PDCD6-AHRR	Z-decay	MII	0	0	0
ENSG00000197566.10	ZNF624	Z-decay	MII	0	0	0
ENSG00000114805.18	PLCH1	Z-decay	MII	0	0	0
ENSG00000152782.18	PANK1	Z-decay	MII	1	6	18.8132
ENSG00000248643.5	RBM14-RBM4	Z-decay	MII	0	0	0
ENSG00000136867.11	SLC31A2	Z-decay	MII	1	2	6.2949
ENSG00000187398.12	LUZP2	Z-decay	MII	1	3	8.0931
ENSG00000197951.10	ZNF71	Z-decay	MII	0	0	0
ENSG00000196418.13	ZNF124	Z-decay	MII	0	0	0
ENSG00000126653.18	NSRP1	Z-decay	MII	1	1	3.7331
ENSG00000155330.10	C16orf87	Z-decay	MII	1	5	13.1304
ENSG00000043093.15	DCUN1D1	Z-decay	MII	1	13	43.4742
ENSG00000183166.11	CALN1	Z-decay	MII	1	9	29.9713
ENSG00000257529.5	RPL36A-HNRNPH2	Z-decay	MII	1	4	13.8124
ENSG00000133059.17	DSTYK	Z-decay	MII	1	7	18.5135
ENSG00000119703.15	ZC2HC1C	Z-decay	MII	1	4	12.309
ENSG00000027075.17	PRKCH	Z-decay	MII	1	1	2.7176
ENSG00000126773.13	PCNX4	Z-decay	MII	1	1	2.134
ENSG00000166130.15	IKBIP	Z-decay	MII	0	0	0
ENSG00000086102.19	NFX1	Z-decay	MII	1	2	7.2701
ENSG00000256294.8	ZNF225	Z-decay	MII	0	0	0
ENSG00000099284.15	MACROH2A2	Z-decay	MII	0	0	0
ENSG00000185115.6	NSMCE3	Z-decay	MII	0	0	0
ENSG00000118518.17	RNF146	Z-decay	MII	1	2	6.7684
ENSG00000197647.13	ZNF433	Z-decay	MII	0	0	0
ENSG00000146938.16	NLGN4X	Z-decay	MII	1	2	6.2949
ENSG00000168556.7	ING2	Z-decay	MII	1	5	14.9745
ENSG00000204217.16	BMPR2	Z-decay	MII	1	13	44.2561
ENSG00000145241.11	CENPC	Z-decay	MII	0	0	0
ENSG00000102921.8	N4BP1	Z-decay	MII	1	9	31.3745
ENSG00000234545.8	FAM133B	Z-decay	MII	1	8	23.8723
ENSG00000197147.15	LRRC8B	Z-decay	MII	1	6	20.0452
ENSG00000163848.20	ZNF148	Z-decay	MII	1	13	41.9181
ENSG00000105849.6	POLR1F	Z-decay	MII	1	3	8.6711
ENSG00000171729.14	TMEM51	Z-decay	MII	0	0	0
ENSG00000008952.17	SEC62	Z-decay	MII	1	8	25.8124
ENSG00000109689.19	STIM2	Z-decay	MII	1	7	21.6206
ENSG00000169594.14	BNC1	Z-decay	MII	1	2	9.079
ENSG00000177150.13	FAM210A	Z-decay	MII	1	2	4.7552
ENSG00000164330.17	EBF1	Z-decay	MII	1	7	22.9673
ENSG00000122687.19	MRM2	Z-decay	MII	1	1	3.7301
ENSG00000165813.20	CCDC186	Z-decay	MII	1	4	13.8634
ENSG00000215421.10	ZNF407	Z-decay	MII	0	0	0
ENSG00000010072.16	SPRTN	Z-decay	MII	1	7	24.7811
ENSG00000163380.16	LMOD3	Z-decay	MII	1	1	3.47
ENSG00000187801.15	ZFP69B	Z-decay	MII	1	1	2.869
ENSG00000167840.13	ZNF232	Z-decay	MII	0	0	0
ENSG00000168496.4	FEN1	Z-decay	MII	0	0	0
ENSG00000187866.10	PABIR1	Z-decay	MII	1	5	15.4967
ENSG00000177311.12	ZBTB38	Z-decay	MII	1	5	16.6331
ENSG00000182253.15	SYNM	Z-decay	MII	1	2	4.7552
ENSG00000058056.10	USP13	Z-decay	MII	1	3	9.415
ENSG00000124383.9	MPHOSPH10	Z-decay	MII	0	0	0
ENSG00000189403.15	HMGB1	Z-decay	MII	1	3	10.0463
ENSG00000164379.7	FOXQ1	Z-decay	MII	1	7	21.1619
ENSG00000143633.13	C1orf131	Z-decay	MII	1	2	7.2837
ENSG00000116350.18	SRSF4	Z-decay	MII	1	1	3.0894
ENSG00000186812.13	ZNF397	Z-decay	MII	1	3	8.9055
ENSG00000164105.4	SAP30	Z-decay	MII	0	0	0
ENSG00000204438.11	GPANK1	Z-decay	MII	0	0	0
ENSG00000198000.12	NOL8	Z-decay	MII	0	0	0
ENSG00000244754.9	N4BP2L2	Z-decay	MII	0	0	0
ENSG00000167193.8	CRK	Z-decay	MII	1	9	27.5363
ENSG00000185798.8	WDR53	Z-decay	MII	0	0	0
ENSG00000089234.16	BRAP	Z-decay	MII	1	1	2.8432
ENSG00000143033.18	MTF2	Z-decay	MII	1	7	21.8954
ENSG00000133193.13	FAM104A	Z-decay	MII	1	2	6.3448
ENSG00000081307.15	UBA5	Z-decay	MII	0	0	0
ENSG00000153767.10	GTF2E1	Z-decay	MII	1	1	2.4939
ENSG00000130349.10	MTRES1	Z-decay	MII	0	0	0
ENSG00000149231.16	CCDC82	Z-decay	MII	0	0	0
ENSG00000272602.6	ZNF595	Z-decay	MII	0	0	0
ENSG00000099139.14	PCSK5	Z-decay	MII	1	7	21.5488
ENSG00000122033.15	MTIF3	Z-decay	MII	0	0	0
ENSG00000158417.11	EIF5B	Z-decay	MII	1	9	28.1223
ENSG00000174013.8	FBXO45	Z-decay	MII	1	2	7.1705
ENSG00000152193.8	OBI1	Z-decay	MII	1	2	6.7277
ENSG00000168246.6	UBTD2	Z-decay	MII	1	5	15.0527
ENSG00000079102.16	RUNX1T1	Z-decay	MII	1	17	49.9701
ENSG00000111554.15	MDM1	Z-decay	MII	0	0	0
ENSG00000141232.5	TOB1	Z-decay	MII	1	4	13.5321
ENSG00000188895.12	MSL1	Z-decay	MII	1	10	33.0107
ENSG00000133773.12	CCDC59	Z-decay	MII	1	1	3.47
ENSG00000164985.15	PSIP1	Z-decay	MII	1	3	8.7184
ENSG00000100354.21	TNRC6B	Z-decay	MII	1	15	49.3879
ENSG00000198604.11	BAZ1A	Z-decay	MII	0	0	0
ENSG00000175279.22	CENPS	Z-decay	MII	0	0	0
ENSG00000198331.11	HYLS1	Z-decay	MII	0	0	0
ENSG00000105821.15	DNAJC2	Z-decay	MII	1	1	2.8432
ENSG00000130779.22	CLIP1	Z-decay	MII	0	0	0
ENSG00000173145.11	NOC3L	Z-decay	MII	0	0	0
ENSG00000131013.4	PPIL4	Z-decay	MII	1	4	11.9949
ENSG00000152804.11	HHEX	Z-decay	MII	1	1	3.47
ENSG00000120690.16	ELF1	Z-decay	MII	1	1	2.4591
ENSG00000189046.11	ALKBH2	Z-decay	MII	0	0	0
ENSG00000112029.10	FBXO5	Z-decay	MII	0	0	0
ENSG00000008083.14	JARID2	Z-decay	MII	1	10	29.9801
ENSG00000178381.12	ZFAND2A	Z-decay	MII	0	0	0
ENSG00000180660.8	MAB21L1	Z-decay	MII	1	1	2.4591
ENSG00000008196.13	TFAP2B	Z-decay	MII	1	5	14.6335
ENSG00000254553.1	ENSG00000254553	Z-decay	MII	0	0	0
ENSG00000276045.3	ORAI1	Z-decay	MII	1	3	9.3212
ENSG00000120784.17	ZFP30	Z-decay	MII	1	2	6.5911
ENSG00000101746.16	NOL4	Z-decay	MII	1	4	11.3618
ENSG00000157036.13	EXOG	Z-decay	MII	1	1	2.7176
ENSG00000103642.12	LACTB	Z-decay	MII	0	0	0
ENSG00000140873.16	ADAMTS18	Z-decay	MII	1	8	27.7846
ENSG00000175087.10	PDIK1L	Z-decay	MII	1	6	17.9084
ENSG00000196387.10	ZNF140	Z-decay	MII	0	0	0
ENSG00000163807.6	KIAA1143	Z-decay	MII	0	0	0
ENSG00000134533.6	RERG	Z-decay	MII	1	2	4.9411
ENSG00000105778.20	AVL9	Z-decay	MII	1	6	16.9512
ENSG00000166068.13	SPRED1	Z-decay	MII	1	15	47.2158
ENSG00000135338.14	LCA5	Z-decay	MII	1	2	7.0082
ENSG00000258429.2	PDF	Z-decay	MII	1	1	3.47
ENSG00000121440.15	PDZRN3	Z-decay	MII	0	0	0
ENSG00000144460.12	NYAP2	Z-decay	MII	1	4	13.373
ENSG00000111912.20	NCOA7	Z-decay	MII	1	5	19.3173
ENSG00000144824.21	PHLDB2	Z-decay	MII	1	1	3.2283
ENSG00000167842.16	MIS12	Z-decay	MII	1	1	4.5661
ENSG00000197050.11	ZNF420	Z-decay	MII	0	0	0
ENSG00000196935.9	SRGAP1	Z-decay	MII	1	9	23.3984
ENSG00000240857.2	RDH14	Z-decay	MII	0	0	0
ENSG00000174405.15	LIG4	Z-decay	MII	0	0	0
ENSG00000180530.11	NRIP1	Z-decay	MII	1	3	7.5865
ENSG00000104312.8	RIPK2	Z-decay	MII	0	0	0
ENSG00000230797.3	YY2	Z-decay	MII	0	0	0
ENSG00000101132.10	PFDN4	Z-decay	MII	0	0	0
ENSG00000143353.12	LYPLAL1	Z-decay	MII	0	0	0
ENSG00000164081.13	TEX264	Z-decay	MII	0	0	0
ENSG00000093183.14	SEC22C	Z-decay	MII	1	2	5.9291
ENSG00000170222.12	ADPRM	Z-decay	MII	0	0	0
ENSG00000016082.15	ISL1	Z-decay	MII	1	8	23.0232
ENSG00000054803.4	CBLN4	Z-decay	MII	1	7	21.0335
ENSG00000153006.16	SREK1IP1	Z-decay	MII	1	8	24.1717
ENSG00000178163.8	ZNF518B	Z-decay	MII	1	7	21.8494
ENSG00000107679.15	PLEKHA1	Z-decay	MII	1	9	27.1646
ENSG00000133302.13	SLF1	Z-decay	MII	0	0	0
ENSG00000180828.3	BHLHE22	Z-decay	MII	1	6	18.716
ENSG00000182168.15	UNC5C	Z-decay	MII	1	1	2.8432
ENSG00000042317.17	SPATA7	Z-decay	MII	0	0	0
ENSG00000135093.13	USP30	Z-decay	MII	0	0	0
ENSG00000175879.9	HOXD8	Z-decay	MII	1	2	4.4604
ENSG00000147364.17	FBXO25	Z-decay	MII	0	0	0
ENSG00000126814.7	TRMT5	Z-decay	MII	1	1	3.6416
ENSG00000133103.17	COG6	Z-decay	MII	1	1	3.2283
ENSG00000168876.9	ANKRD49	Z-decay	MII	0	0	0
ENSG00000085274.16	MYNN	Z-decay	MII	1	6	16.5402
ENSG00000144959.11	NCEH1	Z-decay	MII	1	3	8.2251
ENSG00000101966.13	XIAP	Z-decay	MII	1	9	26.3389
ENSG00000066084.13	DIP2B	Z-decay	MII	1	1	3.0666
ENSG00000115526.11	CHST10	Z-decay	MII	1	2	6.5718
ENSG00000137494.14	ANKRD42	Z-decay	MII	0	0	0
ENSG00000168517.11	HEXIM2	Z-decay	MII	0	0	0
ENSG00000187189.11	TSPYL4	Z-decay	MII	1	1	2.4591
ENSG00000119705.10	SLIRP	Z-decay	MII	0	0	0
ENSG00000152464.15	RPP38	Z-decay	MII	0	0	0
ENSG00000154309.9	DISP1	Z-decay	MII	0	0	0
ENSG00000112494.10	UNC93A	Z-decay	MII	0	0	0
ENSG00000178462.12	TUBAL3	Z-decay	MII	0	0	0
ENSG00000163029.16	SMC6	Z-decay	MII	1	1	3.0894
ENSG00000144847.13	IGSF11	Z-decay	MII	1	2	5.6849
ENSG00000166004.15	CEP295	Z-decay	MII	0	0	0
ENSG00000101190.13	TCFL5	Z-decay	MII	0	0	0
ENSG00000214456.8	PLIN5	Z-decay	MII	0	0	0
ENSG00000154124.5	OTULIN	Z-decay	MII	1	3	8.3367
ENSG00000269699.7	ZIM2	Z-decay	MII	0	0	0
ENSG00000171951.5	SCG2	Z-decay	MII	1	1	3.2782
ENSG00000109452.13	INPP4B	Z-decay	MII	0	0	0
ENSG00000128594.8	LRRC4	Z-decay	MII	1	4	12.6407
ENSG00000254706.3	ENSG00000254706	Z-decay	MII	0	0	0
ENSG00000240204.3	SMKR1	Z-decay	MII	0	0	0
ENSG00000147457.14	CHMP7	Z-decay	MII	1	7	21.0899
ENSG00000180190.13	TDRP	Z-decay	MII	1	2	7.6327
ENSG00000114541.15	FRMD4B	Z-decay	MII	1	9	31.1566
ENSG00000152219.5	ARL14EP	Z-decay	MII	0	0	0
ENSG00000070367.16	EXOC5	Z-decay	MII	1	15	44.535
ENSG00000014123.10	UFL1	Z-decay	MII	0	0	0
ENSG00000116044.16	NFE2L2	Z-decay	MII	1	3	8.4812
ENSG00000124784.9	RIOK1	Z-decay	MII	0	0	0
ENSG00000011275.19	RNF216	Z-decay	MII	1	4	15.2975
ENSG00000138433.16	CIR1	Z-decay	MII	0	0	0
ENSG00000039560.14	RAI14	Z-decay	MII	1	7	24.7892
ENSG00000094975.14	SUCO	Z-decay	MII	1	8	26.2797
ENSG00000171241.9	SHCBP1	Z-decay	MII	1	2	5.9326
ENSG00000139351.15	SYCP3	Z-decay	MII	0	0	0
ENSG00000176915.15	ANKLE2	Z-decay	MII	0	0	0
ENSG00000116954.8	RRAGC	Z-decay	MII	1	2	5.9291
ENSG00000101773.19	RBBP8	Z-decay	MII	1	2	4.9411
ENSG00000120616.16	EPC1	Z-decay	MII	1	9	26.715
ENSG00000172244.9	C5orf34	Z-decay	MII	0	0	0
ENSG00000120833.14	SOCS2	Z-decay	MII	1	5	16.2915
ENSG00000124831.19	LRRFIP1	Z-decay	MII	1	2	7.2732
ENSG00000184661.14	CDCA2	Z-decay	MII	1	3	8.9055
ENSG00000118307.20	DNAI7	Z-decay	MII	0	0	0
ENSG00000152492.15	CCDC50	Z-decay	MII	1	10	30.1265
ENSG00000198954.9	KIFBP	Z-decay	MII	1	2	6.069
ENSG00000118680.14	MYL12B	Z-decay	MII	0	0	0
ENSG00000143228.13	NUF2	Z-decay	MII	0	0	0
ENSG00000090905.19	TNRC6A	Z-decay	MII	1	9	30.2263
ENSG00000166965.13	RCCD1	Z-decay	MII	0	0	0
ENSG00000147082.18	CCNB3	Z-decay	MII	0	0	0
ENSG00000126777.18	KTN1	Z-decay	MII	1	3	9.0309
ENSG00000166913.13	YWHAB	Z-decay	MII	1	1	3.5401
ENSG00000186591.13	UBE2H	Z-decay	MII	1	7	21.2596
ENSG00000221909.3	FAM200A	Z-decay	MII	0	0	0
ENSG00000173769.4	TOPAZ1	Z-decay	MII	0	0	0
ENSG00000196214.11	ZNF766	Z-decay	MII	0	0	0
ENSG00000168661.15	ZNF30	Z-decay	MII	0	0	0
ENSG00000254901.8	BORCS8	Z-decay	MII	0	0	0
ENSG00000167384.11	ZNF180	Z-decay	MII	0	0	0
ENSG00000111785.21	RIC8B	Z-decay	MII	1	2	5.7984
ENSG00000197857.15	ZNF44	Z-decay	MII	0	0	0
ENSG00000170485.17	NPAS2	Z-decay	MII	1	3	8.4882
ENSG00000166455.14	C16orf46	Z-decay	MII	0	0	0
ENSG00000082512.15	TRAF5	Z-decay	MII	0	0	0
ENSG00000152147.11	GEMIN6	Z-decay	MII	1	2	6.0919
ENSG00000134152.11	KATNBL1	Z-decay	MII	1	5	15.6727
ENSG00000120725.13	SIL1	Z-decay	MII	0	0	0
ENSG00000170085.18	SIMC1	Z-decay	MII	0	0	0
ENSG00000118193.12	KIF14	Z-decay	MII	0	0	0
ENSG00000101400.6	SNTA1	Z-decay	MII	0	0	0
ENSG00000184203.8	PPP1R2	Z-decay	MII	1	2	8.2961
ENSG00000155868.8	MED7	Z-decay	MII	1	1	3.0894
ENSG00000058673.17	ZC3H11A	Z-decay	MII	1	3	8.9055
ENSG00000155329.12	ZCCHC10	Z-decay	MII	0	0	0
ENSG00000225973.4	PIGBOS1	Z-decay	MII	0	0	0
ENSG00000135999.12	EPC2	Z-decay	MII	1	7	24.2592
ENSG00000175470.20	PPP2R2D	Z-decay	MII	0	0	0
ENSG00000132600.18	PRMT7	Z-decay	MII	0	0	0
ENSG00000185551.15	NR2F2	Z-decay	MII	1	5	18.2604
ENSG00000169684.13	CHRNA5	Z-decay	MII	0	0	0
ENSG00000066651.20	TRMT11	Z-decay	MII	0	0	0
ENSG00000131732.12	ZCCHC9	Z-decay	MII	0	0	0
ENSG00000166164.16	BRD7	Z-decay	MII	1	1	2.8432
ENSG00000064652.11	SNX24	Z-decay	MII	0	0	0
ENSG00000136197.14	C7orf25	Z-decay	MII	1	2	6.9614
ENSG00000175110.14	MRPS22	Z-decay	MII	0	0	0
ENSG00000136819.15	C9orf78	Z-decay	MII	1	1	3.2782
ENSG00000110330.10	BIRC2	Z-decay	MII	0	0	0
ENSG00000121766.16	ZCCHC17	Z-decay	MII	0	0	0
ENSG00000113312.12	TTC1	Z-decay	MII	0	0	0
ENSG00000123810.9	B9D2	Z-decay	MII	0	0	0
ENSG00000198863.8	RUNDC1	Z-decay	MII	1	2	4.7552
ENSG00000124172.10	ATP5F1E	Z-decay	MII	0	0	0
ENSG00000181038.14	METTL23	Z-decay	MII	1	1	2.4591
ENSG00000129636.13	ITFG1	Z-decay	MII	1	6	19.7439
ENSG00000008197.5	TFAP2D	Z-decay	MII	1	3	8.9055
ENSG00000174839.13	DENND6A	Z-decay	MII	1	7	21.8327
ENSG00000142166.13	IFNAR1	Z-decay	MII	0	0	0
ENSG00000140548.10	ZNF710	Z-decay	MII	0	0	0
ENSG00000100532.13	CGRRF1	Z-decay	MII	1	2	5.9098
ENSG00000198015.14	MRPL42	Z-decay	MII	0	0	0
ENSG00000144161.14	ZC3H8	Z-decay	MII	1	2	6.1876
ENSG00000104499.7	GML	Z-decay	MII	0	0	0
ENSG00000177383.5	MAGEF1	Z-decay	MII	0	0	0
ENSG00000163817.16	SLC6A20	Z-decay	MII	1	1	2.4591
ENSG00000128228.5	SDF2L1	Z-decay	MII	0	0	0
ENSG00000088367.23	EPB41L1	Z-decay	MII	1	9	26.3584
ENSG00000144647.7	POMGNT2	Z-decay	MII	0	0	0
ENSG00000153779.11	TGIF2LX	Z-decay	MII	0	0	0
ENSG00000253710.5	ALG11	Z-decay	MII	1	1	2.4591
ENSG00000149218.5	ENDOD1	Z-decay	MII	0	0	0
ENSG00000183137.15	CEP57L1	Z-decay	MII	1	2	6.204
ENSG00000213160.10	KLHL23	Z-decay	MII	1	1	3.7331
ENSG00000076864.21	RAP1GAP	Z-decay	MII	1	1	3.7331
ENSG00000196705.8	ZNF431	Z-decay	MII	0	0	0
ENSG00000148153.14	INIP	Z-decay	MII	1	3	9.6611
ENSG00000176396.11	EID2	Z-decay	MII	0	0	0
ENSG00000258484.4	SPESP1	Z-decay	MII	0	0	0
ENSG00000122643.23	NT5C3A	Z-decay	MII	0	0	0
ENSG00000121931.16	LRIF1	Z-decay	MII	0	0	0
ENSG00000182329.14	KIAA2012	Z-decay	MII	0	0	0
ENSG00000127743.6	IL17B	Z-decay	MII	0	0	0
ENSG00000114491.14	UMPS	Z-decay	MII	0	0	0
ENSG00000128408.9	RIBC2	Z-decay	MII	0	0	0
ENSG00000158863.22	FHIP2B	Z-decay	MII	1	3	8.4852
ENSG00000112996.11	MRPS30	Z-decay	MII	0	0	0
ENSG00000136603.14	SKIL	Z-decay	MII	1	5	16.3687
ENSG00000111269.3	CREBL2	Z-decay	MII	1	7	20.5928
ENSG00000087502.19	ERGIC2	Z-decay	MII	1	4	12.1652
ENSG00000151093.8	OXSM	Z-decay	MII	0	0	0
ENSG00000153975.10	ZUP1	Z-decay	MII	0	0	0
ENSG00000165730.16	STOX1	Z-decay	MII	0	0	0
ENSG00000145332.14	KLHL8	Z-decay	MII	1	5	14.6051
ENSG00000196605.7	ZNF846	Z-decay	MII	0	0	0
ENSG00000109083.14	IFT20	Z-decay	MII	0	0	0
ENSG00000138162.19	TACC2	Z-decay	MII	1	4	11.9966
ENSG00000143155.13	TIPRL	Z-decay	MII	1	1	3.0666
ENSG00000148411.8	NACC2	Z-decay	MII	1	8	22.2274
ENSG00000136169.17	SETDB2	Z-decay	MII	0	0	0
ENSG00000174851.16	YIF1A	Z-decay	MII	1	1	3.1641
ENSG00000177868.12	SVBP	Z-decay	MII	0	0	0
ENSG00000136280.17	CCM2	Z-decay	MII	1	1	3.5401
ENSG00000234284.7	ZNF879	Z-decay	MII	0	0	0
ENSG00000234965.3	SHISA8	Z-decay	MII	0	0	0
ENSG00000164930.12	FZD6	Z-decay	MII	1	5	17.9845
ENSG00000151065.14	DCP1B	Z-decay	MII	0	0	0
ENSG00000121067.19	SPOP	Z-decay	MII	1	3	12.5489
ENSG00000153347.10	FAM81B	Z-decay	MII	0	0	0
ENSG00000168917.9	SLC35G2	Z-decay	MII	0	0	0
ENSG00000136935.14	GOLGA1	Z-decay	MII	1	10	31.6518
ENSG00000117477.13	CCDC181	Z-decay	MII	0	0	0
ENSG00000138658.16	ZGRF1	Z-decay	MII	0	0	0
ENSG00000138381.10	ASNSD1	Z-decay	MII	0	0	0
ENSG00000121900.19	TMEM54	Z-decay	MII	1	1	2.0979
ENSG00000171067.11	C11orf24	Z-decay	MII	1	5	14.9745
ENSG00000174446.13	SNAPC5	Z-decay	MII	1	1	3.7331
ENSG00000171208.10	NETO2	Z-decay	MII	1	9	24.4453
ENSG00000104320.14	NBN	Z-decay	MII	0	0	0
ENSG00000275111.5	ZNF2	Z-decay	MII	1	4	13.8341
ENSG00000185418.16	TARS3	Z-decay	MII	0	0	0
ENSG00000112167.10	SAYSD1	Z-decay	MII	1	2	6.3833
ENSG00000184949.18	FAM227A	Z-decay	MII	1	2	5.7122
ENSG00000156313.15	RPGR	Z-decay	MII	0	0	0
ENSG00000158985.14	CDC42SE2	Z-decay	MII	1	6	18.5484
ENSG00000184182.19	UBE2F	Z-decay	MII	1	2	7.2701
ENSG00000087338.5	GMCL1	Z-decay	MII	1	6	20.1789
ENSG00000127125.9	PPCS	Z-decay	MII	1	3	9.2973
ENSG00000163624.6	CDS1	Z-decay	MII	1	3	9.7671
ENSG00000198182.13	ZNF607	Z-decay	MII	0	0	0
ENSG00000260734.6	TLE7	Z-decay	MII	0	0	0
ENSG00000069974.16	RAB27A	Z-decay	MII	1	5	16.0395
ENSG00000159200.18	RCAN1	Z-decay	MII	0	0	0
ENSG00000120306.11	CYSTM1	Z-decay	MII	0	0	0
ENSG00000117010.17	ZNF684	Z-decay	MII	0	0	0
ENSG00000154359.13	LONRF1	Z-decay	MII	1	2	6.6067
ENSG00000121211.8	MND1	Z-decay	MII	0	0	0
ENSG00000121579.14	NAA50	Z-decay	MII	1	12	35.5116
ENSG00000107105.15	ELAVL2	Z-decay	MII	1	16	50.6892
ENSG00000152952.12	PLOD2	Z-decay	MII	1	4	12.3559
ENSG00000099795.7	NDUFB7	Z-decay	MII	0	0	0
ENSG00000132478.10	UNK	Z-decay	MII	1	5	17.5346
ENSG00000080986.13	NDC80	Z-decay	MII	0	0	0
ENSG00000182512.5	GLRX5	Z-decay	MII	0	0	0
ENSG00000089048.15	ESF1	Z-decay	MII	1	4	11.7487
ENSG00000144048.10	DUSP11	Z-decay	MII	1	1	3.0894
ENSG00000152102.18	FAM168B	Z-decay	MII	1	10	34.2452
ENSG00000109171.15	SLAIN2	Z-decay	MII	1	11	34.9652
ENSG00000136891.14	TEX10	Z-decay	MII	0	0	0
ENSG00000111728.11	ST8SIA1	Z-decay	MII	1	3	9.2906
ENSG00000076321.11	KLHL20	Z-decay	MII	1	2	4.7552
ENSG00000079112.10	CDH17	Z-decay	MII	0	0	0
ENSG00000174928.16	C3orf33	Z-decay	MII	1	1	2.8432
ENSG00000175643.10	RMI2	Z-decay	MII	1	1	2.7176
ENSG00000189057.11	FAM111B	Z-decay	MII	0	0	0
ENSG00000169131.13	ZNF354A	Z-decay	MII	1	1	3.2283
ENSG00000077458.13	FAM76B	Z-decay	MII	1	2	6.069
ENSG00000110768.12	GTF2H1	Z-decay	MII	1	1	2.4334
ENSG00000189376.12	C8orf76	Z-decay	MII	0	0	0
ENSG00000157778.9	PSMG3	Z-decay	MII	0	0	0
ENSG00000178988.11	MRFAP1L1	Z-decay	MII	0	0	0
ENSG00000214694.12	ARHGEF33	Z-decay	MII	1	1	3.47
ENSG00000072756.17	TRNT1	Z-decay	MII	0	0	0
ENSG00000054282.16	SDCCAG8	Z-decay	MII	0	0	0
ENSG00000131773.14	KHDRBS3	Z-decay	MII	1	2	6.331
ENSG00000163634.12	THOC7	Z-decay	MII	0	0	0
ENSG00000116288.13	PARK7	Z-decay	MII	0	0	0
ENSG00000143375.15	CGN	Z-decay	MII	1	1	3.0666
ENSG00000160714.10	UBE2Q1	Z-decay	MII	1	4	12.1339
ENSG00000111450.14	STX2	Z-decay	MII	0	0	0
ENSG00000136938.9	ANP32B	Z-decay	MII	1	4	12.2592
ENSG00000148123.15	PLPPR1	Z-decay	MII	1	2	5.638
ENSG00000149636.16	DSN1	Z-decay	MII	1	1	3.0894
ENSG00000131370.16	SH3BP5	Z-decay	MII	1	8	23.092
ENSG00000110888.18	CAPRIN2	Z-decay	MII	1	2	4.7552
ENSG00000131153.9	GINS2	Z-decay	MII	1	3	9.0702
ENSG00000074319.13	TSG101	Z-decay	MII	1	2	4.7552
ENSG00000116996.10	ZP4	Z-decay	MII	0	0	0
ENSG00000169764.16	UGP2	Z-decay	MII	1	2	6.069
ENSG00000121690.11	DEPDC7	Z-decay	MII	0	0	0
ENSG00000059145.19	UNKL	Z-decay	MII	1	11	35.2674
ENSG00000105185.12	PDCD5	Z-decay	MII	0	0	0
ENSG00000188372.15	ZP3	Z-decay	MII	0	0	0
ENSG00000256061.7	DNAAF4	Z-decay	MII	0	0	0
ENSG00000204859.13	ZBTB48	Z-decay	MII	0	0	0
ENSG00000164576.12	SAP30L	Z-decay	MII	1	7	21.4215
ENSG00000134375.11	TIMM17A	Z-decay	MII	1	4	13.8341
ENSG00000073584.20	SMARCE1	Z-decay	MII	1	1	3.2283
ENSG00000144642.22	RBMS3	Z-decay	MII	1	6	20.8701
ENSG00000169062.15	UPF3A	Z-decay	MII	1	4	13.8341
ENSG00000047410.14	TPR	Z-decay	MII	1	2	5.7234
ENSG00000205581.11	HMGN1	Z-decay	MII	1	1	2.4591
ENSG00000108055.11	SMC3	Z-decay	MII	1	1	2.8432
ENSG00000138385.16	SSB	Z-decay	MII	0	0	0
ENSG00000135090.14	TAOK3	Z-decay	MII	1	4	10.9473
ENSG00000108946.16	PRKAR1A	Z-decay	MII	1	7	21.2591
ENSG00000080503.24	SMARCA2	Z-decay	MII	1	2	5.9026
ENSG00000136932.15	TRMO	Z-decay	MII	1	1	3.7331
ENSG00000109066.14	TMEM104	Z-decay	MII	0	0	0
ENSG00000120688.9	WBP4	Z-decay	MII	0	0	0
ENSG00000100284.22	TOM1	Z-decay	MII	1	5	14.4284
ENSG00000065613.15	SLK	Z-decay	MII	1	10	31.4781
ENSG00000133789.15	SWAP70	Z-decay	MII	1	5	15.4788
ENSG00000112658.8	SRF	Z-decay	MII	1	3	8.1952
ENSG00000163507.15	CIP2A	Z-decay	MII	0	0	0
ENSG00000106635.8	BCL7B	Z-decay	MII	0	0	0
ENSG00000100320.23	RBFOX2	Z-decay	MII	1	8	27.2825
ENSG00000182010.11	RTKN2	Z-decay	MII	1	3	9.8375
ENSG00000108669.17	CYTH1	Z-decay	MII	0	0	0
ENSG00000052126.15	PLEKHA5	Z-decay	MII	1	3	8.9055
ENSG00000006625.18	GGCT	Z-decay	MII	0	0	0
ENSG00000122986.14	HVCN1	Z-decay	MII	0	0	0
ENSG00000135930.15	EIF4E2	Z-decay	MII	0	0	0
ENSG00000131437.16	KIF3A	Z-decay	MII	1	2	6.8183
ENSG00000169857.9	AVEN	Z-decay	MII	1	3	8.9055
ENSG00000141385.12	AFG3L2	Z-decay	MII	0	0	0
ENSG00000140968.11	IRF8	Z-decay	MII	0	0	0
ENSG00000112531.17	QKI	Z-decay	MII	1	19	54.7186
ENSG00000131100.13	ATP6V1E1	Z-decay	MII	0	0	0
ENSG00000110880.11	CORO1C	Z-decay	MII	1	6	18.8841
ENSG00000043039.7	BARX2	Z-decay	MII	1	3	12.5489
ENSG00000147655.12	RSPO2	Z-decay	MII	1	4	12.1837
ENSG00000166598.16	HSP90B1	Z-decay	MII	1	1	2.4591
ENSG00000156970.13	BUB1B	Z-decay	MII	0	0	0
ENSG00000143867.7	OSR1	Z-decay	MII	1	4	10.4946
ENSG00000153214.11	TMEM87B	Z-decay	MII	1	6	18.6704
ENSG00000100784.12	RPS6KA5	Z-decay	MII	1	9	29.0634
ENSG00000260428.3	SCX	Z-decay	MII	0	0	0
ENSG00000203805.11	PLPP4	Z-decay	MII	0	0	0
ENSG00000059691.12	GATB	Z-decay	MII	0	0	0
ENSG00000135457.11	TFCP2	Z-decay	MII	0	0	0
ENSG00000254858.10	MPV17L2	Z-decay	MII	0	0	0
ENSG00000128607.14	KLHDC10	Z-decay	MII	1	10	30.8702
ENSG00000131495.9	NDUFA2	Z-decay	MII	0	0	0
ENSG00000172432.19	GTPBP2	Z-decay	MII	1	1	3.47
ENSG00000153406.14	NMRAL1	Z-decay	MII	0	0	0
ENSG00000153130.18	SCOC	Z-decay	MII	1	5	14.4734
ENSG00000267673.6	FDX2	Z-decay	MII	0	0	0
ENSG00000116353.16	MECR	Z-decay	MII	0	0	0
ENSG00000186230.7	ZNF749	Z-decay	MII	0	0	0
ENSG00000111879.20	FAM184A	Z-decay	MII	1	1	3.5401
ENSG00000174132.9	FAM174A	Z-decay	MII	0	0	0
ENSG00000004700.16	RECQL	Z-decay	MII	0	0	0
ENSG00000138382.15	METTL5	Z-decay	MII	0	0	0
ENSG00000169895.6	SYAP1	Z-decay	MII	1	8	25.0929
ENSG00000170632.14	ARMC10	Z-decay	MII	1	3	8.5827
ENSG00000176142.13	TMEM39A	Z-decay	MII	1	1	2.8432
ENSG00000108384.15	RAD51C	Z-decay	MII	0	0	0
ENSG00000169718.18	DUS1L	Z-decay	MII	0	0	0
ENSG00000099381.19	SETD1A	Z-decay	MII	1	2	4.9411
ENSG00000146540.15	C7orf50	Z-decay	MII	0	0	0
ENSG00000185627.19	PSMD13	Z-decay	MII	0	0	0
ENSG00000115685.15	PPP1R7	Z-decay	MII	0	0	0
ENSG00000151327.13	FAM177A1	Z-decay	MII	1	6	20.4408
ENSG00000198721.13	ECI2	Z-decay	MII	0	0	0
ENSG00000176444.19	CLK2	Z-decay	MII	0	0	0
ENSG00000128708.13	HAT1	Z-decay	MII	0	0	0
ENSG00000047644.20	WWC3	Z-decay	MII	1	4	12.3743
ENSG00000124535.16	WRNIP1	Z-decay	MII	1	4	12.764
ENSG00000163517.15	HDAC11	Z-decay	MII	0	0	0
ENSG00000198130.16	HIBCH	Z-decay	MII	0	0	0
ENSG00000104388.15	RAB2A	Z-decay	MII	1	5	15.5951
ENSG00000135164.19	DMTF1	Z-decay	MII	1	5	15.6537
ENSG00000275674.1	ENSG00000275674	Z-decay	MII	0	0	0
ENSG00000173418.12	NAA20	Z-decay	MII	1	1	3.7005
ENSG00000147400.10	CETN2	Z-decay	MII	0	0	0
ENSG00000075239.14	ACAT1	Z-decay	MII	0	0	0
ENSG00000078114.19	NEBL	Z-decay	MII	1	7	21.901
ENSG00000142188.17	TMEM50B	Z-decay	MII	1	8	23.814
ENSG00000073712.15	FERMT2	Z-decay	MII	1	4	11.2687
ENSG00000121774.18	KHDRBS1	Z-decay	MII	1	1	3.47
ENSG00000149187.19	CELF1	Z-decay	MII	1	7	26.1737
ENSG00000109536.12	FRG1	Z-decay	MII	0	0	0
ENSG00000140416.23	TPM1	Z-decay	MII	1	1	2.8417
ENSG00000160075.12	SSU72	Z-decay	MII	0	0	0
ENSG00000080007.8	DDX43	Z-decay	MII	0	0	0
ENSG00000143771.12	CNIH4	Z-decay	MII	1	6	17.1657
ENSG00000135622.13	SEMA4F	Z-decay	MII	1	2	6.7671
ENSG00000120370.14	GORAB	Z-decay	MII	0	0	0
ENSG00000076928.18	ARHGEF1	Z-decay	MII	0	0	0
ENSG00000163170.12	BOLA3	Z-decay	MII	1	3	8.9055
ENSG00000158019.21	BABAM2	Z-decay	MII	1	1	3.7301
ENSG00000165553.5	NGB	Z-decay	MII	0	0	0
ENSG00000185252.19	ZNF74	Z-decay	MII	1	3	7.6242
ENSG00000166326.7	TRIM44	Z-decay	MII	1	13	39.9252
ENSG00000131061.14	ZNF341	Z-decay	MII	0	0	0
ENSG00000141480.18	ARRB2	Z-decay	MII	1	1	3.2782
ENSG00000000460.17	C1orf112	Z-decay	MII	1	2	6.7936
ENSG00000091129.22	NRCAM	Z-decay	MII	1	6	21.0935
ENSG00000205277.10	MUC12	Z-decay	MII	0	0	0
ENSG00000204536.15	CCHCR1	Z-decay	MII	0	0	0
ENSG00000101882.10	NKAP	Z-decay	MII	1	2	6.0784
ENSG00000189077.11	TMEM120A	Z-decay	MII	0	0	0
ENSG00000133315.12	MACROD1	Z-decay	MII	0	0	0
ENSG00000158079.16	PTPDC1	Z-decay	MII	1	6	19.0214
ENSG00000159214.13	CCDC24	Z-decay	MII	1	1	3.7331
ENSG00000099849.15	RASSF7	Z-decay	MII	0	0	0
ENSG00000206562.12	METTL6	Z-decay	MII	0	0	0
ENSG00000179988.15	PSTK	Z-decay	MII	0	0	0
ENSG00000119411.11	BSPRY	Z-decay	MII	0	0	0
ENSG00000072121.17	ZFYVE26	Z-decay	MII	1	7	22.5083
ENSG00000137880.6	GCHFR	Z-decay	MII	0	0	0
ENSG00000182095.15	TNRC18	Z-decay	MII	1	4	15.488
ENSG00000100479.13	POLE2	Z-decay	MII	0	0	0
ENSG00000106268.16	NUDT1	Z-decay	MII	0	0	0
ENSG00000171700.14	RGS19	Z-decay	MII	0	0	0
ENSG00000118600.13	RXYLT1	Z-decay	MII	0	0	0
ENSG00000198055.11	GRK6	Z-decay	MII	1	1	2.8417
ENSG00000105518.14	TMEM205	Z-decay	MII	0	0	0
ENSG00000117906.14	RCN2	Z-decay	MII	1	3	8.2192
ENSG00000197826.12	CFAP299	Z-decay	MII	0	0	0
ENSG00000164116.17	GUCY1A1	Z-decay	MII	1	4	13.8341
ENSG00000107874.11	CUEDC2	Z-decay	MII	0	0	0
ENSG00000151353.15	TMEM18	Z-decay	MII	0	0	0
ENSG00000100167.21	SEPTIN3	Z-decay	MII	0	0	0
ENSG00000148690.12	FRA10AC1	Z-decay	MII	0	0	0
ENSG00000217555.13	CKLF	Z-decay	MII	0	0	0
ENSG00000197361.8	FBXL22	Z-decay	MII	0	0	0
ENSG00000122970.16	IFT81	Z-decay	MII	0	0	0
ENSG00000151692.15	RNF144A	Z-decay	MII	1	7	23.1374
ENSG00000077935.17	SMC1B	Z-decay	MII	0	0	0
ENSG00000071794.16	HLTF	Z-decay	MII	1	3	8.1694
ENSG00000211448.14	DIO2	Z-decay	MII	1	3	8.1694
ENSG00000197430.11	OPALIN	Z-decay	MII	0	0	0
ENSG00000128578.10	STRIP2	Z-decay	MII	1	6	20.2986
ENSG00000275896.7	PRSS2	Z-decay	MII	0	0	0
ENSG00000168772.11	CXXC4	Z-decay	MII	1	2	6.069
ENSG00000161265.15	U2AF1L4	Z-decay	MII	0	0	0
ENSG00000114021.12	NIT2	Z-decay	MII	0	0	0
ENSG00000168393.13	DTYMK	Z-decay	MII	0	0	0
ENSG00000075790.12	BCAP29	Z-decay	MII	1	1	3.47
ENSG00000143994.14	ABHD1	Z-decay	MII	0	0	0
ENSG00000184056.15	VPS33B	Z-decay	MII	0	0	0
ENSG00000125611.16	CHCHD5	Z-decay	MII	0	0	0
ENSG00000188603.22	CLN3	Z-decay	MII	0	0	0
ENSG00000081052.14	COL4A4	Z-decay	MII	1	4	15.2425
ENSG00000168743.13	NPNT	Z-decay	MII	1	5	14.7106
ENSG00000150625.17	GPM6A	Z-decay	MII	1	6	21.4596
ENSG00000102100.16	SLC35A2	Z-decay	MII	1	2	6.5718
ENSG00000143816.8	WNT9A	Z-decay	MII	1	2	9.079
ENSG00000275835.5	TUBGCP5	Z-decay	MII	0	0	0
ENSG00000166788.10	SAAL1	Z-decay	MII	0	0	0
ENSG00000183654.9	MARCHF11	Z-decay	MII	1	2	9.079
ENSG00000197134.13	ZNF257	Z-decay	MII	0	0	0
ENSG00000111832.13	RWDD1	Z-decay	MII	1	2	5.3629
ENSG00000105617.4	LENG1	Z-decay	MII	1	1	4.5661
ENSG00000142082.15	SIRT3	Z-decay	MII	0	0	0
ENSG00000134146.12	DPH6	Z-decay	MII	0	0	0
ENSG00000214194.9	SMIM30	Z-decay	MII	0	0	0
ENSG00000172426.16	RSPH9	Z-decay	MII	0	0	0
ENSG00000106049.9	HIBADH	Z-decay	MII	0	0	0
ENSG00000163684.12	RPP14	Z-decay	MII	1	14	42.2042
ENSG00000083123.15	BCKDHB	Z-decay	MII	0	0	0
ENSG00000170955.10	CAVIN3	Z-decay	MII	0	0	0
ENSG00000095209.12	TMEM38B	Z-decay	MII	1	1	2.0979
ENSG00000146729.10	NIPSNAP2	Z-decay	MII	0	0	0
ENSG00000158716.9	DUSP23	Z-decay	MII	0	0	0
ENSG00000263715.7	LINC02210-CRHR1	Z-decay	MII	0	0	0
ENSG00000118058.24	KMT2A	Z-decay	MII	1	15	49.5775
ENSG00000148908.15	RGS10	Z-decay	MII	0	0	0
ENSG00000115525.18	ST3GAL5	Z-decay	MII	1	2	9.079
ENSG00000163689.21	CFAP20DC	Z-decay	MII	0	0	0
ENSG00000114529.13	C3orf52	Z-decay	MII	0	0	0
ENSG00000128016.7	ZFP36	Z-decay	MII	0	0	0
ENSG00000159199.14	ATP5MC1	Z-decay	MII	0	0	0
ENSG00000173818.17	ENDOV	Z-decay	MII	0	0	0
ENSG00000005810.19	MYCBP2	Z-decay	MII	1	3	8.5024
ENSG00000171772.17	SYCE1	Z-decay	MII	0	0	0
ENSG00000171262.11	FAM98B	Z-decay	MII	0	0	0
ENSG00000145491.12	ROPN1L	Z-decay	MII	0	0	0
ENSG00000108799.13	EZH1	Z-decay	MII	1	8	26.4402
ENSG00000007520.4	TSR3	Z-decay	MII	0	0	0
ENSG00000130208.10	APOC1	Z-decay	MII	0	0	0
ENSG00000111834.13	RSPH4A	Z-decay	MII	0	0	0
ENSG00000160124.9	MIX23	Z-decay	MII	1	4	14.2905
ENSG00000116586.12	LAMTOR2	Z-decay	MII	0	0	0
ENSG00000100442.11	FKBP3	Z-decay	MII	0	0	0
ENSG00000136522.14	MRPL47	Z-decay	MII	0	0	0
ENSG00000144306.15	SCRN3	Z-decay	MII	0	0	0
ENSG00000243449.8	C4orf48	Z-decay	MII	0	0	0
ENSG00000164331.10	ANKRA2	Z-decay	MII	0	0	0
ENSG00000136159.4	NUDT15	Z-decay	MII	0	0	0
ENSG00000166562.9	SEC11C	Z-decay	MII	0	0	0
ENSG00000104643.10	MTMR9	Z-decay	MII	1	3	8.9122
ENSG00000155755.20	TMEM237	Z-decay	MII	1	2	5.8378
ENSG00000138587.6	MNS1	Z-decay	MII	0	0	0
ENSG00000144199.12	FAHD2B	Z-decay	MII	0	0	0
ENSG00000104863.12	LIN7B	Z-decay	MII	0	0	0
ENSG00000168710.18	AHCYL1	Z-decay	MII	1	9	27.533
ENSG00000153904.21	DDAH1	Z-decay	MII	1	3	10.1118
ENSG00000070061.16	ELP1	Z-decay	MII	1	3	8.9055
ENSG00000120860.11	WASHC3	Z-decay	MII	0	0	0
ENSG00000094841.14	UPRT	Z-decay	MII	1	2	6.5718
ENSG00000163607.18	GTPBP8	Z-decay	MII	0	0	0
ENSG00000072135.13	PTPN18	Z-decay	MII	0	0	0
ENSG00000204711.9	C9orf135	Z-decay	MII	0	0	0
ENSG00000051128.19	HOMER3	Z-decay	MII	0	0	0
ENSG00000114446.5	IFT57	Z-decay	MII	0	0	0
ENSG00000116521.11	SCAMP3	Z-decay	MII	1	1	3.5401
ENSG00000173085.15	COQ2	Z-decay	MII	1	2	4.7552
ENSG00000106992.19	AK1	Z-decay	MII	1	1	3.1641
ENSG00000110871.15	COQ5	Z-decay	MII	0	0	0
ENSG00000163412.13	EIF4E3	Z-decay	MII	1	8	22.9093
ENSG00000146416.19	AIG1	Z-decay	MII	0	0	0
ENSG00000198056.15	PRIM1	Z-decay	MII	0	0	0
ENSG00000178028.14	DMAP1	Z-decay	MII	0	0	0
ENSG00000165819.12	METTL3	Z-decay	MII	0	0	0
ENSG00000140876.11	NUDT7	Z-decay	MII	0	0	0
ENSG00000122042.10	UBL3	Z-decay	MII	1	5	14.07
ENSG00000164182.12	NDUFAF2	Z-decay	MII	0	0	0
ENSG00000171174.15	RBKS	Z-decay	MII	0	0	0
ENSG00000183273.7	CCDC60	Z-decay	MII	0	0	0
ENSG00000012983.12	MAP4K5	Z-decay	MII	1	2	6.4011
ENSG00000169855.21	ROBO1	Z-decay	MII	1	6	18.91
ENSG00000147687.19	TATDN1	Z-decay	MII	0	0	0
ENSG00000136936.11	XPA	Z-decay	MII	0	0	0
ENSG00000278615.5	C11orf98	Z-decay	MII	0	0	0
ENSG00000100764.14	PSMC1	Z-decay	MII	0	0	0
ENSG00000182534.14	MXRA7	Z-decay	MII	0	0	0
ENSG00000166813.16	KIF7	Z-decay	MII	0	0	0
ENSG00000240849.11	PEDS1	Z-decay	MII	1	5	15.535
ENSG00000188010.16	MORN2	Z-decay	MII	0	0	0
ENSG00000109881.17	CCDC34	Z-decay	MII	0	0	0
ENSG00000151498.12	ACAD8	Z-decay	MII	0	0	0
ENSG00000156345.18	CDK20	Z-decay	MII	0	0	0
ENSG00000100519.12	PSMC6	Z-decay	MII	1	1	2.3631
ENSG00000185324.22	CDK10	Z-decay	MII	0	0	0
ENSG00000106853.20	PTGR1	Z-decay	MII	0	0	0
ENSG00000164172.20	MOCS2	Z-decay	MII	1	3	9.5389
ENSG00000148444.16	COMMD3	Z-decay	MII	0	0	0
ENSG00000119185.13	ITGB1BP1	Z-decay	MII	1	1	2.4591
ENSG00000104327.7	CALB1	Z-decay	MII	0	0	0
ENSG00000164167.12	LSM6	Z-decay	MII	1	1	2.0979
ENSG00000204852.17	TCTN1	Z-decay	MII	0	0	0
ENSG00000167862.10	MRPL58	Z-decay	MII	0	0	0
ENSG00000137074.20	APTX	Z-decay	MII	1	3	8.3193
ENSG00000156467.10	UQCRB	Z-decay	MII	0	0	0
ENSG00000148300.12	REXO4	Z-decay	MII	0	0	0
ENSG00000119929.13	CUTC	Z-decay	MII	0	0	0
ENSG00000148688.14	RPP30	Z-decay	MII	0	0	0
ENSG00000136279.21	DBNL	Z-decay	MII	1	6	17.6936
ENSG00000125703.15	ATG4C	Z-decay	MII	0	0	0
ENSG00000116898.12	MRPS15	Z-decay	MII	0	0	0
ENSG00000213465.8	ARL2	Z-decay	MII	1	3	8.9055
ENSG00000149313.11	AASDHPPT	Z-decay	MII	0	0	0
ENSG00000100034.14	PPM1F	Z-decay	MII	1	5	15.8612
ENSG00000179091.5	CYC1	Z-decay	MII	0	0	0
ENSG00000158552.13	ZFAND2B	Z-decay	MII	0	0	0
ENSG00000152240.13	HAUS1	Z-decay	MII	0	0	0
ENSG00000151491.14	EPS8	Z-decay	MII	1	6	22.351
ENSG00000170236.16	USP50	Z-decay	MII	0	0	0
ENSG00000174137.14	FAM53A	Z-decay	MII	0	0	0
ENSG00000188487.12	INSC	Z-decay	MII	1	1	2.8611
ENSG00000185437.15	SH3BGR	Z-decay	MII	0	0	0
ENSG00000138029.14	HADHB	Z-decay	MII	0	0	0
ENSG00000018189.13	RUFY3	Z-decay	MII	1	1	3.5401
ENSG00000165525.18	NEMF	Z-decay	MII	0	0	0
ENSG00000129003.19	VPS13C	Z-decay	MII	1	2	4.7552
ENSG00000104886.12	PLEKHJ1	Z-decay	MII	1	1	2.0979
ENSG00000108423.15	TUBD1	Z-decay	MII	1	2	6.5718
ENSG00000077009.14	NMRK2	Z-decay	MII	0	0	0
ENSG00000163923.10	RPL39L	Z-decay	MII	0	0	0
ENSG00000104450.13	SPAG1	Z-decay	MII	1	1	3.7301
ENSG00000036448.10	MYOM2	Z-decay	MII	0	0	0
ENSG00000182196.14	ARL6IP4	Z-decay	MII	0	0	0
ENSG00000137500.10	CCDC90B	Z-decay	MII	0	0	0
ENSG00000116171.19	SCP2	Z-decay	MII	0	0	0
ENSG00000154719.14	MRPL39	Z-decay	MII	0	0	0
ENSG00000143653.10	SCCPDH	Z-decay	MII	0	0	0
ENSG00000146425.11	DYNLT1	Z-decay	MII	0	0	0
ENSG00000186625.14	KATNA1	Z-decay	MII	1	1	3.0666
ENSG00000077152.11	UBE2T	Z-decay	MII	0	0	0
ENSG00000104343.21	UBE2W	Z-decay	MII	1	17	53.5111
ENSG00000110025.13	SNX15	Z-decay	MII	0	0	0
ENSG00000115540.15	MOB4	Z-decay	MII	1	6	17.8177
ENSG00000008382.16	MPND	Z-decay	MII	0	0	0
ENSG00000143437.21	ARNT	Z-decay	MII	0	0	0
ENSG00000116750.14	UCHL5	Z-decay	MII	1	2	5.8752
ENSG00000158411.11	MITD1	Z-decay	MII	0	0	0
ENSG00000141179.14	PCTP	Z-decay	MII	0	0	0
ENSG00000182013.18	PNMA8A	Z-decay	MII	0	0	0
ENSG00000125356.7	NDUFA1	Z-decay	MII	0	0	0
ENSG00000060339.14	CCAR1	Z-decay	MII	1	1	3.0666
ENSG00000127252.7	PLAAT1	Z-decay	MII	0	0	0
ENSG00000130347.13	RTN4IP1	Z-decay	MII	0	0	0
ENSG00000164751.15	PEX2	Z-decay	MII	1	1	2.4591
ENSG00000182247.10	UBE2E2	Z-decay	MII	1	4	13.1484
ENSG00000134049.6	IER3IP1	Z-decay	MII	0	0	0
ENSG00000156052.11	GNAQ	Z-decay	MII	1	14	41.6493
ENSG00000127955.17	GNAI1	Z-decay	MII	0	0	0
ENSG00000117691.10	NENF	Z-decay	MII	0	0	0
ENSG00000241878.12	PISD	Z-decay	MII	1	4	9.9292
ENSG00000121413.13	ZSCAN18	Z-decay	MII	0	0	0
ENSG00000147586.10	MRPS28	Z-decay	MII	0	0	0
ENSG00000162604.12	TM2D1	Z-decay	MII	0	0	0
ENSG00000177463.16	NR2C2	Z-decay	MII	1	10	32.1024
ENSG00000249751.4	ECSCR	Z-decay	MII	0	0	0
ENSG00000082397.18	EPB41L3	Z-decay	MII	1	2	5.9083
ENSG00000138794.10	CASP6	Z-decay	MII	0	0	0
ENSG00000140600.17	SH3GL3	Z-decay	MII	1	1	2.869
ENSG00000065268.11	WDR18	Z-decay	MII	0	0	0
ENSG00000169696.16	ASPSCR1	Z-decay	MII	0	0	0
ENSG00000130023.16	ERMARD	Z-decay	MII	0	0	0
ENSG00000114473.14	IQCG	Z-decay	MII	0	0	0
ENSG00000198887.9	SMC5	Z-decay	MII	1	3	8.7999
ENSG00000225921.7	NOL7	Z-decay	MII	1	6	22.1475
ENSG00000151849.16	CENPJ	Z-decay	MII	0	0	0
ENSG00000146678.10	IGFBP1	Z-decay	MII	0	0	0
ENSG00000053371.13	AKR7A2	Z-decay	MII	1	1	3.0666
ENSG00000163904.13	SENP2	Z-decay	MII	1	2	6.8851
ENSG00000163001.12	CFAP36	Z-decay	MII	1	1	3.7005
ENSG00000213341.11	CHUK	Z-decay	MII	1	1	2.8432
ENSG00000146085.8	MMUT	Z-decay	MII	0	0	0
ENSG00000099219.15	ERMP1	Z-decay	MII	1	8	22.9164
ENSG00000116918.15	TSNAX	Z-decay	MII	1	2	6.9584
ENSG00000197063.11	MAFG	Z-decay	MII	1	7	23.7311
ENSG00000174574.16	AKIRIN1	Z-decay	MII	1	8	25.3203
ENSG00000141127.15	PRPSAP2	Z-decay	MII	0	0	0
ENSG00000124733.5	MEA1	Z-decay	MII	1	1	2.0979
ENSG00000111615.14	KRR1	Z-decay	MII	1	4	10.3708
ENSG00000068912.15	ERLEC1	Z-decay	MII	0	0	0
ENSG00000061794.13	MRPS35	Z-decay	MII	1	1	3.0894
ENSG00000166797.11	CIAO2A	Z-decay	MII	1	1	3.7005
ENSG00000135775.14	COG2	Z-decay	MII	0	0	0
ENSG00000149600.12	COMMD7	Z-decay	MII	0	0	0
ENSG00000164265.9	SCGB3A2	Z-decay	MII	0	0	0
ENSG00000159685.11	CHCHD6	Z-decay	MII	0	0	0
ENSG00000087053.20	MTMR2	Z-decay	MII	1	3	9.0267
ENSG00000118939.18	UCHL3	Z-decay	MII	1	1	2.0979
ENSG00000144744.17	UBA3	Z-decay	MII	0	0	0
ENSG00000091317.8	CMTM6	Z-decay	MII	1	3	9.1381
ENSG00000119421.7	NDUFA8	Z-decay	MII	0	0	0
ENSG00000072518.22	MARK2	Z-decay	MII	1	3	10.1754
ENSG00000213533.13	STIMATE	Z-decay	MII	1	4	14.4011
ENSG00000188938.17	FAM120AOS	Z-decay	MII	0	0	0
ENSG00000166477.13	LEO1	Z-decay	MII	0	0	0
ENSG00000096092.6	TMEM14A	Z-decay	MII	0	0	0
ENSG00000126858.19	RHOT1	Z-decay	MII	1	2	5.5679
ENSG00000114744.9	COMMD2	Z-decay	MII	1	1	3.0894
ENSG00000055147.19	FAM114A2	Z-decay	MII	0	0	0
ENSG00000106993.12	CDC37L1	Z-decay	MII	1	7	18.1217
ENSG00000108771.13	DHX58	Z-decay	MII	0	0	0
ENSG00000205707.11	ETFRF1	Z-decay	MII	0	0	0
ENSG00000166199.13	ALKBH3	Z-decay	MII	0	0	0
ENSG00000138036.18	DYNC2LI1	Z-decay	MII	0	0	0
ENSG00000164885.13	CDK5	Z-decay	MII	1	1	2.0979
ENSG00000164332.8	UBLCP1	Z-decay	MII	1	1	4.5661
ENSG00000165623.10	UCMA	Z-decay	MII	0	0	0
ENSG00000167110.19	GOLGA2	Z-decay	MII	0	0	0
ENSG00000074935.14	TUBE1	Z-decay	MII	0	0	0
ENSG00000160256.13	SLX9	Z-decay	MII	0	0	0
ENSG00000176101.12	SSNA1	Z-decay	MII	0	0	0
ENSG00000071539.14	TRIP13	Z-decay	MII	0	0	0
ENSG00000214114.9	MYCBP	Z-decay	MII	1	6	18.4398
ENSG00000110435.13	PDHX	Z-decay	MII	1	1	3.5401
ENSG00000128524.5	ATP6V1F	Z-decay	MII	1	1	2.3631
ENSG00000151287.17	TEX30	Z-decay	MII	1	1	2.4591
ENSG00000138814.17	PPP3CA	Z-decay	MII	1	9	26.9785
ENSG00000091651.9	ORC6	Z-decay	MII	0	0	0
ENSG00000114209.15	PDCD10	Z-decay	MII	1	3	8.5202
ENSG00000169255.15	B3GALNT1	Z-decay	MII	0	0	0
ENSG00000130956.14	HABP4	Z-decay	MII	1	2	4.7552
ENSG00000122299.12	ZC3H7A	Z-decay	MII	0	0	0
ENSG00000100225.18	FBXO7	Z-decay	MII	0	0	0
ENSG00000136518.17	ACTL6A	Z-decay	MII	0	0	0
ENSG00000081870.12	HSPB11	Z-decay	MII	0	0	0
ENSG00000155115.7	GTF3C6	Z-decay	MII	0	0	0
ENSG00000130429.15	ARPC1B	Z-decay	MII	0	0	0
ENSG00000168958.20	MFF	Z-decay	MII	0	0	0
ENSG00000136770.11	DNAJC1	Z-decay	MII	1	1	3.0666
ENSG00000153140.9	CETN3	Z-decay	MII	0	0	0
ENSG00000167863.12	ATP5PD	Z-decay	MII	0	0	0
ENSG00000187147.18	RNF220	Z-decay	MII	1	3	9.6915
ENSG00000124222.22	STX16	Z-decay	MII	1	3	7.6398
ENSG00000099940.12	SNAP29	Z-decay	MII	1	2	4.9411
ENSG00000163466.16	ARPC2	Z-decay	MII	1	2	6.069
ENSG00000092108.22	SCFD1	Z-decay	MII	0	0	0
ENSG00000120526.12	NUDCD1	Z-decay	MII	0	0	0
ENSG00000131871.15	SELENOS	Z-decay	MII	0	0	0
ENSG00000160213.9	CSTB	Z-decay	MII	0	0	0
ENSG00000175416.16	CLTB	Z-decay	MII	0	0	0
ENSG00000122035.7	RASL11A	Z-decay	MII	0	0	0
ENSG00000056097.16	ZFR	Z-decay	MII	0	0	0
ENSG00000133398.4	MED10	Z-decay	MII	0	0	0
ENSG00000182621.18	PLCB1	Z-decay	MII	1	4	12.4854
ENSG00000100220.12	RTCB	Z-decay	MII	1	1	3.0666
ENSG00000120265.19	PCMT1	Z-decay	MII	1	6	18.4719
ENSG00000162624.15	LHX8	Z-decay	MII	1	5	15.932
ENSG00000196352.17	CD55	Z-decay	MII	0	0	0
ENSG00000139197.11	PEX5	Z-decay	MII	1	4	11.7666
ENSG00000151465.14	CDC123	Z-decay	MII	0	0	0
ENSG00000103978.16	TMEM87A	Z-decay	MII	1	6	17.3376
ENSG00000014641.21	MDH1	Z-decay	MII	0	0	0
ENSG00000111229.16	ARPC3	Z-decay	MII	1	1	2.4591
ENSG00000169599.13	NFU1	Z-decay	MII	1	1	2.8432
ENSG00000079785.16	DDX1	Z-decay	MII	0	0	0
ENSG00000159079.19	CFAP298	Z-decay	MII	0	0	0
ENSG00000163377.16	TAFA4	Z-decay	MII	1	1	3.2283
ENSG00000085662.14	AKR1B1	Z-decay	MII	0	0	0
ENSG00000162076.13	FLYWCH2	Z-decay	MII	0	0	0
ENSG00000126214.22	KLC1	Z-decay	MII	0	0	0
ENSG00000135698.10	MPHOSPH6	Z-decay	MII	0	0	0
ENSG00000090520.12	DNAJB11	Z-decay	MII	0	0	0
ENSG00000159055.4	MIS18A	Z-decay	MII	0	0	0
ENSG00000100711.14	ZFYVE21	Z-decay	MII	1	4	11.2334
ENSG00000165487.14	MICU2	Z-decay	MII	0	0	0
ENSG00000114520.11	SNX4	Z-decay	MII	1	2	7.4631
ENSG00000115561.16	CHMP3	Z-decay	MII	0	0	0
ENSG00000171953.16	ATPAF2	Z-decay	MII	0	0	0
ENSG00000130826.18	DKC1	Z-decay	MII	0	0	0
ENSG00000125868.16	DSTN	Z-decay	MII	0	0	0
ENSG00000273559.5	CWC25	Z-decay	MII	1	2	4.9411
ENSG00000092020.11	PPP2R3C	Z-decay	MII	0	0	0
ENSG00000278311.5	GGNBP2	Z-decay	MII	0	0	0
ENSG00000049860.14	HEXB	Z-decay	MII	0	0	0
ENSG00000103035.11	PSMD7	Z-decay	MII	1	3	8.9055
ENSG00000105928.16	GSDME	Z-decay	MII	0	0	0
ENSG00000143256.5	PFDN2	Z-decay	MII	0	0	0
ENSG00000243927.6	MRPS6	Z-decay	MII	0	0	0
ENSG00000157045.9	NTAN1	Z-decay	MII	0	0	0
ENSG00000136003.16	ISCU	Z-decay	MII	0	0	0
ENSG00000174720.17	LARP7	Z-decay	MII	0	0	0
ENSG00000137168.8	PPIL1	Z-decay	MII	1	2	6.5718
ENSG00000149547.15	EI24	Z-decay	MII	1	2	6.5718
ENSG00000123737.13	EXOSC9	Z-decay	MII	0	0	0
ENSG00000198937.9	CCDC167	Z-decay	MII	0	0	0
ENSG00000137947.12	GTF2B	Z-decay	MII	1	2	6.1596
ENSG00000114416.18	FXR1	Z-decay	MII	1	15	45.6598
ENSG00000152670.19	DDX4	Z-decay	MII	1	4	15.6383
ENSG00000182223.7	ZAR1	Z-decay	MII	0	0	0
ENSG00000183324.11	REC114	Z-decay	MII	0	0	0
ENSG00000182372.10	CLN8	Z-decay	1C	0	0	0
ENSG00000037637.11	FBXO42	Z-decay	1C	1	6	19.0813
ENSG00000182255.7	KCNA4	Z-decay	1C	1	3	8.713
ENSG00000288622.1	PDCD6-AHRR	Z-decay	1C	0	0	0
ENSG00000197566.10	ZNF624	Z-decay	1C	0	0	0
ENSG00000114805.18	PLCH1	Z-decay	1C	0	0	0
ENSG00000152782.18	PANK1	Z-decay	1C	1	5	15.3723
ENSG00000248643.5	RBM14-RBM4	Z-decay	1C	0	0	0
ENSG00000136867.11	SLC31A2	Z-decay	1C	1	2	6.4927
ENSG00000187398.12	LUZP2	Z-decay	1C	1	2	6.1982
ENSG00000197951.10	ZNF71	Z-decay	1C	0	0	0
ENSG00000196418.13	ZNF124	Z-decay	1C	0	0	0
ENSG00000126653.18	NSRP1	Z-decay	1C	1	1	3.8303
ENSG00000155330.10	C16orf87	Z-decay	1C	1	5	13.1649
ENSG00000043093.15	DCUN1D1	Z-decay	1C	1	12	40.457
ENSG00000183166.11	CALN1	Z-decay	1C	1	10	32.7871
ENSG00000257529.5	RPL36A-HNRNPH2	Z-decay	1C	1	5	16.6535
ENSG00000133059.17	DSTYK	Z-decay	1C	1	7	19.7941
ENSG00000119703.15	ZC2HC1C	Z-decay	1C	1	5	13.7953
ENSG00000027075.17	PRKCH	Z-decay	1C	1	1	1.8704
ENSG00000126773.13	PCNX4	Z-decay	1C	1	1	2.0331
ENSG00000166130.15	IKBIP	Z-decay	1C	0	0	0
ENSG00000086102.19	NFX1	Z-decay	1C	1	2	7.5136
ENSG00000256294.8	ZNF225	Z-decay	1C	0	0	0
ENSG00000099284.15	MACROH2A2	Z-decay	1C	0	0	0
ENSG00000185115.6	NSMCE3	Z-decay	1C	0	0	0
ENSG00000118518.17	RNF146	Z-decay	1C	1	3	9.287
ENSG00000197647.13	ZNF433	Z-decay	1C	0	0	0
ENSG00000146938.16	NLGN4X	Z-decay	1C	1	2	6.4927
ENSG00000168556.7	ING2	Z-decay	1C	1	7	18.2116
ENSG00000204217.16	BMPR2	Z-decay	1C	1	15	49.6062
ENSG00000145241.11	CENPC	Z-decay	1C	0	0	0
ENSG00000102921.8	N4BP1	Z-decay	1C	1	11	35.3597
ENSG00000234545.8	FAM133B	Z-decay	1C	1	7	21.222
ENSG00000197147.15	LRRC8B	Z-decay	1C	1	7	22.3648
ENSG00000163848.20	ZNF148	Z-decay	1C	1	17	49.9193
ENSG00000105849.6	POLR1F	Z-decay	1C	1	2	6.8187
ENSG00000171729.14	TMEM51	Z-decay	1C	0	0	0
ENSG00000008952.17	SEC62	Z-decay	1C	1	10	30.1802
ENSG00000109689.19	STIM2	Z-decay	1C	1	9	25.8935
ENSG00000169594.14	BNC1	Z-decay	1C	1	2	9.3497
ENSG00000177150.13	FAM210A	Z-decay	1C	1	2	5.211
ENSG00000164330.17	EBF1	Z-decay	1C	1	9	27.5143
ENSG00000122687.19	MRM2	Z-decay	1C	1	1	3.7807
ENSG00000165813.20	CCDC186	Z-decay	1C	1	5	16.8202
ENSG00000215421.10	ZNF407	Z-decay	1C	0	0	0
ENSG00000010072.16	SPRTN	Z-decay	1C	1	6	21.5863
ENSG00000163380.16	LMOD3	Z-decay	1C	1	1	3.4852
ENSG00000187801.15	ZFP69B	Z-decay	1C	1	1	2.2781
ENSG00000167840.13	ZNF232	Z-decay	1C	0	0	0
ENSG00000168496.4	FEN1	Z-decay	1C	1	1	2.4078
ENSG00000187866.10	PABIR1	Z-decay	1C	1	6	16.0767
ENSG00000177311.12	ZBTB38	Z-decay	1C	1	5	15.8028
ENSG00000182253.15	SYNM	Z-decay	1C	1	3	7.1905
ENSG00000058056.10	USP13	Z-decay	1C	1	4	11.796
ENSG00000124383.9	MPHOSPH10	Z-decay	1C	0	0	0
ENSG00000189403.15	HMGB1	Z-decay	1C	1	6	16.5122
ENSG00000164379.7	FOXQ1	Z-decay	1C	1	7	22.2932
ENSG00000143633.13	C1orf131	Z-decay	1C	1	2	6.4303
ENSG00000116350.18	SRSF4	Z-decay	1C	1	2	5.3255
ENSG00000186812.13	ZNF397	Z-decay	1C	1	2	5.616
ENSG00000164105.4	SAP30	Z-decay	1C	1	1	2.4078
ENSG00000204438.11	GPANK1	Z-decay	1C	0	0	0
ENSG00000198000.12	NOL8	Z-decay	1C	0	0	0
ENSG00000244754.9	N4BP2L2	Z-decay	1C	0	0	0
ENSG00000167193.8	CRK	Z-decay	1C	1	9	27.0258
ENSG00000185798.8	WDR53	Z-decay	1C	0	0	0
ENSG00000089234.16	BRAP	Z-decay	1C	1	1	3.0379
ENSG00000143033.18	MTF2	Z-decay	1C	1	7	22.8403
ENSG00000133193.13	FAM104A	Z-decay	1C	1	6	14.212
ENSG00000081307.15	UBA5	Z-decay	1C	0	0	0
ENSG00000153767.10	GTF2E1	Z-decay	1C	0	0	0
ENSG00000130349.10	MTRES1	Z-decay	1C	0	0	0
ENSG00000149231.16	CCDC82	Z-decay	1C	0	0	0
ENSG00000272602.6	ZNF595	Z-decay	1C	0	0	0
ENSG00000099139.14	PCSK5	Z-decay	1C	1	6	19.1635
ENSG00000122033.15	MTIF3	Z-decay	1C	0	0	0
ENSG00000158417.11	EIF5B	Z-decay	1C	1	9	29.0552
ENSG00000174013.8	FBXO45	Z-decay	1C	1	4	12.1659
ENSG00000152193.8	OBI1	Z-decay	1C	1	3	8.8648
ENSG00000168246.6	UBTD2	Z-decay	1C	1	4	10.7432
ENSG00000079102.16	RUNX1T1	Z-decay	1C	1	22	59.3684
ENSG00000111554.15	MDM1	Z-decay	1C	0	0	0
ENSG00000141232.5	TOB1	Z-decay	1C	1	5	16.2186
ENSG00000188895.12	MSL1	Z-decay	1C	1	12	37.708
ENSG00000133773.12	CCDC59	Z-decay	1C	1	1	3.4852
ENSG00000164985.15	PSIP1	Z-decay	1C	1	3	8.6172
ENSG00000100354.21	TNRC6B	Z-decay	1C	1	18	56.394
ENSG00000198604.11	BAZ1A	Z-decay	1C	0	0	0
ENSG00000175279.22	CENPS	Z-decay	1C	0	0	0
ENSG00000198331.11	HYLS1	Z-decay	1C	0	0	0
ENSG00000105821.15	DNAJC2	Z-decay	1C	1	1	3.0379
ENSG00000130779.22	CLIP1	Z-decay	1C	1	1	2.1034
ENSG00000173145.11	NOC3L	Z-decay	1C	0	0	0
ENSG00000131013.4	PPIL4	Z-decay	1C	1	4	10.8938
ENSG00000152804.11	HHEX	Z-decay	1C	1	1	3.4852
ENSG00000120690.16	ELF1	Z-decay	1C	1	4	8.1449
ENSG00000189046.11	ALKBH2	Z-decay	1C	0	0	0
ENSG00000112029.10	FBXO5	Z-decay	1C	0	0	0
ENSG00000008083.14	JARID2	Z-decay	1C	1	12	32.5625
ENSG00000178381.12	ZFAND2A	Z-decay	1C	0	0	0
ENSG00000180660.8	MAB21L1	Z-decay	1C	1	3	6.2973
ENSG00000008196.13	TFAP2B	Z-decay	1C	1	5	14.7158
ENSG00000254553.1	ENSG00000254553	Z-decay	1C	0	0	0
ENSG00000276045.3	ORAI1	Z-decay	1C	1	3	9.7708
ENSG00000120784.17	ZFP30	Z-decay	1C	1	2	6.5216
ENSG00000101746.16	NOL4	Z-decay	1C	1	5	13.8295
ENSG00000157036.13	EXOG	Z-decay	1C	1	1	1.8704
ENSG00000103642.12	LACTB	Z-decay	1C	0	0	0
ENSG00000140873.16	ADAMTS18	Z-decay	1C	1	8	27.5211
ENSG00000175087.10	PDIK1L	Z-decay	1C	1	7	18.9685
ENSG00000196387.10	ZNF140	Z-decay	1C	0	0	0
ENSG00000163807.6	KIAA1143	Z-decay	1C	0	0	0
ENSG00000134533.6	RERG	Z-decay	1C	1	1	3.0379
ENSG00000105778.20	AVL9	Z-decay	1C	1	7	15.9574
ENSG00000166068.13	SPRED1	Z-decay	1C	1	20	56.4051
ENSG00000135338.14	LCA5	Z-decay	1C	1	2	6.6297
ENSG00000258429.2	PDF	Z-decay	1C	1	2	5.2434
ENSG00000121440.15	PDZRN3	Z-decay	1C	0	0	0
ENSG00000144460.12	NYAP2	Z-decay	1C	1	5	15.7483
ENSG00000111912.20	NCOA7	Z-decay	1C	1	6	22.4284
ENSG00000144824.21	PHLDB2	Z-decay	1C	1	1	3.6528
ENSG00000167842.16	MIS12	Z-decay	1C	1	1	4.5599
ENSG00000197050.11	ZNF420	Z-decay	1C	0	0	0
ENSG00000196935.9	SRGAP1	Z-decay	1C	1	10	25.6516
ENSG00000240857.2	RDH14	Z-decay	1C	0	0	0
ENSG00000174405.15	LIG4	Z-decay	1C	0	0	0
ENSG00000180530.11	NRIP1	Z-decay	1C	1	4	9.7419
ENSG00000104312.8	RIPK2	Z-decay	1C	0	0	0
ENSG00000230797.3	YY2	Z-decay	1C	0	0	0
ENSG00000101132.10	PFDN4	Z-decay	1C	0	0	0
ENSG00000143353.12	LYPLAL1	Z-decay	1C	0	0	0
ENSG00000164081.13	TEX264	Z-decay	1C	0	0	0
ENSG00000093183.14	SEC22C	Z-decay	1C	1	5	12.0859
ENSG00000170222.12	ADPRM	Z-decay	1C	0	0	0
ENSG00000016082.15	ISL1	Z-decay	1C	1	8	23.729
ENSG00000054803.4	CBLN4	Z-decay	1C	1	6	19.8028
ENSG00000153006.16	SREK1IP1	Z-decay	1C	1	8	24.774
ENSG00000178163.8	ZNF518B	Z-decay	1C	1	7	20.409
ENSG00000107679.15	PLEKHA1	Z-decay	1C	1	11	30.8526
ENSG00000133302.13	SLF1	Z-decay	1C	1	1	1.9795
ENSG00000180828.3	BHLHE22	Z-decay	1C	1	6	18.3045
ENSG00000182168.15	UNC5C	Z-decay	1C	1	3	6.7384
ENSG00000042317.17	SPATA7	Z-decay	1C	0	0	0
ENSG00000135093.13	USP30	Z-decay	1C	0	0	0
ENSG00000175879.9	HOXD8	Z-decay	1C	1	1	2.6815
ENSG00000147364.17	FBXO25	Z-decay	1C	0	0	0
ENSG00000126814.7	TRMT5	Z-decay	1C	1	1	4.0454
ENSG00000133103.17	COG6	Z-decay	1C	1	1	3.6528
ENSG00000168876.9	ANKRD49	Z-decay	1C	0	0	0
ENSG00000085274.16	MYNN	Z-decay	1C	1	7	18.7714
ENSG00000144959.11	NCEH1	Z-decay	1C	1	4	10.742
ENSG00000101966.13	XIAP	Z-decay	1C	1	10	29.1999
ENSG00000066084.13	DIP2B	Z-decay	1C	1	2	5.0476
ENSG00000115526.11	CHST10	Z-decay	1C	1	3	9.0645
ENSG00000137494.14	ANKRD42	Z-decay	1C	1	1	2.1034
ENSG00000168517.11	HEXIM2	Z-decay	1C	0	0	0
ENSG00000187189.11	TSPYL4	Z-decay	1C	1	2	4.0895
ENSG00000119705.10	SLIRP	Z-decay	1C	0	0	0
ENSG00000152464.15	RPP38	Z-decay	1C	0	0	0
ENSG00000154309.9	DISP1	Z-decay	1C	0	0	0
ENSG00000112494.10	UNC93A	Z-decay	1C	0	0	0
ENSG00000178462.12	TUBAL3	Z-decay	1C	0	0	0
ENSG00000163029.16	SMC6	Z-decay	1C	1	1	3.1744
ENSG00000144847.13	IGSF11	Z-decay	1C	1	4	10.4878
ENSG00000166004.15	CEP295	Z-decay	1C	0	0	0
ENSG00000101190.13	TCFL5	Z-decay	1C	0	0	0
ENSG00000214456.8	PLIN5	Z-decay	1C	0	0	0
ENSG00000154124.5	OTULIN	Z-decay	1C	1	3	8.6225
ENSG00000269699.7	ZIM2	Z-decay	1C	0	0	0
ENSG00000171951.5	SCG2	Z-decay	1C	1	1	2.849
ENSG00000109452.13	INPP4B	Z-decay	1C	0	0	0
ENSG00000128594.8	LRRC4	Z-decay	1C	1	4	13.3102
ENSG00000254706.3	ENSG00000254706	Z-decay	1C	0	0	0
ENSG00000240204.3	SMKR1	Z-decay	1C	0	0	0
ENSG00000147457.14	CHMP7	Z-decay	1C	1	7	20.1616
ENSG00000180190.13	TDRP	Z-decay	1C	1	2	7.3997
ENSG00000114541.15	FRMD4B	Z-decay	1C	1	10	34.037
ENSG00000152219.5	ARL14EP	Z-decay	1C	0	0	0
ENSG00000070367.16	EXOC5	Z-decay	1C	1	14	40.2329
ENSG00000014123.10	UFL1	Z-decay	1C	0	0	0
ENSG00000116044.16	NFE2L2	Z-decay	1C	1	5	14.0133
ENSG00000124784.9	RIOK1	Z-decay	1C	0	0	0
ENSG00000011275.19	RNF216	Z-decay	1C	1	6	19.4835
ENSG00000138433.16	CIR1	Z-decay	1C	0	0	0
ENSG00000039560.14	RAI14	Z-decay	1C	1	10	31.246
ENSG00000094975.14	SUCO	Z-decay	1C	1	7	23.9095
ENSG00000171241.9	SHCBP1	Z-decay	1C	1	2	6.2124
ENSG00000139351.15	SYCP3	Z-decay	1C	0	0	0
ENSG00000176915.15	ANKLE2	Z-decay	1C	0	0	0
ENSG00000116954.8	RRAGC	Z-decay	1C	1	4	9.6781
ENSG00000101773.19	RBBP8	Z-decay	1C	1	1	3.0379
ENSG00000120616.16	EPC1	Z-decay	1C	1	12	31.1741
ENSG00000172244.9	C5orf34	Z-decay	1C	0	0	0
ENSG00000120833.14	SOCS2	Z-decay	1C	1	6	19.1662
ENSG00000124831.19	LRRFIP1	Z-decay	1C	1	2	7.5631
ENSG00000184661.14	CDCA2	Z-decay	1C	1	3	7.5755
ENSG00000118307.20	DNAI7	Z-decay	1C	0	0	0
ENSG00000152492.15	CCDC50	Z-decay	1C	1	12	35.0925
ENSG00000198954.9	KIFBP	Z-decay	1C	1	2	6.4535
ENSG00000118680.14	MYL12B	Z-decay	1C	0	0	0
ENSG00000143228.13	NUF2	Z-decay	1C	0	0	0
ENSG00000090905.19	TNRC6A	Z-decay	1C	1	11	35.2238
ENSG00000166965.13	RCCD1	Z-decay	1C	0	0	0
ENSG00000147082.18	CCNB3	Z-decay	1C	0	0	0
ENSG00000126777.18	KTN1	Z-decay	1C	1	4	10.9462
ENSG00000166913.13	YWHAB	Z-decay	1C	1	2	5.7787
ENSG00000186591.13	UBE2H	Z-decay	1C	1	7	20.6371
ENSG00000221909.3	FAM200A	Z-decay	1C	0	0	0
ENSG00000173769.4	TOPAZ1	Z-decay	1C	0	0	0
ENSG00000196214.11	ZNF766	Z-decay	1C	0	0	0
ENSG00000168661.15	ZNF30	Z-decay	1C	0	0	0
ENSG00000254901.8	BORCS8	Z-decay	1C	0	0	0
ENSG00000167384.11	ZNF180	Z-decay	1C	0	0	0
ENSG00000111785.21	RIC8B	Z-decay	1C	1	3	8.4717
ENSG00000197857.15	ZNF44	Z-decay	1C	0	0	0
ENSG00000170485.17	NPAS2	Z-decay	1C	1	4	11.1446
ENSG00000166455.14	C16orf46	Z-decay	1C	0	0	0
ENSG00000082512.15	TRAF5	Z-decay	1C	0	0	0
ENSG00000152147.11	GEMIN6	Z-decay	1C	1	4	9.7985
ENSG00000134152.11	KATNBL1	Z-decay	1C	1	6	17.0887
ENSG00000120725.13	SIL1	Z-decay	1C	0	0	0
ENSG00000170085.18	SIMC1	Z-decay	1C	0	0	0
ENSG00000118193.12	KIF14	Z-decay	1C	0	0	0
ENSG00000101400.6	SNTA1	Z-decay	1C	0	0	0
ENSG00000184203.8	PPP1R2	Z-decay	1C	1	2	8.3406
ENSG00000155868.8	MED7	Z-decay	1C	1	1	3.1744
ENSG00000058673.17	ZC3H11A	Z-decay	1C	1	5	12.6221
ENSG00000155329.12	ZCCHC10	Z-decay	1C	0	0	0
ENSG00000225973.4	PIGBOS1	Z-decay	1C	0	0	0
ENSG00000135999.12	EPC2	Z-decay	1C	1	9	28.826
ENSG00000175470.20	PPP2R2D	Z-decay	1C	0	0	0
ENSG00000132600.18	PRMT7	Z-decay	1C	0	0	0
ENSG00000185551.15	NR2F2	Z-decay	1C	1	7	22.7336
ENSG00000169684.13	CHRNA5	Z-decay	1C	0	0	0
ENSG00000066651.20	TRMT11	Z-decay	1C	0	0	0
ENSG00000131732.12	ZCCHC9	Z-decay	1C	0	0	0
ENSG00000166164.16	BRD7	Z-decay	1C	1	1	3.0379
ENSG00000064652.11	SNX24	Z-decay	1C	1	2	4.0047
ENSG00000136197.14	C7orf25	Z-decay	1C	1	2	7.4831
ENSG00000175110.14	MRPS22	Z-decay	1C	0	0	0
ENSG00000136819.15	C9orf78	Z-decay	1C	1	1	2.849
ENSG00000110330.10	BIRC2	Z-decay	1C	0	0	0
ENSG00000121766.16	ZCCHC17	Z-decay	1C	0	0	0
ENSG00000113312.12	TTC1	Z-decay	1C	0	0	0
ENSG00000123810.9	B9D2	Z-decay	1C	0	0	0
ENSG00000198863.8	RUNDC1	Z-decay	1C	1	2	5.211
ENSG00000124172.10	ATP5F1E	Z-decay	1C	1	1	2.1511
ENSG00000181038.14	METTL23	Z-decay	1C	1	2	4.0895
ENSG00000129636.13	ITFG1	Z-decay	1C	1	6	20.4385
ENSG00000008197.5	TFAP2D	Z-decay	1C	1	2	5.616
ENSG00000174839.13	DENND6A	Z-decay	1C	1	6	18.3726
ENSG00000142166.13	IFNAR1	Z-decay	1C	0	0	0
ENSG00000140548.10	ZNF710	Z-decay	1C	1	2	4.562
ENSG00000100532.13	CGRRF1	Z-decay	1C	1	2	5.8778
ENSG00000198015.14	MRPL42	Z-decay	1C	0	0	0
ENSG00000144161.14	ZC3H8	Z-decay	1C	1	2	5.3556
ENSG00000104499.7	GML	Z-decay	1C	0	0	0
ENSG00000177383.5	MAGEF1	Z-decay	1C	0	0	0
ENSG00000163817.16	SLC6A20	Z-decay	1C	1	2	4.0895
ENSG00000128228.5	SDF2L1	Z-decay	1C	0	0	0
ENSG00000088367.23	EPB41L1	Z-decay	1C	1	12	29.377
ENSG00000144647.7	POMGNT2	Z-decay	1C	0	0	0
ENSG00000153779.11	TGIF2LX	Z-decay	1C	0	0	0
ENSG00000253710.5	ALG11	Z-decay	1C	1	3	6.2436
ENSG00000149218.5	ENDOD1	Z-decay	1C	0	0	0
ENSG00000183137.15	CEP57L1	Z-decay	1C	1	3	7.9287
ENSG00000213160.10	KLHL23	Z-decay	1C	1	3	7.964
ENSG00000076864.21	RAP1GAP	Z-decay	1C	1	1	3.8303
ENSG00000196705.8	ZNF431	Z-decay	1C	0	0	0
ENSG00000148153.14	INIP	Z-decay	1C	1	3	10.0311
ENSG00000176396.11	EID2	Z-decay	1C	0	0	0
ENSG00000258484.4	SPESP1	Z-decay	1C	0	0	0
ENSG00000122643.23	NT5C3A	Z-decay	1C	0	0	0
ENSG00000121931.16	LRIF1	Z-decay	1C	0	0	0
ENSG00000182329.14	KIAA2012	Z-decay	1C	0	0	0
ENSG00000127743.6	IL17B	Z-decay	1C	0	0	0
ENSG00000114491.14	UMPS	Z-decay	1C	0	0	0
ENSG00000128408.9	RIBC2	Z-decay	1C	0	0	0
ENSG00000158863.22	FHIP2B	Z-decay	1C	1	3	8.9917
ENSG00000112996.11	MRPS30	Z-decay	1C	0	0	0
ENSG00000136603.14	SKIL	Z-decay	1C	1	4	13.227
ENSG00000111269.3	CREBL2	Z-decay	1C	1	8	20.1072
ENSG00000087502.19	ERGIC2	Z-decay	1C	1	4	12.7148
ENSG00000151093.8	OXSM	Z-decay	1C	0	0	0
ENSG00000153975.10	ZUP1	Z-decay	1C	0	0	0
ENSG00000165730.16	STOX1	Z-decay	1C	0	0	0
ENSG00000145332.14	KLHL8	Z-decay	1C	1	5	14.9167
ENSG00000196605.7	ZNF846	Z-decay	1C	0	0	0
ENSG00000109083.14	IFT20	Z-decay	1C	0	0	0
ENSG00000138162.19	TACC2	Z-decay	1C	1	4	12.0342
ENSG00000143155.13	TIPRL	Z-decay	1C	1	1	2.8398
ENSG00000148411.8	NACC2	Z-decay	1C	1	10	27.2478
ENSG00000136169.17	SETDB2	Z-decay	1C	0	0	0
ENSG00000174851.16	YIF1A	Z-decay	1C	1	1	3.0127
ENSG00000177868.12	SVBP	Z-decay	1C	0	0	0
ENSG00000136280.17	CCM2	Z-decay	1C	1	1	3.7328
ENSG00000234284.7	ZNF879	Z-decay	1C	0	0	0
ENSG00000234965.3	SHISA8	Z-decay	1C	0	0	0
ENSG00000164930.12	FZD6	Z-decay	1C	1	4	14.9657
ENSG00000151065.14	DCP1B	Z-decay	1C	0	0	0
ENSG00000121067.19	SPOP	Z-decay	1C	1	3	12.835
ENSG00000153347.10	FAM81B	Z-decay	1C	0	0	0
ENSG00000168917.9	SLC35G2	Z-decay	1C	0	0	0
ENSG00000136935.14	GOLGA1	Z-decay	1C	1	9	29.6681
ENSG00000117477.13	CCDC181	Z-decay	1C	0	0	0
ENSG00000138658.16	ZGRF1	Z-decay	1C	0	0	0
ENSG00000138381.10	ASNSD1	Z-decay	1C	0	0	0
ENSG00000121900.19	TMEM54	Z-decay	1C	1	1	2.0459
ENSG00000171067.11	C11orf24	Z-decay	1C	1	4	12.0694
ENSG00000174446.13	SNAPC5	Z-decay	1C	1	1	3.8303
ENSG00000171208.10	NETO2	Z-decay	1C	1	8	23.8241
ENSG00000104320.14	NBN	Z-decay	1C	0	0	0
ENSG00000275111.5	ZNF2	Z-decay	1C	1	4	14.5607
ENSG00000185418.16	TARS3	Z-decay	1C	0	0	0
ENSG00000112167.10	SAYSD1	Z-decay	1C	1	2	6.7708
ENSG00000184949.18	FAM227A	Z-decay	1C	1	2	5.3161
ENSG00000156313.15	RPGR	Z-decay	1C	0	0	0
ENSG00000158985.14	CDC42SE2	Z-decay	1C	1	6	17.2836
ENSG00000184182.19	UBE2F	Z-decay	1C	1	2	7.5136
ENSG00000087338.5	GMCL1	Z-decay	1C	1	7	22.1918
ENSG00000127125.9	PPCS	Z-decay	1C	1	3	10.1063
ENSG00000163624.6	CDS1	Z-decay	1C	1	2	7.5631
ENSG00000198182.13	ZNF607	Z-decay	1C	0	0	0
ENSG00000260734.6	TLE7	Z-decay	1C	0	0	0
ENSG00000069974.16	RAB27A	Z-decay	1C	1	5	16.1703
ENSG00000159200.18	RCAN1	Z-decay	1C	1	2	4.3231
ENSG00000120306.11	CYSTM1	Z-decay	1C	0	0	0
ENSG00000117010.17	ZNF684	Z-decay	1C	0	0	0
ENSG00000154359.13	LONRF1	Z-decay	1C	1	3	8.676
ENSG00000121211.8	MND1	Z-decay	1C	0	0	0
ENSG00000121579.14	NAA50	Z-decay	1C	1	12	36.2148
ENSG00000107105.15	ELAVL2	Z-decay	1C	1	19	58.0454
ENSG00000152952.12	PLOD2	Z-decay	1C	1	4	11.567
ENSG00000099795.7	NDUFB7	Z-decay	1C	0	0	0
ENSG00000132478.10	UNK	Z-decay	1C	1	5	18.6824
ENSG00000080986.13	NDC80	Z-decay	1C	0	0	0
ENSG00000182512.5	GLRX5	Z-decay	1C	1	2	4.4537
ENSG00000089048.15	ESF1	Z-decay	1C	1	4	10.7573
ENSG00000144048.10	DUSP11	Z-decay	1C	1	1	3.1744
ENSG00000152102.18	FAM168B	Z-decay	1C	1	14	41.0969
ENSG00000109171.15	SLAIN2	Z-decay	1C	1	12	38.2445
ENSG00000136891.14	TEX10	Z-decay	1C	0	0	0
ENSG00000111728.11	ST8SIA1	Z-decay	1C	1	2	6.6206
ENSG00000076321.11	KLHL20	Z-decay	1C	1	2	5.211
ENSG00000079112.10	CDH17	Z-decay	1C	0	0	0
ENSG00000174928.16	C3orf33	Z-decay	1C	1	1	3.0379
ENSG00000175643.10	RMI2	Z-decay	1C	1	1	1.8704
ENSG00000189057.11	FAM111B	Z-decay	1C	0	0	0
ENSG00000169131.13	ZNF354A	Z-decay	1C	1	1	3.6528
ENSG00000077458.13	FAM76B	Z-decay	1C	1	3	8.6046
ENSG00000110768.12	GTF2H1	Z-decay	1C	1	2	4.5044
ENSG00000189376.12	C8orf76	Z-decay	1C	0	0	0
ENSG00000157778.9	PSMG3	Z-decay	1C	0	0	0
ENSG00000178988.11	MRFAP1L1	Z-decay	1C	0	0	0
ENSG00000214694.12	ARHGEF33	Z-decay	1C	1	1	3.4852
ENSG00000072756.17	TRNT1	Z-decay	1C	0	0	0
ENSG00000054282.16	SDCCAG8	Z-decay	1C	0	0	0
ENSG00000131773.14	KHDRBS3	Z-decay	1C	1	3	8.3803
ENSG00000163634.12	THOC7	Z-decay	1C	0	0	0
ENSG00000116288.13	PARK7	Z-decay	1C	0	0	0
ENSG00000143375.15	CGN	Z-decay	1C	1	1	2.8398
ENSG00000160714.10	UBE2Q1	Z-decay	1C	1	4	11.3722
ENSG00000111450.14	STX2	Z-decay	1C	0	0	0
ENSG00000136938.9	ANP32B	Z-decay	1C	1	5	14.5991
ENSG00000148123.15	PLPPR1	Z-decay	1C	1	1	3.7328
ENSG00000149636.16	DSN1	Z-decay	1C	1	2	5.3285
ENSG00000131370.16	SH3BP5	Z-decay	1C	1	11	30.7494
ENSG00000110888.18	CAPRIN2	Z-decay	1C	1	2	5.211
ENSG00000131153.9	GINS2	Z-decay	1C	1	2	6.8682
ENSG00000074319.13	TSG101	Z-decay	1C	1	2	5.211
ENSG00000116996.10	ZP4	Z-decay	1C	0	0	0
ENSG00000169764.16	UGP2	Z-decay	1C	1	2	6.4535
ENSG00000121690.11	DEPDC7	Z-decay	1C	0	0	0
ENSG00000059145.19	UNKL	Z-decay	1C	1	11	36.9434
ENSG00000105185.12	PDCD5	Z-decay	1C	0	0	0
ENSG00000188372.15	ZP3	Z-decay	1C	0	0	0
ENSG00000256061.7	DNAAF4	Z-decay	1C	0	0	0
ENSG00000204859.13	ZBTB48	Z-decay	1C	0	0	0
ENSG00000164576.12	SAP30L	Z-decay	1C	1	7	21.6949
ENSG00000134375.11	TIMM17A	Z-decay	1C	1	5	16.462
ENSG00000073584.20	SMARCE1	Z-decay	1C	1	2	5.7562
ENSG00000144642.22	RBMS3	Z-decay	1C	1	6	21.1213
ENSG00000169062.15	UPF3A	Z-decay	1C	1	4	14.5607
ENSG00000047410.14	TPR	Z-decay	1C	1	3	7.7468
ENSG00000205581.11	HMGN1	Z-decay	1C	1	2	4.0895
ENSG00000108055.11	SMC3	Z-decay	1C	1	2	5.1921
ENSG00000138385.16	SSB	Z-decay	1C	0	0	0
ENSG00000135090.14	TAOK3	Z-decay	1C	1	7	17.4539
ENSG00000108946.16	PRKAR1A	Z-decay	1C	1	7	21.4034
ENSG00000080503.24	SMARCA2	Z-decay	1C	1	2	6.4143
ENSG00000136932.15	TRMO	Z-decay	1C	1	1	3.8303
ENSG00000109066.14	TMEM104	Z-decay	1C	0	0	0
ENSG00000120688.9	WBP4	Z-decay	1C	0	0	0
ENSG00000100284.22	TOM1	Z-decay	1C	1	5	14.0469
ENSG00000065613.15	SLK	Z-decay	1C	1	10	32.334
ENSG00000133789.15	SWAP70	Z-decay	1C	1	4	12.4346
ENSG00000112658.8	SRF	Z-decay	1C	1	2	5.931
ENSG00000163507.15	CIP2A	Z-decay	1C	0	0	0
ENSG00000106635.8	BCL7B	Z-decay	1C	1	1	2.0459
ENSG00000100320.23	RBFOX2	Z-decay	1C	1	11	35.6483
ENSG00000182010.11	RTKN2	Z-decay	1C	1	5	13.7632
ENSG00000108669.17	CYTH1	Z-decay	1C	1	2	3.978
ENSG00000052126.15	PLEKHA5	Z-decay	1C	1	2	5.616
ENSG00000006625.18	GGCT	Z-decay	1C	0	0	0
ENSG00000122986.14	HVCN1	Z-decay	1C	0	0	0
ENSG00000135930.15	EIF4E2	Z-decay	1C	0	0	0
ENSG00000131437.16	KIF3A	Z-decay	1C	1	3	8.736
ENSG00000169857.9	AVEN	Z-decay	1C	1	2	5.616
ENSG00000141385.12	AFG3L2	Z-decay	1C	1	1	2.1541
ENSG00000140968.11	IRF8	Z-decay	1C	1	1	2.1541
ENSG00000112531.17	QKI	Z-decay	1C	1	23	62.3574
ENSG00000131100.13	ATP6V1E1	Z-decay	1C	0	0	0
ENSG00000110880.11	CORO1C	Z-decay	1C	1	7	21.2022
ENSG00000043039.7	BARX2	Z-decay	1C	1	3	12.835
ENSG00000147655.12	RSPO2	Z-decay	1C	1	3	8.465
ENSG00000166598.16	HSP90B1	Z-decay	1C	1	3	6.1354
ENSG00000156970.13	BUB1B	Z-decay	1C	0	0	0
ENSG00000143867.7	OSR1	Z-decay	1C	1	3	9.2563
ENSG00000153214.11	TMEM87B	Z-decay	1C	1	5	15.5939
ENSG00000100784.12	RPS6KA5	Z-decay	1C	1	11	33.7572
ENSG00000260428.3	SCX	Z-decay	1C	0	0	0
ENSG00000203805.11	PLPP4	Z-decay	1C	0	0	0
ENSG00000059691.12	GATB	Z-decay	1C	0	0	0
ENSG00000135457.11	TFCP2	Z-decay	1C	1	1	2.4078
ENSG00000254858.10	MPV17L2	Z-decay	1C	0	0	0
ENSG00000128607.14	KLHDC10	Z-decay	1C	1	9	29.0907
ENSG00000131495.9	NDUFA2	Z-decay	1C	0	0	0
ENSG00000172432.19	GTPBP2	Z-decay	1C	1	2	5.5886
ENSG00000153406.14	NMRAL1	Z-decay	1C	0	0	0
ENSG00000153130.18	SCOC	Z-decay	1C	1	4	11.2553
ENSG00000267673.6	FDX2	Z-decay	1C	0	0	0
ENSG00000116353.16	MECR	Z-decay	1C	0	0	0
ENSG00000186230.7	ZNF749	Z-decay	1C	0	0	0
ENSG00000111879.20	FAM184A	Z-decay	1C	1	2	5.7787
ENSG00000174132.9	FAM174A	Z-decay	1C	0	0	0
ENSG00000004700.16	RECQL	Z-decay	1C	0	0	0
ENSG00000138382.15	METTL5	Z-decay	1C	0	0	0
ENSG00000169895.6	SYAP1	Z-decay	1C	1	8	26.58
ENSG00000170632.14	ARMC10	Z-decay	1C	1	4	11.3886
ENSG00000176142.13	TMEM39A	Z-decay	1C	1	1	3.0379
ENSG00000108384.15	RAD51C	Z-decay	1C	0	0	0
ENSG00000169718.18	DUS1L	Z-decay	1C	1	1	2.1034
ENSG00000099381.19	SETD1A	Z-decay	1C	1	1	3.0379
ENSG00000146540.15	C7orf50	Z-decay	1C	0	0	0
ENSG00000185627.19	PSMD13	Z-decay	1C	0	0	0
ENSG00000115685.15	PPP1R7	Z-decay	1C	1	1	2.0459
ENSG00000151327.13	FAM177A1	Z-decay	1C	1	7	23.0756
ENSG00000198721.13	ECI2	Z-decay	1C	0	0	0
ENSG00000176444.19	CLK2	Z-decay	1C	0	0	0
ENSG00000128708.13	HAT1	Z-decay	1C	1	1	2.2078
ENSG00000047644.20	WWC3	Z-decay	1C	1	7	18.6149
ENSG00000124535.16	WRNIP1	Z-decay	1C	1	5	15.506
ENSG00000163517.15	HDAC11	Z-decay	1C	0	0	0
ENSG00000198130.16	HIBCH	Z-decay	1C	0	0	0
ENSG00000104388.15	RAB2A	Z-decay	1C	1	7	19.9224
ENSG00000135164.19	DMTF1	Z-decay	1C	1	4	11.9502
ENSG00000275674.1	ENSG00000275674	Z-decay	1C	0	0	0
ENSG00000173418.12	NAA20	Z-decay	1C	1	3	8.6329
ENSG00000147400.10	CETN2	Z-decay	1C	0	0	0
ENSG00000075239.14	ACAT1	Z-decay	1C	0	0	0
ENSG00000078114.19	NEBL	Z-decay	1C	1	7	20.7537
ENSG00000142188.17	TMEM50B	Z-decay	1C	1	8	24.5132
ENSG00000073712.15	FERMT2	Z-decay	1C	1	5	12.0926
ENSG00000121774.18	KHDRBS1	Z-decay	1C	1	1	3.4852
ENSG00000149187.19	CELF1	Z-decay	1C	1	9	31.8948
ENSG00000109536.12	FRG1	Z-decay	1C	0	0	0
ENSG00000140416.23	TPM1	Z-decay	1C	1	2	5.0555
ENSG00000160075.12	SSU72	Z-decay	1C	0	0	0
ENSG00000080007.8	DDX43	Z-decay	1C	0	0	0
ENSG00000143771.12	CNIH4	Z-decay	1C	1	7	19.5481
ENSG00000135622.13	SEMA4F	Z-decay	1C	1	3	8.9038
ENSG00000120370.14	GORAB	Z-decay	1C	0	0	0
ENSG00000076928.18	ARHGEF1	Z-decay	1C	1	1	2.2078
ENSG00000163170.12	BOLA3	Z-decay	1C	1	3	7.7193
ENSG00000158019.21	BABAM2	Z-decay	1C	1	1	3.7807
ENSG00000165553.5	NGB	Z-decay	1C	0	0	0
ENSG00000185252.19	ZNF74	Z-decay	1C	1	5	11.8564
ENSG00000166326.7	TRIM44	Z-decay	1C	1	15	45.5368
ENSG00000131061.14	ZNF341	Z-decay	1C	0	0	0
ENSG00000141480.18	ARRB2	Z-decay	1C	1	2	4.7503
ENSG00000000460.17	C1orf112	Z-decay	1C	1	2	7.2056
ENSG00000091129.22	NRCAM	Z-decay	1C	1	8	24.8099
ENSG00000205277.10	MUC12	Z-decay	1C	0	0	0
ENSG00000204536.15	CCHCR1	Z-decay	1C	0	0	0
ENSG00000101882.10	NKAP	Z-decay	1C	1	4	8.8371
ENSG00000189077.11	TMEM120A	Z-decay	1C	0	0	0
ENSG00000133315.12	MACROD1	Z-decay	1C	0	0	0
ENSG00000158079.16	PTPDC1	Z-decay	1C	1	5	17.7351
ENSG00000159214.13	CCDC24	Z-decay	1C	1	1	3.8303
ENSG00000099849.15	RASSF7	Z-decay	1C	0	0	0
ENSG00000206562.12	METTL6	Z-decay	1C	0	0	0
ENSG00000179988.15	PSTK	Z-decay	1C	1	1	1.9013
ENSG00000119411.11	BSPRY	Z-decay	1C	0	0	0
ENSG00000072121.17	ZFYVE26	Z-decay	1C	1	8	26.3673
ENSG00000137880.6	GCHFR	Z-decay	1C	0	0	0
ENSG00000182095.15	TNRC18	Z-decay	1C	1	4	15.3607
ENSG00000100479.13	POLE2	Z-decay	1C	0	0	0
ENSG00000106268.16	NUDT1	Z-decay	1C	0	0	0
ENSG00000171700.14	RGS19	Z-decay	1C	0	0	0
ENSG00000118600.13	RXYLT1	Z-decay	1C	0	0	0
ENSG00000198055.11	GRK6	Z-decay	1C	1	1	3.076
ENSG00000105518.14	TMEM205	Z-decay	1C	0	0	0
ENSG00000117906.14	RCN2	Z-decay	1C	1	2	5.887
ENSG00000197826.12	CFAP299	Z-decay	1C	0	0	0
ENSG00000164116.17	GUCY1A1	Z-decay	1C	1	4	14.5607
ENSG00000107874.11	CUEDC2	Z-decay	1C	0	0	0
ENSG00000151353.15	TMEM18	Z-decay	1C	0	0	0
ENSG00000100167.21	SEPTIN3	Z-decay	1C	1	1	1.9013
ENSG00000148690.12	FRA10AC1	Z-decay	1C	0	0	0
ENSG00000217555.13	CKLF	Z-decay	1C	0	0	0
ENSG00000197361.8	FBXL22	Z-decay	1C	0	0	0
ENSG00000122970.16	IFT81	Z-decay	1C	0	0	0
ENSG00000151692.15	RNF144A	Z-decay	1C	1	7	23.1056
ENSG00000077935.17	SMC1B	Z-decay	1C	0	0	0
ENSG00000071794.16	HLTF	Z-decay	1C	1	2	6.6908
ENSG00000211448.14	DIO2	Z-decay	1C	1	2	6.6908
ENSG00000197430.11	OPALIN	Z-decay	1C	0	0	0
ENSG00000128578.10	STRIP2	Z-decay	1C	1	6	21.0346
ENSG00000275896.7	PRSS2	Z-decay	1C	0	0	0
ENSG00000168772.11	CXXC4	Z-decay	1C	1	2	6.4535
ENSG00000161265.15	U2AF1L4	Z-decay	1C	0	0	0
ENSG00000114021.12	NIT2	Z-decay	1C	1	1	2.1541
ENSG00000168393.13	DTYMK	Z-decay	1C	0	0	0
ENSG00000075790.12	BCAP29	Z-decay	1C	1	1	3.4852
ENSG00000143994.14	ABHD1	Z-decay	1C	0	0	0
ENSG00000184056.15	VPS33B	Z-decay	1C	0	0	0
ENSG00000125611.16	CHCHD5	Z-decay	1C	0	0	0
ENSG00000188603.22	CLN3	Z-decay	1C	0	0	0
ENSG00000081052.14	COL4A4	Z-decay	1C	1	4	15.589
ENSG00000168743.13	NPNT	Z-decay	1C	1	4	13.6131
ENSG00000150625.17	GPM6A	Z-decay	1C	1	8	27.3027
ENSG00000102100.16	SLC35A2	Z-decay	1C	1	2	6.8567
ENSG00000143816.8	WNT9A	Z-decay	1C	1	3	11.7576
ENSG00000275835.5	TUBGCP5	Z-decay	1C	0	0	0
ENSG00000166788.10	SAAL1	Z-decay	1C	0	0	0
ENSG00000183654.9	MARCHF11	Z-decay	1C	1	2	9.3497
ENSG00000197134.13	ZNF257	Z-decay	1C	0	0	0
ENSG00000111832.13	RWDD1	Z-decay	1C	1	1	2.2781
ENSG00000105617.4	LENG1	Z-decay	1C	1	1	4.5599
ENSG00000142082.15	SIRT3	Z-decay	1C	0	0	0
ENSG00000134146.12	DPH6	Z-decay	1C	0	0	0
ENSG00000214194.9	SMIM30	Z-decay	1C	0	0	0
ENSG00000172426.16	RSPH9	Z-decay	1C	0	0	0
ENSG00000106049.9	HIBADH	Z-decay	1C	0	0	0
ENSG00000163684.12	RPP14	Z-decay	1C	1	13	40.1576
ENSG00000083123.15	BCKDHB	Z-decay	1C	0	0	0
ENSG00000170955.10	CAVIN3	Z-decay	1C	0	0	0
ENSG00000095209.12	TMEM38B	Z-decay	1C	0	0	0
ENSG00000146729.10	NIPSNAP2	Z-decay	1C	0	0	0
ENSG00000158716.9	DUSP23	Z-decay	1C	0	0	0
ENSG00000263715.7	LINC02210-CRHR1	Z-decay	1C	0	0	0
ENSG00000118058.24	KMT2A	Z-decay	1C	1	19	57.5474
ENSG00000148908.15	RGS10	Z-decay	1C	0	0	0
ENSG00000115525.18	ST3GAL5	Z-decay	1C	1	2	9.3497
ENSG00000163689.21	CFAP20DC	Z-decay	1C	0	0	0
ENSG00000114529.13	C3orf52	Z-decay	1C	0	0	0
ENSG00000128016.7	ZFP36	Z-decay	1C	0	0	0
ENSG00000159199.14	ATP5MC1	Z-decay	1C	0	0	0
ENSG00000173818.17	ENDOV	Z-decay	1C	0	0	0
ENSG00000005810.19	MYCBP2	Z-decay	1C	1	4	11.3199
ENSG00000171772.17	SYCE1	Z-decay	1C	0	0	0
ENSG00000171262.11	FAM98B	Z-decay	1C	0	0	0
ENSG00000145491.12	ROPN1L	Z-decay	1C	0	0	0
ENSG00000108799.13	EZH1	Z-decay	1C	1	7	24.2984
ENSG00000007520.4	TSR3	Z-decay	1C	0	0	0
ENSG00000130208.10	APOC1	Z-decay	1C	0	0	0
ENSG00000111834.13	RSPH4A	Z-decay	1C	0	0	0
ENSG00000160124.9	MIX23	Z-decay	1C	1	4	13.4279
ENSG00000116586.12	LAMTOR2	Z-decay	1C	0	0	0
ENSG00000100442.11	FKBP3	Z-decay	1C	0	0	0
ENSG00000136522.14	MRPL47	Z-decay	1C	0	0	0
ENSG00000144306.15	SCRN3	Z-decay	1C	0	0	0
ENSG00000243449.8	C4orf48	Z-decay	1C	0	0	0
ENSG00000164331.10	ANKRA2	Z-decay	1C	0	0	0
ENSG00000136159.4	NUDT15	Z-decay	1C	0	0	0
ENSG00000166562.9	SEC11C	Z-decay	1C	0	0	0
ENSG00000104643.10	MTMR9	Z-decay	1C	1	4	11.5373
ENSG00000155755.20	TMEM237	Z-decay	1C	1	3	8.0062
ENSG00000138587.6	MNS1	Z-decay	1C	1	1	2.4078
ENSG00000144199.12	FAHD2B	Z-decay	1C	0	0	0
ENSG00000104863.12	LIN7B	Z-decay	1C	0	0	0
ENSG00000168710.18	AHCYL1	Z-decay	1C	1	11	32.0036
ENSG00000153904.21	DDAH1	Z-decay	1C	1	4	12.6354
ENSG00000070061.16	ELP1	Z-decay	1C	1	3	7.7193
ENSG00000120860.11	WASHC3	Z-decay	1C	0	0	0
ENSG00000094841.14	UPRT	Z-decay	1C	1	2	6.8567
ENSG00000163607.18	GTPBP8	Z-decay	1C	0	0	0
ENSG00000072135.13	PTPN18	Z-decay	1C	0	0	0
ENSG00000204711.9	C9orf135	Z-decay	1C	0	0	0
ENSG00000051128.19	HOMER3	Z-decay	1C	0	0	0
ENSG00000114446.5	IFT57	Z-decay	1C	0	0	0
ENSG00000116521.11	SCAMP3	Z-decay	1C	1	1	3.7328
ENSG00000173085.15	COQ2	Z-decay	1C	1	2	5.211
ENSG00000106992.19	AK1	Z-decay	1C	1	1	3.0127
ENSG00000110871.15	COQ5	Z-decay	1C	0	0	0
ENSG00000163412.13	EIF4E3	Z-decay	1C	1	11	29.2804
ENSG00000146416.19	AIG1	Z-decay	1C	0	0	0
ENSG00000198056.15	PRIM1	Z-decay	1C	0	0	0
ENSG00000178028.14	DMAP1	Z-decay	1C	0	0	0
ENSG00000165819.12	METTL3	Z-decay	1C	0	0	0
ENSG00000140876.11	NUDT7	Z-decay	1C	0	0	0
ENSG00000122042.10	UBL3	Z-decay	1C	1	4	10.5592
ENSG00000164182.12	NDUFAF2	Z-decay	1C	0	0	0
ENSG00000171174.15	RBKS	Z-decay	1C	0	0	0
ENSG00000183273.7	CCDC60	Z-decay	1C	0	0	0
ENSG00000012983.12	MAP4K5	Z-decay	1C	1	3	8.416
ENSG00000169855.21	ROBO1	Z-decay	1C	1	7	21.5272
ENSG00000147687.19	TATDN1	Z-decay	1C	0	0	0
ENSG00000136936.11	XPA	Z-decay	1C	0	0	0
ENSG00000278615.5	C11orf98	Z-decay	1C	0	0	0
ENSG00000100764.14	PSMC1	Z-decay	1C	0	0	0
ENSG00000182534.14	MXRA7	Z-decay	1C	0	0	0
ENSG00000166813.16	KIF7	Z-decay	1C	0	0	0
ENSG00000240849.11	PEDS1	Z-decay	1C	1	5	14.9311
ENSG00000188010.16	MORN2	Z-decay	1C	0	0	0
ENSG00000109881.17	CCDC34	Z-decay	1C	0	0	0
ENSG00000151498.12	ACAD8	Z-decay	1C	0	0	0
ENSG00000156345.18	CDK20	Z-decay	1C	0	0	0
ENSG00000100519.12	PSMC6	Z-decay	1C	1	1	2.431
ENSG00000185324.22	CDK10	Z-decay	1C	0	0	0
ENSG00000106853.20	PTGR1	Z-decay	1C	0	0	0
ENSG00000164172.20	MOCS2	Z-decay	1C	1	4	12.1584
ENSG00000148444.16	COMMD3	Z-decay	1C	0	0	0
ENSG00000119185.13	ITGB1BP1	Z-decay	1C	1	3	6.2973
ENSG00000104327.7	CALB1	Z-decay	1C	1	1	2.1541
ENSG00000164167.12	LSM6	Z-decay	1C	0	0	0
ENSG00000204852.17	TCTN1	Z-decay	1C	0	0	0
ENSG00000167862.10	MRPL58	Z-decay	1C	0	0	0
ENSG00000137074.20	APTX	Z-decay	1C	1	5	13.1356
ENSG00000156467.10	UQCRB	Z-decay	1C	0	0	0
ENSG00000148300.12	REXO4	Z-decay	1C	0	0	0
ENSG00000119929.13	CUTC	Z-decay	1C	0	0	0
ENSG00000148688.14	RPP30	Z-decay	1C	0	0	0
ENSG00000136279.21	DBNL	Z-decay	1C	1	7	19.1405
ENSG00000125703.15	ATG4C	Z-decay	1C	0	0	0
ENSG00000116898.12	MRPS15	Z-decay	1C	0	0	0
ENSG00000213465.8	ARL2	Z-decay	1C	1	3	7.5755
ENSG00000149313.11	AASDHPPT	Z-decay	1C	0	0	0
ENSG00000100034.14	PPM1F	Z-decay	1C	1	5	16.338
ENSG00000179091.5	CYC1	Z-decay	1C	0	0	0
ENSG00000158552.13	ZFAND2B	Z-decay	1C	0	0	0
ENSG00000152240.13	HAUS1	Z-decay	1C	0	0	0
ENSG00000151491.14	EPS8	Z-decay	1C	1	7	25.3265
ENSG00000170236.16	USP50	Z-decay	1C	0	0	0
ENSG00000174137.14	FAM53A	Z-decay	1C	0	0	0
ENSG00000188487.12	INSC	Z-decay	1C	1	1	2.7409
ENSG00000185437.15	SH3BGR	Z-decay	1C	0	0	0
ENSG00000138029.14	HADHB	Z-decay	1C	0	0	0
ENSG00000018189.13	RUFY3	Z-decay	1C	1	1	3.7328
ENSG00000165525.18	NEMF	Z-decay	1C	0	0	0
ENSG00000129003.19	VPS13C	Z-decay	1C	1	2	5.211
ENSG00000104886.12	PLEKHJ1	Z-decay	1C	0	0	0
ENSG00000108423.15	TUBD1	Z-decay	1C	1	3	9.0078
ENSG00000077009.14	NMRK2	Z-decay	1C	0	0	0
ENSG00000163923.10	RPL39L	Z-decay	1C	0	0	0
ENSG00000104450.13	SPAG1	Z-decay	1C	1	1	3.7807
ENSG00000036448.10	MYOM2	Z-decay	1C	0	0	0
ENSG00000182196.14	ARL6IP4	Z-decay	1C	0	0	0
ENSG00000137500.10	CCDC90B	Z-decay	1C	0	0	0
ENSG00000116171.19	SCP2	Z-decay	1C	0	0	0
ENSG00000154719.14	MRPL39	Z-decay	1C	0	0	0
ENSG00000143653.10	SCCPDH	Z-decay	1C	0	0	0
ENSG00000146425.11	DYNLT1	Z-decay	1C	0	0	0
ENSG00000186625.14	KATNA1	Z-decay	1C	1	1	2.8398
ENSG00000077152.11	UBE2T	Z-decay	1C	1	1	2.8925
ENSG00000104343.21	UBE2W	Z-decay	1C	1	20	60.6013
ENSG00000110025.13	SNX15	Z-decay	1C	0	0	0
ENSG00000115540.15	MOB4	Z-decay	1C	1	6	17.0669
ENSG00000008382.16	MPND	Z-decay	1C	0	0	0
ENSG00000143437.21	ARNT	Z-decay	1C	1	2	4.0456
ENSG00000116750.14	UCHL5	Z-decay	1C	1	2	5.5793
ENSG00000158411.11	MITD1	Z-decay	1C	0	0	0
ENSG00000141179.14	PCTP	Z-decay	1C	0	0	0
ENSG00000182013.18	PNMA8A	Z-decay	1C	0	0	0
ENSG00000125356.7	NDUFA1	Z-decay	1C	0	0	0
ENSG00000060339.14	CCAR1	Z-decay	1C	1	1	2.8398
ENSG00000127252.7	PLAAT1	Z-decay	1C	0	0	0
ENSG00000130347.13	RTN4IP1	Z-decay	1C	0	0	0
ENSG00000164751.15	PEX2	Z-decay	1C	1	2	4.0895
ENSG00000182247.10	UBE2E2	Z-decay	1C	1	4	13.1424
ENSG00000134049.6	IER3IP1	Z-decay	1C	0	0	0
ENSG00000156052.11	GNAQ	Z-decay	1C	1	14	39.2376
ENSG00000127955.17	GNAI1	Z-decay	1C	1	1	2.1541
ENSG00000117691.10	NENF	Z-decay	1C	0	0	0
ENSG00000241878.12	PISD	Z-decay	1C	1	3	7.8358
ENSG00000121413.13	ZSCAN18	Z-decay	1C	0	0	0
ENSG00000147586.10	MRPS28	Z-decay	1C	0	0	0
ENSG00000162604.12	TM2D1	Z-decay	1C	0	0	0
ENSG00000177463.16	NR2C2	Z-decay	1C	1	10	31.7393
ENSG00000249751.4	ECSCR	Z-decay	1C	0	0	0
ENSG00000082397.18	EPB41L3	Z-decay	1C	1	2	5.9158
ENSG00000138794.10	CASP6	Z-decay	1C	0	0	0
ENSG00000140600.17	SH3GL3	Z-decay	1C	1	2	4.1794
ENSG00000065268.11	WDR18	Z-decay	1C	0	0	0
ENSG00000169696.16	ASPSCR1	Z-decay	1C	0	0	0
ENSG00000130023.16	ERMARD	Z-decay	1C	0	0	0
ENSG00000114473.14	IQCG	Z-decay	1C	0	0	0
ENSG00000198887.9	SMC5	Z-decay	1C	1	3	9.1301
ENSG00000225921.7	NOL7	Z-decay	1C	1	7	25.7141
ENSG00000151849.16	CENPJ	Z-decay	1C	0	0	0
ENSG00000146678.10	IGFBP1	Z-decay	1C	0	0	0
ENSG00000053371.13	AKR7A2	Z-decay	1C	1	1	2.8398
ENSG00000163904.13	SENP2	Z-decay	1C	1	3	9.1983
ENSG00000163001.12	CFAP36	Z-decay	1C	1	1	4.1217
ENSG00000213341.11	CHUK	Z-decay	1C	1	1	3.0379
ENSG00000146085.8	MMUT	Z-decay	1C	0	0	0
ENSG00000099219.15	ERMP1	Z-decay	1C	1	10	27.2906
ENSG00000116918.15	TSNAX	Z-decay	1C	1	2	7.4335
ENSG00000197063.11	MAFG	Z-decay	1C	1	9	27.4575
ENSG00000174574.16	AKIRIN1	Z-decay	1C	1	11	30.6026
ENSG00000141127.15	PRPSAP2	Z-decay	1C	0	0	0
ENSG00000124733.5	MEA1	Z-decay	1C	0	0	0
ENSG00000111615.14	KRR1	Z-decay	1C	1	4	10.463
ENSG00000068912.15	ERLEC1	Z-decay	1C	1	1	2.4078
ENSG00000061794.13	MRPS35	Z-decay	1C	1	2	6.0669
ENSG00000166797.11	CIAO2A	Z-decay	1C	1	1	4.1217
ENSG00000135775.14	COG2	Z-decay	1C	0	0	0
ENSG00000149600.12	COMMD7	Z-decay	1C	0	0	0
ENSG00000164265.9	SCGB3A2	Z-decay	1C	0	0	0
ENSG00000159685.11	CHCHD6	Z-decay	1C	0	0	0
ENSG00000087053.20	MTMR2	Z-decay	1C	1	2	7.7745
ENSG00000118939.18	UCHL3	Z-decay	1C	0	0	0
ENSG00000144744.17	UBA3	Z-decay	1C	0	0	0
ENSG00000091317.8	CMTM6	Z-decay	1C	1	3	9.5306
ENSG00000119421.7	NDUFA8	Z-decay	1C	0	0	0
ENSG00000072518.22	MARK2	Z-decay	1C	1	3	9.6921
ENSG00000213533.13	STIMATE	Z-decay	1C	1	5	16.7276
ENSG00000188938.17	FAM120AOS	Z-decay	1C	0	0	0
ENSG00000166477.13	LEO1	Z-decay	1C	0	0	0
ENSG00000096092.6	TMEM14A	Z-decay	1C	0	0	0
ENSG00000126858.19	RHOT1	Z-decay	1C	1	1	3.4852
ENSG00000114744.9	COMMD2	Z-decay	1C	1	1	3.1744
ENSG00000055147.19	FAM114A2	Z-decay	1C	1	1	2.1541
ENSG00000106993.12	CDC37L1	Z-decay	1C	1	7	17.3209
ENSG00000108771.13	DHX58	Z-decay	1C	0	0	0
ENSG00000205707.11	ETFRF1	Z-decay	1C	0	0	0
ENSG00000166199.13	ALKBH3	Z-decay	1C	0	0	0
ENSG00000138036.18	DYNC2LI1	Z-decay	1C	0	0	0
ENSG00000164885.13	CDK5	Z-decay	1C	0	0	0
ENSG00000164332.8	UBLCP1	Z-decay	1C	1	1	4.5599
ENSG00000165623.10	UCMA	Z-decay	1C	0	0	0
ENSG00000167110.19	GOLGA2	Z-decay	1C	0	0	0
ENSG00000074935.14	TUBE1	Z-decay	1C	0	0	0
ENSG00000160256.13	SLX9	Z-decay	1C	0	0	0
ENSG00000176101.12	SSNA1	Z-decay	1C	0	0	0
ENSG00000071539.14	TRIP13	Z-decay	1C	0	0	0
ENSG00000214114.9	MYCBP	Z-decay	1C	1	6	18.4719
ENSG00000110435.13	PDHX	Z-decay	1C	1	1	3.7328
ENSG00000128524.5	ATP6V1F	Z-decay	1C	1	1	2.431
ENSG00000151287.17	TEX30	Z-decay	1C	1	2	4.0895
ENSG00000138814.17	PPP3CA	Z-decay	1C	1	9	27.4636
ENSG00000091651.9	ORC6	Z-decay	1C	1	1	2.1034
ENSG00000114209.15	PDCD10	Z-decay	1C	1	6	14.1755
ENSG00000169255.15	B3GALNT1	Z-decay	1C	0	0	0
ENSG00000130956.14	HABP4	Z-decay	1C	1	2	5.211
ENSG00000122299.12	ZC3H7A	Z-decay	1C	0	0	0
ENSG00000100225.18	FBXO7	Z-decay	1C	0	0	0
ENSG00000136518.17	ACTL6A	Z-decay	1C	0	0	0
ENSG00000081870.12	HSPB11	Z-decay	1C	0	0	0
ENSG00000155115.7	GTF3C6	Z-decay	1C	0	0	0
ENSG00000130429.15	ARPC1B	Z-decay	1C	0	0	0
ENSG00000168958.20	MFF	Z-decay	1C	1	1	1.9795
ENSG00000136770.11	DNAJC1	Z-decay	1C	1	1	2.8398
ENSG00000153140.9	CETN3	Z-decay	1C	0	0	0
ENSG00000167863.12	ATP5PD	Z-decay	1C	0	0	0
ENSG00000187147.18	RNF220	Z-decay	1C	1	3	9.2828
ENSG00000124222.22	STX16	Z-decay	1C	1	3	7.9276
ENSG00000099940.12	SNAP29	Z-decay	1C	1	1	3.0379
ENSG00000163466.16	ARPC2	Z-decay	1C	1	3	8.6076
ENSG00000092108.22	SCFD1	Z-decay	1C	0	0	0
ENSG00000120526.12	NUDCD1	Z-decay	1C	0	0	0
ENSG00000131871.15	SELENOS	Z-decay	1C	0	0	0
ENSG00000160213.9	CSTB	Z-decay	1C	0	0	0
ENSG00000175416.16	CLTB	Z-decay	1C	0	0	0
ENSG00000122035.7	RASL11A	Z-decay	1C	0	0	0
ENSG00000056097.16	ZFR	Z-decay	1C	0	0	0
ENSG00000133398.4	MED10	Z-decay	1C	0	0	0
ENSG00000182621.18	PLCB1	Z-decay	1C	1	7	18.7304
ENSG00000100220.12	RTCB	Z-decay	1C	1	1	2.8398
ENSG00000120265.19	PCMT1	Z-decay	1C	1	6	17.6692
ENSG00000162624.15	LHX8	Z-decay	1C	1	4	14.5607
ENSG00000196352.17	CD55	Z-decay	1C	0	0	0
ENSG00000139197.11	PEX5	Z-decay	1C	1	3	8.3569
ENSG00000151465.14	CDC123	Z-decay	1C	1	1	2.1511
ENSG00000103978.16	TMEM87A	Z-decay	1C	1	5	14.5005
ENSG00000014641.21	MDH1	Z-decay	1C	0	0	0
ENSG00000111229.16	ARPC3	Z-decay	1C	1	2	4.0895
ENSG00000169599.13	NFU1	Z-decay	1C	1	1	3.0379
ENSG00000079785.16	DDX1	Z-decay	1C	0	0	0
ENSG00000159079.19	CFAP298	Z-decay	1C	1	1	1.7582
ENSG00000163377.16	TAFA4	Z-decay	1C	1	1	3.6528
ENSG00000085662.14	AKR1B1	Z-decay	1C	0	0	0
ENSG00000162076.13	FLYWCH2	Z-decay	1C	0	0	0
ENSG00000126214.22	KLC1	Z-decay	1C	0	0	0
ENSG00000135698.10	MPHOSPH6	Z-decay	1C	0	0	0
ENSG00000090520.12	DNAJB11	Z-decay	1C	0	0	0
ENSG00000159055.4	MIS18A	Z-decay	1C	0	0	0
ENSG00000100711.14	ZFYVE21	Z-decay	1C	1	3	9.2933
ENSG00000165487.14	MICU2	Z-decay	1C	0	0	0
ENSG00000114520.11	SNX4	Z-decay	1C	1	2	7.611
ENSG00000115561.16	CHMP3	Z-decay	1C	0	0	0
ENSG00000171953.16	ATPAF2	Z-decay	1C	0	0	0
ENSG00000130826.18	DKC1	Z-decay	1C	0	0	0
ENSG00000125868.16	DSTN	Z-decay	1C	1	1	2.1541
ENSG00000273559.5	CWC25	Z-decay	1C	1	1	3.0379
ENSG00000092020.11	PPP2R3C	Z-decay	1C	1	1	2.1034
ENSG00000278311.5	GGNBP2	Z-decay	1C	0	0	0
ENSG00000049860.14	HEXB	Z-decay	1C	0	0	0
ENSG00000103035.11	PSMD7	Z-decay	1C	1	2	5.616
ENSG00000105928.16	GSDME	Z-decay	1C	0	0	0
ENSG00000143256.5	PFDN2	Z-decay	1C	0	0	0
ENSG00000243927.6	MRPS6	Z-decay	1C	0	0	0
ENSG00000157045.9	NTAN1	Z-decay	1C	0	0	0
ENSG00000136003.16	ISCU	Z-decay	1C	0	0	0
ENSG00000174720.17	LARP7	Z-decay	1C	0	0	0
ENSG00000137168.8	PPIL1	Z-decay	1C	1	2	6.8567
ENSG00000149547.15	EI24	Z-decay	1C	1	3	9.0765
ENSG00000123737.13	EXOSC9	Z-decay	1C	0	0	0
ENSG00000198937.9	CCDC167	Z-decay	1C	0	0	0
ENSG00000137947.12	GTF2B	Z-decay	1C	1	3	8.2112
ENSG00000114416.18	FXR1	Z-decay	1C	1	20	57.1742
ENSG00000152670.19	DDX4	Z-decay	1C	1	4	16.0094
ENSG00000182223.7	ZAR1	Z-decay	1C	0	0	0
ENSG00000183324.11	REC114	Z-decay	1C	0	0	0
ENSG00000288616.1	ENSG00000288616	ZGA	8C	0	0	0
ENSG00000283967.1	TAF11L8	ZGA	8C	0	0	0
ENSG00000284042.1	TAF11L6	ZGA	8C	0	0	0
ENSG00000284465.1	TAF11L7	ZGA	8C	0	0	0
ENSG00000284283.1	TAF11L4	ZGA	8C	0	0	0
ENSG00000284234.1	TAF11L5	ZGA	8C	0	0	0
ENSG00000288607.1	ENSG00000288607	ZGA	8C	0	0	0
ENSG00000283776.1	TAF11L13	ZGA	8C	0	0	0
ENSG00000283988.1	TAF11L9	ZGA	8C	0	0	0
ENSG00000206077.14	ZDHHC11B	ZGA	8C	0	0	0
ENSG00000174473.16	GALNTL6	ZGA	8C	1	4	10.7391
ENSG00000049130.16	KITLG	ZGA	8C	1	4	10.8411
ENSG00000175581.14	MRPL48	ZGA	8C	1	1	1.5945
ENSG00000253159.3	PCDHGA12	ZGA	8C	0	0	0
ENSG00000154640.15	BTG3	ZGA	8C	1	2	5.095
ENSG00000261787.2	TCF24	ZGA	8C	0	0	0
ENSG00000206260.4	PRR23A	ZGA	8C	0	0	0
ENSG00000155760.3	FZD7	ZGA	8C	1	1	1.5475
ENSG00000196361.10	ELAVL3	ZGA	8C	1	5	12.8767
ENSG00000183305.14	MAGEA2B	ZGA	8C	0	0	0
ENSG00000181449.4	SOX2	ZGA	8C	1	4	12.8498
ENSG00000164853.9	UNCX	ZGA	8C	1	1	2.5149
ENSG00000255251.2	PRR23D1	ZGA	8C	0	0	0
ENSG00000160229.13	ZNF66	ZGA	8C	0	0	0
ENSG00000131668.14	BARX1	ZGA	8C	0	0	0
ENSG00000163273.4	NPPC	ZGA	8C	0	0	0
ENSG00000177508.12	IRX3	ZGA	8C	0	0	0
ENSG00000260342.2	ENSG00000260342	ZGA	8C	0	0	0
ENSG00000130300.9	PLVAP	ZGA	8C	0	0	0
ENSG00000160867.15	FGFR4	ZGA	8C	1	2	7.6851
ENSG00000234278.3	PRR20E	ZGA	8C	0	0	0
ENSG00000170906.16	NDUFA3	ZGA	8C	1	1	4.9311
ENSG00000129195.16	PIMREG	ZGA	8C	1	1	2.3856
ENSG00000171522.6	PTGER4	ZGA	8C	1	3	9.3013
ENSG00000067048.17	DDX3Y	ZGA	8C	1	8	23.0717
ENSG00000168491.10	CCDC110	ZGA	8C	0	0	0
ENSG00000159231.6	CBR3	ZGA	8C	0	0	0
ENSG00000206181.7	ELOA2	ZGA	8C	0	0	0
ENSG00000255192.6	NANOGP8	ZGA	8C	0	0	0
ENSG00000169242.12	EFNA1	ZGA	8C	1	2	6.8522
ENSG00000285607.1	FAM90A9P	ZGA	8C	0	0	0
ENSG00000197153.5	H3C12	ZGA	8C	1	1	2.2006
ENSG00000121966.7	CXCR4	ZGA	8C	1	2	5.7644
ENSG00000099812.9	MISP	ZGA	8C	1	2	6.1628
ENSG00000147381.12	MAGEA4	ZGA	8C	0	0	0
ENSG00000147117.8	ZNF157	ZGA	8C	0	0	0
ENSG00000111704.11	NANOG	ZGA	8C	0	0	0
ENSG00000107485.18	GATA3	ZGA	8C	1	2	5.5929
ENSG00000159224.4	GIP	ZGA	8C	0	0	0
ENSG00000179348.12	GATA2	ZGA	8C	1	4	13.4131
ENSG00000163064.7	EN1	ZGA	8C	1	3	10.2801
ENSG00000160321.16	ZNF208	ZGA	8C	0	0	0
ENSG00000243501.5	ENSG00000243501	ZGA	8C	0	0	0
ENSG00000275553.4	ELOA3CP	ZGA	8C	0	0	0
ENSG00000172818.10	OVOL1	ZGA	8C	1	2	5.3894
ENSG00000204918.3	PRR20B	ZGA	8C	0	0	0
ENSG00000189171.15	S100A13	ZGA	8C	0	0	0
ENSG00000108590.11	MED31	ZGA	8C	0	0	0
ENSG00000175793.12	SFN	ZGA	8C	0	0	0
ENSG00000222036.8	POTEM	ZGA	8C	1	3	10.1009
ENSG00000229924.3	FAM90A26	ZGA	8C	0	0	0
ENSG00000198483.13	ANKRD35	ZGA	8C	0	0	0
ENSG00000135314.13	KHDC1	ZGA	8C	0	0	0
ENSG00000285950.1	FAM90A10P	ZGA	8C	0	0	0
ENSG00000105376.5	ICAM5	ZGA	8C	1	1	2.7541
ENSG00000182111.9	ZNF716	ZGA	8C	0	0	0
ENSG00000108932.13	SLC16A6	ZGA	8C	1	7	22.8438
ENSG00000183337.18	BCOR	ZGA	8C	1	3	7.2741
ENSG00000163050.18	COQ8A	ZGA	8C	1	1	2.853
ENSG00000255009.4	UBTFL1	ZGA	8C	0	0	0
ENSG00000130513.7	GDF15	ZGA	8C	0	0	0
ENSG00000257446.4	ZNF878	ZGA	8C	0	0	0
ENSG00000125657.5	TNFSF9	ZGA	8C	1	1	2.3046
ENSG00000113196.3	HAND1	ZGA	8C	1	2	6.9968
ENSG00000184697.7	CLDN6	ZGA	8C	0	0	0
ENSG00000134323.12	MYCN	ZGA	8C	1	6	19.8274
ENSG00000113070.8	HBEGF	ZGA	8C	1	7	16.5822
ENSG00000136099.13	PCDH8	ZGA	8C	1	8	21.5419
ENSG00000285814.1	FAM90A14P	ZGA	8C	0	0	0
ENSG00000179059.10	ZFP42	ZGA	8C	0	0	0
ENSG00000285687.1	FAM90A22P	ZGA	8C	0	0	0
ENSG00000250374.4	TRIM75P	ZGA	8C	0	0	0
ENSG00000198062.16	POTEH	ZGA	8C	0	0	0
ENSG00000225899.8	FRG2B	ZGA	8C	0	0	0
ENSG00000250782.1	TAF11L14	ZGA	8C	0	0	0
ENSG00000137265.15	IRF4	ZGA	8C	0	0	0
ENSG00000141946.1	ZIM3	ZGA	8C	0	0	0
ENSG00000131864.11	USP29	ZGA	8C	0	0	0
ENSG00000216490.4	IFI30	ZGA	8C	0	0	0
ENSG00000173868.12	PHOSPHO1	ZGA	8C	1	1	4.2168
ENSG00000196946.10	ZNF705A	ZGA	8C	0	0	0
ENSG00000087510.7	TFAP2C	ZGA	8C	0	0	0
ENSG00000285937.1	FAM90A8P	ZGA	8C	0	0	0
ENSG00000185112.6	FAM43A	ZGA	8C	1	2	5.1042
ENSG00000284439.1	TAF11L3	ZGA	8C	0	0	0
ENSG00000288631.1	ENSG00000288631	ZGA	8C	0	0	0
ENSG00000284373.1	TAF11L2	ZGA	8C	0	0	0
ENSG00000171847.11	FAM90A1	ZGA	8C	0	0	0
ENSG00000229665.8	PRR20C	ZGA	8C	0	0	0
ENSG00000162391.12	FAM151A	ZGA	8C	0	0	0
ENSG00000241149.3	ZNF722P	ZGA	8C	0	0	0
ENSG00000284484.1	ENSG00000284484	ZGA	8C	0	0	0
ENSG00000204479.4	PRAMEF17	ZGA	8C	0	0	0
ENSG00000182330.10	PRAMEF8	ZGA	8C	0	0	0
ENSG00000204510.5	PRAMEF7	ZGA	8C	0	0	0
ENSG00000285765.1	FAM90A23P	ZGA	8C	0	0	0
ENSG00000128250.5	RFPL1	ZGA	8C	0	0	0
ENSG00000223417.9	TRIM49D1	ZGA	8C	0	0	0
ENSG00000196289.7	BECN2	ZGA	8C	0	0	0
ENSG00000172969.8	FRG2C	ZGA	8C	0	0	0
ENSG00000237700.2	PRAMEF33	ZGA	8C	0	0	0
ENSG00000205097.7	FRG2	ZGA	8C	0	0	0
ENSG00000287080.2	H3C3	ZGA	8C	0	0	0
ENSG00000268799.4	H3Y2	ZGA	8C	0	0	0
ENSG00000180532.12	ZSCAN4	ZGA	8C	0	0	0
ENSG00000279169.3	PRAMEF13	ZGA	8C	0	0	0
ENSG00000204449.3	TRIM49C	ZGA	8C	0	0	0
ENSG00000124216.4	SNAI1	ZGA	8C	1	4	14.6141
ENSG00000255855.2	KDM4F	ZGA	8C	0	0	0
ENSG00000233802.8	TRIM49D2	ZGA	8C	0	0	0
ENSG00000283039.1	KLF18	ZGA	8C	0	0	0
ENSG00000227151.4	PRR20D	ZGA	8C	0	0	0
ENSG00000204532.8	ZSCAN5C	ZGA	8C	0	0	0
ENSG00000116726.5	PRAMEF12	ZGA	8C	0	0	0
ENSG00000168930.13	TRIM49	ZGA	8C	0	0	0
ENSG00000169548.3	ZNF280A	ZGA	8C	0	0	0
ENSG00000223614.5	ZNF735	ZGA	8C	0	0	0
ENSG00000178928.8	TPRX1	ZGA	8C	0	0	0
ENSG00000239620.3	PRR20G	ZGA	8C	0	0	0
ENSG00000171872.5	KLF17	ZGA	8C	0	0	0
ENSG00000279804.2	PRAMEF18	ZGA	8C	0	0	0
ENSG00000187545.5	PRAMEF10	ZGA	8C	0	0	0
ENSG00000235268.2	KDM4E	ZGA	8C	0	0	0
ENSG00000128253.16	RFPL2	ZGA	8C	0	0	0
ENSG00000133101.10	CCNA1	ZGA	8C	0	0	0
ENSG00000277058.3	HNRNPCL3	ZGA	8C	0	0	0
ENSG00000120952.4	PRAMEF2	ZGA	8C	0	0	0
ENSG00000204478.10	PRAMEF20	ZGA	8C	0	0	0
ENSG00000280267.5	PRAMEF26	ZGA	8C	0	0	0
ENSG00000213921.8	LEUTX	ZGA	8C	0	0	0
ENSG00000283740.1	TAF11L11	ZGA	8C	0	0	0
ENSG00000144015.5	TRIM43	ZGA	8C	0	0	0
ENSG00000197123.9	ZNF679	ZGA	8C	0	0	0
ENSG00000204481.8	PRAMEF14	ZGA	8C	0	0	0
ENSG00000197213.10	ZSCAN5B	ZGA	8C	0	0	0
ENSG00000116721.9	PRAMEF1	ZGA	8C	0	0	0
ENSG00000163286.9	ALPG	ZGA	8C	0	0	0
ENSG00000269466.4	H3Y1	ZGA	8C	0	0	0
ENSG00000144010.10	TRIM43B	ZGA	8C	0	0	0
ENSG00000179412.11	HNRNPCL4	ZGA	8C	0	0	0
ENSG00000249156.2	TAF11L12	ZGA	8C	0	0	0
ENSG00000204480.8	PRAMEF19	ZGA	8C	0	0	0
ENSG00000229571.7	PRAMEF25	ZGA	8C	0	0	0
ENSG00000285891.1	MSANTD5	ZGA	8C	0	0	0
ENSG00000237247.6	MBD3L5	ZGA	8C	0	0	0
ENSG00000204505.5	PRAMEF9	ZGA	8C	0	0	0
ENSG00000274764.6	PRAMEF27	ZGA	8C	0	0	0
ENSG00000270601.4	PRAMEF5	ZGA	8C	0	0	0
ENSG00000243073.4	PRAMEF4	ZGA	8C	0	0	0
ENSG00000179172.10	HNRNPCL1	ZGA	8C	0	0	0
ENSG00000258873.3	DUXA	ZGA	8C	0	0	0
ENSG00000204501.7	PRAMEF15	ZGA	8C	0	0	0
ENSG00000157765.13	SLC34A2	ZGA	8C	1	2	4.6415
ENSG00000229292.2	RFPL4AL1	ZGA	8C	0	0	0
ENSG00000275774.3	HNRNPCL2	ZGA	8C	0	0	0
ENSG00000232423.6	PRAMEF6	ZGA	8C	0	0	0
ENSG00000256980.5	KHDC1L	ZGA	8C	0	0	0
ENSG00000223638.4	RFPL4A	ZGA	8C	0	0	0
ENSG00000205718.10	MBD3L4	ZGA	8C	0	0	0
ENSG00000196589.7	MBD3L2B	ZGA	8C	0	0	0
ENSG00000230522.5	MBD3L2	ZGA	8C	0	0	0
ENSG00000248871.1	TNFSF12-TNFSF13	ZGA	8C	0	0	0
ENSG00000011638.11	LDAF1	ZGA	8C	1	2	4.2889
ENSG00000106605.11	BLVRA	ZGA	8C	0	0	0
ENSG00000168314.19	MOBP	ZGA	8C	0	0	0
ENSG00000102760.13	RGCC	ZGA	8C	0	0	0
ENSG00000182327.8	GLTPD2	ZGA	8C	0	0	0
ENSG00000273703.2	H2BC14	ZGA	8C	0	0	0
ENSG00000196411.10	EPHB4	ZGA	8C	1	4	11.7528
ENSG00000187912.12	CLEC17A	ZGA	8C	0	0	0
ENSG00000095596.12	CYP26A1	ZGA	8C	0	0	0
ENSG00000146054.18	TRIM7	ZGA	8C	0	0	0
ENSG00000237289.10	CKMT1B	ZGA	8C	0	0	0
ENSG00000181649.8	PHLDA2	ZGA	8C	0	0	0
ENSG00000100908.14	EMC9	ZGA	8C	0	0	0
ENSG00000182974.3	OR4M2B	ZGA	8C	0	0	0
ENSG00000108515.18	ENO3	ZGA	8C	0	0	0
ENSG00000214756.8	CSKMT	ZGA	8C	0	0	0
ENSG00000280778.1	ENSG00000280778	ZGA	8C	0	0	0
ENSG00000103426.12	CORO7-PAM16	ZGA	8C	0	0	0
ENSG00000162444.12	RBP7	ZGA	8C	0	0	0
ENSG00000215269.6	GAGE12G	ZGA	8C	0	0	0
ENSG00000170577.8	SIX2	ZGA	8C	1	2	5.607
ENSG00000007372.25	PAX6	ZGA	8C	1	8	24.7942
ENSG00000233701.3	PRR23C	ZGA	8C	0	0	0
ENSG00000162729.14	IGSF8	ZGA	8C	1	1	4.9311
ENSG00000104267.10	CA2	ZGA	8C	1	1	3.5242
ENSG00000188219.16	POTEE	ZGA	8C	1	1	4.9311
ENSG00000273706.5	LHX1	ZGA	8C	1	12	29.96
ENSG00000205857.2	NANOGNB	ZGA	8C	0	0	0
ENSG00000106089.12	STX1A	ZGA	8C	1	1	4.2168
ENSG00000163530.4	DPPA2	ZGA	8C	0	0	0
ENSG00000249662.6	LINC02218	ZGA	8C	0	0	0
ENSG00000188112.9	C6orf132	ZGA	8C	1	2	5.2683
ENSG00000221867.9	MAGEA3	ZGA	8C	0	0	0
ENSG00000129824.16	RPS4Y1	ZGA	8C	0	0	0
ENSG00000144355.15	DLX1	ZGA	8C	1	2	5.2385
ENSG00000275113.1	GAGE2E	ZGA	8C	0	0	0
ENSG00000138772.13	ANXA3	ZGA	8C	0	0	0
ENSG00000152214.14	RIT2	ZGA	8C	1	1	1.5475
ENSG00000185215.11	TNFAIP2	ZGA	8C	0	0	0
ENSG00000275126.2	H4C13	ZGA	8C	0	0	0
ENSG00000120875.9	DUSP4	ZGA	8C	1	2	5.0458
ENSG00000283599.2	ENSG00000283599	ZGA	8C	0	0	0
ENSG00000215343.7	ZNF705D	ZGA	8C	0	0	0
ENSG00000220948.5	TRIM51GP	ZGA	8C	0	0	0
ENSG00000179046.9	TRIML2	ZGA	8C	0	0	0
ENSG00000007062.12	PROM1	ZGA	8C	0	0	0
ENSG00000110492.17	MDK	ZGA	8C	0	0	0
ENSG00000185130.6	H2BC13	ZGA	8C	1	1	2.2006
ENSG00000189064.9	GAGE2A	ZGA	8C	0	0	0
ENSG00000125730.17	C3	ZGA	8C	0	0	0
ENSG00000270757.1	HSPE1-MOB4	ZGA	8C	1	5	15.296
ENSG00000285720.1	FAM90A17P	ZGA	8C	0	0	0
ENSG00000068078.20	FGFR3	ZGA	8C	1	2	5.1555
ENSG00000124900.12	TRIM51	ZGA	8C	0	0	0
ENSG00000213401.10	MAGEA12	ZGA	8C	0	0	0
ENSG00000196747.5	H2AC13	ZGA	8C	1	2	6.4174
ENSG00000168758.11	SEMA4C	ZGA	8C	1	2	7.784
ENSG00000214534.5	ZNF705E	ZGA	8C	0	0	0
ENSG00000142182.9	DNMT3L	ZGA	8C	0	0	0
ENSG00000273003.1	ARL2-SNX15	ZGA	8C	0	0	0
ENSG00000197837.4	H4-16	ZGA	8C	0	0	0
ENSG00000168148.4	H3-4	ZGA	8C	1	1	2.2006
ENSG00000150244.12	TRIM48	ZGA	8C	0	0	0
ENSG00000276410.4	H2BC3	ZGA	8C	0	0	0
ENSG00000276368.2	H2AC14	ZGA	8C	0	0	0
ENSG00000204450.8	TRIM64	ZGA	8C	0	0	0
ENSG00000189253.7	TRIM64B	ZGA	8C	0	0	0
ENSG00000163283.7	ALPP	ZGA	8C	0	0	0
ENSG00000273802.3	H2BC8	ZGA	8C	0	0	0
ENSG00000182053.13	TRIM49B	ZGA	8C	0	0	0
ENSG00000284356.1	TAF11L10	ZGA	8C	0	0	0
ENSG00000230268.3	SSU72P8	ZGA	8C	0	0	0
ENSG00000078808.19	SDF4	ConExp	GV	0	0	0
ENSG00000160087.21	UBE2J2	ConExp	GV	0	0	0
ENSG00000107404.21	DVL1	ConExp	GV	0	0	0
ENSG00000221978.13	CCNL2	ConExp	GV	1	2	3.8635
ENSG00000242485.6	MRPL20	ConExp	GV	0	0	0
ENSG00000215915.10	ATAD3C	ConExp	GV	0	0	0
ENSG00000197785.14	ATAD3A	ConExp	GV	0	0	0
ENSG00000160075.12	SSU72	ConExp	GV	0	0	0
ENSG00000197530.13	MIB2	ConExp	GV	0	0	0
ENSG00000248333.9	CDK11B	ConExp	GV	0	0	0
ENSG00000008128.23	CDK11A	ConExp	GV	0	0	0
ENSG00000008130.15	NADK	ConExp	GV	0	0	0
ENSG00000078369.18	GNB1	ConExp	GV	1	1	3.3646
ENSG00000067606.17	PRKCZ	ConExp	GV	0	0	0
ENSG00000157933.10	SKI	ConExp	GV	1	12	37.6719
ENSG00000157916.20	RER1	ConExp	GV	1	5	13.9247
ENSG00000130762.15	ARHGEF16	ConExp	GV	0	0	0
ENSG00000116213.16	WRAP73	ConExp	GV	0	0	0
ENSG00000130764.10	LRRC47	ConExp	GV	0	0	0
ENSG00000116198.14	CEP104	ConExp	GV	1	1	3.2229
ENSG00000198912.12	C1orf174	ConExp	GV	0	0	0
ENSG00000116237.16	ICMT	ConExp	GV	1	7	18.1961
ENSG00000097021.20	ACOT7	ConExp	GV	1	1	3.2229
ENSG00000162408.11	NOL9	ConExp	GV	0	0	0
ENSG00000204859.13	ZBTB48	ConExp	GV	0	0	0
ENSG00000116273.6	PHF13	ConExp	GV	1	6	19.432
ENSG00000007923.17	DNAJC11	ConExp	GV	1	3	7.218
ENSG00000171735.19	CAMTA1	ConExp	GV	0	0	0
ENSG00000049245.13	VAMP3	ConExp	GV	1	4	12.2414
ENSG00000116288.13	PARK7	ConExp	GV	0	0	0
ENSG00000116285.13	ERRFI1	ConExp	GV	1	1	1.6001
ENSG00000142599.19	RERE	ConExp	GV	1	5	15.1269
ENSG00000171621.14	SPSB1	ConExp	GV	1	3	7.5861
ENSG00000171612.7	SLC25A33	ConExp	GV	1	1	3.2229
ENSG00000188807.13	TMEM201	ConExp	GV	1	1	3.0494
ENSG00000171603.18	CLSTN1	ConExp	GV	1	2	5.6209
ENSG00000162441.12	LZIC	ConExp	GV	1	6	17.4467
ENSG00000130939.20	UBE4B	ConExp	GV	1	4	10.5601
ENSG00000054523.19	KIF1B	ConExp	GV	1	12	34.8191
ENSG00000142657.21	PGD	ConExp	GV	0	0	0
ENSG00000175279.22	CENPS	ConExp	GV	0	0	0
ENSG00000160049.12	DFFA	ConExp	GV	0	0	0
ENSG00000142655.13	PEX14	ConExp	GV	0	0	0
ENSG00000120948.19	TARDBP	ConExp	GV	1	7	21.705
ENSG00000171824.14	EXOSC10	ConExp	GV	0	0	0
ENSG00000198793.13	MTOR	ConExp	GV	1	2	6.3267
ENSG00000120942.14	UBIAD1	ConExp	GV	1	1	1.5631
ENSG00000116670.15	MAD2L2	ConExp	GV	0	0	0
ENSG00000177674.16	AGTRAP	ConExp	GV	0	0	0
ENSG00000116685.16	KIAA2013	ConExp	GV	1	1	3.2229
ENSG00000116688.18	MFN2	ConExp	GV	1	6	20.0671
ENSG00000116691.11	MIIP	ConExp	GV	0	0	0
ENSG00000048707.15	VPS13D	ConExp	GV	0	0	0
ENSG00000162493.17	PDPN	ConExp	GV	1	3	8.8697
ENSG00000116731.23	PRDM2	ConExp	GV	0	0	0
ENSG00000142634.13	EFHD2	ConExp	GV	1	1	2.2817
ENSG00000116138.13	DNAJC16	ConExp	GV	1	7	21.0378
ENSG00000197312.12	DDI2	ConExp	GV	1	16	43.691
ENSG00000116786.13	PLEKHM2	ConExp	GV	0	0	0
ENSG00000116809.12	ZBTB17	ConExp	GV	0	0	0
ENSG00000055070.17	SZRD1	ConExp	GV	1	10	26.7045
ENSG00000157191.20	NECAP2	ConExp	GV	0	0	0
ENSG00000219481.11	NBPF1	ConExp	GV	0	0	0
ENSG00000117118.10	SDHB	ConExp	GV	0	0	0
ENSG00000276747.1	PADI6	ConExp	GV	0	0	0
ENSG00000179051.14	RCC2	ConExp	GV	1	9	27.1046
ENSG00000117148.8	ACTL8	ConExp	GV	0	0	0
ENSG00000127481.15	UBR4	ConExp	GV	1	2	5.7371
ENSG00000127463.16	EMC1	ConExp	GV	0	0	0
ENSG00000053372.5	MRTO4	ConExp	GV	0	0	0
ENSG00000053371.13	AKR7A2	ConExp	GV	1	1	2.2817
ENSG00000040487.13	SLC66A1	ConExp	GV	0	0	0
ENSG00000077549.19	CAPZB	ConExp	GV	1	2	4.8191
ENSG00000090432.7	MUL1	ConExp	GV	0	0	0
ENSG00000158828.8	PINK1	ConExp	GV	0	0	0
ENSG00000244038.11	DDOST	ConExp	GV	0	0	0
ENSG00000075151.24	EIF4G3	ConExp	GV	0	0	0
ENSG00000117298.16	ECE1	ConExp	GV	1	2	5.6255
ENSG00000090686.16	USP48	ConExp	GV	1	3	6.9153
ENSG00000070831.17	CDC42	ConExp	GV	1	3	6.7613
ENSG00000184677.18	ZBTB40	ConExp	GV	1	5	14.6797
ENSG00000004487.18	KDM1A	ConExp	GV	0	0	0
ENSG00000169641.14	LUZP1	ConExp	GV	1	14	36.941
ENSG00000125944.21	HNRNPR	ConExp	GV	1	4	9.0627
ENSG00000142676.14	RPL11	ConExp	GV	0	0	0
ENSG00000011007.13	ELOA	ConExp	GV	1	10	30.1712
ENSG00000057757.10	PITHD1	ConExp	GV	1	1	3.3437
ENSG00000011009.11	LYPLA2	ConExp	GV	1	1	2.0124
ENSG00000179163.12	FUCA1	ConExp	GV	0	0	0
ENSG00000189266.13	PNRC2	ConExp	GV	1	6	15.467
ENSG00000188529.15	SRSF10	ConExp	GV	1	10	27.9802
ENSG00000158055.17	GRHL3	ConExp	GV	1	1	2.5028
ENSG00000133226.18	SRRM1	ConExp	GV	0	0	0
ENSG00000169504.15	CLIC4	ConExp	GV	1	4	11.6493
ENSG00000117614.10	SYF2	ConExp	GV	0	0	0
ENSG00000183726.11	TMEM50A	ConExp	GV	1	1	1.5852
ENSG00000204178.11	MACO1	ConExp	GV	1	2	5.03
ENSG00000157978.12	LDLRAP1	ConExp	GV	1	5	15.0889
ENSG00000162430.18	SELENON	ConExp	GV	1	2	5.7358
ENSG00000117640.18	MTFR1L	ConExp	GV	1	2	5.7371
ENSG00000127423.11	AUNIP	ConExp	GV	0	0	0
ENSG00000158006.14	PAFAH2	ConExp	GV	1	4	14.3299
ENSG00000236782.7	ZNF593OS	ConExp	GV	0	0	0
ENSG00000142684.9	ZNF593	ConExp	GV	1	1	4.5745
ENSG00000130695.16	CEP85	ConExp	GV	1	3	8.6549
ENSG00000158062.21	UBXN11	ConExp	GV	0	0	0
ENSG00000117682.17	DHDDS	ConExp	GV	1	5	10.9168
ENSG00000198830.11	HMGN2	ConExp	GV	1	2	5.7264
ENSG00000117676.14	RPS6KA1	ConExp	GV	1	5	15.821
ENSG00000117713.21	ARID1A	ConExp	GV	1	3	8.1963
ENSG00000204160.12	ZDHHC18	ConExp	GV	1	4	10.6283
ENSG00000142751.15	GPN2	ConExp	GV	1	2	5.7371
ENSG00000198746.13	GPATCH3	ConExp	GV	0	0	0
ENSG00000090273.14	NUDC	ConExp	GV	1	1	2.5028
ENSG00000175707.10	KDF1	ConExp	GV	0	0	0
ENSG00000158246.8	TENT5B	ConExp	GV	0	0	0
ENSG00000090020.11	SLC9A1	ConExp	GV	1	4	12.7332
ENSG00000142784.16	WDTC1	ConExp	GV	1	9	27.1419
ENSG00000158195.11	WASF2	ConExp	GV	1	7	18.4527
ENSG00000126705.15	AHDC1	ConExp	GV	1	3	6.314
ENSG00000009780.16	FAM76A	ConExp	GV	1	3	8.6759
ENSG00000117758.14	STX12	ConExp	GV	1	2	5.5256
ENSG00000117751.18	PPP1R8	ConExp	GV	0	0	0
ENSG00000117748.10	RPA2	ConExp	GV	1	2	5.1292
ENSG00000158161.16	EYA3	ConExp	GV	1	7	20.0406
ENSG00000126698.11	DNAJC8	ConExp	GV	1	1	1.2038
ENSG00000130766.5	SESN2	ConExp	GV	1	7	18.198
ENSG00000130772.14	MED18	ConExp	GV	0	0	0
ENSG00000180198.17	RCC1	ConExp	GV	1	2	6.4141
ENSG00000180098.9	TRNAU1AP	ConExp	GV	0	0	0
ENSG00000120656.14	TAF12	ConExp	GV	0	0	0
ENSG00000162419.13	GMEB1	ConExp	GV	1	6	19.5856
ENSG00000198492.16	YTHDF2	ConExp	GV	1	1	2.7964
ENSG00000159023.22	EPB41	ConExp	GV	1	3	7.7033
ENSG00000116350.18	SRSF4	ConExp	GV	1	2	5.7404
ENSG00000116353.16	MECR	ConExp	GV	0	0	0
ENSG00000134644.16	PUM1	ConExp	GV	1	3	7.9772
ENSG00000060688.13	SNRNP40	ConExp	GV	0	0	0
ENSG00000121766.16	ZCCHC17	ConExp	GV	1	1	1.5631
ENSG00000184007.22	PTP4A2	ConExp	GV	1	1	1.5631
ENSG00000121774.18	KHDRBS1	ConExp	GV	1	1	3.2291
ENSG00000025800.14	KPNA6	ConExp	GV	1	7	19.815
ENSG00000084623.12	EIF3I	ConExp	GV	0	0	0
ENSG00000116478.12	HDAC1	ConExp	GV	1	1	2.1255
ENSG00000160058.19	BSDC1	ConExp	GV	1	6	17.3457
ENSG00000162521.19	RBBP4	ConExp	GV	1	4	11.448
ENSG00000116497.18	S100PBP	ConExp	GV	1	5	14.197
ENSG00000121900.19	TMEM54	ConExp	GV	1	1	1.6001
ENSG00000116514.17	RNF19B	ConExp	GV	1	8	26.2146
ENSG00000004455.17	AK2	ConExp	GV	1	4	12.8159
ENSG00000134686.20	PHC2	ConExp	GV	1	5	13.6034
ENSG00000116560.11	SFPQ	ConExp	GV	1	2	6.3932
ENSG00000146463.12	ZMYM4	ConExp	GV	1	5	15.0076
ENSG00000142687.18	KIAA0319L	ConExp	GV	1	4	13.2979
ENSG00000020129.16	NCDN	ConExp	GV	1	1	2.8561
ENSG00000092853.14	CLSPN	ConExp	GV	1	3	8.6169
ENSG00000092847.13	AGO1	ConExp	GV	1	24	69.0923
ENSG00000054116.12	TRAPPC3	ConExp	GV	0	0	0
ENSG00000116871.16	MAP7D1	ConExp	GV	1	2	6.0934
ENSG00000054118.15	THRAP3	ConExp	GV	1	1	1.4911
ENSG00000196182.11	STK40	ConExp	GV	1	7	25.1965
ENSG00000181817.6	LSM10	ConExp	GV	1	1	2.8797
ENSG00000116898.12	MRPS15	ConExp	GV	0	0	0
ENSG00000163874.11	ZC3H12A	ConExp	GV	1	1	3.2229
ENSG00000163875.16	MEAF6	ConExp	GV	0	0	0
ENSG00000163877.11	SNIP1	ConExp	GV	1	7	17.7952
ENSG00000134697.13	GNL2	ConExp	GV	0	0	0
ENSG00000134690.11	CDCA8	ConExp	GV	0	0	0
ENSG00000188786.10	MTF1	ConExp	GV	1	12	32.9642
ENSG00000204084.13	INPP5B	ConExp	GV	0	0	0
ENSG00000183431.12	SF3A3	ConExp	GV	1	1	3.7289
ENSG00000183520.12	UTP11	ConExp	GV	0	0	0
ENSG00000116954.8	RRAGC	ConExp	GV	1	1	3.2291
ENSG00000214114.9	MYCBP	ConExp	GV	1	5	14.6979
ENSG00000174574.16	AKIRIN1	ConExp	GV	1	9	25.5169
ENSG00000127603.32	MACF1	ConExp	GV	1	3	6.8223
ENSG00000090621.15	PABPC4	ConExp	GV	0	0	0
ENSG00000084072.17	PPIE	ConExp	GV	1	1	2.3724
ENSG00000043514.17	TRIT1	ConExp	GV	0	0	0
ENSG00000131236.18	CAP1	ConExp	GV	1	1	3.2229
ENSG00000117000.9	RLF	ConExp	GV	0	0	0
ENSG00000084073.10	ZMPSTE24	ConExp	GV	1	3	9.8334
ENSG00000084070.12	SMAP2	ConExp	GV	1	2	4.7139
ENSG00000117010.17	ZNF684	ConExp	GV	0	0	0
ENSG00000066136.21	NFYC	ConExp	GV	1	1	2.0124
ENSG00000171793.16	CTPS1	ConExp	GV	0	0	0
ENSG00000204060.8	FOXO6	ConExp	GV	1	1	3.0494
ENSG00000198815.9	FOXJ3	ConExp	GV	1	6	19.3891
ENSG00000127125.9	PPCS	ConExp	GV	1	3	8.7803
ENSG00000171960.12	PPIH	ConExp	GV	0	0	0
ENSG00000065978.19	YBX1	ConExp	GV	1	1	2.944
ENSG00000177868.12	SVBP	ConExp	GV	0	0	0
ENSG00000117399.14	CDC20	ConExp	GV	0	0	0
ENSG00000159479.17	MED8	ConExp	GV	0	0	0
ENSG00000142949.17	PTPRF	ConExp	GV	1	6	13.1569
ENSG00000066135.13	KDM4A	ConExp	GV	1	4	8.1622
ENSG00000117408.11	IPO13	ConExp	GV	1	1	3.2229
ENSG00000132768.14	DPH2	ConExp	GV	0	0	0
ENSG00000117410.14	ATP6V0B	ConExp	GV	0	0	0
ENSG00000196517.13	SLC6A9	ConExp	GV	1	7	25.6412
ENSG00000117419.16	ERI3	ConExp	GV	0	0	0
ENSG00000187147.18	RNF220	ConExp	GV	1	3	9.1647
ENSG00000142945.13	KIF2C	ConExp	GV	0	0	0
ENSG00000173846.13	PLK3	ConExp	GV	1	1	2.8797
ENSG00000070785.17	EIF2B3	ConExp	GV	1	2	5.7291
ENSG00000126107.15	HECTD3	ConExp	GV	1	2	7.9391
ENSG00000126088.14	UROD	ConExp	GV	0	0	0
ENSG00000280670.3	CCDC163	ConExp	GV	0	0	0
ENSG00000117448.14	AKR1A1	ConExp	GV	0	0	0
ENSG00000132780.17	NASP	ConExp	GV	1	1	1.2038
ENSG00000159592.11	GPBP1L1	ConExp	GV	1	3	9.2484
ENSG00000159596.7	TMEM69	ConExp	GV	0	0	0
ENSG00000086015.23	MAST2	ConExp	GV	0	0	0
ENSG00000117461.15	PIK3R3	ConExp	GV	1	9	28.2392
ENSG00000085998.15	POMGNT1	ConExp	GV	1	4	11.5488
ENSG00000085999.13	RAD54L	ConExp	GV	0	0	0
ENSG00000079277.22	MKNK1	ConExp	GV	1	3	10.3116
ENSG00000123472.12	ATPAF1	ConExp	GV	1	6	14.3487
ENSG00000159658.15	EFCAB14	ConExp	GV	1	3	7.4109
ENSG00000123473.17	STIL	ConExp	GV	1	1	3.0494
ENSG00000162368.14	CMPK1	ConExp	GV	1	6	20.0671
ENSG00000185104.21	FAF1	ConExp	GV	1	3	7.7971
ENSG00000123091.5	RNF11	ConExp	GV	1	15	38.1867
ENSG00000085832.17	EPS15	ConExp	GV	1	1	1.6001
ENSG00000117859.19	OSBPL9	ConExp	GV	1	1	1.9884
ENSG00000117862.13	TXNDC12	ConExp	GV	0	0	0
ENSG00000134717.18	BTF3L4	ConExp	GV	1	2	6.1106
ENSG00000157077.16	ZFYVE9	ConExp	GV	1	4	11.5849
ENSG00000154222.15	CC2D1B	ConExp	GV	1	7	20.6695
ENSG00000085840.13	ORC1	ConExp	GV	0	0	0
ENSG00000134748.13	PRPF38A	ConExp	GV	1	4	11.2753
ENSG00000162377.6	COA7	ConExp	GV	1	1	2.06
ENSG00000203995.10	ZYG11A	ConExp	GV	0	0	0
ENSG00000116171.19	SCP2	ConExp	GV	0	0	0
ENSG00000162384.14	CZIB	ConExp	GV	0	0	0
ENSG00000162385.11	MAGOH	ConExp	GV	0	0	0
ENSG00000058804.12	NDC1	ConExp	GV	0	0	0
ENSG00000058799.15	YIPF1	ConExp	GV	0	0	0
ENSG00000081870.12	HSPB11	ConExp	GV	0	0	0
ENSG00000116212.15	LRRC42	ConExp	GV	0	0	0
ENSG00000116209.12	TMEM59	ConExp	GV	1	1	2.3854
ENSG00000116221.15	MRPL37	ConExp	GV	0	0	0
ENSG00000157216.16	SSBP3	ConExp	GV	1	5	11.5906
ENSG00000243725.7	TTC4	ConExp	GV	0	0	0
ENSG00000162396.6	PARS2	ConExp	GV	0	0	0
ENSG00000162402.14	USP24	ConExp	GV	1	7	23.2749
ENSG00000162600.12	OMA1	ConExp	GV	1	1	2.06
ENSG00000162601.11	MYSM1	ConExp	GV	1	1	3.3646
ENSG00000172456.18	FGGY	ConExp	GV	0	0	0
ENSG00000134709.13	HOOK1	ConExp	GV	1	3	7.6019
ENSG00000132849.22	PATJ	ConExp	GV	1	2	5.3237
ENSG00000162607.13	USP1	ConExp	GV	1	4	11.3571
ENSG00000142856.17	ITGB3BP	ConExp	GV	1	4	10.8118
ENSG00000079739.17	PGM1	ConExp	GV	0	0	0
ENSG00000162434.13	JAK1	ConExp	GV	1	3	8.1786
ENSG00000116675.16	DNAJC6	ConExp	GV	0	0	0
ENSG00000198160.15	MIER1	ConExp	GV	1	2	2.8039
ENSG00000116729.14	WLS	ConExp	GV	0	0	0
ENSG00000116754.14	SRSF11	ConExp	GV	1	5	12.3142
ENSG00000132485.14	ZRANB2	ConExp	GV	1	2	4.4736
ENSG00000116791.14	CRYZ	ConExp	GV	0	0	0
ENSG00000137955.16	RABGGTB	ConExp	GV	0	0	0
ENSG00000154027.19	AK5	ConExp	GV	1	1	3.7192
ENSG00000036549.13	ZZZ3	ConExp	GV	1	2	4.5476
ENSG00000077254.14	USP33	ConExp	GV	1	1	1.6001
ENSG00000162613.17	FUBP1	ConExp	GV	1	11	29.657
ENSG00000162616.9	DNAJB4	ConExp	GV	1	10	27.594
ENSG00000117133.11	RPF1	ConExp	GV	0	0	0
ENSG00000174021.12	GNG5	ConExp	GV	0	0	0
ENSG00000142867.14	BCL10	ConExp	GV	1	3	9.8021
ENSG00000097033.14	SH3GLB1	ConExp	GV	1	2	7.7973
ENSG00000183291.18	SELENOF	ConExp	GV	0	0	0
ENSG00000143013.13	LMO4	ConExp	GV	1	2	4.4157
ENSG00000065243.20	PKN2	ConExp	GV	1	8	26.3966
ENSG00000137947.12	GTF2B	ConExp	GV	1	1	3.9529
ENSG00000171492.14	LRRC8D	ConExp	GV	1	1	3.2291
ENSG00000097046.13	CDC7	ConExp	GV	0	0	0
ENSG00000069702.11	TGFBR3	ConExp	GV	1	7	19.0735
ENSG00000137948.19	BRDT	ConExp	GV	0	0	0
ENSG00000122406.14	RPL5	ConExp	GV	0	0	0
ENSG00000143033.18	MTF2	ConExp	GV	1	7	19.8707
ENSG00000117505.13	DR1	ConExp	GV	1	6	18.741
ENSG00000137942.18	FNBP1L	ConExp	GV	1	5	12.7302
ENSG00000067334.14	DNTTIP2	ConExp	GV	0	0	0
ENSG00000023909.10	GCLM	ConExp	GV	1	5	12.2806
ENSG00000137962.13	ARHGAP29	ConExp	GV	1	8	27.7736
ENSG00000117528.14	ABCD3	ConExp	GV	1	2	4.3966
ENSG00000117519.16	CNN3	ConExp	GV	1	5	16.9368
ENSG00000156875.14	MFSD14A	ConExp	GV	1	9	22.1276
ENSG00000137996.13	RTCA	ConExp	GV	0	0	0
ENSG00000185946.16	RNPC3	ConExp	GV	0	0	0
ENSG00000116266.11	STXBP3	ConExp	GV	1	2	5.7371
ENSG00000085433.17	WDR47	ConExp	GV	1	7	22.0131
ENSG00000031698.13	SARS1	ConExp	GV	0	0	0
ENSG00000134222.16	PSRC1	ConExp	GV	1	2	6.2038
ENSG00000134243.12	SORT1	ConExp	GV	1	10	30.6098
ENSG00000143106.13	PSMA5	ConExp	GV	1	2	5.7371
ENSG00000065135.12	GNAI3	ConExp	GV	1	5	15.8386
ENSG00000143093.15	STRIP1	ConExp	GV	1	1	2.2903
ENSG00000116396.15	KCNC4	ConExp	GV	1	5	12.8577
ENSG00000162775.17	RBM15	ConExp	GV	1	1	3.9529
ENSG00000134248.14	LAMTOR5	ConExp	GV	1	1	1.2038
ENSG00000134255.15	CEPT1	ConExp	GV	1	1	3.0494
ENSG00000116459.11	ATP5PB	ConExp	GV	1	1	2.6867
ENSG00000116473.15	RAP1A	ConExp	GV	1	9	25.2207
ENSG00000064703.13	DDX20	ConExp	GV	0	0	0
ENSG00000116489.13	CAPZA1	ConExp	GV	1	7	25.673
ENSG00000155363.19	MOV10	ConExp	GV	1	1	1.5631
ENSG00000155366.17	RHOC	ConExp	GV	1	7	22.8233
ENSG00000155380.13	SLC16A1	ConExp	GV	1	2	5.6255
ENSG00000081026.19	MAGI3	ConExp	GV	1	3	9.4108
ENSG00000116793.16	PHTF1	ConExp	GV	0	0	0
ENSG00000118655.7	DCLRE1B	ConExp	GV	1	3	6.8046
ENSG00000163349.22	HIPK1	ConExp	GV	1	7	19.5555
ENSG00000197323.12	TRIM33	ConExp	GV	1	5	17.5469
ENSG00000116752.6	BCAS2	ConExp	GV	0	0	0
ENSG00000213281.5	NRAS	ConExp	GV	1	8	20.7009
ENSG00000009307.17	CSDE1	ConExp	GV	1	6	15.1695
ENSG00000052723.12	SIKE1	ConExp	GV	1	1	2.2964
ENSG00000163399.16	ATP1A1	ConExp	GV	0	0	0
ENSG00000143061.18	IGSF3	ConExp	GV	1	6	16.0988
ENSG00000134247.10	PTGFRN	ConExp	GV	1	10	25.9994
ENSG00000116830.12	TTF2	ConExp	GV	1	4	13.7159
ENSG00000198162.12	MAN1A2	ConExp	GV	1	6	17.4421
ENSG00000183508.5	TENT5C	ConExp	GV	1	8	27.8034
ENSG00000273136.8	NBPF26	ConExp	GV	0	0	0
ENSG00000188610.12	FAM72B	ConExp	GV	1	1	1.5631
ENSG00000273213.4	H3-2	ConExp	GV	0	0	0
ENSG00000196369.12	SRGAP2B	ConExp	GV	0	0	0
ENSG00000265491.5	RNF115	ConExp	GV	1	7	17.9382
ENSG00000186141.9	POLR3C	ConExp	GV	0	0	0
ENSG00000265241.8	RBM8A	ConExp	GV	1	4	9.9057
ENSG00000268043.8	NBPF12	ConExp	GV	0	0	0
ENSG00000131778.20	CHD1L	ConExp	GV	0	0	0
ENSG00000116128.12	BCL9	ConExp	GV	1	6	17.6894
ENSG00000203814.7	H2BC18	ConExp	GV	0	0	0
ENSG00000184260.6	H2AC20	ConExp	GV	0	0	0
ENSG00000143368.10	SF3B4	ConExp	GV	0	0	0
ENSG00000264522.6	OTUD7B	ConExp	GV	1	11	34.105
ENSG00000136631.15	VPS45	ConExp	GV	0	0	0
ENSG00000117362.13	APH1A	ConExp	GV	1	1	1.4911
ENSG00000117360.13	PRPF3	ConExp	GV	0	0	0
ENSG00000163125.16	RPRD2	ConExp	GV	1	5	12.1825
ENSG00000143374.18	TARS2	ConExp	GV	0	0	0
ENSG00000143384.14	MCL1	ConExp	GV	1	5	17.5591
ENSG00000143420.19	ENSA	ConExp	GV	1	1	1.5631
ENSG00000143457.11	GOLPH3L	ConExp	GV	0	0	0
ENSG00000143437.21	ARNT	ConExp	GV	0	0	0
ENSG00000143379.13	SETDB1	ConExp	GV	0	0	0
ENSG00000143418.20	CERS2	ConExp	GV	1	5	14.2538
ENSG00000143363.17	PRUNE1	ConExp	GV	1	2	4.786
ENSG00000197622.13	CDC42SE1	ConExp	GV	1	3	7.9062
ENSG00000163156.12	SCNM1	ConExp	GV	1	1	2.0124
ENSG00000163159.15	VPS72	ConExp	GV	0	0	0
ENSG00000143398.20	PIP5K1A	ConExp	GV	0	0	0
ENSG00000159352.16	PSMD4	ConExp	GV	0	0	0
ENSG00000143373.18	ZNF687	ConExp	GV	0	0	0
ENSG00000143393.17	PI4KB	ConExp	GV	1	2	5.7371
ENSG00000143442.22	POGZ	ConExp	GV	1	3	8.3001
ENSG00000143375.15	CGN	ConExp	GV	1	1	2.2817
ENSG00000143367.17	TUFT1	ConExp	GV	0	0	0
ENSG00000143376.14	SNX27	ConExp	GV	1	5	9.3944
ENSG00000182134.17	TDRKH	ConExp	GV	0	0	0
ENSG00000160679.13	CHTOP	ConExp	GV	0	0	0
ENSG00000143553.11	SNAPIN	ConExp	GV	1	2	9.2007
ENSG00000143621.17	ILF2	ConExp	GV	1	1	2.3854
ENSG00000143624.14	INTS3	ConExp	GV	1	1	2.8561
ENSG00000143614.10	GATAD2B	ConExp	GV	1	16	48.7347
ENSG00000160741.17	CRTC2	ConExp	GV	1	5	16.8573
ENSG00000143549.21	TPM3	ConExp	GV	1	5	16.0598
ENSG00000143612.21	C1orf43	ConExp	GV	1	1	3.0494
ENSG00000143569.19	UBAP2L	ConExp	GV	1	2	5.329
ENSG00000143575.15	HAX1	ConExp	GV	0	0	0
ENSG00000160714.10	UBE2Q1	ConExp	GV	1	4	10.4511
ENSG00000160710.18	ADAR	ConExp	GV	1	2	5.1292
ENSG00000163348.4	PYGO2	ConExp	GV	1	5	13.9082
ENSG00000160691.19	SHC1	ConExp	GV	1	4	12.8342
ENSG00000173207.13	CKS1B	ConExp	GV	0	0	0
ENSG00000160688.19	FLAD1	ConExp	GV	1	1	2.8797
ENSG00000143537.14	ADAM15	ConExp	GV	0	0	0
ENSG00000163463.13	KRTCAP2	ConExp	GV	0	0	0
ENSG00000176444.19	CLK2	ConExp	GV	0	0	0
ENSG00000116539.14	ASH1L	ConExp	GV	1	6	20.2458
ENSG00000163374.20	YY1AP1	ConExp	GV	0	0	0
ENSG00000132676.16	DAP3	ConExp	GV	0	0	0
ENSG00000116580.20	GON4L	ConExp	GV	1	1	2.3724
ENSG00000132680.11	KHDC4	ConExp	GV	1	1	3.7192
ENSG00000163479.14	SSR2	ConExp	GV	0	0	0
ENSG00000160803.8	UBQLN4	ConExp	GV	1	1	4.5745
ENSG00000160785.14	SLC25A44	ConExp	GV	1	4	9.1147
ENSG00000198952.8	SMG5	ConExp	GV	1	2	5.8447
ENSG00000163468.15	CCT3	ConExp	GV	1	3	9.0796
ENSG00000183856.11	IQGAP3	ConExp	GV	0	0	0
ENSG00000143321.19	HDGF	ConExp	GV	1	3	7.3372
ENSG00000143294.15	PRCC	ConExp	GV	1	1	2.3724
ENSG00000132694.19	ARHGEF11	ConExp	GV	1	4	11.1499
ENSG00000117036.12	ETV3	ConExp	GV	1	10	28.2238
ENSG00000132716.19	DCAF8	ConExp	GV	1	8	22.3299
ENSG00000162735.19	PEX19	ConExp	GV	1	3	9.7487
ENSG00000122218.16	COPA	ConExp	GV	0	0	0
ENSG00000162736.17	NCSTN	ConExp	GV	1	1	1.5852
ENSG00000158773.14	USF1	ConExp	GV	0	0	0
ENSG00000143256.5	PFDN2	ConExp	GV	0	0	0
ENSG00000158796.17	DEDD	ConExp	GV	1	7	18.569
ENSG00000143222.12	UFC1	ConExp	GV	0	0	0
ENSG00000143258.16	USP21	ConExp	GV	0	0	0
ENSG00000158850.15	B4GALT3	ConExp	GV	0	0	0
ENSG00000158864.13	NDUFS2	ConExp	GV	0	0	0
ENSG00000248485.2	PCP4L1	ConExp	GV	1	2	4.0724
ENSG00000143252.16	SDHC	ConExp	GV	0	0	0
ENSG00000081721.12	DUSP12	ConExp	GV	0	0	0
ENSG00000118217.7	ATF6	ConExp	GV	1	6	14.6806
ENSG00000254706.3	ENSG00000254706	ConExp	GV	0	0	0
ENSG00000239887.6	C1orf226	ConExp	GV	1	2	6.4425
ENSG00000152332.16	UHMK1	ConExp	GV	1	11	33.7178
ENSG00000117143.13	UAP1	ConExp	GV	1	2	5.3562
ENSG00000143228.13	NUF2	ConExp	GV	0	0	0
ENSG00000143149.13	ALDH9A1	ConExp	GV	0	0	0
ENSG00000143183.18	TMCO1	ConExp	GV	1	1	1.2038
ENSG00000143179.16	UCK2	ConExp	GV	1	5	14.2032
ENSG00000143190.23	POU2F1	ConExp	GV	1	9	30.8847
ENSG00000197965.12	MPZL1	ConExp	GV	1	1	2.2817
ENSG00000143164.16	DCAF6	ConExp	GV	1	4	14.7582
ENSG00000143155.13	TIPRL	ConExp	GV	1	1	2.2817
ENSG00000143153.14	ATP1B1	ConExp	GV	1	4	11.3444
ENSG00000117475.14	BLZF1	ConExp	GV	0	0	0
ENSG00000117479.15	SLC19A2	ConExp	GV	1	3	8.3843
ENSG00000075945.13	KIFAP3	ConExp	GV	0	0	0
ENSG00000117523.18	PRRC2C	ConExp	GV	1	2	5.7371
ENSG00000010165.20	METTL13	ConExp	GV	1	1	2.2817
ENSG00000135845.10	PIGC	ConExp	GV	0	0	0
ENSG00000094975.14	SUCO	ConExp	GV	1	7	23.4108
ENSG00000076321.11	KLHL20	ConExp	GV	1	2	5.1292
ENSG00000120334.16	CENPL	ConExp	GV	0	0	0
ENSG00000135870.12	RC3H1	ConExp	GV	1	7	16.6151
ENSG00000116161.18	CACYBP	ConExp	GV	1	2	5.6402
ENSG00000143207.21	COP1	ConExp	GV	1	2	5.7371
ENSG00000116199.12	FAM20B	ConExp	GV	1	5	12.6947
ENSG00000186283.14	TOR3A	ConExp	GV	1	2	3.8449
ENSG00000143322.21	ABL2	ConExp	GV	1	16	47.4742
ENSG00000057252.13	SOAT1	ConExp	GV	1	3	8.8438
ENSG00000143337.19	TOR1AIP1	ConExp	GV	1	3	8.6704
ENSG00000135837.16	CEP350	ConExp	GV	1	6	15.9502
ENSG00000135823.14	STX6	ConExp	GV	1	9	22.2061
ENSG00000135821.19	GLUL	ConExp	GV	1	4	10.1921
ENSG00000143333.7	RGS16	ConExp	GV	1	1	2.3724
ENSG00000135862.6	LAMC1	ConExp	GV	1	9	26.223
ENSG00000116698.22	SMG7	ConExp	GV	1	2	7.3175
ENSG00000121481.11	RNF2	ConExp	GV	1	5	13.6615
ENSG00000121486.12	TRMT1L	ConExp	GV	1	4	13.3782
ENSG00000116679.16	IVNS1ABP	ConExp	GV	1	1	3.7192
ENSG00000047410.14	TPR	ConExp	GV	1	3	7.3181
ENSG00000116741.8	RGS2	ConExp	GV	1	2	6.9705
ENSG00000116750.14	UCHL5	ConExp	GV	1	2	4.4736
ENSG00000116747.13	RO60	ConExp	GV	0	0	0
ENSG00000134371.14	CDC73	ConExp	GV	1	13	39.1487
ENSG00000066279.19	ASPM	ConExp	GV	0	0	0
ENSG00000151414.15	NEK7	ConExp	GV	1	1	3.0176
ENSG00000162702.8	ZNF281	ConExp	GV	1	3	6.1362
ENSG00000118193.12	KIF14	ConExp	GV	0	0	0
ENSG00000118197.14	DDX59	ConExp	GV	0	0	0
ENSG00000116857.17	TMEM9	ConExp	GV	1	1	2.8797
ENSG00000159166.15	LAD1	ConExp	GV	1	1	1.5631
ENSG00000198700.10	IPO9	ConExp	GV	1	8	23.2557
ENSG00000176393.11	RNPEP	ConExp	GV	0	0	0
ENSG00000077157.22	PPP1R12B	ConExp	GV	1	5	12.8886
ENSG00000143858.12	SYT2	ConExp	GV	1	6	14.9205
ENSG00000117153.16	KLHL12	ConExp	GV	0	0	0
ENSG00000159346.13	ADIPOR1	ConExp	GV	0	0	0
ENSG00000163444.12	TMEM183A	ConExp	GV	1	1	1.2038
ENSG00000058668.15	ATP2B4	ConExp	GV	1	6	14.4285
ENSG00000257315.3	ZBED6	ConExp	GV	0	0	0
ENSG00000182004.13	SNRPE	ConExp	GV	0	0	0
ENSG00000143842.15	SOX13	ConExp	GV	0	0	0
ENSG00000158615.10	PPP1R15B	ConExp	GV	1	6	13.909
ENSG00000133056.14	PIK3C2B	ConExp	GV	1	4	10.0264
ENSG00000198625.14	MDM4	ConExp	GV	1	2	4.9438
ENSG00000117222.14	RBBP5	ConExp	GV	1	2	5.6016
ENSG00000158711.14	ELK4	ConExp	GV	1	12	34.4631
ENSG00000069275.13	NUCKS1	ConExp	GV	1	10	26.5957
ENSG00000196550.11	FAM72A	ConExp	GV	1	1	1.5631
ENSG00000266028.8	SRGAP2	ConExp	GV	1	8	22.4494
ENSG00000143486.16	EIF2D	ConExp	GV	1	1	1.2038
ENSG00000162889.11	MAPKAPK2	ConExp	GV	1	2	5.6082
ENSG00000196352.17	CD55	ConExp	GV	0	0	0
ENSG00000117595.12	IRF6	ConExp	GV	1	3	9.966
ENSG00000117625.14	RCOR3	ConExp	GV	1	3	9.0809
ENSG00000170385.10	SLC30A1	ConExp	GV	1	6	15.1325
ENSG00000117650.13	NEK2	ConExp	GV	1	1	3.3437
ENSG00000143493.13	INTS7	ConExp	GV	0	0	0
ENSG00000143476.18	DTL	ConExp	GV	1	1	3.0176
ENSG00000136643.12	RPS6KC1	ConExp	GV	1	1	3.2291
ENSG00000152104.12	PTPN14	ConExp	GV	1	3	8.231
ENSG00000117724.14	CENPF	ConExp	GV	1	2	5.5575
ENSG00000136636.13	KCTD3	ConExp	GV	1	2	5.9132
ENSG00000092978.11	GPATCH2	ConExp	GV	1	1	3.7192
ENSG00000136628.18	EPRS1	ConExp	GV	0	0	0
ENSG00000067704.10	IARS2	ConExp	GV	1	1	3.7289
ENSG00000118873.17	RAB3GAP2	ConExp	GV	1	2	6.7368
ENSG00000143498.18	TAF1A	ConExp	GV	0	0	0
ENSG00000154305.18	MIA3	ConExp	GV	1	7	21.2849
ENSG00000186063.13	AIDA	ConExp	GV	1	5	12.996
ENSG00000143514.17	TP53BP2	ConExp	GV	1	1	1.4911
ENSG00000143756.12	FBXO28	ConExp	GV	1	15	43.9167
ENSG00000143748.18	NVL	ConExp	GV	0	0	0
ENSG00000162923.17	WDR26	ConExp	GV	1	4	15.3618
ENSG00000143815.15	LBR	ConExp	GV	1	4	10.3257
ENSG00000154380.18	ENAH	ConExp	GV	1	9	25.6563
ENSG00000143742.14	SRP9	ConExp	GV	1	1	2.0124
ENSG00000143819.13	EPHX1	ConExp	GV	0	0	0
ENSG00000196187.12	TMEM63A	ConExp	GV	1	1	3.2229
ENSG00000143811.20	PYCR2	ConExp	GV	0	0	0
ENSG00000143751.10	SDE2	ConExp	GV	0	0	0
ENSG00000163041.13	H3-3A	ConExp	GV	1	2	6.0829
ENSG00000182827.9	ACBD3	ConExp	GV	1	1	2.5028
ENSG00000183814.16	LIN9	ConExp	GV	0	0	0
ENSG00000143799.14	PARP1	ConExp	GV	1	1	4.5745
ENSG00000143776.20	CDC42BPA	ConExp	GV	1	9	24.871
ENSG00000143740.15	SNAP47	ConExp	GV	0	0	0
ENSG00000143761.16	ARF1	ConExp	GV	1	2	5.5575
ENSG00000162910.19	MRPL55	ConExp	GV	0	0	0
ENSG00000143774.17	GUK1	ConExp	GV	0	0	0
ENSG00000154370.16	TRIM11	ConExp	GV	0	0	0
ENSG00000168159.15	RNF187	ConExp	GV	0	0	0
ENSG00000168118.12	RAB4A	ConExp	GV	1	4	11.4038
ENSG00000154429.11	CCSAP	ConExp	GV	0	0	0
ENSG00000069248.12	NUP133	ConExp	GV	0	0	0
ENSG00000135801.10	TAF5L	ConExp	GV	1	2	6.5729
ENSG00000143641.10	GALNT2	ConExp	GV	1	2	6.7368
ENSG00000135775.14	COG2	ConExp	GV	0	0	0
ENSG00000173409.14	ARV1	ConExp	GV	0	0	0
ENSG00000143633.13	C1orf131	ConExp	GV	1	2	7.4542
ENSG00000116906.13	GNPAT	ConExp	GV	0	0	0
ENSG00000010072.16	SPRTN	ConExp	GV	1	6	20.9388
ENSG00000135766.9	EGLN1	ConExp	GV	1	9	28.3729
ENSG00000116918.15	TSNAX	ConExp	GV	1	2	6.942
ENSG00000168275.16	COA6	ConExp	GV	0	0	0
ENSG00000173726.11	TOMM20	ConExp	GV	1	5	14.1189
ENSG00000188739.15	RBM34	ConExp	GV	0	0	0
ENSG00000054267.22	ARID4B	ConExp	GV	1	7	23.7153
ENSG00000162885.14	B3GALNT2	ConExp	GV	1	5	14.6897
ENSG00000116977.19	LGALS8	ConExp	GV	1	2	2.8039
ENSG00000119285.11	HEATR1	ConExp	GV	1	1	2.2817
ENSG00000116984.15	MTR	ConExp	GV	0	0	0
ENSG00000091483.8	FH	ConExp	GV	0	0	0
ENSG00000174371.17	EXO1	ConExp	GV	0	0	0
ENSG00000054282.16	SDCCAG8	ConExp	GV	0	0	0
ENSG00000117020.19	AKT3	ConExp	GV	1	13	35.9144
ENSG00000035687.10	ADSS2	ConExp	GV	0	0	0
ENSG00000121644.19	DESI2	ConExp	GV	1	6	16.1729
ENSG00000153187.20	HNRNPU	ConExp	GV	1	7	19.1663
ENSG00000185420.19	SMYD3	ConExp	GV	0	0	0
ENSG00000162851.8	TFB2M	ConExp	GV	0	0	0
ENSG00000162852.14	CNST	ConExp	GV	0	0	0
ENSG00000153207.16	AHCTF1	ConExp	GV	1	2	5.1292
ENSG00000162714.13	ZNF496	ConExp	GV	1	6	16.7679
ENSG00000175137.11	SH3BP5L	ConExp	GV	1	2	4.2942
ENSG00000171161.13	ZNF672	ConExp	GV	0	0	0
ENSG00000171163.16	ZNF692	ConExp	GV	0	0	0
ENSG00000261456.6	TUBB8	ConExp	GV	0	0	0
ENSG00000015171.20	ZMYND11	ConExp	GV	1	5	16.5217
ENSG00000107929.16	LARP4B	ConExp	GV	1	11	27.5812
ENSG00000067064.12	IDI1	ConExp	GV	0	0	0
ENSG00000067057.18	PFKP	ConExp	GV	1	4	14.3299
ENSG00000107959.17	PITRM1	ConExp	GV	0	0	0
ENSG00000173848.19	NET1	ConExp	GV	1	4	12.5591
ENSG00000108021.20	TASOR2	ConExp	GV	1	2	6.7783
ENSG00000057608.17	GDI2	ConExp	GV	1	4	10.3497
ENSG00000134452.20	FBH1	ConExp	GV	0	0	0
ENSG00000134453.16	RBM17	ConExp	GV	0	0	0
ENSG00000170525.21	PFKFB3	ConExp	GV	1	3	6.6923
ENSG00000165629.20	ATP5F1C	ConExp	GV	0	0	0
ENSG00000165632.9	TAF3	ConExp	GV	1	1	3.3437
ENSG00000148429.15	USP6NL	ConExp	GV	1	5	14.0592
ENSG00000148426.13	PROSER2	ConExp	GV	1	2	4.7507
ENSG00000151461.20	UPF2	ConExp	GV	1	4	9.3388
ENSG00000181192.12	DHTKD1	ConExp	GV	1	3	7.5439
ENSG00000165609.13	NUDT5	ConExp	GV	1	5	16.1445
ENSG00000151465.14	CDC123	ConExp	GV	1	1	2.7964
ENSG00000065328.17	MCM10	ConExp	GV	1	3	8.0073
ENSG00000086475.15	SEPHS1	ConExp	GV	1	10	29.1066
ENSG00000165630.14	PRPF18	ConExp	GV	0	0	0
ENSG00000151474.23	FRMD4A	ConExp	GV	1	12	35.9746
ENSG00000065809.14	FAM107B	ConExp	GV	1	7	20.1805
ENSG00000284024.4	ENSG00000284024	ConExp	GV	0	0	0
ENSG00000187522.16	HSPA14	ConExp	GV	0	0	0
ENSG00000152455.16	SUV39H2	ConExp	GV	1	2	9.2007
ENSG00000152464.15	RPP38	ConExp	GV	0	0	0
ENSG00000148481.14	MINDY3	ConExp	GV	1	2	6.7368
ENSG00000148484.18	RSU1	ConExp	GV	1	4	11.8936
ENSG00000078403.17	MLLT10	ConExp	GV	1	6	19.7021
ENSG00000136770.11	DNAJC1	ConExp	GV	1	1	2.2817
ENSG00000150867.14	PIP4K2A	ConExp	GV	1	4	14.3299
ENSG00000107863.20	ARHGAP21	ConExp	GV	1	3	7.4466
ENSG00000136754.18	ABI1	ConExp	GV	1	4	11.296
ENSG00000136758.20	YME1L1	ConExp	GV	1	1	2.06
ENSG00000120539.15	MASTL	ConExp	GV	1	3	6.333
ENSG00000099246.18	RAB18	ConExp	GV	1	1	3.7289
ENSG00000095787.24	WAC	ConExp	GV	1	3	6.333
ENSG00000107951.15	MTPAP	ConExp	GV	0	0	0
ENSG00000165322.18	ARHGAP12	ConExp	GV	1	4	10.9757
ENSG00000170759.11	KIF5B	ConExp	GV	1	4	11.5191
ENSG00000120616.16	EPC1	ConExp	GV	1	10	27.2048
ENSG00000150093.20	ITGB1	ConExp	GV	0	0	0
ENSG00000148498.16	PARD3	ConExp	GV	0	0	0
ENSG00000095794.20	CREM	ConExp	GV	0	0	0
ENSG00000108100.18	CCNY	ConExp	GV	1	4	13.3097
ENSG00000165733.8	BMS1	ConExp	GV	1	1	4.5745
ENSG00000198915.12	RASGEF1A	ConExp	GV	1	6	18.7372
ENSG00000169813.17	HNRNPF	ConExp	GV	1	1	3.3437
ENSG00000165406.16	MARCHF8	ConExp	GV	1	8	25.5129
ENSG00000172661.20	WASHC2C	ConExp	GV	1	1	1.6001
ENSG00000265354.4	TIMM23	ConExp	GV	1	2	4.8081
ENSG00000266412.6	NCOA4	ConExp	GV	1	4	9.3966
ENSG00000107643.17	MAPK8	ConExp	GV	1	4	11.2946
ENSG00000225830.16	ERCC6	ConExp	GV	1	1	2.2903
ENSG00000227345.9	PARG	ConExp	GV	1	4	13.6274
ENSG00000099290.17	WASHC2A	ConExp	GV	1	1	1.6001
ENSG00000198964.14	SGMS1	ConExp	GV	1	5	14.1823
ENSG00000122952.17	ZWINT	ConExp	GV	0	0	0
ENSG00000122873.12	CISD1	ConExp	GV	1	2	2.7891
ENSG00000072401.15	UBE2D1	ConExp	GV	1	3	7.9933
ENSG00000108064.11	TFAM	ConExp	GV	1	3	8.4347
ENSG00000108091.11	CCDC6	ConExp	GV	1	11	29.9962
ENSG00000170312.17	CDK1	ConExp	GV	1	6	17.0606
ENSG00000181915.5	ADO	ConExp	GV	1	4	10.9821
ENSG00000148572.16	NRBF2	ConExp	GV	1	2	6.5729
ENSG00000171988.20	JMJD1C	ConExp	GV	1	9	24.2081
ENSG00000148634.16	HERC4	ConExp	GV	1	1	3.0334
ENSG00000096746.18	HNRNPH3	ConExp	GV	1	2	4.6347
ENSG00000138346.15	DNA2	ConExp	GV	0	0	0
ENSG00000060339.14	CCAR1	ConExp	GV	1	1	2.2817
ENSG00000107625.14	DDX50	ConExp	GV	1	2	5.6209
ENSG00000198954.9	KIFBP	ConExp	GV	1	2	5.5575
ENSG00000122958.15	VPS26A	ConExp	GV	1	4	11.1947
ENSG00000156502.14	SUPV3L1	ConExp	GV	0	0	0
ENSG00000099282.10	TSPAN15	ConExp	GV	1	1	3.2229
ENSG00000079332.15	SAR1A	ConExp	GV	1	1	3.3437
ENSG00000180817.12	PPA1	ConExp	GV	0	0	0
ENSG00000166224.17	SGPL1	ConExp	GV	1	1	3.2291
ENSG00000168209.6	DDIT4	ConExp	GV	1	4	14.0848
ENSG00000148719.16	DNAJB12	ConExp	GV	1	6	14.3315
ENSG00000107745.20	MICU1	ConExp	GV	0	0	0
ENSG00000156026.15	MCU	ConExp	GV	1	1	1.4911
ENSG00000122882.11	ECD	ConExp	GV	0	0	0
ENSG00000213551.7	DNAJC9	ConExp	GV	0	0	0
ENSG00000138279.16	ANXA7	ConExp	GV	1	1	2.2817
ENSG00000107758.16	PPP3CB	ConExp	GV	1	1	2.944
ENSG00000166348.20	USP54	ConExp	GV	0	0	0
ENSG00000176986.16	SEC24C	ConExp	GV	1	1	1.5631
ENSG00000214655.11	ZSWIM8	ConExp	GV	0	0	0
ENSG00000148660.21	CAMK2G	ConExp	GV	1	5	14.0441
ENSG00000035403.18	VCL	ConExp	GV	1	9	31.1033
ENSG00000185009.13	AP3M1	ConExp	GV	1	9	28.6865
ENSG00000156110.15	ADK	ConExp	GV	1	3	9.4235
ENSG00000156650.14	KAT6B	ConExp	GV	1	6	15.9278
ENSG00000151208.17	DLG5	ConExp	GV	1	6	16.3959
ENSG00000148606.14	POLR3A	ConExp	GV	1	1	2.8561
ENSG00000138326.21	RPS24	ConExp	GV	0	0	0
ENSG00000108179.14	PPIF	ConExp	GV	1	4	13.6553
ENSG00000122359.18	ANXA11	ConExp	GV	1	6	17.9848
ENSG00000108219.15	TSPAN14	ConExp	GV	1	9	26.3446
ENSG00000165678.22	GHITM	ConExp	GV	1	1	3.3646
ENSG00000107771.17	CCSER2	ConExp	GV	1	6	18.484
ENSG00000062650.20	WAPL	ConExp	GV	1	10	29.137
ENSG00000107779.14	BMPR1A	ConExp	GV	1	11	28.3224
ENSG00000148672.10	GLUD1	ConExp	GV	1	2	5.7371
ENSG00000138138.14	ATAD1	ConExp	GV	1	3	9.1335
ENSG00000171862.12	PTEN	ConExp	GV	1	17	44.4652
ENSG00000138182.15	KIF20B	ConExp	GV	0	0	0
ENSG00000148688.14	RPP30	ConExp	GV	0	0	0
ENSG00000107854.6	TNKS2	ConExp	GV	1	10	32.4958
ENSG00000198060.10	MARCHF5	ConExp	GV	1	6	22.9001
ENSG00000119912.18	IDE	ConExp	GV	1	5	15.9309
ENSG00000138160.7	KIF11	ConExp	GV	0	0	0
ENSG00000138119.17	MYOF	ConExp	GV	0	0	0
ENSG00000138180.16	CEP55	ConExp	GV	1	3	7.3372
ENSG00000138193.17	PLCE1	ConExp	GV	1	5	14.9207
ENSG00000173145.11	NOC3L	ConExp	GV	0	0	0
ENSG00000119969.15	HELLS	ConExp	GV	1	3	9.3434
ENSG00000107438.9	PDLIM1	ConExp	GV	0	0	0
ENSG00000095637.23	SORBS1	ConExp	GV	1	1	3.3646
ENSG00000059573.9	ALDH18A1	ConExp	GV	0	0	0
ENSG00000107443.16	CCNJ	ConExp	GV	1	12	38.5367
ENSG00000177853.15	ZNF518A	ConExp	GV	0	0	0
ENSG00000077147.16	TM9SF3	ConExp	GV	1	6	17.8968
ENSG00000196233.14	LCOR	ConExp	GV	1	23	63.4046
ENSG00000213390.11	ARHGAP19	ConExp	GV	1	6	14.7487
ENSG00000181274.7	FRAT2	ConExp	GV	1	1	3.9529
ENSG00000052749.14	RRP12	ConExp	GV	1	1	2.8797
ENSG00000171307.19	ZDHHC16	ConExp	GV	1	2	6.0784
ENSG00000155229.21	MMS19	ConExp	GV	1	7	18.8387
ENSG00000166024.14	R3HCC1L	ConExp	GV	0	0	0
ENSG00000120053.12	GOT1	ConExp	GV	1	1	3.2229
ENSG00000107554.17	DNMBP	ConExp	GV	1	2	6.2786
ENSG00000107566.14	ERLIN1	ConExp	GV	1	4	11.193
ENSG00000213341.11	CHUK	ConExp	GV	1	1	3.0494
ENSG00000166136.16	NDUFB8	ConExp	GV	0	0	0
ENSG00000166135.14	HIF1AN	ConExp	GV	1	16	45.2583
ENSG00000119906.13	SLF2	ConExp	GV	1	7	15.4917
ENSG00000055950.17	MRPL43	ConExp	GV	0	0	0
ENSG00000107816.17	LZTS2	ConExp	GV	1	1	3.2229
ENSG00000166167.18	BTRC	ConExp	GV	1	4	10.5489
ENSG00000166171.13	DPCD	ConExp	GV	0	0	0
ENSG00000166169.17	POLL	ConExp	GV	0	0	0
ENSG00000107833.10	NPM3	ConExp	GV	0	0	0
ENSG00000198408.14	OGA	ConExp	GV	1	2	5.1292
ENSG00000198728.11	LDB1	ConExp	GV	1	4	8.7187
ENSG00000148840.11	PPRC1	ConExp	GV	0	0	0
ENSG00000166197.17	NOLC1	ConExp	GV	0	0	0
ENSG00000107862.7	GBF1	ConExp	GV	1	2	5.1292
ENSG00000107872.14	FBXL15	ConExp	GV	0	0	0
ENSG00000120055.7	C10orf95	ConExp	GV	0	0	0
ENSG00000138107.13	ACTR1A	ConExp	GV	1	6	15.6744
ENSG00000107882.12	SUFU	ConExp	GV	1	2	5.5362
ENSG00000171206.15	TRIM8	ConExp	GV	1	5	18.0491
ENSG00000156374.16	PCGF6	ConExp	GV	1	1	3.2229
ENSG00000148835.12	TAF5	ConExp	GV	1	1	3.3814
ENSG00000148700.15	ADD3	ConExp	GV	1	5	15.1359
ENSG00000119950.21	MXI1	ConExp	GV	1	13	36.0301
ENSG00000138166.6	DUSP5	ConExp	GV	1	4	12.2658
ENSG00000108055.11	SMC3	ConExp	GV	1	2	4.2533
ENSG00000119927.14	GPAM	ConExp	GV	1	3	9.9312
ENSG00000151532.14	VTI1A	ConExp	GV	1	9	26.3274
ENSG00000148702.15	HABP2	ConExp	GV	1	1	2.2903
ENSG00000165813.20	CCDC186	ConExp	GV	1	6	16.0497
ENSG00000187164.20	SHTN1	ConExp	GV	1	1	3.2229
ENSG00000165669.14	FAM204A	ConExp	GV	1	4	8.988
ENSG00000151893.15	CACUL1	ConExp	GV	1	12	36.2655
ENSG00000188613.7	NANOS1	ConExp	GV	1	4	10.5193
ENSG00000107581.13	EIF3A	ConExp	GV	1	6	15.8658
ENSG00000183605.17	SFXN4	ConExp	GV	0	0	0
ENSG00000165672.7	PRDX3	ConExp	GV	0	0	0
ENSG00000151923.18	TIAL1	ConExp	GV	1	3	8.8546
ENSG00000198825.15	INPP5F	ConExp	GV	0	0	0
ENSG00000197771.13	MCMBP	ConExp	GV	1	5	17.6276
ENSG00000107651.14	SEC23IP	ConExp	GV	1	2	7.7973
ENSG00000120008.16	WDR11	ConExp	GV	0	0	0
ENSG00000066468.24	FGFR2	ConExp	GV	1	2	5.6464
ENSG00000107669.19	ATE1	ConExp	GV	1	4	14.3299
ENSG00000107672.15	NSMCE4A	ConExp	GV	0	0	0
ENSG00000138162.19	TACC2	ConExp	GV	1	4	10.1356
ENSG00000107679.15	PLEKHA1	ConExp	GV	1	8	24.2289
ENSG00000154473.18	BUB3	ConExp	GV	0	0	0
ENSG00000065154.12	OAT	ConExp	GV	0	0	0
ENSG00000189319.14	FAM53B	ConExp	GV	1	2	4.5782
ENSG00000165660.8	ABRAXAS2	ConExp	GV	1	7	21.4633
ENSG00000019995.6	ZRANB1	ConExp	GV	1	8	24.3674
ENSG00000175029.17	CTBP2	ConExp	GV	1	2	6.0191
ENSG00000107938.18	EDRF1	ConExp	GV	1	1	3.3437
ENSG00000107949.17	BCCIP	ConExp	GV	0	0	0
ENSG00000089876.12	DHX32	ConExp	GV	0	0	0
ENSG00000150760.13	DOCK1	ConExp	GV	1	1	3.0176
ENSG00000108010.12	GLRX3	ConExp	GV	0	0	0
ENSG00000175470.20	PPP2R2D	ConExp	GV	0	0	0
ENSG00000176171.12	BNIP3	ConExp	GV	1	2	6.7368
ENSG00000068383.19	INPP5A	ConExp	GV	1	1	3.0176
ENSG00000198546.15	ZNF511	ConExp	GV	0	0	0
ENSG00000127884.5	ECHS1	ConExp	GV	0	0	0
ENSG00000177963.15	RIC8A	ConExp	GV	1	2	5.7371
ENSG00000185627.19	PSMD13	ConExp	GV	0	0	0
ENSG00000174915.12	PTDSS2	ConExp	GV	0	0	0
ENSG00000023191.17	RNH1	ConExp	GV	1	1	3.0494
ENSG00000070047.13	PHRF1	ConExp	GV	0	0	0
ENSG00000177030.19	DEAF1	ConExp	GV	0	0	0
ENSG00000177042.16	TMEM80	ConExp	GV	0	0	0
ENSG00000177156.11	TALDO1	ConExp	GV	0	0	0
ENSG00000177542.11	SLC25A22	ConExp	GV	1	3	10.1046
ENSG00000177600.9	RPLP2	ConExp	GV	0	0	0
ENSG00000177666.17	PNPLA2	ConExp	GV	1	2	3.8818
ENSG00000183020.15	AP2A2	ConExp	GV	1	1	3.2291
ENSG00000078902.16	TOLLIP	ConExp	GV	1	2	5.1292
ENSG00000182208.15	MOB2	ConExp	GV	0	0	0
ENSG00000184281.15	TSSC4	ConExp	GV	0	0	0
ENSG00000129757.15	CDKN1C	ConExp	GV	1	3	8.4372
ENSG00000205531.13	NAP1L4	ConExp	GV	0	0	0
ENSG00000110619.18	CARS1	ConExp	GV	0	0	0
ENSG00000005801.18	ZNF195	ConExp	GV	0	0	0
ENSG00000110713.17	NUP98	ConExp	GV	0	0	0
ENSG00000148985.20	PGAP2	ConExp	GV	0	0	0
ENSG00000177105.10	RHOG	ConExp	GV	1	1	2.2817
ENSG00000167325.15	RRM1	ConExp	GV	1	1	1.4911
ENSG00000121236.21	TRIM6	ConExp	GV	0	0	0
ENSG00000051009.11	FHIP1B	ConExp	GV	1	3	8.7866
ENSG00000132286.12	TIMM10B	ConExp	GV	0	0	0
ENSG00000132275.11	RRP8	ConExp	GV	1	4	11.3969
ENSG00000166337.11	TAF10	ConExp	GV	1	1	1.4911
ENSG00000183801.8	OLFML1	ConExp	GV	0	0	0
ENSG00000166387.14	PPFIBP2	ConExp	GV	1	2	6.0009
ENSG00000175390.15	EIF3F	ConExp	GV	0	0	0
ENSG00000166444.19	DENND2B	ConExp	GV	1	4	8.5829
ENSG00000166452.12	AKIP1	ConExp	GV	0	0	0
ENSG00000175348.11	TMEM9B	ConExp	GV	1	1	1.6001
ENSG00000175352.11	NRIP3	ConExp	GV	1	2	5.1292
ENSG00000184014.9	DENND5A	ConExp	GV	0	0	0
ENSG00000166471.11	TMEM41B	ConExp	GV	1	1	2.2903
ENSG00000205339.10	IPO7	ConExp	GV	1	11	36.5728
ENSG00000166478.10	ZNF143	ConExp	GV	0	0	0
ENSG00000133789.15	SWAP70	ConExp	GV	1	4	12.5058
ENSG00000133812.18	SBF2	ConExp	GV	1	3	7.5293
ENSG00000198730.9	CTR9	ConExp	GV	0	0	0
ENSG00000110321.19	EIF4G2	ConExp	GV	1	7	17.7187
ENSG00000254598.3	CSNK2A3	ConExp	GV	0	0	0
ENSG00000170242.19	USP47	ConExp	GV	1	10	26.9921
ENSG00000133816.18	MICAL2	ConExp	GV	1	2	6.2723
ENSG00000148925.11	BTBD10	ConExp	GV	1	5	13.6832
ENSG00000197601.13	FAR1	ConExp	GV	1	6	14.3828
ENSG00000133818.14	RRAS2	ConExp	GV	1	1	4.5745
ENSG00000129083.13	COPB1	ConExp	GV	0	0	0
ENSG00000110696.10	C11orf58	ConExp	GV	0	0	0
ENSG00000166689.16	PLEKHA7	ConExp	GV	1	5	14.9155
ENSG00000110700.7	RPS13	ConExp	GV	0	0	0
ENSG00000011405.14	PIK3C2A	ConExp	GV	1	10	27.9137
ENSG00000129158.11	SERGEF	ConExp	GV	0	0	0
ENSG00000110756.18	HPS5	ConExp	GV	1	2	5.1292
ENSG00000110768.12	GTF2H1	ConExp	GV	1	2	4.2771
ENSG00000074319.13	TSG101	ConExp	GV	1	2	5.1292
ENSG00000179119.15	SPTY2D1	ConExp	GV	1	6	17.6809
ENSG00000151117.9	TMEM86A	ConExp	GV	1	3	9.966
ENSG00000129173.13	E2F8	ConExp	GV	0	0	0
ENSG00000166833.23	NAV2	ConExp	GV	1	6	16.5784
ENSG00000109881.17	CCDC34	ConExp	GV	0	0	0
ENSG00000148943.12	LIN7C	ConExp	GV	1	8	21.9331
ENSG00000121621.7	KIF18A	ConExp	GV	0	0	0
ENSG00000149100.13	EIF3M	ConExp	GV	1	2	5.7371
ENSG00000176102.13	CSTF3	ConExp	GV	1	1	2.2817
ENSG00000110422.12	HIPK3	ConExp	GV	1	14	41.8001
ENSG00000085063.17	CD59	ConExp	GV	0	0	0
ENSG00000110429.14	FBXO3	ConExp	GV	1	3	8.8135
ENSG00000135387.21	CAPRIN1	ConExp	GV	1	8	20.4325
ENSG00000135372.10	NAT10	ConExp	GV	1	3	6.4448
ENSG00000166016.6	ABTB2	ConExp	GV	1	2	5.7371
ENSG00000110435.13	PDHX	ConExp	GV	1	1	3.3437
ENSG00000110442.12	COMMD9	ConExp	GV	0	0	0
ENSG00000166181.13	API5	ConExp	GV	0	0	0
ENSG00000052841.15	TTC17	ConExp	GV	1	1	2.8797
ENSG00000149084.13	HSD17B12	ConExp	GV	0	0	0
ENSG00000205126.2	ACCSL	ConExp	GV	0	0	0
ENSG00000151348.16	EXT2	ConExp	GV	1	1	1.2038
ENSG00000157570.12	TSPAN18	ConExp	GV	1	4	8.8954
ENSG00000181830.9	SLC35C1	ConExp	GV	1	2	6.7368
ENSG00000121671.12	CRY2	ConExp	GV	1	5	15.6328
ENSG00000135365.17	PHF21A	ConExp	GV	1	12	33.169
ENSG00000149091.15	DGKZ	ConExp	GV	0	0	0
ENSG00000110497.15	AMBRA1	ConExp	GV	1	4	12.5978
ENSG00000175224.17	ATG13	ConExp	GV	1	3	8.9745
ENSG00000175220.12	ARHGAP1	ConExp	GV	1	2	5.1292
ENSG00000175213.3	ZNF408	ConExp	GV	0	0	0
ENSG00000175216.15	CKAP5	ConExp	GV	1	2	6.0829
ENSG00000149182.15	ARFGAP2	ConExp	GV	1	3	8.4141
ENSG00000025434.19	NR1H3	ConExp	GV	1	1	3.0334
ENSG00000110514.19	MADD	ConExp	GV	0	0	0
ENSG00000149187.19	CELF1	ConExp	GV	1	9	28.9882
ENSG00000213619.11	NDUFS3	ConExp	GV	0	0	0
ENSG00000109919.10	MTCH2	ConExp	GV	1	4	15.9376
ENSG00000109920.13	FNBP4	ConExp	GV	1	6	17.5836
ENSG00000030066.13	NUP160	ConExp	GV	0	0	0
ENSG00000149136.9	SSRP1	ConExp	GV	1	2	5.6016
ENSG00000172409.7	CLP1	ConExp	GV	1	1	3.3437
ENSG00000156599.11	ZDHHC5	ConExp	GV	1	6	18.7545
ENSG00000156603.20	MED19	ConExp	GV	1	1	3.9529
ENSG00000213593.10	TMX2	ConExp	GV	0	0	0
ENSG00000211450.11	SELENOH	ConExp	GV	1	1	3.7289
ENSG00000198561.16	CTNND1	ConExp	GV	1	3	7.9946
ENSG00000186660.15	ZFP91	ConExp	GV	1	13	43.8659
ENSG00000110048.12	OSBP	ConExp	GV	1	2	5.1615
ENSG00000166889.14	PATL1	ConExp	GV	1	2	6.1746
ENSG00000166900.17	STX3	ConExp	GV	1	3	6.0193
ENSG00000110104.13	CCDC86	ConExp	GV	0	0	0
ENSG00000110107.9	PRPF19	ConExp	GV	1	3	8.7741
ENSG00000110108.10	TMEM109	ConExp	GV	1	2	5.5046
ENSG00000167987.11	VPS37C	ConExp	GV	1	3	8.7866
ENSG00000167986.15	DDB1	ConExp	GV	1	1	3.3437
ENSG00000149483.13	TMEM138	ConExp	GV	0	0	0
ENSG00000168496.4	FEN1	ConExp	GV	1	1	1.5852
ENSG00000221968.9	FADS3	ConExp	GV	1	2	5.03
ENSG00000167996.16	FTH1	ConExp	GV	0	0	0
ENSG00000149503.13	INCENP	ConExp	GV	0	0	0
ENSG00000254772.10	EEF1G	ConExp	GV	0	0	0
ENSG00000149016.16	TUT1	ConExp	GV	0	0	0
ENSG00000149480.7	MTA2	ConExp	GV	1	1	1.6001
ENSG00000185085.2	INTS5	ConExp	GV	1	1	2.06
ENSG00000162191.14	UBXN1	ConExp	GV	1	1	1.6001
ENSG00000168000.16	BSCL2	ConExp	GV	0	0	0
ENSG00000214753.4	HNRNPUL2	ConExp	GV	1	6	21.6187
ENSG00000162222.14	TTC9C	ConExp	GV	1	1	2.8797
ENSG00000162227.8	TAF6L	ConExp	GV	0	0	0
ENSG00000185475.11	TMEM179B	ConExp	GV	0	0	0
ENSG00000162236.13	STX5	ConExp	GV	1	2	7.4542
ENSG00000133316.16	WDR74	ConExp	GV	0	0	0
ENSG00000168004.10	PLAAT5	ConExp	GV	0	0	0
ENSG00000176485.13	PLAAT3	ConExp	GV	1	1	3.0494
ENSG00000184743.13	ATL3	ConExp	GV	1	7	18.9892
ENSG00000133318.14	RTN3	ConExp	GV	1	2	5.6464
ENSG00000168005.9	SPINDOC	ConExp	GV	1	3	7.9979
ENSG00000072518.22	MARK2	ConExp	GV	1	4	11.1265
ENSG00000110583.13	NAA40	ConExp	GV	1	3	6.8183
ENSG00000167770.13	OTUB1	ConExp	GV	1	2	4.4324
ENSG00000168439.17	STIP1	ConExp	GV	0	0	0
ENSG00000173264.15	GPR137	ConExp	GV	1	2	5.1525
ENSG00000173113.7	TRMT112	ConExp	GV	1	2	5.7371
ENSG00000126432.14	PRDX5	ConExp	GV	0	0	0
ENSG00000168066.21	SF1	ConExp	GV	1	4	11.104
ENSG00000133895.18	MEN1	ConExp	GV	0	0	0
ENSG00000110047.18	EHD1	ConExp	GV	1	4	16.1793
ENSG00000213465.8	ARL2	ConExp	GV	1	2	5.7371
ENSG00000146670.10	CDCA5	ConExp	GV	0	0	0
ENSG00000162300.13	ZFPL1	ConExp	GV	0	0	0
ENSG00000149823.9	VPS51	ConExp	GV	0	0	0
ENSG00000174276.7	ZNHIT2	ConExp	GV	0	0	0
ENSG00000162298.19	SYVN1	ConExp	GV	1	2	5.5362
ENSG00000014138.9	POLA2	ConExp	GV	0	0	0
ENSG00000133884.10	DPF2	ConExp	GV	1	2	5.516
ENSG00000142186.18	SCYL1	ConExp	GV	1	2	3.5755
ENSG00000173465.8	ZNRD2	ConExp	GV	1	2	4.8348
ENSG00000176973.8	FAM89B	ConExp	GV	1	1	3.9529
ENSG00000197136.5	PCNX3	ConExp	GV	0	0	0
ENSG00000173039.20	RELA	ConExp	GV	1	6	18.3794
ENSG00000172977.13	KAT5	ConExp	GV	1	1	3.9529
ENSG00000172757.13	CFL1	ConExp	GV	1	2	6.7368
ENSG00000172732.12	MUS81	ConExp	GV	0	0	0
ENSG00000172500.13	FIBP	ConExp	GV	0	0	0
ENSG00000175550.8	DRAP1	ConExp	GV	1	1	3.2291
ENSG00000175467.15	SART1	ConExp	GV	0	0	0
ENSG00000175376.9	EIF1AD	ConExp	GV	0	0	0
ENSG00000175334.8	BANF1	ConExp	GV	0	0	0
ENSG00000087365.16	SF3B2	ConExp	GV	1	1	2.0124
ENSG00000175115.13	PACS1	ConExp	GV	1	3	7.7145
ENSG00000174996.12	KLC2	ConExp	GV	1	7	18.0263
ENSG00000174903.16	RAB1B	ConExp	GV	0	0	0
ENSG00000174744.14	BRMS1	ConExp	GV	0	0	0
ENSG00000174547.13	MRPL11	ConExp	GV	0	0	0
ENSG00000174516.15	PELI3	ConExp	GV	1	3	7.7145
ENSG00000254986.8	DPP3	ConExp	GV	1	5	17.3794
ENSG00000173933.21	RBM4	ConExp	GV	0	0	0
ENSG00000173914.12	RBM4B	ConExp	GV	0	0	0
ENSG00000173120.15	KDM2A	ConExp	GV	1	12	39.6104
ENSG00000173020.11	GRK2	ConExp	GV	0	0	0
ENSG00000172613.8	RAD9A	ConExp	GV	0	0	0
ENSG00000172531.16	PPP1CA	ConExp	GV	1	1	2.1255
ENSG00000110711.11	AIP	ConExp	GV	1	1	3.2291
ENSG00000167797.8	CDK2AP2	ConExp	GV	0	0	0
ENSG00000110066.15	KMT5B	ConExp	GV	1	12	35.0548
ENSG00000171067.11	C11orf24	ConExp	GV	1	4	11.2946
ENSG00000162337.12	LRP5	ConExp	GV	0	0	0
ENSG00000110075.15	PPP6R3	ConExp	GV	1	7	17.8767
ENSG00000197345.13	MRPL21	ConExp	GV	0	0	0
ENSG00000132740.10	IGHMBP2	ConExp	GV	0	0	0
ENSG00000149716.13	LTO1	ConExp	GV	0	0	0
ENSG00000168040.5	FADD	ConExp	GV	0	0	0
ENSG00000131626.19	PPFIA1	ConExp	GV	0	0	0
ENSG00000085733.16	CTTN	ConExp	GV	1	2	6.7368
ENSG00000172893.18	DHCR7	ConExp	GV	0	0	0
ENSG00000172890.13	NADSYN1	ConExp	GV	0	0	0
ENSG00000137522.18	RNF121	ConExp	GV	1	4	11.5069
ENSG00000137497.19	NUMA1	ConExp	GV	0	0	0
ENSG00000149357.10	LAMTOR1	ConExp	GV	1	2	5.1292
ENSG00000110200.9	ANAPC15	ConExp	GV	0	0	0
ENSG00000186635.15	ARAP1	ConExp	GV	1	1	2.8561
ENSG00000137478.15	FCHSD2	ConExp	GV	1	4	11.3982
ENSG00000054967.13	RELT	ConExp	GV	1	3	8.9663
ENSG00000054965.11	FAM168A	ConExp	GV	1	13	40.7354
ENSG00000175582.20	RAB6A	ConExp	GV	1	2	4.5685
ENSG00000181924.7	COA4	ConExp	GV	1	1	3.0176
ENSG00000168014.18	C2CD3	ConExp	GV	1	1	2.2817
ENSG00000214517.10	PPME1	ConExp	GV	1	2	6.7084
ENSG00000077514.9	POLD3	ConExp	GV	1	1	3.3646
ENSG00000166439.6	RNF169	ConExp	GV	1	3	7.8257
ENSG00000137492.9	THAP12	ConExp	GV	0	0	0
ENSG00000158636.16	EMSY	ConExp	GV	1	7	22.4728
ENSG00000149269.10	PAK1	ConExp	GV	1	1	3.0176
ENSG00000074201.9	CLNS1A	ConExp	GV	1	1	1.4911
ENSG00000033327.13	GAB2	ConExp	GV	1	7	23.0151
ENSG00000137513.10	NARS2	ConExp	GV	0	0	0
ENSG00000165490.13	DDIAS	ConExp	GV	1	2	5.1292
ENSG00000165494.12	PCF11	ConExp	GV	1	1	2.8561
ENSG00000137500.10	CCDC90B	ConExp	GV	0	0	0
ENSG00000073921.18	PICALM	ConExp	GV	1	3	9.208
ENSG00000109861.17	CTSC	ConExp	GV	0	0	0
ENSG00000077616.11	NAALAD2	ConExp	GV	0	0	0
ENSG00000166004.15	CEP295	ConExp	GV	0	0	0
ENSG00000110218.9	PANX1	ConExp	GV	1	2	4.0599
ENSG00000020922.13	MRE11	ConExp	GV	1	1	3.2229
ENSG00000150316.12	CWC15	ConExp	GV	0	0	0
ENSG00000149212.12	SESN3	ConExp	GV	1	16	41.8314
ENSG00000077458.13	FAM76B	ConExp	GV	1	3	8.3539
ENSG00000166037.11	CEP57	ConExp	GV	1	6	14.2577
ENSG00000087053.20	MTMR2	ConExp	GV	1	3	8.7389
ENSG00000149231.16	CCDC82	ConExp	GV	0	0	0
ENSG00000137693.14	YAP1	ConExp	GV	1	5	16.0813
ENSG00000110330.10	BIRC2	ConExp	GV	0	0	0
ENSG00000152558.15	TMEM123	ConExp	GV	1	7	22.6235
ENSG00000137692.12	DCUN1D5	ConExp	GV	1	14	40.3693
ENSG00000152404.16	CWF19L2	ConExp	GV	0	0	0
ENSG00000166266.14	CUL5	ConExp	GV	1	4	12.1755
ENSG00000075239.14	ACAT1	ConExp	GV	0	0	0
ENSG00000149311.20	ATM	ConExp	GV	0	0	0
ENSG00000178105.12	DDX10	ConExp	GV	0	0	0
ENSG00000137710.17	RDX	ConExp	GV	1	8	28.5629
ENSG00000137713.16	PPP2R1B	ConExp	GV	1	2	5.7371
ENSG00000150768.17	DLAT	ConExp	GV	1	1	3.0176
ENSG00000150776.18	NKAPD1	ConExp	GV	1	2	3.7728
ENSG00000150787.8	PTS	ConExp	GV	1	2	4.2533
ENSG00000086827.9	ZW10	ConExp	GV	0	0	0
ENSG00000076043.11	REXO2	ConExp	GV	0	0	0
ENSG00000137656.12	BUD13	ConExp	GV	0	0	0
ENSG00000109917.11	ZPR1	ConExp	GV	0	0	0
ENSG00000160584.17	SIK3	ConExp	GV	1	1	3.2229
ENSG00000168092.14	PAFAH1B2	ConExp	GV	1	12	32.1222
ENSG00000167257.11	RNF214	ConExp	GV	0	0	0
ENSG00000110274.16	CEP164	ConExp	GV	1	1	1.5631
ENSG00000167283.9	ATP5MG	ConExp	GV	0	0	0
ENSG00000118096.10	IFT46	ConExp	GV	0	0	0
ENSG00000095139.15	ARCN1	ConExp	GV	1	5	14.3927
ENSG00000019144.20	PHLDB1	ConExp	GV	1	7	18.9509
ENSG00000110367.14	DDX6	ConExp	GV	1	8	25.3185
ENSG00000186174.13	BCL9L	ConExp	GV	1	6	16.7067
ENSG00000176302.13	FOXR1	ConExp	GV	0	0	0
ENSG00000118181.11	RPS25	ConExp	GV	0	0	0
ENSG00000149428.20	HYOU1	ConExp	GV	0	0	0
ENSG00000160695.16	VPS11	ConExp	GV	0	0	0
ENSG00000188486.4	H2AX	ConExp	GV	1	4	10.1917
ENSG00000110395.7	CBL	ConExp	GV	1	15	39.9773
ENSG00000076706.17	MCAM	ConExp	GV	1	3	8.5507
ENSG00000036672.16	USP2	ConExp	GV	1	2	5.1615
ENSG00000110400.11	NECTIN1	ConExp	GV	1	10	27.1949
ENSG00000196914.9	ARHGEF12	ConExp	GV	1	8	24.4415
ENSG00000109971.14	HSPA8	ConExp	GV	1	2	5.1292
ENSG00000166261.11	ZNF202	ConExp	GV	1	4	10.9966
ENSG00000154144.13	TBRG1	ConExp	GV	1	3	8.7706
ENSG00000149547.15	EI24	ConExp	GV	1	3	8.7492
ENSG00000134910.14	STT3A	ConExp	GV	1	4	8.7993
ENSG00000149554.14	CHEK1	ConExp	GV	1	2	5.7371
ENSG00000198331.11	HYLS1	ConExp	GV	0	0	0
ENSG00000165526.9	RPUSD4	ConExp	GV	0	0	0
ENSG00000197798.9	FAM118B	ConExp	GV	0	0	0
ENSG00000182934.12	SRPRA	ConExp	GV	1	4	11.2946
ENSG00000110063.10	DCPS	ConExp	GV	1	2	4.9816
ENSG00000110080.20	ST3GAL4	ConExp	GV	0	0	0
ENSG00000134909.19	ARHGAP32	ConExp	GV	1	3	8.427
ENSG00000170322.15	NFRKB	ConExp	GV	1	2	5.7371
ENSG00000170325.16	PRDM10	ConExp	GV	1	6	19.9381
ENSG00000084234.18	APLP2	ConExp	GV	0	0	0
ENSG00000149418.11	ST14	ConExp	GV	0	0	0
ENSG00000196323.14	ZBTB44	ConExp	GV	1	10	29.951
ENSG00000120451.11	SNX19	ConExp	GV	1	1	4.6185
ENSG00000166086.13	JAM3	ConExp	GV	1	1	3.0494
ENSG00000151503.14	NCAPD3	ConExp	GV	1	2	5.4348
ENSG00000151502.11	VPS26B	ConExp	GV	1	5	11.7282
ENSG00000151500.15	THYN1	ConExp	GV	0	0	0
ENSG00000073614.13	KDM5A	ConExp	GV	1	13	33.7785
ENSG00000120647.10	CCDC77	ConExp	GV	0	0	0
ENSG00000060237.19	WNK1	ConExp	GV	1	8	22.6529
ENSG00000082805.21	ERC1	ConExp	GV	1	3	8.8484
ENSG00000171823.7	FBXL14	ConExp	GV	1	1	4.5745
ENSG00000006831.10	ADIPOR2	ConExp	GV	1	5	13.825
ENSG00000004478.8	FKBP4	ConExp	GV	1	2	4.8226
ENSG00000111206.13	FOXM1	ConExp	GV	1	1	1.8067
ENSG00000078246.17	TULP3	ConExp	GV	0	0	0
ENSG00000197905.10	TEAD4	ConExp	GV	0	0	0
ENSG00000078237.7	TIGAR	ConExp	GV	1	2	5.2175
ENSG00000047621.12	C12orf4	ConExp	GV	0	0	0
ENSG00000111247.15	RAD51AP1	ConExp	GV	0	0	0
ENSG00000010219.14	DYRK4	ConExp	GV	1	2	9.2007
ENSG00000010278.15	CD9	ConExp	GV	0	0	0
ENSG00000111639.8	MRPL51	ConExp	GV	0	0	0
ENSG00000010292.13	NCAPD2	ConExp	GV	0	0	0
ENSG00000111641.12	NOP2	ConExp	GV	1	2	3.5511
ENSG00000111642.16	CHD4	ConExp	GV	1	1	2.5028
ENSG00000126746.18	ZNF384	ConExp	GV	1	2	5.3459
ENSG00000111652.10	COPS7A	ConExp	GV	0	0	0
ENSG00000111665.12	CDCA3	ConExp	GV	1	4	14.3299
ENSG00000111667.14	USP5	ConExp	GV	1	2	6.7368
ENSG00000111678.11	C12orf57	ConExp	GV	0	0	0
ENSG00000215021.10	PHB2	ConExp	GV	1	3	6.4308
ENSG00000139197.11	PEX5	ConExp	GV	1	3	8.0336
ENSG00000187569.3	DPPA3	ConExp	GV	0	0	0
ENSG00000089818.18	NECAP1	ConExp	GV	1	7	22.5645
ENSG00000166532.16	RIMKLB	ConExp	GV	1	4	11.7624
ENSG00000003056.8	M6PR	ConExp	GV	1	7	20.1744
ENSG00000139112.11	GABARAPL1	ConExp	GV	1	4	10.0398
ENSG00000060138.13	YBX3	ConExp	GV	1	1	3.2229
ENSG00000070018.9	LRP6	ConExp	GV	1	9	27.8278
ENSG00000111266.9	DUSP16	ConExp	GV	1	7	17.3346
ENSG00000213782.7	DDX47	ConExp	GV	0	0	0
ENSG00000171681.13	ATF7IP	ConExp	GV	1	8	23.3231
ENSG00000084463.8	WBP11	ConExp	GV	1	3	8.0336
ENSG00000023734.11	STRAP	ConExp	GV	0	0	0
ENSG00000023697.13	DERA	ConExp	GV	0	0	0
ENSG00000052126.15	PLEKHA5	ConExp	GV	1	2	5.7371
ENSG00000004700.16	RECQL	ConExp	GV	0	0	0
ENSG00000111711.10	GOLT1B	ConExp	GV	1	4	11.3835
ENSG00000111726.13	CMAS	ConExp	GV	0	0	0
ENSG00000111731.13	C2CD5	ConExp	GV	1	1	3.0494
ENSG00000123094.16	RASSF8	ConExp	GV	1	6	14.1277
ENSG00000064102.15	INTS13	ConExp	GV	0	0	0
ENSG00000111790.14	FGFR1OP2	ConExp	GV	0	0	0
ENSG00000064115.11	TM7SF3	ConExp	GV	1	3	7.3224
ENSG00000152944.9	MED21	ConExp	GV	1	1	2.3854
ENSG00000110841.14	PPFIBP1	ConExp	GV	1	1	2.5028
ENSG00000061794.13	MRPS35	ConExp	GV	1	2	5.3164
ENSG00000087448.11	KLHL42	ConExp	GV	1	5	14.9351
ENSG00000123106.11	CCDC91	ConExp	GV	1	1	2.1562
ENSG00000133704.10	IPO8	ConExp	GV	1	2	4.7202
ENSG00000013573.17	DDX11	ConExp	GV	1	1	1.5631
ENSG00000139146.14	SINHCAF	ConExp	GV	1	10	27.9303
ENSG00000174718.12	RESF1	ConExp	GV	1	1	3.3437
ENSG00000087470.19	DNM1L	ConExp	GV	1	1	2.944
ENSG00000139131.13	YARS2	ConExp	GV	1	3	6.0778
ENSG00000057294.16	PKP2	ConExp	GV	1	1	4.5745
ENSG00000015153.15	YAF2	ConExp	GV	1	4	10.7689
ENSG00000134283.18	PPHLN1	ConExp	GV	0	0	0
ENSG00000139168.9	ZCRB1	ConExp	GV	0	0	0
ENSG00000151239.14	TWF1	ConExp	GV	1	7	22.9368
ENSG00000177119.17	ANO6	ConExp	GV	1	8	23.3913
ENSG00000189079.17	ARID2	ConExp	GV	1	11	34.7172
ENSG00000139218.18	SCAF11	ConExp	GV	0	0	0
ENSG00000005175.10	RPAP3	ConExp	GV	1	1	3.0494
ENSG00000134291.12	TMEM106C	ConExp	GV	0	0	0
ENSG00000079387.14	SENP1	ConExp	GV	1	4	10.7653
ENSG00000177981.11	ASB8	ConExp	GV	0	0	0
ENSG00000139620.13	KANSL2	ConExp	GV	1	1	3.2291
ENSG00000129315.11	CCNT1	ConExp	GV	1	3	8.3754
ENSG00000174243.10	DDX23	ConExp	GV	0	0	0
ENSG00000172602.11	RND1	ConExp	GV	0	0	0
ENSG00000134287.10	ARF3	ConExp	GV	1	2	6.0207
ENSG00000181929.13	PRKAG1	ConExp	GV	0	0	0
ENSG00000167548.18	KMT2D	ConExp	GV	1	10	27.4135
ENSG00000139636.16	LMBR1L	ConExp	GV	1	5	14.637
ENSG00000123416.15	TUBA1B	ConExp	GV	0	0	0
ENSG00000167552.15	TUBA1A	ConExp	GV	1	2	5.7371
ENSG00000167553.17	TUBA1C	ConExp	GV	0	0	0
ENSG00000135451.13	TROAP	ConExp	GV	1	2	5.1292
ENSG00000123352.18	SPATS2	ConExp	GV	1	1	3.2229
ENSG00000187778.14	MCRS1	ConExp	GV	0	0	0
ENSG00000139644.13	TMBIM6	ConExp	GV	1	6	15.6384
ENSG00000167566.17	NCKAP5L	ConExp	GV	1	1	2.8797
ENSG00000161800.13	RACGAP1	ConExp	GV	1	2	5.1292
ENSG00000066117.15	SMARCD1	ConExp	GV	1	9	28.6935
ENSG00000178449.9	COX14	ConExp	GV	0	0	0
ENSG00000050405.14	LIMA1	ConExp	GV	1	3	7.4109
ENSG00000161813.23	LARP4	ConExp	GV	1	3	7.6464
ENSG00000123268.9	ATF1	ConExp	GV	1	2	6.2723
ENSG00000110911.17	SLC11A2	ConExp	GV	1	2	5.6209
ENSG00000050426.16	LETMD1	ConExp	GV	1	5	16.5781
ENSG00000110925.7	CSRNP2	ConExp	GV	1	5	14.8794
ENSG00000183283.16	DAZAP2	ConExp	GV	1	8	25.2737
ENSG00000135503.13	ACVR1B	ConExp	GV	1	7	19.5443
ENSG00000123395.15	ATG101	ConExp	GV	0	0	0
ENSG00000063046.18	EIF4B	ConExp	GV	1	3	8.5932
ENSG00000167778.9	SPRYD3	ConExp	GV	1	5	16.1417
ENSG00000182544.9	MFSD5	ConExp	GV	1	1	3.0176
ENSG00000135476.12	ESPL1	ConExp	GV	0	0	0
ENSG00000123349.15	PFDN5	ConExp	GV	0	0	0
ENSG00000094914.14	AAAS	ConExp	GV	0	0	0
ENSG00000185591.10	SP1	ConExp	GV	1	10	31.1365
ENSG00000205352.11	PRR13	ConExp	GV	1	1	4.5745
ENSG00000197111.16	PCBP2	ConExp	GV	1	2	7.4982
ENSG00000170653.19	ATF7	ConExp	GV	0	0	0
ENSG00000135390.21	ATP5MC2	ConExp	GV	0	0	0
ENSG00000012822.16	CALCOCO1	ConExp	GV	1	2	4.1686
ENSG00000094916.16	CBX5	ConExp	GV	1	20	50.9259
ENSG00000135486.19	HNRNPA1	ConExp	GV	1	6	16.4007
ENSG00000170627.11	GTSF1	ConExp	GV	0	0	0
ENSG00000135441.8	BLOC1S1	ConExp	GV	1	3	9.1158
ENSG00000205323.9	SARNP	ConExp	GV	0	0	0
ENSG00000123353.10	ORMDL2	ConExp	GV	1	2	7.6818
ENSG00000135392.19	DNAJC14	ConExp	GV	1	1	3.2229
ENSG00000170473.17	PYM1	ConExp	GV	0	0	0
ENSG00000111540.16	RAB5B	ConExp	GV	1	8	25.2929
ENSG00000170515.14	PA2G4	ConExp	GV	1	1	3.2373
ENSG00000229117.9	RPL41	ConExp	GV	0	0	0
ENSG00000139641.13	ESYT1	ConExp	GV	1	3	9.9597
ENSG00000139613.12	SMARCC2	ConExp	GV	1	6	19.4452
ENSG00000181852.18	RNF41	ConExp	GV	1	1	3.3646
ENSG00000139579.13	NABP2	ConExp	GV	0	0	0
ENSG00000062485.19	CS	ConExp	GV	1	2	4.3966
ENSG00000111602.12	TIMELESS	ConExp	GV	1	2	5.7371
ENSG00000076108.12	BAZ2A	ConExp	GV	1	9	25.7197
ENSG00000110955.9	ATP5F1B	ConExp	GV	0	0	0
ENSG00000110958.16	PTGES3	ConExp	GV	1	2	2.8039
ENSG00000196531.14	NACA	ConExp	GV	0	0	0
ENSG00000166860.3	ZBTB39	ConExp	GV	1	9	26.1403
ENSG00000166881.10	NEMP1	ConExp	GV	1	5	12.7407
ENSG00000182199.11	SHMT2	ConExp	GV	1	2	4.4192
ENSG00000179912.21	R3HDM2	ConExp	GV	1	1	2.06
ENSG00000166986.15	MARS1	ConExp	GV	0	0	0
ENSG00000175203.17	DCTN2	ConExp	GV	1	4	9.7676
ENSG00000166908.18	PIP4K2C	ConExp	GV	1	8	19.478
ENSG00000135506.16	OS9	ConExp	GV	1	2	5.7371
ENSG00000037897.17	METTL1	ConExp	GV	0	0	0
ENSG00000123297.20	TSFM	ConExp	GV	0	0	0
ENSG00000175215.11	CTDSP2	ConExp	GV	1	11	32.8537
ENSG00000139263.12	LRIG3	ConExp	GV	1	3	9.2702
ENSG00000135655.16	USP15	ConExp	GV	1	9	26.2931
ENSG00000174206.13	KICS2	ConExp	GV	1	3	8.554
ENSG00000184575.12	XPOT	ConExp	GV	1	2	4.2533
ENSG00000183735.11	TBK1	ConExp	GV	0	0	0
ENSG00000153179.13	RASSF3	ConExp	GV	1	7	18.9714
ENSG00000135677.11	GNS	ConExp	GV	1	10	30.4899
ENSG00000127311.10	HELB	ConExp	GV	0	0	0
ENSG00000111530.13	CAND1	ConExp	GV	1	7	19.7105
ENSG00000127314.18	RAP1B	ConExp	GV	1	11	29.6355
ENSG00000111581.10	NUP107	ConExp	GV	0	0	0
ENSG00000135679.27	MDM2	ConExp	GV	0	0	0
ENSG00000111605.18	CPSF6	ConExp	GV	1	2	5.6946
ENSG00000127337.7	YEATS4	ConExp	GV	1	1	3.3646
ENSG00000166225.9	FRS2	ConExp	GV	1	17	53.0504
ENSG00000166226.13	CCT2	ConExp	GV	0	0	0
ENSG00000111596.14	CNOT2	ConExp	GV	1	10	27.4998
ENSG00000133858.17	ZFC3H1	ConExp	GV	1	5	14.9713
ENSG00000121749.16	TBC1D15	ConExp	GV	1	6	17.8849
ENSG00000253719.4	ATXN7L3B	ConExp	GV	1	5	11.8331
ENSG00000111615.14	KRR1	ConExp	GV	1	4	9.0378
ENSG00000187109.15	NAP1L1	ConExp	GV	1	5	13.8341
ENSG00000091039.17	OSBPL8	ConExp	GV	1	2	3.8809
ENSG00000177425.11	PAWR	ConExp	GV	1	2	5.5575
ENSG00000058272.19	PPP1R12A	ConExp	GV	1	8	18.8396
ENSG00000133773.12	CCDC59	ConExp	GV	1	1	3.2291
ENSG00000070961.16	ATP2B1	ConExp	GV	1	5	14.9882
ENSG00000133639.6	BTG1	ConExp	GV	1	8	24.7779
ENSG00000173598.14	NUDT4	ConExp	GV	1	5	14.8203
ENSG00000177889.10	UBE2N	ConExp	GV	1	8	24.2535
ENSG00000173588.16	CEP83	ConExp	GV	1	3	9.7703
ENSG00000120798.17	NR2C1	ConExp	GV	1	5	18.8371
ENSG00000180263.14	FGD6	ConExp	GV	1	2	6.3932
ENSG00000111142.14	METAP2	ConExp	GV	1	1	2.2817
ENSG00000111144.10	LTA4H	ConExp	GV	0	0	0
ENSG00000059758.8	CDK17	ConExp	GV	1	4	10.1785
ENSG00000139350.12	NEDD1	ConExp	GV	0	0	0
ENSG00000120802.14	TMPO	ConExp	GV	0	0	0
ENSG00000111647.13	UHRF1BP1L	ConExp	GV	1	5	12.8075
ENSG00000136021.19	SCYL2	ConExp	GV	1	1	1.4911
ENSG00000120805.14	ARL1	ConExp	GV	1	3	8.3521
ENSG00000139351.15	SYCP3	ConExp	GV	0	0	0
ENSG00000111670.16	GNPTAB	ConExp	GV	0	0	0
ENSG00000075188.9	NUP37	ConExp	GV	1	5	13.6778
ENSG00000185480.12	PARPBP	ConExp	GV	1	2	6.0156
ENSG00000111696.12	NT5DC3	ConExp	GV	1	2	6.7368
ENSG00000166598.16	HSP90B1	ConExp	GV	1	1	1.6001
ENSG00000255150.2	EID3	ConExp	GV	0	0	0
ENSG00000136051.15	WASHC4	ConExp	GV	1	1	3.3437
ENSG00000136044.12	APPL2	ConExp	GV	1	2	5.7358
ENSG00000235162.9	C12orf75	ConExp	GV	0	0	0
ENSG00000013503.10	POLR3B	ConExp	GV	0	0	0
ENSG00000008405.12	CRY1	ConExp	GV	0	0	0
ENSG00000136045.12	PWP1	ConExp	GV	1	1	2.06
ENSG00000110851.12	PRDM4	ConExp	GV	1	7	22.6342
ENSG00000075856.12	SART3	ConExp	GV	1	1	2.2817
ENSG00000136003.16	ISCU	ConExp	GV	0	0	0
ENSG00000110880.11	CORO1C	ConExp	GV	1	6	18.4846
ENSG00000084112.15	SSH1	ConExp	GV	1	10	27.4058
ENSG00000189046.11	ALKBH2	ConExp	GV	0	0	0
ENSG00000076248.11	UNG	ConExp	GV	1	2	5.7371
ENSG00000110906.13	KCTD10	ConExp	GV	1	3	10.0318
ENSG00000151148.14	UBE3B	ConExp	GV	1	2	3.9855
ENSG00000110921.14	MVK	ConExp	GV	0	0	0
ENSG00000139437.18	TCHP	ConExp	GV	1	3	8.5909
ENSG00000139436.22	GIT2	ConExp	GV	1	7	19.4841
ENSG00000076513.17	ANKRD13A	ConExp	GV	1	5	14.2867
ENSG00000174437.18	ATP2A2	ConExp	GV	1	5	12.8934
ENSG00000196510.14	ANAPC7	ConExp	GV	1	1	2.2817
ENSG00000111229.16	ARPC3	ConExp	GV	0	0	0
ENSG00000111231.9	GPN3	ConExp	GV	0	0	0
ENSG00000111237.19	VPS29	ConExp	GV	1	1	3.0494
ENSG00000196850.6	PPTC7	ConExp	GV	1	9	22.0968
ENSG00000186298.12	PPP1CC	ConExp	GV	1	5	12.7266
ENSG00000111252.11	SH2B3	ConExp	GV	1	5	10.6558
ENSG00000204842.18	ATXN2	ConExp	GV	1	4	11.8982
ENSG00000089234.16	BRAP	ConExp	GV	1	1	3.0494
ENSG00000089248.7	ERP29	ConExp	GV	0	0	0
ENSG00000135148.12	TRAFD1	ConExp	GV	0	0	0
ENSG00000173064.14	HECTD4	ConExp	GV	1	2	5.7371
ENSG00000179295.19	PTPN11	ConExp	GV	1	4	8.3498
ENSG00000123064.13	DDX54	ConExp	GV	1	2	5.7371
ENSG00000122965.11	RBM19	ConExp	GV	1	1	1.5631
ENSG00000135111.16	TBX3	ConExp	GV	1	4	10.6867
ENSG00000123066.9	MED13L	ConExp	GV	1	3	10.7147
ENSG00000258102.5	MAP1LC3B2	ConExp	GV	0	0	0
ENSG00000111412.6	SPRING1	ConExp	GV	1	3	8.7548
ENSG00000111445.14	RFC5	ConExp	GV	0	0	0
ENSG00000176871.9	WSB2	ConExp	GV	1	3	6.2173
ENSG00000089220.5	PEBP1	ConExp	GV	0	0	0
ENSG00000135090.14	TAOK3	ConExp	GV	1	4	10.5062
ENSG00000111707.12	SUDS3	ConExp	GV	1	1	3.2229
ENSG00000122966.17	CIT	ConExp	GV	1	5	12.6522
ENSG00000135127.12	BICDL1	ConExp	GV	1	3	10.1429
ENSG00000111737.12	RAB35	ConExp	GV	1	5	14.0741
ENSG00000089154.11	GCN1	ConExp	GV	1	1	2.2817
ENSG00000089157.16	RPLP0	ConExp	GV	0	0	0
ENSG00000089159.17	PXN	ConExp	GV	1	3	9.3854
ENSG00000111775.3	COX6A1	ConExp	GV	0	0	0
ENSG00000170855.4	TRIAP1	ConExp	GV	0	0	0
ENSG00000111786.9	SRSF9	ConExp	GV	1	4	8.6973
ENSG00000088986.11	DYNLL1	ConExp	GV	1	2	5.3546
ENSG00000110871.15	COQ5	ConExp	GV	0	0	0
ENSG00000022840.17	RNF10	ConExp	GV	1	3	7.5699
ENSG00000110917.8	MLEC	ConExp	GV	1	7	19.7639
ENSG00000157837.16	SPPL3	ConExp	GV	1	3	9.7983
ENSG00000157895.11	C12orf43	ConExp	GV	1	2	4.3708
ENSG00000135124.16	P2RX4	ConExp	GV	0	0	0
ENSG00000089053.13	ANAPC5	ConExp	GV	0	0	0
ENSG00000170633.17	RNF34	ConExp	GV	0	0	0
ENSG00000089094.20	KDM2B	ConExp	GV	1	5	12.2198
ENSG00000188735.13	TMEM120B	ConExp	GV	1	4	12.7408
ENSG00000139718.12	SETD1B	ConExp	GV	1	6	17.7254
ENSG00000110801.14	PSMD9	ConExp	GV	1	2	6.9517
ENSG00000110987.9	BCL7A	ConExp	GV	1	10	30.9847
ENSG00000175727.14	MLXIP	ConExp	GV	1	4	10.2395
ENSG00000184047.20	DIABLO	ConExp	GV	0	0	0
ENSG00000139719.11	VPS33A	ConExp	GV	1	1	2.3724
ENSG00000130779.22	CLIP1	ConExp	GV	1	1	1.4911
ENSG00000033030.15	ZCCHC8	ConExp	GV	0	0	0
ENSG00000111011.18	RSRC2	ConExp	GV	1	12	35.3606
ENSG00000184445.12	KNTC1	ConExp	GV	1	1	1.4911
ENSG00000130787.14	HIP1R	ConExp	GV	1	1	2.677
ENSG00000139722.7	VPS37B	ConExp	GV	1	1	2.2817
ENSG00000051825.15	MPHOSPH9	ConExp	GV	1	2	5.7371
ENSG00000130921.9	MTRFR	ConExp	GV	0	0	0
ENSG00000111328.7	CDK2AP1	ConExp	GV	0	0	0
ENSG00000139697.14	SBNO1	ConExp	GV	1	16	43.1533
ENSG00000183955.14	KMT5A	ConExp	GV	1	6	16.945
ENSG00000086598.11	TMED2	ConExp	GV	1	4	10.4434
ENSG00000111364.16	DDX55	ConExp	GV	0	0	0
ENSG00000111361.13	EIF2B1	ConExp	GV	0	0	0
ENSG00000179195.16	ZNF664	ConExp	GV	1	1	3.0494
ENSG00000196498.13	NCOR2	ConExp	GV	1	5	15.6092
ENSG00000150991.16	UBC	ConExp	GV	1	2	5.1292
ENSG00000150990.9	DHX37	ConExp	GV	0	0	0
ENSG00000184992.13	BRI3BP	ConExp	GV	1	4	10.2107
ENSG00000081760.17	AACS	ConExp	GV	0	0	0
ENSG00000139370.12	SLC15A4	ConExp	GV	1	4	10.3153
ENSG00000151948.12	GLT1D1	ConExp	GV	0	0	0
ENSG00000111450.14	STX2	ConExp	GV	0	0	0
ENSG00000132341.12	RAN	ConExp	GV	1	2	4.8081
ENSG00000061936.10	SFSWAP	ConExp	GV	1	1	1.4911
ENSG00000177169.10	ULK1	ConExp	GV	1	5	17.6737
ENSG00000183495.14	EP400	ConExp	GV	0	0	0
ENSG00000112787.14	FBRSL1	ConExp	GV	1	4	12.0395
ENSG00000177084.18	POLE	ConExp	GV	0	0	0
ENSG00000247077.7	PGAM5	ConExp	GV	0	0	0
ENSG00000176915.15	ANKLE2	ConExp	GV	0	0	0
ENSG00000090615.16	GOLGA3	ConExp	GV	1	4	11.3874
ENSG00000072609.18	CHFR	ConExp	GV	1	2	5.75
ENSG00000198040.11	ZNF84	ConExp	GV	0	0	0
ENSG00000196199.14	MPHOSPH8	ConExp	GV	0	0	0
ENSG00000121390.19	PSPC1	ConExp	GV	1	1	1.2038
ENSG00000121741.17	ZMYM2	ConExp	GV	1	3	8.7706
ENSG00000132953.18	XPO4	ConExp	GV	1	10	27.0849
ENSG00000150457.9	LATS2	ConExp	GV	1	7	22.7918
ENSG00000150459.12	SAP18	ConExp	GV	0	0	0
ENSG00000165480.16	SKA3	ConExp	GV	0	0	0
ENSG00000165487.14	MICU2	ConExp	GV	0	0	0
ENSG00000027001.10	MIPEP	ConExp	GV	0	0	0
ENSG00000151849.16	CENPJ	ConExp	GV	0	0	0
ENSG00000139496.16	NUP58	ConExp	GV	1	4	10.1337
ENSG00000132964.12	CDK8	ConExp	GV	1	9	21.8132
ENSG00000122034.17	GTF3A	ConExp	GV	0	0	0
ENSG00000122033.15	MTIF3	ConExp	GV	0	0	0
ENSG00000139517.9	LNX2	ConExp	GV	1	4	12.4935
ENSG00000186184.20	POLR1D	ConExp	GV	0	0	0
ENSG00000152520.14	PAN3	ConExp	GV	1	13	38.4822
ENSG00000132963.8	POMP	ConExp	GV	0	0	0
ENSG00000189403.15	HMGB1	ConExp	GV	1	4	10.847
ENSG00000120694.20	HSPH1	ConExp	GV	1	4	10.9777
ENSG00000189167.12	ZAR1L	ConExp	GV	0	0	0
ENSG00000139618.17	BRCA2	ConExp	GV	0	0	0
ENSG00000244754.9	N4BP2L2	ConExp	GV	0	0	0
ENSG00000083642.19	PDS5B	ConExp	GV	1	5	13.1545
ENSG00000133119.13	RFC3	ConExp	GV	0	0	0
ENSG00000120669.16	SOHLH2	ConExp	GV	0	0	0
ENSG00000120699.14	EXOSC8	ConExp	GV	0	0	0
ENSG00000102710.21	SUPT20H	ConExp	GV	0	0	0
ENSG00000120686.12	UFM1	ConExp	GV	0	0	0
ENSG00000120685.20	PROSER1	ConExp	GV	0	0	0
ENSG00000150907.10	FOXO1	ConExp	GV	1	6	18.3738
ENSG00000102738.8	MRPS31	ConExp	GV	0	0	0
ENSG00000120690.16	ELF1	ConExp	GV	1	2	3.0106
ENSG00000120662.16	MTRF1	ConExp	GV	0	0	0
ENSG00000102763.18	VWA8	ConExp	GV	1	1	3.2291
ENSG00000023516.9	AKAP11	ConExp	GV	1	6	14.4174
ENSG00000102804.15	TSC22D1	ConExp	GV	1	1	2.06
ENSG00000083635.8	NUFIP1	ConExp	GV	0	0	0
ENSG00000188342.12	GTF2F2	ConExp	GV	0	0	0
ENSG00000133112.17	TPT1	ConExp	GV	1	4	11.9839
ENSG00000136152.15	COG3	ConExp	GV	1	6	18.7462
ENSG00000123200.17	ZC3H13	ConExp	GV	0	0	0
ENSG00000136141.15	LRCH1	ConExp	GV	1	7	19.6043
ENSG00000136143.16	SUCLA2	ConExp	GV	1	1	1.2038
ENSG00000136144.12	RCBTB1	ConExp	GV	1	2	4.9277
ENSG00000123179.14	EBPL	ConExp	GV	1	1	1.4911
ENSG00000102753.10	KPNA3	ConExp	GV	1	12	32.2625
ENSG00000226792.8	C13orf42	ConExp	GV	0	0	0
ENSG00000102786.15	INTS6	ConExp	GV	1	7	24.4314
ENSG00000139668.9	WDFY2	ConExp	GV	1	12	37.6456
ENSG00000123191.16	ATP7B	ConExp	GV	0	0	0
ENSG00000136108.15	CKAP2	ConExp	GV	0	0	0
ENSG00000139734.19	DIAPH3	ConExp	GV	0	0	0
ENSG00000083544.16	TDRD3	ConExp	GV	0	0	0
ENSG00000083535.16	PIBF1	ConExp	GV	0	0	0
ENSG00000102554.14	KLF5	ConExp	GV	1	4	11.7317
ENSG00000188243.14	COMMD6	ConExp	GV	0	0	0
ENSG00000118939.18	UCHL3	ConExp	GV	0	0	0
ENSG00000005812.11	FBXL3	ConExp	GV	1	7	17.9686
ENSG00000152193.8	OBI1	ConExp	GV	1	3	7.6514
ENSG00000139746.16	RBM26	ConExp	GV	1	1	1.2038
ENSG00000102471.15	NDFIP2	ConExp	GV	1	4	11.1095
ENSG00000125257.16	ABCC4	ConExp	GV	1	1	2.2817
ENSG00000102580.15	DNAJC3	ConExp	GV	1	3	9.9312
ENSG00000102595.21	UGGT2	ConExp	GV	0	0	0
ENSG00000065150.21	IPO5	ConExp	GV	1	5	11.5906
ENSG00000152767.17	FARP1	ConExp	GV	1	7	19.9307
ENSG00000102572.15	STK24	ConExp	GV	1	6	16.4765
ENSG00000088387.21	DOCK9	ConExp	GV	1	6	18.8818
ENSG00000134882.16	UBAC2	ConExp	GV	0	0	0
ENSG00000125304.10	TM9SF2	ConExp	GV	1	2	5.5256
ENSG00000134900.12	TPP2	ConExp	GV	1	1	2.2817
ENSG00000134899.24	ERCC5	ConExp	GV	0	0	0
ENSG00000125266.8	EFNB2	ConExp	GV	1	15	44.5719
ENSG00000139832.5	RAB20	ConExp	GV	1	1	3.3437
ENSG00000213995.12	NAXD	ConExp	GV	0	0	0
ENSG00000153487.13	ING1	ConExp	GV	1	2	3.7728
ENSG00000088448.14	ANKRD10	ConExp	GV	1	1	2.8561
ENSG00000102606.19	ARHGEF7	ConExp	GV	1	5	16.6117
ENSG00000126216.15	TUBGCP3	ConExp	GV	0	0	0
ENSG00000068650.19	ATP11A	ConExp	GV	1	12	29.1961
ENSG00000126226.22	PCID2	ConExp	GV	0	0	0
ENSG00000139842.15	CUL4A	ConExp	GV	1	5	13.5841
ENSG00000185896.11	LAMP1	ConExp	GV	1	5	12.785
ENSG00000139835.14	GRTP1	ConExp	GV	0	0	0
ENSG00000150403.18	TMCO3	ConExp	GV	0	0	0
ENSG00000198176.13	TFDP1	ConExp	GV	1	1	2.677
ENSG00000130177.16	CDC16	ConExp	GV	0	0	0
ENSG00000169062.15	UPF3A	ConExp	GV	1	4	14.3299
ENSG00000198824.7	CHAMP1	ConExp	GV	1	3	11.3113
ENSG00000136319.12	TTC5	ConExp	GV	1	1	2.2964
ENSG00000100814.18	CCNB1IP1	ConExp	GV	0	0	0
ENSG00000129484.14	PARP2	ConExp	GV	1	1	1.4911
ENSG00000100823.12	APEX1	ConExp	GV	1	2	6.7084
ENSG00000165792.18	METTL17	ConExp	GV	0	0	0
ENSG00000092199.19	HNRNPC	ConExp	GV	1	6	13.8478
ENSG00000092201.10	SUPT16H	ConExp	GV	1	3	8.0336
ENSG00000100888.15	CHD8	ConExp	GV	1	4	9.7763
ENSG00000129472.15	RAB2B	ConExp	GV	1	1	2.6867
ENSG00000092203.15	TOX4	ConExp	GV	1	6	15.9343
ENSG00000165819.12	METTL3	ConExp	GV	0	0	0
ENSG00000129562.11	DAD1	ConExp	GV	0	0	0
ENSG00000155463.14	OXA1L	ConExp	GV	1	2	5.7371
ENSG00000155465.20	SLC7A7	ConExp	GV	1	1	3.9529
ENSG00000172590.18	MRPL52	ConExp	GV	0	0	0
ENSG00000100461.18	RBM23	ConExp	GV	1	6	13.9575
ENSG00000100462.16	PRMT5	ConExp	GV	0	0	0
ENSG00000092036.19	HAUS4	ConExp	GV	0	0	0
ENSG00000100813.15	ACIN1	ConExp	GV	1	3	8.1786
ENSG00000092068.21	SLC7A8	ConExp	GV	1	4	12.2414
ENSG00000100836.11	PABPN1	ConExp	GV	1	2	7.2612
ENSG00000129460.16	NGDN	ConExp	GV	1	1	3.2291
ENSG00000092010.15	PSME1	ConExp	GV	1	1	3.2291
ENSG00000092098.17	RNF31	ConExp	GV	0	0	0
ENSG00000196497.17	IPO4	ConExp	GV	1	2	5.5046
ENSG00000100926.15	TM9SF1	ConExp	GV	0	0	0
ENSG00000129559.13	NEDD8	ConExp	GV	0	0	0
ENSG00000100938.19	GMPR2	ConExp	GV	0	0	0
ENSG00000092330.18	TINF2	ConExp	GV	0	0	0
ENSG00000100949.15	RABGGTA	ConExp	GV	0	0	0
ENSG00000168952.16	STXBP6	ConExp	GV	1	1	1.4911
ENSG00000092108.22	SCFD1	ConExp	GV	0	0	0
ENSG00000196792.12	STRN3	ConExp	GV	1	10	27.3883
ENSG00000092148.14	HECTD1	ConExp	GV	1	8	24.5762
ENSG00000129493.15	HEATR5A	ConExp	GV	0	0	0
ENSG00000100852.14	ARHGAP5	ConExp	GV	1	6	16.0375
ENSG00000129521.15	EGLN3	ConExp	GV	1	5	14.0131
ENSG00000129518.10	EAPP	ConExp	GV	0	0	0
ENSG00000129515.20	SNX6	ConExp	GV	1	2	5.3312
ENSG00000198604.11	BAZ1A	ConExp	GV	0	0	0
ENSG00000100883.13	SRP54	ConExp	GV	0	0	0
ENSG00000151327.13	FAM177A1	ConExp	GV	1	6	19.9554
ENSG00000092020.11	PPP2R3C	ConExp	GV	0	0	0
ENSG00000100902.11	PSMA6	ConExp	GV	0	0	0
ENSG00000100906.11	NFKBIA	ConExp	GV	0	0	0
ENSG00000151332.20	MBIP	ConExp	GV	0	0	0
ENSG00000092208.19	GEMIN2	ConExp	GV	0	0	0
ENSG00000100941.9	PNN	ConExp	GV	1	2	4.9587
ENSG00000150527.18	MIA2	ConExp	GV	1	1	2.5028
ENSG00000129534.14	MIS18BP1	ConExp	GV	0	0	0
ENSG00000213741.11	RPS29	ConExp	GV	0	0	0
ENSG00000165501.17	LRR1	ConExp	GV	0	0	0
ENSG00000168282.6	MGAT2	ConExp	GV	0	0	0
ENSG00000165506.15	DNAAF2	ConExp	GV	0	0	0
ENSG00000165516.11	KLHDC2	ConExp	GV	1	1	3.0176
ENSG00000165525.18	NEMF	ConExp	GV	0	0	0
ENSG00000165527.8	ARF6	ConExp	GV	1	5	14.8057
ENSG00000151748.15	SAV1	ConExp	GV	0	0	0
ENSG00000131969.15	ABHD12B	ConExp	GV	1	1	3.3437
ENSG00000139921.13	TMX1	ConExp	GV	1	3	9.726
ENSG00000139926.16	FRMD6	ConExp	GV	1	5	14.7661
ENSG00000087302.9	RTRAF	ConExp	GV	0	0	0
ENSG00000197930.13	ERO1A	ConExp	GV	1	3	9.0453
ENSG00000073712.15	FERMT2	ConExp	GV	1	4	9.731
ENSG00000100523.16	DDHD1	ConExp	GV	1	9	31.1888
ENSG00000100528.12	CNIH1	ConExp	GV	1	6	16.0527
ENSG00000197045.13	GMFB	ConExp	GV	1	7	19.2654
ENSG00000131979.20	GCH1	ConExp	GV	1	3	7.801
ENSG00000198554.12	WDHD1	ConExp	GV	1	1	3.0494
ENSG00000180008.9	SOCS4	ConExp	GV	1	5	15.3131
ENSG00000126787.13	DLGAP5	ConExp	GV	0	0	0
ENSG00000178974.11	FBXO34	ConExp	GV	1	1	3.9529
ENSG00000126775.9	ATG14	ConExp	GV	1	9	22.832
ENSG00000126777.18	KTN1	ConExp	GV	1	2	6.7368
ENSG00000165588.19	OTX2	ConExp	GV	1	3	8.3085
ENSG00000070367.16	EXOC5	ConExp	GV	1	13	38.1026
ENSG00000139977.14	NAA30	ConExp	GV	1	2	5.1292
ENSG00000131966.14	ACTR10	ConExp	GV	1	1	3.0494
ENSG00000100567.13	PSMA3	ConExp	GV	0	0	0
ENSG00000032219.19	ARID4A	ConExp	GV	1	9	31.1774
ENSG00000100575.14	TIMM9	ConExp	GV	1	1	2.677
ENSG00000100592.16	DAAM1	ConExp	GV	1	8	23.224
ENSG00000100614.18	PPM1A	ConExp	GV	1	10	27.4355
ENSG00000020426.11	MNAT1	ConExp	GV	0	0	0
ENSG00000100644.17	HIF1A	ConExp	GV	1	8	18.4697
ENSG00000154001.14	PPP2R5E	ConExp	GV	1	6	12.5956
ENSG00000140006.12	WDR89	ConExp	GV	0	0	0
ENSG00000054654.20	SYNE2	ConExp	GV	1	6	16.3396
ENSG00000100714.17	MTHFD1	ConExp	GV	1	1	4.6185
ENSG00000126803.10	HSPA2	ConExp	GV	1	2	5.2994
ENSG00000126822.18	PLEKHG3	ConExp	GV	1	8	20.7992
ENSG00000070182.21	SPTB	ConExp	GV	1	1	1.5631
ENSG00000139998.16	RAB15	ConExp	GV	1	2	6.2235
ENSG00000257365.8	FNTB	ConExp	GV	0	0	0
ENSG00000125952.20	MAX	ConExp	GV	1	3	7.9384
ENSG00000033170.17	FUT8	ConExp	GV	1	2	4.2533
ENSG00000171723.16	GPHN	ConExp	GV	1	3	8.2279
ENSG00000072415.10	PALS1	ConExp	GV	1	3	11.4825
ENSG00000100554.12	ATP6V1D	ConExp	GV	0	0	0
ENSG00000134001.15	EIF2S1	ConExp	GV	1	7	24.1162
ENSG00000072110.16	ACTN1	ConExp	GV	1	4	10.6347
ENSG00000139990.18	DCAF5	ConExp	GV	1	5	17.9873
ENSG00000100632.11	ERH	ConExp	GV	0	0	0
ENSG00000100647.8	SUSD6	ConExp	GV	1	10	28.3515
ENSG00000100650.16	SRSF5	ConExp	GV	0	0	0
ENSG00000133983.16	COX16	ConExp	GV	0	0	0
ENSG00000213463.5	SYNJ2BP	ConExp	GV	1	3	11.0265
ENSG00000133997.12	MED6	ConExp	GV	1	3	7.5146
ENSG00000197555.10	SIPA1L1	ConExp	GV	0	0	0
ENSG00000205683.12	DPF3	ConExp	GV	1	4	11.7167
ENSG00000119599.17	DCAF4	ConExp	GV	0	0	0
ENSG00000165861.14	ZFYVE1	ConExp	GV	0	0	0
ENSG00000119707.14	RBM25	ConExp	GV	0	0	0
ENSG00000080815.19	PSEN1	ConExp	GV	1	9	29.3528
ENSG00000133961.21	NUMB	ConExp	GV	1	4	12.3979
ENSG00000170468.8	RIOX1	ConExp	GV	0	0	0
ENSG00000176903.5	PNMA1	ConExp	GV	0	0	0
ENSG00000156030.14	MIDEAS	ConExp	GV	1	10	26.7983
ENSG00000119725.21	ZNF410	ConExp	GV	0	0	0
ENSG00000119688.21	ABCD4	ConExp	GV	0	0	0
ENSG00000119655.11	NPC2	ConExp	GV	0	0	0
ENSG00000119682.18	AREL1	ConExp	GV	1	5	15.3537
ENSG00000119616.11	FCF1	ConExp	GV	0	0	0
ENSG00000119596.18	YLPM1	ConExp	GV	1	2	4.1031
ENSG00000119689.15	DLST	ConExp	GV	1	4	10.5928
ENSG00000170348.9	TMED10	ConExp	GV	1	1	2.2964
ENSG00000170345.10	FOS	ConExp	GV	1	3	9.0296
ENSG00000119686.10	FLVCR2	ConExp	GV	0	0	0
ENSG00000119685.20	TTLL5	ConExp	GV	0	0	0
ENSG00000133935.7	ERG28	ConExp	GV	1	2	5.7371
ENSG00000089916.18	GPATCH2L	ConExp	GV	1	5	12.3437
ENSG00000119669.5	IRF2BPL	ConExp	GV	1	6	17.4622
ENSG00000198894.8	CIPC	ConExp	GV	0	0	0
ENSG00000100580.8	TMED8	ConExp	GV	1	10	25.7857
ENSG00000151445.16	VIPAS39	ConExp	GV	0	0	0
ENSG00000100591.8	AHSA1	ConExp	GV	0	0	0
ENSG00000100601.10	ALKBH1	ConExp	GV	1	1	2.2964
ENSG00000119705.10	SLIRP	ConExp	GV	0	0	0
ENSG00000100603.14	SNW1	ConExp	GV	0	0	0
ENSG00000100629.17	CEP128	ConExp	GV	1	7	24.7065
ENSG00000071537.14	SEL1L	ConExp	GV	1	3	6.4297
ENSG00000070778.13	PTPN21	ConExp	GV	1	4	14.3299
ENSG00000100722.20	ZC3H14	ConExp	GV	1	1	3.7289
ENSG00000140025.16	EFCAB11	ConExp	GV	0	0	0
ENSG00000042088.14	TDP1	ConExp	GV	1	2	6.7084
ENSG00000100764.14	PSMC1	ConExp	GV	0	0	0
ENSG00000198668.14	CALM1	ConExp	GV	1	7	19.1406
ENSG00000015133.20	CCDC88C	ConExp	GV	1	4	12.0985
ENSG00000100796.18	PPP4R3A	ConExp	GV	1	4	11.0527
ENSG00000165929.13	TC2N	ConExp	GV	1	1	3.2229
ENSG00000140092.15	FBLN5	ConExp	GV	1	1	3.3437
ENSG00000100815.12	TRIP11	ConExp	GV	1	7	24.6415
ENSG00000183648.11	NDUFB1	ConExp	GV	0	0	0
ENSG00000165934.13	CPSF2	ConExp	GV	1	2	5.2404
ENSG00000100600.15	LGMN	ConExp	GV	0	0	0
ENSG00000066455.13	GOLGA5	ConExp	GV	0	0	0
ENSG00000100604.13	CHGA	ConExp	GV	1	2	5.5575
ENSG00000100605.17	ITPK1	ConExp	GV	1	1	1.6001
ENSG00000165943.5	MOAP1	ConExp	GV	1	2	5.5575
ENSG00000012963.15	UBR7	ConExp	GV	1	1	1.9884
ENSG00000011114.15	BTBD7	ConExp	GV	1	8	25.9617
ENSG00000089737.18	DDX24	ConExp	GV	0	0	0
ENSG00000133937.5	GSC	ConExp	GV	0	0	0
ENSG00000100697.15	DICER1	ConExp	GV	1	9	24.4784
ENSG00000182512.5	GLRX5	ConExp	GV	1	2	3.1853
ENSG00000100721.11	TCL1A	ConExp	GV	0	0	0
ENSG00000100744.15	GSKIP	ConExp	GV	1	5	15.1211
ENSG00000090060.19	PAPOLA	ConExp	GV	1	5	13.938
ENSG00000100749.9	VRK1	ConExp	GV	0	0	0
ENSG00000183576.13	SETD3	ConExp	GV	1	3	8.7866
ENSG00000090061.17	CCNK	ConExp	GV	1	3	8.3085
ENSG00000140105.18	WARS1	ConExp	GV	0	0	0
ENSG00000078304.19	PPP2R5C	ConExp	GV	1	3	8.4141
ENSG00000080824.19	HSP90AA1	ConExp	GV	1	1	3.2229
ENSG00000140153.18	WDR20	ConExp	GV	1	3	10.8008
ENSG00000196663.16	TECPR2	ConExp	GV	1	3	8.4372
ENSG00000089902.10	RCOR1	ConExp	GV	1	10	30.6295
ENSG00000131323.16	TRAF3	ConExp	GV	1	11	32.1623
ENSG00000198752.11	CDC42BPB	ConExp	GV	1	1	3.0176
ENSG00000100664.11	EIF5	ConExp	GV	1	13	38.3073
ENSG00000075413.19	MARK3	ConExp	GV	1	1	2.0124
ENSG00000166165.14	CKB	ConExp	GV	0	0	0
ENSG00000166170.12	BAG5	ConExp	GV	1	5	14.7118
ENSG00000126214.22	KLC1	ConExp	GV	0	0	0
ENSG00000256053.9	COA8	ConExp	GV	0	0	0
ENSG00000100711.14	ZFYVE21	ConExp	GV	1	3	7.8392
ENSG00000088808.18	PPP1R13B	ConExp	GV	1	2	6.942
ENSG00000156411.10	ATP5MJ	ConExp	GV	0	0	0
ENSG00000203485.14	INF2	ConExp	GV	1	1	2.2817
ENSG00000184990.13	SIVA1	ConExp	GV	1	1	3.0494
ENSG00000142208.18	AKT1	ConExp	GV	1	2	9.2007
ENSG00000099814.17	CEP170B	ConExp	GV	1	3	9.9597
ENSG00000170779.11	CDCA4	ConExp	GV	1	3	8.6811
ENSG00000184916.9	JAG2	ConExp	GV	1	3	5.6774
ENSG00000184887.14	BTBD6	ConExp	GV	0	0	0
ENSG00000179364.15	PACS2	ConExp	GV	1	4	11.2439
ENSG00000182979.18	MTA1	ConExp	GV	0	0	0
ENSG00000140157.16	NIPA2	ConExp	GV	1	1	2.3854
ENSG00000273749.5	CYFIP1	ConExp	GV	1	1	3.0494
ENSG00000128739.23	SNRPN	ConExp	GV	0	0	0
ENSG00000114062.22	UBE3A	ConExp	GV	1	4	15.7882
ENSG00000128731.18	HERC2	ConExp	GV	1	2	5.5575
ENSG00000104067.17	TJP1	ConExp	GV	1	4	8.7394
ENSG00000166912.17	MTMR10	ConExp	GV	1	2	4.2771
ENSG00000198826.11	ARHGAP11A	ConExp	GV	0	0	0
ENSG00000134153.10	EMC7	ConExp	GV	1	3	7.9174
ENSG00000128463.13	EMC4	ConExp	GV	1	2	5.7371
ENSG00000182117.6	NOP10	ConExp	GV	0	0	0
ENSG00000176454.15	LPCAT4	ConExp	GV	0	0	0
ENSG00000021776.11	AQR	ConExp	GV	1	3	7.5788
ENSG00000198146.4	ZNF770	ConExp	GV	1	1	3.0494
ENSG00000128829.12	EIF2AK4	ConExp	GV	0	0	0
ENSG00000140319.11	SRP14	ConExp	GV	0	0	0
ENSG00000156970.13	BUB1B	ConExp	GV	0	0	0
ENSG00000128944.14	KNSTRN	ConExp	GV	1	2	6.1026
ENSG00000128928.10	IVD	ConExp	GV	0	0	0
ENSG00000166133.18	RPUSD2	ConExp	GV	0	0	0
ENSG00000137812.21	KNL1	ConExp	GV	0	0	0
ENSG00000051180.17	RAD51	ConExp	GV	1	3	9.9597
ENSG00000137824.16	RMDN3	ConExp	GV	1	1	3.9529
ENSG00000166140.17	ZFYVE19	ConExp	GV	0	0	0
ENSG00000166145.15	SPINT1	ConExp	GV	0	0	0
ENSG00000104142.11	VPS18	ConExp	GV	1	1	2.1255
ENSG00000128965.13	CHAC1	ConExp	GV	1	2	5.7371
ENSG00000128908.18	INO80	ConExp	GV	1	10	28.9421
ENSG00000187446.12	CHP1	ConExp	GV	1	7	19.31
ENSG00000104147.9	OIP5	ConExp	GV	1	4	11.2417
ENSG00000137804.14	NUSAP1	ConExp	GV	0	0	0
ENSG00000137815.15	RTF1	ConExp	GV	1	2	5.8999
ENSG00000103932.12	RPAP1	ConExp	GV	0	0	0
ENSG00000174197.18	MGA	ConExp	GV	1	4	10.6571
ENSG00000166887.16	VPS39	ConExp	GV	1	1	2.2964
ENSG00000103978.16	TMEM87A	ConExp	GV	1	5	13.7974
ENSG00000103994.18	ZNF106	ConExp	GV	1	2	7.0023
ENSG00000092531.10	SNAP23	ConExp	GV	1	3	9.9597
ENSG00000159459.12	UBR1	ConExp	GV	1	5	14.2164
ENSG00000166946.14	CCNDBP1	ConExp	GV	1	4	10.7053
ENSG00000140265.14	ZSCAN29	ConExp	GV	1	4	12.046
ENSG00000137822.13	TUBGCP4	ConExp	GV	0	0	0
ENSG00000067369.14	TP53BP1	ConExp	GV	0	0	0
ENSG00000167004.14	PDIA3	ConExp	GV	1	1	1.6001
ENSG00000140264.21	SERF2	ConExp	GV	0	0	0
ENSG00000140259.7	MFAP1	ConExp	GV	0	0	0
ENSG00000092470.12	WDR76	ConExp	GV	1	1	3.7192
ENSG00000137770.14	CTDSPL2	ConExp	GV	1	16	46.1994
ENSG00000104131.13	EIF3J	ConExp	GV	1	9	24.2655
ENSG00000104133.16	SPG11	ConExp	GV	0	0	0
ENSG00000128951.14	DUT	ConExp	GV	1	1	1.2038
ENSG00000103995.14	CEP152	ConExp	GV	1	1	2.2817
ENSG00000255302.5	EID1	ConExp	GV	1	2	3.2978
ENSG00000138593.9	SECISBP2L	ConExp	GV	1	4	9.2197
ENSG00000166200.15	COPS2	ConExp	GV	1	8	22.4293
ENSG00000104064.18	GABPB1	ConExp	GV	0	0	0
ENSG00000138592.14	USP8	ConExp	GV	1	6	16.4533
ENSG00000092439.16	TRPM7	ConExp	GV	1	9	26.0877
ENSG00000138600.10	SPPL2A	ConExp	GV	1	4	10.9901
ENSG00000138594.14	TMOD3	ConExp	GV	1	3	10.2315
ENSG00000166477.13	LEO1	ConExp	GV	0	0	0
ENSG00000069956.14	MAPK6	ConExp	GV	1	8	19.8877
ENSG00000137875.4	BCL2L10	ConExp	GV	0	0	0
ENSG00000197535.16	MYO5A	ConExp	GV	1	8	19.9386
ENSG00000128989.11	ARPP19	ConExp	GV	1	11	30.7635
ENSG00000047346.13	FAM214A	ConExp	GV	1	4	10.5073
ENSG00000137876.11	RSL24D1	ConExp	GV	0	0	0
ENSG00000225973.4	PIGBOS1	ConExp	GV	0	0	0
ENSG00000260916.8	CCPG1	ConExp	GV	1	1	3.2291
ENSG00000166450.13	PRTG	ConExp	GV	0	0	0
ENSG00000255529.9	POLR2M	ConExp	GV	0	0	0
ENSG00000128918.15	ALDH1A2	ConExp	GV	0	0	0
ENSG00000137845.15	ADAM10	ConExp	GV	1	10	28.3707
ENSG00000157450.16	RNF111	ConExp	GV	1	5	16.6119
ENSG00000157456.8	CCNB2	ConExp	GV	0	0	0
ENSG00000157483.9	MYO1E	ConExp	GV	1	4	10.738
ENSG00000140307.11	GTF2A2	ConExp	GV	1	2	4.5476
ENSG00000128915.12	ICE2	ConExp	GV	0	0	0
ENSG00000171914.17	TLN2	ConExp	GV	1	5	11.9086
ENSG00000140416.23	TPM1	ConExp	GV	1	2	5.0776
ENSG00000140455.17	USP3	ConExp	GV	1	4	10.8663
ENSG00000103657.14	HERC1	ConExp	GV	0	0	0
ENSG00000166797.11	CIAO2A	ConExp	GV	1	1	3.9529
ENSG00000028528.15	SNX1	ConExp	GV	1	6	15.5388
ENSG00000166794.6	PPIB	ConExp	GV	0	0	0
ENSG00000103671.10	TRIP4	ConExp	GV	1	3	7.597
ENSG00000180357.10	ZNF609	ConExp	GV	1	8	25.3752
ENSG00000166831.9	RBPMS2	ConExp	GV	1	3	8.9012
ENSG00000241839.10	PLEKHO2	ConExp	GV	1	5	11.7903
ENSG00000090487.11	SPG21	ConExp	GV	1	1	3.3437
ENSG00000090470.15	PDCD7	ConExp	GV	1	1	2.3854
ENSG00000166855.9	CLPX	ConExp	GV	1	2	4.9327
ENSG00000074603.19	DPP8	ConExp	GV	1	10	32.6625
ENSG00000138614.16	INTS14	ConExp	GV	0	0	0
ENSG00000174485.16	DENND4A	ConExp	GV	1	2	5.7371
ENSG00000103769.10	RAB11A	ConExp	GV	1	10	29.2194
ENSG00000075131.10	TIPIN	ConExp	GV	1	2	5.7371
ENSG00000169032.11	MAP2K1	ConExp	GV	1	6	14.7741
ENSG00000174446.13	SNAPC5	ConExp	GV	1	1	3.3646
ENSG00000174442.12	ZWILCH	ConExp	GV	1	1	3.3646
ENSG00000103591.13	AAGAB	ConExp	GV	0	0	0
ENSG00000137764.20	MAP2K5	ConExp	GV	0	0	0
ENSG00000033800.14	PIAS1	ConExp	GV	1	9	28.5247
ENSG00000260007.3	ENSG00000260007	ConExp	GV	1	2	4.8557
ENSG00000128973.13	CLN6	ConExp	GV	0	0	0
ENSG00000140350.15	ANP32A	ConExp	GV	1	1	2.677
ENSG00000137807.16	KIF23	ConExp	GV	1	4	10.8663
ENSG00000137831.15	UACA	ConExp	GV	1	4	10.5975
ENSG00000066933.16	MYO9A	ConExp	GV	1	13	37.7287
ENSG00000175318.12	GRAMD2A	ConExp	GV	1	4	12.0985
ENSG00000166233.15	ARIH1	ConExp	GV	1	12	35.2077
ENSG00000159322.18	ADPGK	ConExp	GV	1	2	6.2723
ENSG00000156642.17	NPTN	ConExp	GV	1	5	10.5296
ENSG00000138629.16	UBL7	ConExp	GV	0	0	0
ENSG00000179361.18	ARID3B	ConExp	GV	1	3	8.7422
ENSG00000179335.20	CLK3	ConExp	GV	1	5	11.9763
ENSG00000179151.13	EDC3	ConExp	GV	1	4	10.0221
ENSG00000103653.17	CSK	ConExp	GV	1	1	2.8797
ENSG00000140474.14	ULK3	ConExp	GV	1	1	1.6001
ENSG00000140497.16	SCAMP2	ConExp	GV	1	3	7.4109
ENSG00000178741.12	COX5A	ConExp	GV	1	2	5.3853
ENSG00000138621.12	PPCDC	ConExp	GV	0	0	0
ENSG00000167173.19	C15orf39	ConExp	GV	1	2	4.4192
ENSG00000140365.16	COMMD4	ConExp	GV	0	0	0
ENSG00000169375.16	SIN3A	ConExp	GV	1	3	7.9431
ENSG00000169410.11	PTPN9	ConExp	GV	1	8	23.5254
ENSG00000169371.14	SNUPN	ConExp	GV	0	0	0
ENSG00000177971.9	IMP3	ConExp	GV	0	0	0
ENSG00000140367.12	UBE2Q2	ConExp	GV	1	7	21.5347
ENSG00000140374.17	ETFA	ConExp	GV	0	0	0
ENSG00000140386.13	SCAPER	ConExp	GV	0	0	0
ENSG00000173517.11	PEAK1	ConExp	GV	1	9	29.5034
ENSG00000140382.15	HMG20A	ConExp	GV	1	4	12.3601
ENSG00000166411.14	IDH3A	ConExp	GV	1	3	9.1018
ENSG00000140403.13	DNAJA4	ConExp	GV	1	3	8.9599
ENSG00000140395.9	WDR61	ConExp	GV	0	0	0
ENSG00000041357.16	PSMA4	ConExp	GV	1	1	2.1562
ENSG00000185787.15	MORF4L1	ConExp	GV	1	4	11.866
ENSG00000166557.14	TMED3	ConExp	GV	0	0	0
ENSG00000086666.19	ZFAND6	ConExp	GV	0	0	0
ENSG00000140598.15	EFL1	ConExp	GV	0	0	0
ENSG00000182774.13	RPS17	ConExp	GV	0	0	0
ENSG00000156232.7	WHAMM	ConExp	GV	1	2	6.7368
ENSG00000103942.13	HOMER2	ConExp	GV	1	1	2.1255
ENSG00000169612.4	RAMAC	ConExp	GV	0	0	0
ENSG00000140600.17	SH3GL3	ConExp	GV	1	1	2.8561
ENSG00000140612.14	SEC11A	ConExp	GV	1	1	2.944
ENSG00000166716.10	ZNF592	ConExp	GV	1	3	6.6386
ENSG00000073417.15	PDE8A	ConExp	GV	1	2	5.5575
ENSG00000170776.22	AKAP13	ConExp	GV	1	3	7.4195
ENSG00000181991.16	MRPS11	ConExp	GV	0	0	0
ENSG00000140543.15	DET1	ConExp	GV	1	1	3.0334
ENSG00000181026.15	AEN	ConExp	GV	1	2	5.1292
ENSG00000140525.19	FANCI	ConExp	GV	1	1	2.0124
ENSG00000140521.17	POLG	ConExp	GV	0	0	0
ENSG00000140534.14	TICRR	ConExp	GV	0	0	0
ENSG00000185033.15	SEMA4B	ConExp	GV	1	4	9.9973
ENSG00000185043.12	CIB1	ConExp	GV	1	1	2.0124
ENSG00000182768.9	NGRN	ConExp	GV	0	0	0
ENSG00000140575.13	IQGAP1	ConExp	GV	1	2	5.1615
ENSG00000140577.17	CRTC3	ConExp	GV	1	7	17.7827
ENSG00000197299.13	BLM	ConExp	GV	0	0	0
ENSG00000140564.13	FURIN	ConExp	GV	1	7	20.3126
ENSG00000196547.15	MAN2A2	ConExp	GV	1	1	3.3437
ENSG00000166965.13	RCCD1	ConExp	GV	0	0	0
ENSG00000198901.14	PRC1	ConExp	GV	1	2	6.7368
ENSG00000173575.22	CHD2	ConExp	GV	1	7	22.0795
ENSG00000182175.15	RGMA	ConExp	GV	1	8	23.1582
ENSG00000185551.15	NR2F2	ConExp	GV	1	7	22.8895
ENSG00000140443.15	IGF1R	ConExp	GV	1	10	27.9396
ENSG00000131873.7	CHSY1	ConExp	GV	1	5	11.161
ENSG00000131871.15	SELENOS	ConExp	GV	0	0	0
ENSG00000131876.18	SNRPA1	ConExp	GV	0	0	0
ENSG00000184277.13	TM2D3	ConExp	GV	0	0	0
ENSG00000161981.11	SNRNP25	ConExp	GV	0	0	0
ENSG00000103152.12	MPG	ConExp	GV	0	0	0
ENSG00000103148.17	NPRL3	ConExp	GV	0	0	0
ENSG00000167930.17	FAM234A	ConExp	GV	1	1	1.6001
ENSG00000103126.15	AXIN1	ConExp	GV	1	2	5.6402
ENSG00000129925.11	PGAP6	ConExp	GV	0	0	0
ENSG00000090565.17	RAB11FIP3	ConExp	GV	1	1	2.5028
ENSG00000197562.10	RAB40C	ConExp	GV	0	0	0
ENSG00000103266.11	STUB1	ConExp	GV	0	0	0
ENSG00000127580.17	WDR24	ConExp	GV	0	0	0
ENSG00000103275.21	UBE2I	ConExp	GV	1	3	4.6639
ENSG00000059145.19	UNKL	ConExp	GV	1	10	33.8229
ENSG00000103249.18	CLCN7	ConExp	GV	0	0	0
ENSG00000187535.14	IFT140	ConExp	GV	0	0	0
ENSG00000007545.16	CRAMP1	ConExp	GV	1	7	16.5438
ENSG00000206053.13	JPT2	ConExp	GV	1	3	8.5222
ENSG00000162032.16	SPSB3	ConExp	GV	0	0	0
ENSG00000063854.13	HAGH	ConExp	GV	0	0	0
ENSG00000140990.15	NDUFB10	ConExp	GV	0	0	0
ENSG00000127554.13	GFER	ConExp	GV	1	1	1.5631
ENSG00000167962.15	ZNF598	ConExp	GV	1	1	3.0494
ENSG00000065054.14	SLC9A3R2	ConExp	GV	1	2	5.7371
ENSG00000065057.9	NTHL1	ConExp	GV	0	0	0
ENSG00000131653.13	TRAF7	ConExp	GV	1	1	1.2038
ENSG00000167967.16	E4F1	ConExp	GV	0	0	0
ENSG00000205937.12	RNPS1	ConExp	GV	1	2	4.4192
ENSG00000162063.13	CCNF	ConExp	GV	1	2	3.5892
ENSG00000185883.12	ATP6V0C	ConExp	GV	0	0	0
ENSG00000140992.19	PDPK1	ConExp	GV	1	3	7.2033
ENSG00000167977.9	KCTD5	ConExp	GV	0	0	0
ENSG00000167978.17	SRRM2	ConExp	GV	1	1	3.7289
ENSG00000162076.13	FLYWCH2	ConExp	GV	0	0	0
ENSG00000059122.17	FLYWCH1	ConExp	GV	0	0	0
ENSG00000127564.17	PKMYT1	ConExp	GV	0	0	0
ENSG00000131652.14	THOC6	ConExp	GV	0	0	0
ENSG00000010539.12	ZNF200	ConExp	GV	0	0	0
ENSG00000122390.19	NAA60	ConExp	GV	0	0	0
ENSG00000188827.11	SLX4	ConExp	GV	1	3	7.0486
ENSG00000126602.11	TRAP1	ConExp	GV	0	0	0
ENSG00000005339.15	CREBBP	ConExp	GV	1	3	7.0497
ENSG00000162104.10	ADCY9	ConExp	GV	1	4	14.0417
ENSG00000090447.12	TFAP4	ConExp	GV	1	2	9.2007
ENSG00000217930.8	PAM16	ConExp	GV	0	0	0
ENSG00000103423.14	DNAJA3	ConExp	GV	0	0	0
ENSG00000103415.12	HMOX2	ConExp	GV	1	1	2.8561
ENSG00000153443.13	UBALD1	ConExp	GV	1	2	7.1902
ENSG00000102858.13	MGRN1	ConExp	GV	0	0	0
ENSG00000168101.14	NUDT16L1	ConExp	GV	1	1	2.3724
ENSG00000168096.15	ANKS3	ConExp	GV	0	0	0
ENSG00000067836.13	ROGDI	ConExp	GV	0	0	0
ENSG00000140632.17	GLYR1	ConExp	GV	1	7	22.1241
ENSG00000118900.15	UBN1	ConExp	GV	1	7	22.0236
ENSG00000103174.13	NAGPA	ConExp	GV	1	3	9.9742
ENSG00000140650.13	PMM2	ConExp	GV	0	0	0
ENSG00000187555.16	USP7	ConExp	GV	0	0	0
ENSG00000182831.12	C16orf72	ConExp	GV	1	8	25.5779
ENSG00000166669.14	ATF7IP2	ConExp	GV	1	2	5.7371
ENSG00000103274.11	NUBP1	ConExp	GV	1	2	5.1292
ENSG00000038532.16	CLEC16A	ConExp	GV	1	2	5.5575
ENSG00000175643.10	RMI2	ConExp	GV	1	1	2.8797
ENSG00000153066.13	TXNDC11	ConExp	GV	0	0	0
ENSG00000122299.12	ZC3H7A	ConExp	GV	0	0	0
ENSG00000171490.13	RSL1D1	ConExp	GV	0	0	0
ENSG00000103342.13	GSPT1	ConExp	GV	1	6	19.7546
ENSG00000048471.14	SNX29	ConExp	GV	1	4	13.1883
ENSG00000175595.16	ERCC4	ConExp	GV	1	1	3.1401
ENSG00000140694.17	PARN	ConExp	GV	1	1	2.7964
ENSG00000103429.11	BFAR	ConExp	GV	1	3	8.4238
ENSG00000103512.16	NOMO1	ConExp	GV	1	3	7.6175
ENSG00000179889.20	PDXDC1	ConExp	GV	1	5	16.8688
ENSG00000157045.9	NTAN1	ConExp	GV	0	0	0
ENSG00000085721.13	RRN3	ConExp	GV	1	3	8.6069
ENSG00000072864.16	NDE1	ConExp	GV	0	0	0
ENSG00000133393.13	CEP20	ConExp	GV	1	1	2.1562
ENSG00000185164.15	NOMO2	ConExp	GV	1	3	7.6175
ENSG00000134419.15	RPS15A	ConExp	GV	1	1	1.2038
ENSG00000170540.15	ARL6IP1	ConExp	GV	1	3	8.0426
ENSG00000157106.18	SMG1	ConExp	GV	1	11	27.1977
ENSG00000167186.11	COQ7	ConExp	GV	1	1	2.2964
ENSG00000103540.16	CCP110	ConExp	GV	1	1	3.3646
ENSG00000103544.16	VPS35L	ConExp	GV	0	0	0
ENSG00000103550.14	KNOP1	ConExp	GV	0	0	0
ENSG00000066654.14	THUMPD1	ConExp	GV	1	2	5.7371
ENSG00000196678.14	ERI2	ConExp	GV	1	3	7.5421
ENSG00000188215.10	DCUN1D3	ConExp	GV	1	14	38.6394
ENSG00000103310.11	ZP2	ConExp	GV	0	0	0
ENSG00000197006.15	METTL9	ConExp	GV	1	1	3.0494
ENSG00000140740.11	UQCRC2	ConExp	GV	0	0	0
ENSG00000103319.12	EEF2K	ConExp	GV	1	2	4.5108
ENSG00000058600.16	POLR3E	ConExp	GV	0	0	0
ENSG00000140743.8	CDR2	ConExp	GV	0	0	0
ENSG00000103365.15	GGA2	ConExp	GV	1	7	20.3371
ENSG00000103356.18	EARS2	ConExp	GV	0	0	0
ENSG00000103353.16	UBFD1	ConExp	GV	1	7	18.8133
ENSG00000004779.10	NDUFAB1	ConExp	GV	0	0	0
ENSG00000083093.10	PALB2	ConExp	GV	0	0	0
ENSG00000166847.10	DCTN5	ConExp	GV	1	3	8.7866
ENSG00000166851.15	PLK1	ConExp	GV	0	0	0
ENSG00000090905.19	TNRC6A	ConExp	GV	1	10	31.5544
ENSG00000140750.17	ARHGAP17	ConExp	GV	1	4	11.7788
ENSG00000205629.12	LCMT1	ConExp	GV	1	1	2.8561
ENSG00000169189.17	NSMCE1	ConExp	GV	0	0	0
ENSG00000077238.14	IL4R	ConExp	GV	0	0	0
ENSG00000077235.18	GTF3C1	ConExp	GV	0	0	0
ENSG00000047578.14	KATNIP	ConExp	GV	1	2	6.4291
ENSG00000169180.12	XPO6	ConExp	GV	1	1	2.0124
ENSG00000176476.9	SGF29	ConExp	GV	0	0	0
ENSG00000168488.19	ATXN2L	ConExp	GV	0	0	0
ENSG00000178188.15	SH2B1	ConExp	GV	0	0	0
ENSG00000176953.13	NFATC2IP	ConExp	GV	1	6	19.5966
ENSG00000169682.18	SPNS1	ConExp	GV	0	0	0
ENSG00000079616.14	KIF22	ConExp	GV	0	0	0
ENSG00000103495.15	MAZ	ConExp	GV	0	0	0
ENSG00000280789.2	PAGR1	ConExp	GV	0	0	0
ENSG00000013364.19	MVP	ConExp	GV	0	0	0
ENSG00000174943.11	KCTD13	ConExp	GV	0	0	0
ENSG00000149932.17	TMEM219	ConExp	GV	0	0	0
ENSG00000149930.18	TAOK2	ConExp	GV	1	4	14.3299
ENSG00000149929.16	HIRIP3	ConExp	GV	0	0	0
ENSG00000169592.15	INO80E	ConExp	GV	1	1	3.9529
ENSG00000149925.22	ALDOA	ConExp	GV	1	1	2.3854
ENSG00000149923.14	PPP4C	ConExp	GV	1	1	3.3437
ENSG00000169217.9	CD2BP2	ConExp	GV	0	0	0
ENSG00000169221.14	TBC1D10B	ConExp	GV	0	0	0
ENSG00000179958.10	DCTPP1	ConExp	GV	0	0	0
ENSG00000179918.19	SEPHS2	ConExp	GV	1	1	1.5631
ENSG00000169957.10	ZNF768	ConExp	GV	0	0	0
ENSG00000156858.12	PRR14	ConExp	GV	1	1	3.1401
ENSG00000156860.16	FBRS	ConExp	GV	1	4	12.9158
ENSG00000080603.17	SRCAP	ConExp	GV	1	8	22.2133
ENSG00000156873.16	PHKG2	ConExp	GV	1	5	11.6501
ENSG00000103549.22	RNF40	ConExp	GV	1	1	2.8797
ENSG00000099364.18	FBXL19	ConExp	GV	1	4	11.6556
ENSG00000099381.19	SETD1A	ConExp	GV	1	1	3.0494
ENSG00000103496.15	STX4	ConExp	GV	1	2	5.516
ENSG00000167395.10	ZNF646	ConExp	GV	1	1	3.2229
ENSG00000167397.15	VKORC1	ConExp	GV	1	1	2.1255
ENSG00000103510.20	KAT8	ConExp	GV	1	1	3.3646
ENSG00000089280.19	FUS	ConExp	GV	0	0	0
ENSG00000140688.17	RUSF1	ConExp	GV	0	0	0
ENSG00000185947.15	ZNF267	ConExp	GV	0	0	0
ENSG00000171241.9	SHCBP1	ConExp	GV	1	3	7.5565
ENSG00000069329.18	VPS35	ConExp	GV	0	0	0
ENSG00000091651.9	ORC6	ConExp	GV	0	0	0
ENSG00000166123.14	GPT2	ConExp	GV	1	2	6.0852
ENSG00000069345.12	DNAJA2	ConExp	GV	1	7	24.2934
ENSG00000102893.16	PHKB	ConExp	GV	0	0	0
ENSG00000102910.14	LONP2	ConExp	GV	0	0	0
ENSG00000196470.12	SIAH1	ConExp	GV	1	3	7.3224
ENSG00000102921.8	N4BP1	ConExp	GV	1	9	30.4243
ENSG00000121274.14	TENT4B	ConExp	GV	1	8	18.5605
ENSG00000166164.16	BRD7	ConExp	GV	1	1	3.0494
ENSG00000103479.17	RBL2	ConExp	GV	1	5	13.7361
ENSG00000166971.17	AKTIP	ConExp	GV	1	4	14.3299
ENSG00000159461.15	AMFR	ConExp	GV	0	0	0
ENSG00000167005.14	NUDT21	ConExp	GV	1	2	6.5989
ENSG00000087263.17	OGFOD1	ConExp	GV	1	1	2.3854
ENSG00000187193.9	MT1X	ConExp	GV	0	0	0
ENSG00000102900.13	NUP93	ConExp	GV	0	0	0
ENSG00000051108.15	HERPUD1	ConExp	GV	1	1	3.0494
ENSG00000172775.17	PSME3IP1	ConExp	GV	1	1	3.3437
ENSG00000159579.14	RSPRY1	ConExp	GV	1	2	7.7973
ENSG00000102931.8	ARL2BP	ConExp	GV	0	0	0
ENSG00000005194.15	CIAPIN1	ConExp	GV	1	4	11.7527
ENSG00000088682.14	COQ9	ConExp	GV	0	0	0
ENSG00000102978.13	POLR2C	ConExp	GV	1	1	3.3646
ENSG00000140854.13	KATNB1	ConExp	GV	1	2	5.7371
ENSG00000140859.16	KIFC3	ConExp	GV	0	0	0
ENSG00000103005.12	USB1	ConExp	GV	1	1	2.0124
ENSG00000070770.10	CSNK2A2	ConExp	GV	0	0	0
ENSG00000181938.14	GINS3	ConExp	GV	1	1	4.5745
ENSG00000103034.15	NDRG4	ConExp	GV	1	3	8.9214
ENSG00000103037.12	SETD6	ConExp	GV	1	3	7.2282
ENSG00000125107.19	CNOT1	ConExp	GV	1	3	10.5195
ENSG00000103042.9	SLC38A7	ConExp	GV	1	2	5.7371
ENSG00000125166.13	GOT2	ConExp	GV	1	1	2.5028
ENSG00000183723.13	CMTM4	ConExp	GV	1	3	8.0089
ENSG00000135720.13	DYNC1LI2	ConExp	GV	1	13	39.7999
ENSG00000159593.15	NAE1	ConExp	GV	0	0	0
ENSG00000166595.12	CIAO2B	ConExp	GV	0	0	0
ENSG00000067955.15	CBFB	ConExp	GV	1	6	16.1667
ENSG00000125149.12	PHAF1	ConExp	GV	1	9	27.9718
ENSG00000205250.9	E2F4	ConExp	GV	0	0	0
ENSG00000135723.14	FHOD1	ConExp	GV	0	0	0
ENSG00000159720.13	ATP6V0D1	ConExp	GV	0	0	0
ENSG00000102974.16	CTCF	ConExp	GV	1	4	9.2661
ENSG00000102977.17	ACD	ConExp	GV	0	0	0
ENSG00000141098.13	GFOD2	ConExp	GV	0	0	0
ENSG00000102901.13	CENPT	ConExp	GV	0	0	0
ENSG00000168286.3	THAP11	ConExp	GV	1	2	4.8348
ENSG00000102898.12	NUTF2	ConExp	GV	1	4	11.9204
ENSG00000038358.15	EDC4	ConExp	GV	0	0	0
ENSG00000167264.18	DUS2	ConExp	GV	1	2	5.5575
ENSG00000182810.7	DDX28	ConExp	GV	0	0	0
ENSG00000072736.19	NFATC3	ConExp	GV	1	7	21.3996
ENSG00000132600.18	PRMT7	ConExp	GV	1	1	1.4911
ENSG00000062038.15	CDH3	ConExp	GV	0	0	0
ENSG00000039068.20	CDH1	ConExp	GV	1	2	6.2723
ENSG00000168802.14	CHTF8	ConExp	GV	1	1	1.868
ENSG00000141076.18	UTP4	ConExp	GV	1	2	5.5109
ENSG00000132612.16	VPS4A	ConExp	GV	1	4	13.361
ENSG00000213380.16	COG8	ConExp	GV	1	1	3.2291
ENSG00000258429.2	PDF	ConExp	GV	1	1	3.2291
ENSG00000132603.15	NIP7	ConExp	GV	0	0	0
ENSG00000132604.11	TERF2	ConExp	GV	1	4	7.6388
ENSG00000103018.18	CYB5B	ConExp	GV	1	4	10.4348
ENSG00000141101.13	NOB1	ConExp	GV	0	0	0
ENSG00000198373.13	WWP2	ConExp	GV	1	2	5.5575
ENSG00000090861.17	AARS1	ConExp	GV	1	3	7.1427
ENSG00000157349.17	DDX19B	ConExp	GV	1	2	5.7371
ENSG00000168872.17	DDX19A	ConExp	GV	0	0	0
ENSG00000103051.20	COG4	ConExp	GV	0	0	0
ENSG00000189091.13	SF3B3	ConExp	GV	1	2	6.0156
ENSG00000157368.12	IL34	ConExp	GV	1	1	2.2964
ENSG00000132613.16	MTSS2	ConExp	GV	1	5	11.2769
ENSG00000103043.15	VAC14	ConExp	GV	0	0	0
ENSG00000166747.13	AP1G1	ConExp	GV	1	4	10.2072
ENSG00000224470.9	ATXN1L	ConExp	GV	1	13	33.7084
ENSG00000182149.21	IST1	ConExp	GV	1	4	10.1443
ENSG00000140830.9	TXNL4B	ConExp	GV	0	0	0
ENSG00000140829.12	DHX38	ConExp	GV	0	0	0
ENSG00000140836.17	ZFHX3	ConExp	GV	1	14	39.6021
ENSG00000103035.11	PSMD7	ConExp	GV	1	2	5.7371
ENSG00000090863.12	GLG1	ConExp	GV	1	3	8.51
ENSG00000168411.14	RFWD3	ConExp	GV	1	2	5.7371
ENSG00000103091.15	WDR59	ConExp	GV	1	1	3.2229
ENSG00000186187.12	ZNRF1	ConExp	GV	1	6	17.4204
ENSG00000050820.17	BCAR1	ConExp	GV	0	0	0
ENSG00000153774.9	CFDP1	ConExp	GV	0	0	0
ENSG00000034713.8	GABARAPL2	ConExp	GV	0	0	0
ENSG00000065457.11	ADAT1	ConExp	GV	1	1	2.8561
ENSG00000065427.15	KARS1	ConExp	GV	0	0	0
ENSG00000103111.15	MON1B	ConExp	GV	1	3	7.2282
ENSG00000103121.9	CMC2	ConExp	GV	0	0	0
ENSG00000166454.10	ATMIN	ConExp	GV	1	4	9.9954
ENSG00000260643.2	ENSG00000260643	ConExp	GV	0	0	0
ENSG00000153815.18	CMIP	ConExp	GV	1	1	2.944
ENSG00000135698.10	MPHOSPH6	ConExp	GV	0	0	0
ENSG00000140943.18	MBTPS1	ConExp	GV	1	3	8.3521
ENSG00000103168.17	TAF1C	ConExp	GV	0	0	0
ENSG00000064270.13	ATP2C2	ConExp	GV	0	0	0
ENSG00000103194.16	USP10	ConExp	GV	1	1	1.4911
ENSG00000153786.13	ZDHHC7	ConExp	GV	1	3	7.1047
ENSG00000131149.19	GSE1	ConExp	GV	1	3	10.3116
ENSG00000131153.9	GINS2	ConExp	GV	1	3	7.9051
ENSG00000131148.9	EMC8	ConExp	GV	1	1	3.0494
ENSG00000103248.19	MTHFSD	ConExp	GV	1	1	3.3646
ENSG00000140941.14	MAP1LC3B	ConExp	GV	1	4	10.9491
ENSG00000140948.13	ZCCHC14	ConExp	GV	1	12	33.9394
ENSG00000104731.14	KLHDC4	ConExp	GV	0	0	0
ENSG00000172530.21	BANP	ConExp	GV	1	1	3.0494
ENSG00000158545.16	ZC3H18	ConExp	GV	1	1	1.2038
ENSG00000174177.13	CTU2	ConExp	GV	0	0	0
ENSG00000103335.22	PIEZO1	ConExp	GV	1	2	5.7371
ENSG00000167513.9	CDT1	ConExp	GV	0	0	0
ENSG00000167515.10	TRAPPC2L	ConExp	GV	0	0	0
ENSG00000205022.9	PABPN1L	ConExp	GV	0	0	0
ENSG00000170100.14	ZNF778	ConExp	GV	0	0	0
ENSG00000167522.17	ANKRD11	ConExp	GV	1	1	1.5631
ENSG00000197912.16	SPG7	ConExp	GV	0	0	0
ENSG00000131165.16	CHMP1A	ConExp	GV	1	2	6.7368
ENSG00000185324.22	CDK10	ConExp	GV	0	0	0
ENSG00000187741.15	FANCA	ConExp	GV	1	2	3.9855
ENSG00000141002.20	TCF25	ConExp	GV	0	0	0
ENSG00000258947.8	TUBB3	ConExp	GV	0	0	0
ENSG00000140995.17	DEF8	ConExp	GV	0	0	0
ENSG00000141252.21	VPS53	ConExp	GV	1	10	26.8452
ENSG00000167699.14	GLOD4	ConExp	GV	0	0	0
ENSG00000171861.11	MRM3	ConExp	GV	0	0	0
ENSG00000177370.5	TIMM22	ConExp	GV	1	2	5.1749
ENSG00000159842.16	ABR	ConExp	GV	1	3	7.1149
ENSG00000108953.17	YWHAE	ConExp	GV	1	4	12.0667
ENSG00000167193.8	CRK	ConExp	GV	1	8	25.2468
ENSG00000197879.17	MYO1C	ConExp	GV	1	10	28.5446
ENSG00000132376.20	INPP5K	ConExp	GV	0	0	0
ENSG00000174238.16	PITPNA	ConExp	GV	1	8	23.28
ENSG00000167703.15	SLC43A2	ConExp	GV	1	8	21.182
ENSG00000174231.17	PRPF8	ConExp	GV	0	0	0
ENSG00000186532.12	SMYD4	ConExp	GV	0	0	0
ENSG00000132383.12	RPA1	ConExp	GV	0	0	0
ENSG00000070366.14	SMG6	ConExp	GV	1	4	12.2547
ENSG00000167721.11	TSR1	ConExp	GV	1	5	11.548
ENSG00000070444.15	MNT	ConExp	GV	1	7	22.7614
ENSG00000127804.13	METTL16	ConExp	GV	1	1	3.0494
ENSG00000007168.14	PAFAH1B1	ConExp	GV	1	13	39.3377
ENSG00000132361.18	CLUH	ConExp	GV	1	4	10.8663
ENSG00000132359.15	RAP1GAP2	ConExp	GV	1	7	18.0298
ENSG00000196689.13	TRPV1	ConExp	GV	0	0	0
ENSG00000040531.16	CTNS	ConExp	GV	1	4	7.366
ENSG00000127774.7	EMC6	ConExp	GV	0	0	0
ENSG00000177602.5	HASPIN	ConExp	GV	1	2	4.7923
ENSG00000074356.17	NCBP3	ConExp	GV	1	13	33.7044
ENSG00000074755.15	ZZEF1	ConExp	GV	1	2	7.0283
ENSG00000185722.18	ANKFY1	ConExp	GV	1	15	37.7545
ENSG00000132388.13	UBE2G1	ConExp	GV	1	7	20.9595
ENSG00000132382.15	MYBBP1A	ConExp	GV	0	0	0
ENSG00000141456.16	PELP1	ConExp	GV	1	2	5.7371
ENSG00000142507.10	PSMB6	ConExp	GV	0	0	0
ENSG00000141503.17	MINK1	ConExp	GV	1	7	21.5581
ENSG00000108528.14	SLC25A11	ConExp	GV	1	3	7.7464
ENSG00000108523.16	RNF167	ConExp	GV	0	0	0
ENSG00000108518.8	PFN1	ConExp	GV	1	2	6.7368
ENSG00000091640.8	SPAG7	ConExp	GV	1	2	5.7371
ENSG00000108509.21	CAMTA2	ConExp	GV	1	6	15.7989
ENSG00000129250.12	KIF1C	ConExp	GV	1	5	13.4126
ENSG00000167840.13	ZNF232	ConExp	GV	0	0	0
ENSG00000029725.17	RABEP1	ConExp	GV	1	5	17.6946
ENSG00000108559.12	NUP88	ConExp	GV	1	2	5.9934
ENSG00000129197.15	RPAIN	ConExp	GV	0	0	0
ENSG00000005100.13	DHX33	ConExp	GV	1	1	2.8797
ENSG00000129235.11	TXNDC17	ConExp	GV	1	2	5.7371
ENSG00000072778.20	ACADVL	ConExp	GV	0	0	0
ENSG00000004975.12	DVL2	ConExp	GV	1	2	4.8348
ENSG00000040633.13	PHF23	ConExp	GV	0	0	0
ENSG00000175826.12	CTDNEP1	ConExp	GV	1	2	6.4602
ENSG00000170291.16	ELP5	ConExp	GV	1	3	8.7853
ENSG00000006047.13	YBX2	ConExp	GV	1	1	2.8797
ENSG00000132522.16	GPS2	ConExp	GV	0	0	0
ENSG00000205544.4	TMEM256	ConExp	GV	0	0	0
ENSG00000181222.19	POLR2A	ConExp	GV	0	0	0
ENSG00000161956.13	SENP3	ConExp	GV	0	0	0
ENSG00000129194.8	SOX15	ConExp	GV	0	0	0
ENSG00000129245.12	FXR2	ConExp	GV	1	2	5.1505
ENSG00000141499.17	WRAP53	ConExp	GV	0	0	0
ENSG00000132510.11	KDM6B	ConExp	GV	1	8	23.1062
ENSG00000182224.12	CYB5D1	ConExp	GV	1	1	3.3646
ENSG00000170004.18	CHD3	ConExp	GV	1	2	7.7973
ENSG00000170043.12	TRAPPC1	ConExp	GV	0	0	0
ENSG00000170037.14	CNTROB	ConExp	GV	1	2	5.516
ENSG00000179094.16	PER1	ConExp	GV	1	7	19.8303
ENSG00000178999.13	AURKB	ConExp	GV	0	0	0
ENSG00000178971.16	CTC1	ConExp	GV	1	2	5.1525
ENSG00000161970.15	RPL26	ConExp	GV	0	0	0
ENSG00000166579.16	NDEL1	ConExp	GV	1	2	5.1292
ENSG00000133026.14	MYH10	ConExp	GV	1	3	8.5695
ENSG00000170310.15	STX8	ConExp	GV	0	0	0
ENSG00000154914.17	USP43	ConExp	GV	1	1	2.1255
ENSG00000007237.19	GAS7	ConExp	GV	1	3	7.4202
ENSG00000006740.18	ARHGAP44	ConExp	GV	1	1	2.8797
ENSG00000006744.19	ELAC2	ConExp	GV	1	1	1.9884
ENSG00000006695.12	COX10	ConExp	GV	1	1	2.7964
ENSG00000214941.8	ZSWIM7	ConExp	GV	0	0	0
ENSG00000141027.22	NCOR1	ConExp	GV	1	9	22.2667
ENSG00000166582.11	CENPV	ConExp	GV	1	1	3.9529
ENSG00000170315.14	UBB	ConExp	GV	0	0	0
ENSG00000133030.22	MPRIP	ConExp	GV	1	4	12.7116
ENSG00000154803.13	FLCN	ConExp	GV	0	0	0
ENSG00000141030.13	COPS3	ConExp	GV	1	1	3.0334
ENSG00000171953.16	ATPAF2	ConExp	GV	0	0	0
ENSG00000141034.10	GID4	ConExp	GV	1	10	26.3001
ENSG00000091542.9	ALKBH5	ConExp	GV	1	2	9.2007
ENSG00000177731.16	FLII	ConExp	GV	0	0	0
ENSG00000176994.11	SMCR8	ConExp	GV	1	3	8.3221
ENSG00000171928.14	TVP23B	ConExp	GV	1	7	23.1165
ENSG00000141127.15	PRPSAP2	ConExp	GV	0	0	0
ENSG00000072134.16	EPN2	ConExp	GV	1	5	10.8218
ENSG00000166484.20	MAPK7	ConExp	GV	1	3	7.4517
ENSG00000072210.19	ALDH3A2	ConExp	GV	0	0	0
ENSG00000128487.19	SPECC1	ConExp	GV	1	2	5.8974
ENSG00000124422.12	USP22	ConExp	GV	1	1	2.6867
ENSG00000109016.18	DHRS7B	ConExp	GV	0	0	0
ENSG00000178307.10	TMEM11	ConExp	GV	1	2	3.1632
ENSG00000274180.1	NATD1	ConExp	GV	0	0	0
ENSG00000034152.19	MAP2K3	ConExp	GV	1	5	16.5961
ENSG00000141068.15	KSR1	ConExp	GV	1	6	19.9116
ENSG00000087095.13	NLK	ConExp	GV	1	7	17.2435
ENSG00000109084.14	TMEM97	ConExp	GV	0	0	0
ENSG00000109079.10	TNFAIP1	ConExp	GV	1	7	23.4317
ENSG00000004142.12	POLDIP2	ConExp	GV	1	2	4.9816
ENSG00000244045.13	TMEM199	ConExp	GV	0	0	0
ENSG00000076382.17	SPAG5	ConExp	GV	0	0	0
ENSG00000007202.15	KIAA0100	ConExp	GV	0	0	0
ENSG00000132581.10	SDF2	ConExp	GV	0	0	0
ENSG00000109111.15	SUPT6H	ConExp	GV	1	1	3.2373
ENSG00000198242.14	RPL23A	ConExp	GV	0	0	0
ENSG00000160606.11	TLCD1	ConExp	GV	0	0	0
ENSG00000173065.14	FAM222B	ConExp	GV	1	12	36.772
ENSG00000132591.12	ERAL1	ConExp	GV	0	0	0
ENSG00000132589.16	FLOT2	ConExp	GV	1	2	3.8818
ENSG00000109118.14	PHF12	ConExp	GV	1	6	17.9546
ENSG00000196535.18	MYO18A	ConExp	GV	1	5	14.5224
ENSG00000108256.9	NUFIP2	ConExp	GV	1	20	54.7662
ENSG00000160551.12	TAOK1	ConExp	GV	1	21	62.9303
ENSG00000108262.16	GIT1	ConExp	GV	1	9	20.8115
ENSG00000141298.19	SSH2	ConExp	GV	0	0	0
ENSG00000108578.15	BLMH	ConExp	GV	1	2	3.4941
ENSG00000108582.12	CPD	ConExp	GV	1	9	24.1825
ENSG00000176390.12	CRLF3	ConExp	GV	1	1	2.2903
ENSG00000176208.9	ATAD5	ConExp	GV	0	0	0
ENSG00000196712.19	NF1	ConExp	GV	1	7	21.3752
ENSG00000172301.11	COPRS	ConExp	GV	0	0	0
ENSG00000108651.10	UTP6	ConExp	GV	0	0	0
ENSG00000126858.19	RHOT1	ConExp	GV	1	1	3.2291
ENSG00000010244.19	ZNF207	ConExp	GV	1	6	16.7217
ENSG00000108671.11	PSMD11	ConExp	GV	1	4	8.1536
ENSG00000198783.6	ZNF830	ConExp	GV	0	0	0
ENSG00000005156.12	LIG3	ConExp	GV	1	2	5.0052
ENSG00000006125.18	AP2B1	ConExp	GV	1	9	22.9356
ENSG00000270647.7	TAF15	ConExp	GV	1	4	12.474
ENSG00000278259.5	MYO19	ConExp	GV	1	4	12.2561
ENSG00000278311.5	GGNBP2	ConExp	GV	0	0	0
ENSG00000275700.6	AATF	ConExp	GV	0	0	0
ENSG00000278540.5	ACACA	ConExp	GV	0	0	0
ENSG00000276234.5	TADA2A	ConExp	GV	1	2	8.5714
ENSG00000276023.5	DUSP14	ConExp	GV	1	1	3.0334
ENSG00000275066.5	SYNRG	ConExp	GV	1	5	18.2816
ENSG00000278053.5	DDX52	ConExp	GV	1	1	1.2038
ENSG00000278845.5	MRPL45	ConExp	GV	1	3	10.3543
ENSG00000274211.6	SOCS7	ConExp	GV	1	8	24.6195
ENSG00000273604.2	EPOP	ConExp	GV	0	0	0
ENSG00000275023.5	MLLT6	ConExp	GV	1	10	27.6318
ENSG00000277791.5	PSMB3	ConExp	GV	0	0	0
ENSG00000276293.5	PIP4K2B	ConExp	GV	1	6	17.3269
ENSG00000273559.5	CWC25	ConExp	GV	1	1	3.0494
ENSG00000108306.13	FBXL20	ConExp	GV	1	7	18.6038
ENSG00000125686.12	MED1	ConExp	GV	1	10	29.4639
ENSG00000167258.15	CDK12	ConExp	GV	1	5	13.5711
ENSG00000131748.16	STARD3	ConExp	GV	1	2	4.4192
ENSG00000141738.14	GRB7	ConExp	GV	1	1	1.4911
ENSG00000172057.10	ORMDL3	ConExp	GV	1	4	14.3299
ENSG00000108344.15	PSMD3	ConExp	GV	0	0	0
ENSG00000008838.21	MED24	ConExp	GV	0	0	0
ENSG00000188895.12	MSL1	ConExp	GV	1	12	38.0724
ENSG00000108349.17	CASC3	ConExp	GV	1	2	5.6255
ENSG00000171475.14	WIPF2	ConExp	GV	1	11	34.7081
ENSG00000094804.12	CDC6	ConExp	GV	1	8	23.8804
ENSG00000131747.15	TOP2A	ConExp	GV	0	0	0
ENSG00000073584.20	SMARCE1	ConExp	GV	1	3	7.2622
ENSG00000173812.11	EIF1	ConExp	GV	1	8	20.3271
ENSG00000173805.16	HAP1	ConExp	GV	1	4	10.8133
ENSG00000178502.6	KLHL11	ConExp	GV	1	8	26.2847
ENSG00000131473.17	ACLY	ConExp	GV	1	1	3.9529
ENSG00000173786.17	CNP	ConExp	GV	1	3	8.9825
ENSG00000168259.17	DNAJC7	ConExp	GV	0	0	0
ENSG00000168256.18	NKIRAS2	ConExp	GV	1	2	5.1053
ENSG00000108773.11	KAT2A	ConExp	GV	0	0	0
ENSG00000108774.15	RAB5C	ConExp	GV	1	5	18.0579
ENSG00000168610.16	STAT3	ConExp	GV	1	4	12.0295
ENSG00000033627.17	ATP6V0A1	ConExp	GV	0	0	0
ENSG00000068120.15	COASY	ConExp	GV	0	0	0
ENSG00000108788.12	MLX	ConExp	GV	1	2	6.1045
ENSG00000131470.15	PSMC3IP	ConExp	GV	0	0	0
ENSG00000141699.11	RETREG3	ConExp	GV	1	9	27.3593
ENSG00000131462.9	TUBG1	ConExp	GV	1	1	2.2817
ENSG00000037042.9	TUBG2	ConExp	GV	0	0	0
ENSG00000131475.7	VPS25	ConExp	GV	0	0	0
ENSG00000126581.13	BECN1	ConExp	GV	1	5	12.8328
ENSG00000131467.12	PSME3	ConExp	GV	1	9	22.1633
ENSG00000131480.9	AOC2	ConExp	GV	0	0	0
ENSG00000108828.16	VAT1	ConExp	GV	1	8	23.3556
ENSG00000012048.23	BRCA1	ConExp	GV	1	2	7.2515
ENSG00000188554.15	NBR1	ConExp	GV	1	5	14.4102
ENSG00000175906.5	ARL4D	ConExp	GV	1	2	6.0671
ENSG00000067596.12	DHX8	ConExp	GV	0	0	0
ENSG00000161654.10	LSM12	ConExp	GV	1	4	12.0321
ENSG00000125319.15	HROB	ConExp	GV	0	0	0
ENSG00000108312.15	UBTF	ConExp	GV	0	0	0
ENSG00000013306.16	SLC25A39	ConExp	GV	0	0	0
ENSG00000030582.18	GRN	ConExp	GV	0	0	0
ENSG00000186566.13	GPATCH8	ConExp	GV	1	6	16.1176
ENSG00000180329.14	CCDC43	ConExp	GV	1	3	11.5262
ENSG00000161692.18	DBF4B	ConExp	GV	0	0	0
ENSG00000182963.11	GJC1	ConExp	GV	1	6	18.379
ENSG00000108883.13	EFTUD2	ConExp	GV	0	0	0
ENSG00000186185.14	KIF18B	ConExp	GV	0	0	0
ENSG00000161714.12	PLCD3	ConExp	GV	0	0	0
ENSG00000186834.4	HEXIM1	ConExp	GV	0	0	0
ENSG00000225190.11	PLEKHM1	ConExp	GV	1	10	31.4591
ENSG00000120071.15	KANSL1	ConExp	GV	1	6	20.2483
ENSG00000073969.18	NSF	ConExp	GV	1	4	11.2946
ENSG00000108433.17	GOSR2	ConExp	GV	0	0	0
ENSG00000004897.12	CDC27	ConExp	GV	1	10	31.4527
ENSG00000141279.17	NPEPPS	ConExp	GV	1	8	20.7725
ENSG00000108424.11	KPNB1	ConExp	GV	1	4	13.3034
ENSG00000159111.13	MRPL10	ConExp	GV	0	0	0
ENSG00000167182.16	SP2	ConExp	GV	1	2	5.6255
ENSG00000108465.15	CDK5RAP3	ConExp	GV	0	0	0
ENSG00000082641.16	NFE2L1	ConExp	GV	1	7	17.3028
ENSG00000108468.15	CBX1	ConExp	GV	0	0	0
ENSG00000136436.15	CALCOCO2	ConExp	GV	1	3	7.1805
ENSG00000159202.18	UBE2Z	ConExp	GV	1	4	11.8298
ENSG00000159210.10	SNF8	ConExp	GV	0	0	0
ENSG00000198740.9	ZNF652	ConExp	GV	1	20	58.922
ENSG00000167085.13	PHB	ConExp	GV	1	1	3.3437
ENSG00000121067.19	SPOP	ConExp	GV	1	3	12.4299
ENSG00000121073.15	SLC35B1	ConExp	GV	1	1	2.8561
ENSG00000121104.8	FAM117A	ConExp	GV	1	7	23.7959
ENSG00000136504.13	KAT7	ConExp	GV	1	17	49.2201
ENSG00000108819.11	PPP1R9B	ConExp	GV	1	3	8.3369
ENSG00000154920.15	EME1	ConExp	GV	0	0	0
ENSG00000108829.10	LRRC59	ConExp	GV	1	5	14.2804
ENSG00000154945.7	ANKRD40	ConExp	GV	1	9	24.8754
ENSG00000108848.16	LUC7L3	ConExp	GV	1	3	7.515
ENSG00000008294.22	SPAG9	ConExp	GV	1	5	15.5037
ENSG00000011258.16	MBTD1	ConExp	GV	1	3	7.8683
ENSG00000011260.14	UTP18	ConExp	GV	0	0	0
ENSG00000141198.16	TOM1L1	ConExp	GV	0	0	0
ENSG00000121058.5	COIL	ConExp	GV	1	1	2.7964
ENSG00000121057.13	AKAP1	ConExp	GV	1	3	6.0331
ENSG00000153944.12	MSI2	ConExp	GV	1	7	19.0789
ENSG00000181610.13	MRPS23	ConExp	GV	1	2	6.6573
ENSG00000136450.13	SRSF1	ConExp	GV	1	9	26.8737
ENSG00000264364.3	DYNLL2	ConExp	GV	1	10	25.0893
ENSG00000011143.19	MKS1	ConExp	GV	1	1	3.2373
ENSG00000108389.10	MTMR4	ConExp	GV	1	9	30.0168
ENSG00000108395.14	TRIM37	ConExp	GV	1	3	8.8484
ENSG00000182628.13	SKA2	ConExp	GV	0	0	0
ENSG00000167447.13	SMG8	ConExp	GV	0	0	0
ENSG00000175155.11	YPEL2	ConExp	GV	1	12	37.3296
ENSG00000108406.10	DHX40	ConExp	GV	1	11	32.2924
ENSG00000141367.12	CLTC	ConExp	GV	1	2	4.8562
ENSG00000141378.15	PTRH2	ConExp	GV	1	2	5.8674
ENSG00000062716.13	VMP1	ConExp	GV	1	6	15.5064
ENSG00000170832.13	USP32	ConExp	GV	1	4	10.0939
ENSG00000170836.13	PPM1D	ConExp	GV	1	4	11.5608
ENSG00000108510.10	MED13	ConExp	GV	1	7	17.9652
ENSG00000146872.19	TLK2	ConExp	GV	1	4	15.2798
ENSG00000136485.16	DCAF7	ConExp	GV	1	7	25.4029
ENSG00000136463.9	TACO1	ConExp	GV	1	1	2.3854
ENSG00000266173.7	STRADA	ConExp	GV	0	0	0
ENSG00000108588.15	CCDC47	ConExp	GV	1	1	3.9529
ENSG00000198231.14	DDX42	ConExp	GV	1	3	7.3934
ENSG00000108592.17	FTSJ3	ConExp	GV	1	1	3.0494
ENSG00000087191.13	PSMC5	ConExp	GV	0	0	0
ENSG00000108604.17	SMARCD2	ConExp	GV	1	2	5.5131
ENSG00000136478.9	TEX2	ConExp	GV	1	4	12.6204
ENSG00000256525.8	POLG2	ConExp	GV	0	0	0
ENSG00000108654.16	DDX5	ConExp	GV	1	5	13.825
ENSG00000258890.8	CEP95	ConExp	GV	0	0	0
ENSG00000120063.10	GNA13	ConExp	GV	1	10	29.3127
ENSG00000168646.14	AXIN2	ConExp	GV	1	2	5.7371
ENSG00000198265.12	HELZ	ConExp	GV	1	9	24.56
ENSG00000197170.10	PSMD12	ConExp	GV	1	3	6.5676
ENSG00000171634.19	BPTF	ConExp	GV	1	6	15.8065
ENSG00000182481.10	KPNA2	ConExp	GV	1	4	14.3299
ENSG00000196704.14	AMZ2	ConExp	GV	0	0	0
ENSG00000108946.16	PRKAR1A	ConExp	GV	1	7	20.8379
ENSG00000166685.13	COG1	ConExp	GV	1	2	5.5575
ENSG00000133193.13	FAM104A	ConExp	GV	1	6	11.6947
ENSG00000141219.16	C17orf80	ConExp	GV	0	0	0
ENSG00000179604.10	CDC42EP4	ConExp	GV	0	0	0
ENSG00000172809.13	RPL38	ConExp	GV	0	0	0
ENSG00000109062.12	SLC9A3R1	ConExp	GV	1	2	5.7358
ENSG00000167862.10	MRPL58	ConExp	GV	0	0	0
ENSG00000180901.11	KCTD2	ConExp	GV	1	4	13.7479
ENSG00000167863.12	ATP5PD	ConExp	GV	0	0	0
ENSG00000125449.7	ARMC7	ConExp	GV	0	0	0
ENSG00000125458.7	NT5C	ConExp	GV	0	0	0
ENSG00000189159.16	JPT1	ConExp	GV	1	4	14.3299
ENSG00000188612.12	SUMO2	ConExp	GV	1	6	12.8823
ENSG00000125450.11	NUP85	ConExp	GV	0	0	0
ENSG00000125447.18	GGA3	ConExp	GV	0	0	0
ENSG00000125445.11	MRPS7	ConExp	GV	0	0	0
ENSG00000125454.12	SLC25A19	ConExp	GV	0	0	0
ENSG00000177728.17	TMEM94	ConExp	GV	0	0	0
ENSG00000177303.10	CASKIN2	ConExp	GV	0	0	0
ENSG00000073350.14	LLGL2	ConExp	GV	0	0	0
ENSG00000108469.15	RECQL5	ConExp	GV	0	0	0
ENSG00000161526.15	SAP30BP	ConExp	GV	0	0	0
ENSG00000132475.10	H3-3B	ConExp	GV	1	12	33.8478
ENSG00000132478.10	UNK	ConExp	GV	1	6	20.4083
ENSG00000132471.12	WBP2	ConExp	GV	0	0	0
ENSG00000204316.13	MRPL38	ConExp	GV	0	0	0
ENSG00000167881.15	SRP68	ConExp	GV	0	0	0
ENSG00000182473.22	EXOC7	ConExp	GV	1	1	2.1255
ENSG00000161542.17	PRPSAP1	ConExp	GV	0	0	0
ENSG00000175931.13	UBE2O	ConExp	GV	1	2	6.2346
ENSG00000129667.13	RHBDF2	ConExp	GV	1	1	1.2038
ENSG00000070495.15	JMJD6	ConExp	GV	1	1	3.0176
ENSG00000092931.12	MFSD11	ConExp	GV	0	0	0
ENSG00000129657.16	SEC14L1	ConExp	GV	1	1	3.3646
ENSG00000184640.20	SEPTIN9	ConExp	GV	1	1	3.7192
ENSG00000167900.12	TK1	ConExp	GV	0	0	0
ENSG00000089685.15	BIRC5	ConExp	GV	0	0	0
ENSG00000087157.19	PGS1	ConExp	GV	0	0	0
ENSG00000108669.17	CYTH1	ConExp	GV	1	1	2.0124
ENSG00000055483.20	USP36	ConExp	GV	1	3	9.2767
ENSG00000171302.17	CANT1	ConExp	GV	1	2	5.1292
ENSG00000173894.11	CBX2	ConExp	GV	1	4	12.474
ENSG00000141582.15	CBX4	ConExp	GV	1	3	10.3556
ENSG00000141564.15	RPTOR	ConExp	GV	1	1	3.0334
ENSG00000175866.16	BAIAP2	ConExp	GV	0	0	0
ENSG00000141577.14	CEP131	ConExp	GV	0	0	0
ENSG00000184009.13	ACTG1	ConExp	GV	0	0	0
ENSG00000185504.17	FAAP100	ConExp	GV	1	3	9.9312
ENSG00000182446.14	NPLOC4	ConExp	GV	1	4	10.6338
ENSG00000185298.13	CCDC137	ConExp	GV	0	0	0
ENSG00000214087.9	ARL16	ConExp	GV	0	0	0
ENSG00000185359.14	HGS	ConExp	GV	0	0	0
ENSG00000225663.8	MCRIP1	ConExp	GV	0	0	0
ENSG00000185624.16	P4HB	ConExp	GV	1	1	3.2291
ENSG00000141522.12	ARHGDIA	ConExp	GV	1	6	17.9785
ENSG00000183684.8	ALYREF	ConExp	GV	0	0	0
ENSG00000141552.18	ANAPC11	ConExp	GV	0	0	0
ENSG00000187531.14	SIRT7	ConExp	GV	1	4	9.7787
ENSG00000197063.11	MAFG	ConExp	GV	1	9	25.5415
ENSG00000169696.16	ASPSCR1	ConExp	GV	0	0	0
ENSG00000169683.8	LRRC45	ConExp	GV	0	0	0
ENSG00000169738.8	DCXR	ConExp	GV	0	0	0
ENSG00000169733.12	RFNG	ConExp	GV	0	0	0
ENSG00000169727.13	GPS1	ConExp	GV	0	0	0
ENSG00000169718.18	DUS1L	ConExp	GV	0	0	0
ENSG00000141551.15	CSNK1D	ConExp	GV	1	2	5.5204
ENSG00000178927.18	CYBC1	ConExp	GV	0	0	0
ENSG00000141562.19	NARF	ConExp	GV	1	1	3.2229
ENSG00000141568.21	FOXK2	ConExp	GV	1	10	29.3816
ENSG00000141580.16	WDR45B	ConExp	GV	1	1	2.2817
ENSG00000141560.15	FN3KRP	ConExp	GV	0	0	0
ENSG00000167363.14	FN3K	ConExp	GV	0	0	0
ENSG00000141556.22	TBCD	ConExp	GV	0	0	0
ENSG00000173213.10	TUBB8B	ConExp	GV	0	0	0
ENSG00000101557.15	USP14	ConExp	GV	1	6	15.7662
ENSG00000079134.13	THOC1	ConExp	GV	1	2	6.3932
ENSG00000176890.16	TYMS	ConExp	GV	1	2	5.6209
ENSG00000176105.14	YES1	ConExp	GV	1	6	16.5007
ENSG00000080986.13	NDC80	ConExp	GV	0	0	0
ENSG00000101596.17	SMCHD1	ConExp	GV	1	3	8.6958
ENSG00000132205.11	EMILIN2	ConExp	GV	0	0	0
ENSG00000101577.10	LPIN2	ConExp	GV	1	1	2.5028
ENSG00000101608.13	MYL12A	ConExp	GV	0	0	0
ENSG00000118680.14	MYL12B	ConExp	GV	0	0	0
ENSG00000198081.11	ZBTB14	ConExp	GV	1	5	13.7558
ENSG00000082397.18	EPB41L3	ConExp	GV	1	3	6.8625
ENSG00000178127.13	NDUFV2	ConExp	GV	0	0	0
ENSG00000017797.13	RALBP1	ConExp	GV	1	2	3.4068
ENSG00000154845.16	PPP4R1	ConExp	GV	1	2	6.8562
ENSG00000134265.13	NAPG	ConExp	GV	1	3	7.2282
ENSG00000255112.3	CHMP1B	ConExp	GV	1	3	9.9597
ENSG00000141401.12	IMPA2	ConExp	GV	1	2	5.5575
ENSG00000141385.12	AFG3L2	ConExp	GV	1	1	1.2038
ENSG00000134278.16	SPIRE1	ConExp	GV	1	2	5.329
ENSG00000128789.21	PSMG2	ConExp	GV	0	0	0
ENSG00000101624.11	CEP76	ConExp	GV	1	1	3.7192
ENSG00000175354.20	PTPN2	ConExp	GV	0	0	0
ENSG00000085415.16	SEH1L	ConExp	GV	1	3	7.2282
ENSG00000101639.19	CEP192	ConExp	GV	0	0	0
ENSG00000177150.13	FAM210A	ConExp	GV	1	2	5.1292
ENSG00000101654.18	RNMT	ConExp	GV	0	0	0
ENSG00000067900.8	ROCK1	ConExp	GV	1	11	27.7467
ENSG00000141449.16	GREB1L	ConExp	GV	1	4	11.183
ENSG00000141446.11	ESCO1	ConExp	GV	1	4	10.2367
ENSG00000167088.11	SNRPD1	ConExp	GV	0	0	0
ENSG00000158201.10	ABHD3	ConExp	GV	1	3	11.4825
ENSG00000101752.12	MIB1	ConExp	GV	1	8	23.3089
ENSG00000101773.19	RBBP8	ConExp	GV	1	1	3.0494
ENSG00000101782.15	RIOK3	ConExp	GV	1	1	1.2038
ENSG00000141452.10	RMC1	ConExp	GV	0	0	0
ENSG00000141458.13	NPC1	ConExp	GV	1	2	5.5575
ENSG00000141380.14	SS18	ConExp	GV	1	4	11.5411
ENSG00000141384.13	TAF4B	ConExp	GV	1	5	14.2368
ENSG00000153339.15	TRAPPC8	ConExp	GV	1	6	17.0086
ENSG00000101695.9	RNF125	ConExp	GV	1	5	12.0504
ENSG00000134758.14	RNF138	ConExp	GV	1	4	11.4729
ENSG00000186812.13	ZNF397	ConExp	GV	1	2	5.7371
ENSG00000141429.14	GALNT1	ConExp	GV	1	6	16.9917
ENSG00000141425.18	RPRD1A	ConExp	GV	1	3	10.0404
ENSG00000134779.15	TPGS2	ConExp	GV	1	1	1.5852
ENSG00000078142.14	PIK3C3	ConExp	GV	1	1	3.0494
ENSG00000152223.15	EPG5	ConExp	GV	1	5	12.6337
ENSG00000152234.16	ATP5F1A	ConExp	GV	1	1	3.1401
ENSG00000152240.13	HAUS1	ConExp	GV	0	0	0
ENSG00000152242.11	C18orf25	ConExp	GV	1	6	14.087
ENSG00000175387.16	SMAD2	ConExp	GV	1	13	36.9536
ENSG00000134030.14	CTIF	ConExp	GV	1	6	15.3455
ENSG00000141627.14	DYM	ConExp	GV	1	1	2.2817
ENSG00000167315.18	ACAA2	ConExp	GV	1	2	6.0009
ENSG00000167306.20	MYO5B	ConExp	GV	1	3	8.1468
ENSG00000141644.18	MBD1	ConExp	GV	1	4	11.0917
ENSG00000154832.16	CXXC1	ConExp	GV	1	1	2.8797
ENSG00000154839.10	SKA1	ConExp	GV	0	0	0
ENSG00000141646.15	SMAD4	ConExp	GV	0	0	0
ENSG00000176624.12	MEX3C	ConExp	GV	1	1	2.06
ENSG00000134046.12	MBD2	ConExp	GV	1	8	25.6657
ENSG00000091164.13	TXNL1	ConExp	GV	1	4	11.0686
ENSG00000134440.12	NARS1	ConExp	GV	1	1	1.2038
ENSG00000049759.20	NEDD4L	ConExp	GV	1	7	18.1446
ENSG00000074657.14	ZNF532	ConExp	GV	1	11	30.9285
ENSG00000074695.6	LMAN1	ConExp	GV	1	4	5.8803
ENSG00000141664.10	ZCCHC2	ConExp	GV	1	6	15.3975
ENSG00000081913.14	PHLPP1	ConExp	GV	0	0	0
ENSG00000119541.10	VPS4B	ConExp	GV	1	3	8.9012
ENSG00000166479.10	TMX3	ConExp	GV	1	2	5.1292
ENSG00000075336.12	TIMM21	ConExp	GV	0	0	0
ENSG00000133313.15	CNDP2	ConExp	GV	0	0	0
ENSG00000130856.17	ZNF236	ConExp	GV	1	8	26.2411
ENSG00000256463.10	SALL3	ConExp	GV	1	6	16.908
ENSG00000060069.18	CTDP1	ConExp	GV	1	2	6.942
ENSG00000101544.9	ADNP2	ConExp	GV	1	2	5.7371
ENSG00000105556.12	MIER2	ConExp	GV	1	8	23.0721
ENSG00000099804.9	CDC34	ConExp	GV	0	0	0
ENSG00000172270.22	BSG	ConExp	GV	0	0	0
ENSG00000099822.3	HCN2	ConExp	GV	1	3	8.7803
ENSG00000070423.18	RNF126	ConExp	GV	1	2	4.5405
ENSG00000011304.22	PTBP1	ConExp	GV	1	4	10.6338
ENSG00000175221.16	MED16	ConExp	GV	1	2	6.1171
ENSG00000198858.10	R3HDM4	ConExp	GV	1	1	2.8561
ENSG00000065268.11	WDR18	ConExp	GV	0	0	0
ENSG00000182087.14	TMEM259	ConExp	GV	1	2	5.7371
ENSG00000180448.11	ARHGAP45	ConExp	GV	0	0	0
ENSG00000099817.12	POLR2E	ConExp	GV	0	0	0
ENSG00000064932.16	SBNO2	ConExp	GV	0	0	0
ENSG00000118046.17	STK11	ConExp	GV	1	3	9.7037
ENSG00000167470.14	MIDN	ConExp	GV	1	4	11.0424
ENSG00000099622.14	CIRBP	ConExp	GV	0	0	0
ENSG00000228300.14	FAM174C	ConExp	GV	0	0	0
ENSG00000160953.17	PWWP3A	ConExp	GV	1	1	2.3724
ENSG00000115286.21	NDUFS7	ConExp	GV	0	0	0
ENSG00000071626.17	DAZAP1	ConExp	GV	1	2	6.2444
ENSG00000119559.17	C19orf25	ConExp	GV	1	1	1.4911
ENSG00000115255.12	REEP6	ConExp	GV	0	0	0
ENSG00000181588.17	MEX3D	ConExp	GV	1	2	5.1292
ENSG00000071564.17	TCF3	ConExp	GV	1	4	9.5099
ENSG00000079313.15	REXO1	ConExp	GV	1	3	10.1319
ENSG00000129911.9	KLF16	ConExp	GV	1	1	2.2817
ENSG00000129968.17	ABHD17A	ConExp	GV	1	1	2.2903
ENSG00000133275.16	CSNK1G2	ConExp	GV	1	3	8.538
ENSG00000133243.10	BTBD2	ConExp	GV	0	0	0
ENSG00000099875.16	MKNK2	ConExp	GV	1	5	17.6737
ENSG00000065000.19	AP3D1	ConExp	GV	1	4	9.6919
ENSG00000104885.19	DOT1L	ConExp	GV	1	3	9.616
ENSG00000104886.12	PLEKHJ1	ConExp	GV	0	0	0
ENSG00000104897.10	SF3A2	ConExp	GV	0	0	0
ENSG00000104904.12	OAZ1	ConExp	GV	0	0	0
ENSG00000176619.13	LMNB2	ConExp	GV	1	3	7.3868
ENSG00000141873.11	SLC39A3	ConExp	GV	0	0	0
ENSG00000104969.11	SGTA	ConExp	GV	1	3	5.9103
ENSG00000171970.14	ZNF57	ConExp	GV	0	0	0
ENSG00000104953.20	TLE6	ConExp	GV	0	0	0
ENSG00000088256.9	GNA11	ConExp	GV	1	3	8.1468
ENSG00000125912.11	NCLN	ConExp	GV	0	0	0
ENSG00000105325.15	FZR1	ConExp	GV	0	0	0
ENSG00000161091.14	MFSD12	ConExp	GV	0	0	0
ENSG00000064961.19	HMG20B	ConExp	GV	0	0	0
ENSG00000105298.14	CACTIN	ConExp	GV	0	0	0
ENSG00000186111.11	PIP5K1C	ConExp	GV	1	4	11.5509
ENSG00000105289.15	TJP3	ConExp	GV	0	0	0
ENSG00000183617.5	MRPL54	ConExp	GV	0	0	0
ENSG00000077009.14	NMRK2	ConExp	GV	0	0	0
ENSG00000167657.14	DAPK3	ConExp	GV	0	0	0
ENSG00000167658.16	EEF2	ConExp	GV	1	1	3.0334
ENSG00000105229.7	PIAS4	ConExp	GV	1	3	7.9428
ENSG00000126934.15	MAP2K2	ConExp	GV	1	1	3.2229
ENSG00000077463.15	SIRT6	ConExp	GV	0	0	0
ENSG00000105248.16	YJU2	ConExp	GV	0	0	0
ENSG00000008382.16	MPND	ConExp	GV	0	0	0
ENSG00000141985.9	SH3GL1	ConExp	GV	1	2	4.8557
ENSG00000167670.16	CHAF1A	ConExp	GV	1	5	17.3634
ENSG00000167671.12	UBXN6	ConExp	GV	0	0	0
ENSG00000167674.15	HDGFL2	ConExp	GV	0	0	0
ENSG00000074842.8	MYDGF	ConExp	GV	0	0	0
ENSG00000142002.18	DPP9	ConExp	GV	1	4	9.218
ENSG00000105355.9	PLIN3	ConExp	GV	1	1	2.2817
ENSG00000276043.5	UHRF1	ConExp	GV	0	0	0
ENSG00000127663.15	KDM4B	ConExp	GV	0	0	0
ENSG00000130255.13	RPL36	ConExp	GV	1	1	2.8797
ENSG00000031823.14	RANBP3	ConExp	GV	1	3	8.4238
ENSG00000130382.9	MLLT1	ConExp	GV	1	6	16.9442
ENSG00000125656.11	CLPP	ConExp	GV	1	2	4.9069
ENSG00000125651.14	GTF2F1	ConExp	GV	0	0	0
ENSG00000088247.19	KHSRP	ConExp	GV	0	0	0
ENSG00000125648.15	SLC25A23	ConExp	GV	0	0	0
ENSG00000130545.16	CRB3	ConExp	GV	1	1	2.0124
ENSG00000205744.10	DENND1C	ConExp	GV	0	0	0
ENSG00000125734.16	GPR108	ConExp	GV	1	1	2.2964
ENSG00000104880.19	ARHGEF18	ConExp	GV	1	4	14.3299
ENSG00000090674.16	MCOLN1	ConExp	GV	0	0	0
ENSG00000076826.10	CAMSAP3	ConExp	GV	0	0	0
ENSG00000076924.12	XAB2	ConExp	GV	0	0	0
ENSG00000229833.10	PET100	ConExp	GV	0	0	0
ENSG00000076944.17	STXBP2	ConExp	GV	0	0	0
ENSG00000076984.18	MAP2K7	ConExp	GV	1	3	8.0577
ENSG00000104976.12	SNAPC2	ConExp	GV	0	0	0
ENSG00000104980.8	TIMM44	ConExp	GV	0	0	0
ENSG00000066044.15	ELAVL1	ConExp	GV	1	2	5.5193
ENSG00000090661.12	CERS4	ConExp	GV	0	0	0
ENSG00000185236.12	RAB11B	ConExp	GV	1	3	6.6386
ENSG00000174652.20	ZNF266	ConExp	GV	0	0	0
ENSG00000198028.4	ZNF560	ConExp	GV	0	0	0
ENSG00000171469.11	ZNF561	ConExp	GV	0	0	0
ENSG00000171466.10	ZNF562	ConExp	GV	0	0	0
ENSG00000127452.9	FBXL12	ConExp	GV	0	0	0
ENSG00000198258.11	UBL5	ConExp	GV	0	0	0
ENSG00000127445.14	PIN1	ConExp	GV	1	1	1.5852
ENSG00000130811.12	EIF3G	ConExp	GV	0	0	0
ENSG00000130816.17	DNMT1	ConExp	GV	1	1	1.6001
ENSG00000105364.14	MRPL4	ConExp	GV	1	1	2.8797
ENSG00000161847.14	RAVER1	ConExp	GV	1	2	3.7728
ENSG00000105397.14	TYK2	ConExp	GV	0	0	0
ENSG00000105401.9	CDC37	ConExp	GV	1	3	9.7703
ENSG00000130734.10	ATG4D	ConExp	GV	1	1	1.6001
ENSG00000129354.12	AP1M2	ConExp	GV	1	2	5.1615
ENSG00000129351.17	ILF3	ConExp	GV	0	0	0
ENSG00000213339.9	QTRT1	ConExp	GV	0	0	0
ENSG00000079805.19	DNM2	ConExp	GV	1	3	8.3583
ENSG00000099203.7	TMED1	ConExp	GV	1	1	2.2817
ENSG00000142453.12	CARM1	ConExp	GV	1	6	19.233
ENSG00000130733.11	YIPF2	ConExp	GV	0	0	0
ENSG00000127616.20	SMARCA4	ConExp	GV	1	1	3.0334
ENSG00000130164.14	LDLR	ConExp	GV	1	5	11.6583
ENSG00000197256.11	KANK2	ConExp	GV	0	0	0
ENSG00000130175.10	PRKCSH	ConExp	GV	0	0	0
ENSG00000161914.10	ZNF653	ConExp	GV	0	0	0
ENSG00000130159.15	ECSIT	ConExp	GV	1	1	4.5745
ENSG00000130165.10	ELOF1	ConExp	GV	0	0	0
ENSG00000197933.13	ZNF823	ConExp	GV	0	0	0
ENSG00000196646.12	ZNF136	ConExp	GV	0	0	0
ENSG00000249709.8	ZNF564	ConExp	GV	0	0	0
ENSG00000132004.13	FBXW9	ConExp	GV	0	0	0
ENSG00000105576.16	TNPO2	ConExp	GV	0	0	0
ENSG00000123144.11	TRIR	ConExp	GV	1	3	11.0687
ENSG00000095066.12	HOOK2	ConExp	GV	0	0	0
ENSG00000104889.7	RNASEH2A	ConExp	GV	0	0	0
ENSG00000105607.13	GCDH	ConExp	GV	1	1	2.2817
ENSG00000179115.11	FARSA	ConExp	GV	0	0	0
ENSG00000179218.15	CALR	ConExp	GV	1	1	1.6001
ENSG00000179262.10	RAD23A	ConExp	GV	1	3	9.1429
ENSG00000179271.3	GADD45GIP1	ConExp	GV	0	0	0
ENSG00000160877.6	NACC1	ConExp	GV	1	7	20.2952
ENSG00000104915.15	STX10	ConExp	GV	1	1	3.0176
ENSG00000160888.7	IER2	ConExp	GV	0	0	0
ENSG00000104957.14	YJU2B	ConExp	GV	0	0	0
ENSG00000132024.18	CC2D1A	ConExp	GV	1	5	17.5528
ENSG00000132017.11	DCAF15	ConExp	GV	0	0	0
ENSG00000141858.12	SAMD1	ConExp	GV	1	1	2.8561
ENSG00000072062.15	PRKACA	ConExp	GV	1	5	15.2156
ENSG00000105011.9	ASF1B	ConExp	GV	1	2	9.2007
ENSG00000072071.17	ADGRL1	ConExp	GV	1	8	22.9249
ENSG00000123136.15	DDX39A	ConExp	GV	0	0	0
ENSG00000123143.13	PKN1	ConExp	GV	0	0	0
ENSG00000123159.16	GIPC1	ConExp	GV	1	1	2.5028
ENSG00000132002.9	DNAJB1	ConExp	GV	1	8	22.3134
ENSG00000099797.15	TECR	ConExp	GV	0	0	0
ENSG00000141867.19	BRD4	ConExp	GV	1	5	13.8629
ENSG00000105127.10	AKAP8	ConExp	GV	0	0	0
ENSG00000011243.19	AKAP8L	ConExp	GV	0	0	0
ENSG00000011451.21	WIZ	ConExp	GV	1	4	12.3401
ENSG00000167461.12	RAB8A	ConExp	GV	1	5	18.6679
ENSG00000105058.12	FAM32A	ConExp	GV	0	0	0
ENSG00000127527.14	EPS15L1	ConExp	GV	0	0	0
ENSG00000085872.15	CHERP	ConExp	GV	1	1	1.2038
ENSG00000214046.9	SMIM7	ConExp	GV	0	0	0
ENSG00000127511.10	SIN3B	ConExp	GV	1	3	8.1468
ENSG00000131351.15	HAUS8	ConExp	GV	1	4	14.3299
ENSG00000099331.14	MYO9B	ConExp	GV	1	2	5.5191
ENSG00000105393.16	BABAM1	ConExp	GV	0	0	0
ENSG00000130312.7	MRPL34	ConExp	GV	1	1	2.8797
ENSG00000130311.11	DDA1	ConExp	GV	1	1	2.7964
ENSG00000130479.11	MAP1S	ConExp	GV	0	0	0
ENSG00000007080.11	CCDC124	ConExp	GV	0	0	0
ENSG00000130522.6	JUND	ConExp	GV	0	0	0
ENSG00000130517.14	PGPEP1	ConExp	GV	1	2	5.3637
ENSG00000105656.13	ELL	ConExp	GV	1	7	21.0793
ENSG00000105700.11	KXD1	ConExp	GV	1	3	7.6484
ENSG00000221983.8	UBA52	ConExp	GV	0	0	0
ENSG00000006015.18	REX1BD	ConExp	GV	0	0	0
ENSG00000167487.12	KLHL26	ConExp	GV	1	3	8.9745
ENSG00000005007.13	UPF1	ConExp	GV	1	3	6.8378
ENSG00000105669.14	COPE	ConExp	GV	0	0	0
ENSG00000105671.12	DDX49	ConExp	GV	1	2	5.6209
ENSG00000064607.17	SUGP2	ConExp	GV	0	0	0
ENSG00000105676.14	ARMC6	ConExp	GV	0	0	0
ENSG00000064545.15	TMEM161A	ConExp	GV	0	0	0
ENSG00000064490.14	RFXANK	ConExp	GV	1	1	3.9529
ENSG00000184162.15	NR2C2AP	ConExp	GV	1	1	1.6001
ENSG00000105705.16	SUGP1	ConExp	GV	0	0	0
ENSG00000129933.21	MAU2	ConExp	GV	1	3	8.4193
ENSG00000167491.18	GATAD2A	ConExp	GV	1	5	12.8537
ENSG00000105726.17	ATP13A1	ConExp	GV	0	0	0
ENSG00000184635.16	ZNF93	ConExp	GV	0	0	0
ENSG00000197124.12	ZNF682	ConExp	GV	0	0	0
ENSG00000213988.11	ZNF90	ConExp	GV	0	0	0
ENSG00000172687.14	ZNF738	ConExp	GV	0	0	0
ENSG00000196268.12	ZNF493	ConExp	GV	0	0	0
ENSG00000198521.12	ZNF43	ConExp	GV	0	0	0
ENSG00000268696.3	ZNF723	ConExp	GV	0	0	0
ENSG00000196081.10	ZNF724	ConExp	GV	0	0	0
ENSG00000167232.14	ZNF91	ConExp	GV	0	0	0
ENSG00000169021.6	UQCRFS1	ConExp	GV	1	1	2.677
ENSG00000105171.10	POP4	ConExp	GV	1	3	8.0336
ENSG00000105173.14	CCNE1	ConExp	GV	1	3	7.2282
ENSG00000105176.18	URI1	ConExp	GV	1	2	5.1292
ENSG00000168813.17	ZNF507	ConExp	GV	1	1	2.2817
ENSG00000105185.12	PDCD5	ConExp	GV	0	0	0
ENSG00000105186.16	ANKRD27	ConExp	GV	1	4	13.1509
ENSG00000131941.8	RHPN2	ConExp	GV	1	4	12.2943
ENSG00000076650.7	GPATCH1	ConExp	GV	0	0	0
ENSG00000153879.9	CEBPG	ConExp	GV	1	2	3.8818
ENSG00000124299.15	PEPD	ConExp	GV	0	0	0
ENSG00000257103.9	LSM14A	ConExp	GV	1	5	14.4842
ENSG00000105220.17	GPI	ConExp	GV	0	0	0
ENSG00000126249.8	PDCD2L	ConExp	GV	0	0	0
ENSG00000126261.13	UBA2	ConExp	GV	1	4	10.2055
ENSG00000089351.15	GRAMD1A	ConExp	GV	0	0	0
ENSG00000105699.17	LSR	ConExp	GV	0	0	0
ENSG00000105698.16	USF2	ConExp	GV	1	4	9.9987
ENSG00000105677.12	TMEM147	ConExp	GV	0	0	0
ENSG00000249115.9	HAUS5	ConExp	GV	1	9	26.7729
ENSG00000126254.12	RBM42	ConExp	GV	0	0	0
ENSG00000126267.11	COX6B1	ConExp	GV	0	0	0
ENSG00000272333.8	KMT2B	ConExp	GV	1	2	5.1292
ENSG00000267796.8	LIN37	ConExp	GV	0	0	0
ENSG00000075702.19	WDR62	ConExp	GV	0	0	0
ENSG00000105258.9	POLR2I	ConExp	GV	0	0	0
ENSG00000105254.12	TBCB	ConExp	GV	0	0	0
ENSG00000167635.12	ZNF146	ConExp	GV	1	2	5.3853
ENSG00000267041.6	ZNF850	ConExp	GV	0	0	0
ENSG00000181666.19	ZNF875	ConExp	GV	0	0	0
ENSG00000198182.13	ZNF607	ConExp	GV	1	1	1.4911
ENSG00000189144.15	ZNF573	ConExp	GV	0	0	0
ENSG00000167642.13	SPINT2	ConExp	GV	0	0	0
ENSG00000099341.12	PSMD8	ConExp	GV	0	0	0
ENSG00000130244.13	FAM98C	ConExp	GV	0	0	0
ENSG00000178982.10	EIF3K	ConExp	GV	0	0	0
ENSG00000130402.13	ACTN4	ConExp	GV	0	0	0
ENSG00000104823.9	ECH1	ConExp	GV	0	0	0
ENSG00000104824.18	HNRNPL	ConExp	GV	0	0	0
ENSG00000130669.17	PAK4	ConExp	GV	1	4	10.7373
ENSG00000179134.16	SAMD4B	ConExp	GV	1	2	3.8449
ENSG00000006712.15	PAF1	ConExp	GV	1	2	5.1292
ENSG00000105193.9	RPS16	ConExp	GV	0	0	0
ENSG00000196235.14	SUPT5H	ConExp	GV	0	0	0
ENSG00000013275.8	PSMC4	ConExp	GV	0	0	0
ENSG00000105221.18	AKT2	ConExp	GV	1	2	4.7845
ENSG00000160392.14	C19orf47	ConExp	GV	1	1	2.677
ENSG00000167565.13	SERTAD3	ConExp	GV	1	4	12.4137
ENSG00000160410.15	SHKBP1	ConExp	GV	1	1	1.868
ENSG00000090006.18	LTBP4	ConExp	GV	1	3	8.5932
ENSG00000077312.9	SNRPA	ConExp	GV	0	0	0
ENSG00000167578.18	RAB4B	ConExp	GV	1	3	8.6169
ENSG00000269858.6	EGLN2	ConExp	GV	1	2	5.7371
ENSG00000105323.18	HNRNPUL1	ConExp	GV	1	5	15.4923
ENSG00000142039.4	CCDC97	ConExp	GV	1	1	2.8561
ENSG00000105341.19	DMAC2	ConExp	GV	0	0	0
ENSG00000105404.11	RABAC1	ConExp	GV	1	2	5.7371
ENSG00000105732.13	ZNF574	ConExp	GV	1	1	2.2964
ENSG00000160570.14	DEDD2	ConExp	GV	1	3	8.512
ENSG00000167625.11	ZNF526	ConExp	GV	1	1	2.0124
ENSG00000105723.13	GSK3A	ConExp	GV	0	0	0
ENSG00000073050.12	XRCC1	ConExp	GV	0	0	0
ENSG00000124444.16	ZNF576	ConExp	GV	1	1	2.06
ENSG00000131116.12	ZNF428	ConExp	GV	0	0	0
ENSG00000124459.12	ZNF45	ConExp	GV	0	0	0
ENSG00000267680.6	ZNF224	ConExp	GV	0	0	0
ENSG00000131115.16	ZNF227	ConExp	GV	0	0	0
ENSG00000073008.15	PVR	ConExp	GV	0	0	0
ENSG00000104853.16	CLPTM1	ConExp	GV	0	0	0
ENSG00000104859.15	CLASRP	ConExp	GV	0	0	0
ENSG00000007047.16	MARK4	ConExp	GV	1	4	11.2463
ENSG00000104866.11	PPP1R37	ConExp	GV	1	5	16.3213
ENSG00000189114.8	BLOC1S3	ConExp	GV	1	1	2.8797
ENSG00000104884.17	ERCC2	ConExp	GV	0	0	0
ENSG00000117877.11	POLR1G	ConExp	GV	0	0	0
ENSG00000012061.16	ERCC1	ConExp	GV	1	1	2.8561
ENSG00000125743.11	SNRPD2	ConExp	GV	0	0	0
ENSG00000185800.12	DMWD	ConExp	GV	1	1	2.0124
ENSG00000125755.19	SYMPK	ConExp	GV	1	1	2.2817
ENSG00000176182.6	MYPOP	ConExp	GV	0	0	0
ENSG00000104983.8	CCDC61	ConExp	GV	0	0	0
ENSG00000160014.17	CALM3	ConExp	GV	1	2	5.5575
ENSG00000105287.13	PRKD2	ConExp	GV	0	0	0
ENSG00000090372.15	STRN4	ConExp	GV	1	2	6.3932
ENSG00000105281.12	SLC1A5	ConExp	GV	0	0	0
ENSG00000160007.19	ARHGAP35	ConExp	GV	1	6	15.4068
ENSG00000130751.10	NPAS1	ConExp	GV	1	1	1.5631
ENSG00000130748.7	TMEM160	ConExp	GV	0	0	0
ENSG00000130749.10	ZC3H4	ConExp	GV	1	2	7.8036
ENSG00000142230.13	SAE1	ConExp	GV	0	0	0
ENSG00000105321.14	CCDC9	ConExp	GV	1	1	2.1255
ENSG00000105402.8	NAPA	ConExp	GV	0	0	0
ENSG00000063169.12	BICRA	ConExp	GV	1	2	6.8709
ENSG00000105373.19	NOP53	ConExp	GV	0	0	0
ENSG00000178980.16	SELENOW	ConExp	GV	0	0	0
ENSG00000105486.14	LIG1	ConExp	GV	0	0	0
ENSG00000161558.11	TMEM143	ConExp	GV	1	2	5.5575
ENSG00000105438.9	KDELR1	ConExp	GV	1	4	12.1716
ENSG00000105447.13	GRWD1	ConExp	GV	1	2	6.2868
ENSG00000105443.16	CYTH2	ConExp	GV	1	3	7.195
ENSG00000105552.15	BCAT2	ConExp	GV	1	5	15.5172
ENSG00000087074.8	PPP1R15A	ConExp	GV	0	0	0
ENSG00000087086.15	FTL	ConExp	GV	1	1	3.9529
ENSG00000104812.15	GYS1	ConExp	GV	0	0	0
ENSG00000183207.14	RUVBL2	ConExp	GV	0	0	0
ENSG00000104852.15	SNRNP70	ConExp	GV	0	0	0
ENSG00000104872.11	PIH1D1	ConExp	GV	0	0	0
ENSG00000142534.7	RPS11	ConExp	GV	0	0	0
ENSG00000142546.14	NOSIP	ConExp	GV	0	0	0
ENSG00000126464.15	PRR12	ConExp	GV	1	5	13.3949
ENSG00000126461.15	SCAF1	ConExp	GV	0	0	0
ENSG00000126453.10	BCL2L12	ConExp	GV	1	2	6.5989
ENSG00000126457.22	PRMT1	ConExp	GV	0	0	0
ENSG00000104973.19	MED25	ConExp	GV	0	0	0
ENSG00000104960.15	PTOV1	ConExp	GV	0	0	0
ENSG00000204673.11	AKT1S1	ConExp	GV	1	1	2.2817
ENSG00000213024.12	NUP62	ConExp	GV	0	0	0
ENSG00000169136.13	ATF5	ConExp	GV	0	0	0
ENSG00000105053.11	VRK3	ConExp	GV	0	0	0
ENSG00000142528.16	ZNF473	ConExp	GV	1	3	12.0568
ENSG00000131408.15	NR1H2	ConExp	GV	1	1	4.5745
ENSG00000062822.16	POLD1	ConExp	GV	0	0	0
ENSG00000198093.11	ZNF649	ConExp	GV	0	0	0
ENSG00000256683.7	ZNF350	ConExp	GV	0	0	0
ENSG00000105568.18	PPP2R1A	ConExp	GV	1	3	7.7971
ENSG00000198482.14	ZNF808	ConExp	GV	0	0	0
ENSG00000167766.20	ZNF83	ConExp	GV	0	0	0
ENSG00000213020.10	ZNF611	ConExp	GV	0	0	0
ENSG00000189190.11	ZNF600	ConExp	GV	0	0	0
ENSG00000198538.11	ZNF28	ConExp	GV	0	0	0
ENSG00000204604.13	ZNF468	ConExp	GV	0	0	0
ENSG00000182986.15	ZNF320	ConExp	GV	0	0	0
ENSG00000180257.14	ZNF816	ConExp	GV	0	0	0
ENSG00000170949.18	ZNF160	ConExp	GV	0	0	0
ENSG00000197928.11	ZNF677	ConExp	GV	0	0	0
ENSG00000203326.12	ZNF525	ConExp	GV	0	0	0
ENSG00000196417.13	ZNF765	ConExp	GV	0	0	0
ENSG00000160336.17	ZNF761	ConExp	GV	0	0	0
ENSG00000142405.22	NLRP12	ConExp	GV	0	0	0
ENSG00000179820.16	MYADM	ConExp	GV	1	5	14.7557
ENSG00000105618.14	PRPF31	ConExp	GV	1	2	5.6209
ENSG00000088038.19	CNOT3	ConExp	GV	0	0	0
ENSG00000170892.13	TSEN34	ConExp	GV	1	2	9.2007
ENSG00000167615.17	LENG8	ConExp	GV	1	1	1.4911
ENSG00000189430.13	NCR1	ConExp	GV	0	0	0
ENSG00000167634.12	NLRP7	ConExp	GV	0	0	0
ENSG00000022556.16	NLRP2	ConExp	GV	0	0	0
ENSG00000160439.16	RDH13	ConExp	GV	0	0	0
ENSG00000125503.13	PPP1R12C	ConExp	GV	1	3	8.5751
ENSG00000105063.19	PPP6R1	ConExp	GV	1	3	6.7293
ENSG00000133265.11	HSPBP1	ConExp	GV	0	0	0
ENSG00000133247.14	KMT5C	ConExp	GV	1	3	12.0805
ENSG00000108106.14	UBE2S	ConExp	GV	0	0	0
ENSG00000063241.8	ISOC2	ConExp	GV	0	0	0
ENSG00000197483.10	ZNF628	ConExp	GV	0	0	0
ENSG00000171425.10	ZNF581	ConExp	GV	0	0	0
ENSG00000173581.8	CCDC106	ConExp	GV	0	0	0
ENSG00000063244.13	U2AF2	ConExp	GV	1	1	3.2373
ENSG00000063245.15	EPN1	ConExp	GV	0	0	0
ENSG00000185792.10	NLRP9	ConExp	GV	0	0	0
ENSG00000160505.16	NLRP4	ConExp	GV	0	0	0
ENSG00000142409.6	ZNF787	ConExp	GV	1	1	3.2373
ENSG00000167685.15	ZNF444	ConExp	GV	1	1	1.4911
ENSG00000197714.9	ZNF460	ConExp	GV	0	0	0
ENSG00000178229.8	ZNF543	ConExp	GV	0	0	0
ENSG00000131845.15	ZNF304	ConExp	GV	1	1	3.0494
ENSG00000188785.12	ZNF548	ConExp	GV	0	0	0
ENSG00000186272.13	ZNF17	ConExp	GV	0	0	0
ENSG00000105136.22	ZNF419	ConExp	GV	0	0	0
ENSG00000152439.13	ZNF773	ConExp	GV	0	0	0
ENSG00000251369.9	ZNF550	ConExp	GV	0	0	0
ENSG00000183647.11	ZNF530	ConExp	GV	0	0	0
ENSG00000213762.12	ZNF134	ConExp	GV	0	0	0
ENSG00000121417.14	ZNF211	ConExp	GV	0	0	0
ENSG00000083828.16	ZNF586	ConExp	GV	0	0	0
ENSG00000178935.5	ZNF552	ConExp	GV	0	0	0
ENSG00000269343.9	ZNF587B	ConExp	GV	0	0	0
ENSG00000204514.11	ZNF814	ConExp	GV	0	0	0
ENSG00000198466.12	ZNF587	ConExp	GV	0	0	0
ENSG00000196724.13	ZNF418	ConExp	GV	0	0	0
ENSG00000152454.4	ZNF256	ConExp	GV	0	0	0
ENSG00000171606.18	ZNF274	ConExp	GV	1	1	1.6001
ENSG00000198131.15	ZNF544	ConExp	GV	0	0	0
ENSG00000142396.10	ERVK3-1	ConExp	GV	0	0	0
ENSG00000083845.9	RPS5	ConExp	GV	0	0	0
ENSG00000083812.13	ZNF324	ConExp	GV	0	0	0
ENSG00000119574.13	ZBTB45	ConExp	GV	0	0	0
ENSG00000130725.8	UBE2M	ConExp	GV	0	0	0
ENSG00000143727.16	ACP1	ConExp	GV	0	0	0
ENSG00000032389.13	EIPR1	ConExp	GV	0	0	0
ENSG00000171853.16	TRAPPC12	ConExp	GV	0	0	0
ENSG00000182551.14	ADI1	ConExp	GV	1	1	2.2817
ENSG00000171865.10	RNASEH1	ConExp	GV	0	0	0
ENSG00000171863.15	RPS7	ConExp	GV	0	0	0
ENSG00000134313.17	KIDINS220	ConExp	GV	0	0	0
ENSG00000151693.11	ASAP2	ConExp	GV	0	0	0
ENSG00000119185.13	ITGB1BP1	ConExp	GV	1	1	2.2903
ENSG00000119203.14	CPSF3	ConExp	GV	0	0	0
ENSG00000151694.14	ADAM17	ConExp	GV	1	2	4.6495
ENSG00000134308.14	YWHAQ	ConExp	GV	1	2	5.7371
ENSG00000115750.17	TAF1B	ConExp	GV	0	0	0
ENSG00000134317.18	GRHL1	ConExp	GV	1	4	12.0894
ENSG00000172059.11	KLF11	ConExp	GV	1	3	6.6203
ENSG00000171848.16	RRM2	ConExp	GV	1	3	8.3583
ENSG00000115758.13	ODC1	ConExp	GV	1	2	5.2257
ENSG00000115761.16	NOL10	ConExp	GV	0	0	0
ENSG00000143882.12	ATP6V1C2	ConExp	GV	1	3	6.8248
ENSG00000143870.13	PDIA6	ConExp	GV	1	3	8.0274
ENSG00000162976.13	SLC66A3	ConExp	GV	1	2	5.2257
ENSG00000134324.12	LPIN1	ConExp	GV	1	2	4.4379
ENSG00000151779.13	NBAS	ConExp	GV	0	0	0
ENSG00000079785.16	DDX1	ConExp	GV	0	0	0
ENSG00000163029.16	SMC6	ConExp	GV	1	1	2.944
ENSG00000068697.7	LAPTM4A	ConExp	GV	1	2	5.1292
ENSG00000055917.16	PUM2	ConExp	GV	1	4	9.6779
ENSG00000119778.15	ATAD2B	ConExp	GV	1	7	22.899
ENSG00000163026.12	WDCP	ConExp	GV	1	2	9.2007
ENSG00000115128.7	SF3B6	ConExp	GV	0	0	0
ENSG00000198399.16	ITSN2	ConExp	GV	1	2	4.9438
ENSG00000084676.16	NCOA1	ConExp	GV	1	9	23.4597
ENSG00000138092.11	CENPO	ConExp	GV	1	2	5.1292
ENSG00000084710.14	EFR3B	ConExp	GV	1	2	5.5575
ENSG00000119772.19	DNMT3A	ConExp	GV	1	15	42.989
ENSG00000138101.20	DTNB	ConExp	GV	1	1	2.2903
ENSG00000143970.18	ASXL2	ConExp	GV	1	15	43.8496
ENSG00000084733.11	RAB10	ConExp	GV	1	10	26.2994
ENSG00000084754.12	HADHA	ConExp	GV	0	0	0
ENSG00000138029.14	HADHB	ConExp	GV	0	0	0
ENSG00000138018.19	SELENOI	ConExp	GV	1	8	23.8767
ENSG00000115163.15	CENPA	ConExp	GV	0	0	0
ENSG00000119777.20	TMEM214	ConExp	GV	0	0	0
ENSG00000228474.6	OST4	ConExp	GV	1	1	4.5745
ENSG00000138028.17	CGREF1	ConExp	GV	0	0	0
ENSG00000138073.14	PREB	ConExp	GV	0	0	0
ENSG00000138074.15	SLC5A6	ConExp	GV	1	2	6.1026
ENSG00000138085.18	ATRAID	ConExp	GV	0	0	0
ENSG00000084774.14	CAD	ConExp	GV	0	0	0
ENSG00000115204.15	MPV17	ConExp	GV	1	1	1.868
ENSG00000115207.14	GTF3C2	ConExp	GV	1	5	10.6728
ENSG00000115211.17	EIF2B4	ConExp	GV	0	0	0
ENSG00000115234.11	SNX17	ConExp	GV	1	3	8.3369
ENSG00000163795.14	ZNF513	ConExp	GV	1	1	3.0494
ENSG00000115241.11	PPM1G	ConExp	GV	1	1	2.677
ENSG00000115216.14	NRBP1	ConExp	GV	1	4	10.8663
ENSG00000243943.10	ZNF512	ConExp	GV	0	0	0
ENSG00000198522.14	GPN1	ConExp	GV	1	2	5.7371
ENSG00000119760.16	SUPT7L	ConExp	GV	1	3	7.6301
ENSG00000243147.8	MRPL33	ConExp	GV	0	0	0
ENSG00000075426.12	FOSL2	ConExp	GV	1	12	35.3802
ENSG00000213639.10	PPP1CB	ConExp	GV	1	4	10.3338
ENSG00000171103.11	TRMT61B	ConExp	GV	1	1	1.5852
ENSG00000163811.12	WDR43	ConExp	GV	1	1	3.0494
ENSG00000119801.13	YPEL5	ConExp	GV	1	1	2.06
ENSG00000162961.14	DPY30	ConExp	GV	1	3	9.5104
ENSG00000021574.13	SPAST	ConExp	GV	1	5	13.9823
ENSG00000115760.15	BIRC6	ConExp	GV	1	4	10.6817
ENSG00000150938.10	CRIM1	ConExp	GV	1	10	32.6662
ENSG00000171055.15	FEZ2	ConExp	GV	1	1	1.6001
ENSG00000008869.12	HEATR5B	ConExp	GV	0	0	0
ENSG00000115816.15	CEBPZ	ConExp	GV	0	0	0
ENSG00000003509.16	NDUFAF7	ConExp	GV	0	0	0
ENSG00000115825.11	PRKD3	ConExp	GV	0	0	0
ENSG00000119787.14	ATL2	ConExp	GV	1	4	10.6893
ENSG00000115875.19	SRSF7	ConExp	GV	1	1	1.9884
ENSG00000163214.21	DHX57	ConExp	GV	0	0	0
ENSG00000188010.16	MORN2	ConExp	GV	0	0	0
ENSG00000115904.15	SOS1	ConExp	GV	1	10	28.0249
ENSG00000011566.15	MAP4K3	ConExp	GV	1	1	1.2038
ENSG00000143924.19	EML4	ConExp	GV	1	2	5.8237
ENSG00000115944.15	COX7A2L	ConExp	GV	1	2	5.1292
ENSG00000057935.14	MTA3	ConExp	GV	1	1	3.3437
ENSG00000152518.8	ZFP36L2	ConExp	GV	1	12	38.9123
ENSG00000115970.19	THADA	ConExp	GV	0	0	0
ENSG00000138032.21	PPM1B	ConExp	GV	1	1	1.2038
ENSG00000138078.16	PREPL	ConExp	GV	1	3	9.0332
ENSG00000068784.13	SRBD1	ConExp	GV	0	0	0
ENSG00000116016.14	EPAS1	ConExp	GV	1	10	31.9726
ENSG00000143933.20	CALM2	ConExp	GV	0	0	0
ENSG00000119888.11	EPCAM	ConExp	GV	0	0	0
ENSG00000095002.15	MSH2	ConExp	GV	1	4	14.1319
ENSG00000116062.18	MSH6	ConExp	GV	1	5	12.2055
ENSG00000138081.22	FBXO11	ConExp	GV	1	5	18.4528
ENSG00000162869.16	PPP1R21	ConExp	GV	1	2	5.1292
ENSG00000115239.24	ASB3	ConExp	GV	0	0	0
ENSG00000068912.15	ERLEC1	ConExp	GV	1	1	1.5852
ENSG00000068878.15	PSME4	ConExp	GV	1	4	12.3917
ENSG00000115306.16	SPTBN1	ConExp	GV	1	5	14.9481
ENSG00000115310.19	RTN4	ConExp	GV	1	5	15.6749
ENSG00000085760.15	MTIF2	ConExp	GV	0	0	0
ENSG00000163001.12	CFAP36	ConExp	GV	1	1	3.9529
ENSG00000275052.5	PPP4R3B	ConExp	GV	0	0	0
ENSG00000138035.15	PNPT1	ConExp	GV	1	1	3.2229
ENSG00000028116.18	VRK2	ConExp	GV	0	0	0
ENSG00000162928.9	PEX13	ConExp	GV	1	3	8.4238
ENSG00000115464.15	USP34	ConExp	GV	1	1	3.3646
ENSG00000082898.19	XPO1	ConExp	GV	1	1	3.7289
ENSG00000115484.15	CCT4	ConExp	GV	1	1	4.5745
ENSG00000173163.11	COMMD1	ConExp	GV	0	0	0
ENSG00000170340.11	B3GNT2	ConExp	GV	0	0	0
ENSG00000115504.15	EHBP1	ConExp	GV	1	1	2.2964
ENSG00000014641.21	MDH1	ConExp	GV	0	0	0
ENSG00000169764.16	UGP2	ConExp	GV	1	2	5.5575
ENSG00000197329.12	PELI1	ConExp	GV	1	3	10.1547
ENSG00000011523.14	CEP68	ConExp	GV	1	1	2.2817
ENSG00000138069.18	RAB1A	ConExp	GV	1	3	9.2708
ENSG00000138071.15	ACTR2	ConExp	GV	1	3	9.4563
ENSG00000221823.11	PPP3R1	ConExp	GV	1	8	26.7986
ENSG00000198380.13	GFPT1	ConExp	GV	1	6	16.8709
ENSG00000169599.13	NFU1	ConExp	GV	1	1	3.0494
ENSG00000115977.21	AAK1	ConExp	GV	1	18	53.7809
ENSG00000087338.5	GMCL1	ConExp	GV	1	6	19.6451
ENSG00000124380.11	SNRNP27	ConExp	GV	1	1	3.6079
ENSG00000169564.7	PCBP1	ConExp	GV	1	1	4.6185
ENSG00000116005.12	PCYOX1	ConExp	GV	1	3	8.4631
ENSG00000143977.14	SNRPG	ConExp	GV	0	0	0
ENSG00000035141.8	FAM136A	ConExp	GV	1	1	3.2229
ENSG00000144043.12	TEX261	ConExp	GV	1	4	9.8067
ENSG00000124357.13	NAGK	ConExp	GV	1	2	5.1292
ENSG00000124383.9	MPHOSPH10	ConExp	GV	0	0	0
ENSG00000075292.19	ZNF638	ConExp	GV	1	4	11.9259
ENSG00000135636.15	DYSF	ConExp	GV	0	0	0
ENSG00000144036.16	EXOC6B	ConExp	GV	1	2	5.5194
ENSG00000116096.6	SPR	ConExp	GV	0	0	0
ENSG00000144040.13	SFXN5	ConExp	GV	1	5	15.0927
ENSG00000135631.17	RAB11FIP5	ConExp	GV	1	9	31.3784
ENSG00000135632.12	SMYD5	ConExp	GV	1	4	13.1913
ENSG00000135617.4	PRADC1	ConExp	GV	1	1	2.06
ENSG00000116127.20	ALMS1	ConExp	GV	0	0	0
ENSG00000144048.10	DUSP11	ConExp	GV	1	1	2.944
ENSG00000124356.17	STAMBP	ConExp	GV	0	0	0
ENSG00000163017.14	ACTG2	ConExp	GV	0	0	0
ENSG00000187605.16	TET3	ConExp	GV	1	10	29.3971
ENSG00000114978.18	MOB1A	ConExp	GV	1	1	1.2038
ENSG00000204843.13	DCTN1	ConExp	GV	1	1	3.2229
ENSG00000115274.15	INO80B	ConExp	GV	0	0	0
ENSG00000204822.7	MRPL53	ConExp	GV	0	0	0
ENSG00000115282.21	TTC31	ConExp	GV	1	3	9.4722
ENSG00000115289.14	PCGF1	ConExp	GV	0	0	0
ENSG00000115307.17	AUP1	ConExp	GV	1	1	1.5631
ENSG00000115317.12	HTRA2	ConExp	GV	1	2	3.8635
ENSG00000159399.10	HK2	ConExp	GV	1	2	5.5131
ENSG00000115350.12	POLE4	ConExp	GV	1	3	10.3116
ENSG00000115364.14	MRPL19	ConExp	GV	0	0	0
ENSG00000163541.12	SUCLG1	ConExp	GV	0	0	0
ENSG00000176407.18	KCMF1	ConExp	GV	1	11	28.1995
ENSG00000152284.5	TCF7L1	ConExp	GV	1	7	21.7272
ENSG00000152291.15	TGOLN2	ConExp	GV	1	6	16.9373
ENSG00000168906.13	MAT2A	ConExp	GV	1	3	9.0147
ENSG00000118640.11	VAMP8	ConExp	GV	1	2	5.7371
ENSG00000168894.10	RNF181	ConExp	GV	1	1	1.2038
ENSG00000168890.14	TMEM150A	ConExp	GV	0	0	0
ENSG00000168883.20	USP39	ConExp	GV	1	1	1.4911
ENSG00000068654.17	POLR1A	ConExp	GV	1	2	5.7371
ENSG00000132300.19	PTCD3	ConExp	GV	1	1	1.6001
ENSG00000132305.22	IMMT	ConExp	GV	0	0	0
ENSG00000132313.15	MRPL35	ConExp	GV	1	1	3.2291
ENSG00000115548.17	KDM3A	ConExp	GV	1	5	15.1865
ENSG00000115561.16	CHMP3	ConExp	GV	0	0	0
ENSG00000153561.13	RMND5A	ConExp	GV	1	9	24.8636
ENSG00000172073.4	TEX37	ConExp	GV	0	0	0
ENSG00000153574.9	RPIA	ConExp	GV	1	1	2.2817
ENSG00000144029.12	MRPS5	ConExp	GV	0	0	0
ENSG00000233757.6	ENSG00000233757	ConExp	GV	0	0	0
ENSG00000188886.4	ASTL	ConExp	GV	0	0	0
ENSG00000084090.14	STARD7	ConExp	GV	1	4	8.9785
ENSG00000135956.9	TMEM127	ConExp	GV	1	11	28.7421
ENSG00000144021.3	CIAO1	ConExp	GV	1	1	3.2291
ENSG00000144028.15	SNRNP200	ConExp	GV	0	0	0
ENSG00000121152.10	NCAPH	ConExp	GV	0	0	0
ENSG00000114982.19	KANSL3	ConExp	GV	0	0	0
ENSG00000135940.7	COX5B	ConExp	GV	0	0	0
ENSG00000115073.8	ACTR1B	ConExp	GV	0	0	0
ENSG00000075568.17	TMEM131	ConExp	GV	0	0	0
ENSG00000185414.20	MRPL30	ConExp	GV	0	0	0
ENSG00000115514.12	TXNDC9	ConExp	GV	0	0	0
ENSG00000158417.11	EIF5B	ConExp	GV	1	9	27.1741
ENSG00000135945.10	REV1	ConExp	GV	1	3	9.7863
ENSG00000115539.14	PDCL3	ConExp	GV	1	1	3.0494
ENSG00000204634.13	TBC1D8	ConExp	GV	1	4	10.3804
ENSG00000158435.8	CNOT11	ConExp	GV	0	0	0
ENSG00000071054.17	MAP4K4	ConExp	GV	1	1	3.0176
ENSG00000135972.9	MRPS9	ConExp	GV	0	0	0
ENSG00000135966.13	TGFBRAP1	ConExp	GV	1	4	9.9584
ENSG00000135974.10	C2orf49	ConExp	GV	0	0	0
ENSG00000071051.14	NCK2	ConExp	GV	1	2	5.3459
ENSG00000115652.15	UXS1	ConExp	GV	1	3	7.8159
ENSG00000135968.22	GCC2	ConExp	GV	1	5	13.3342
ENSG00000153201.16	RANBP2	ConExp	GV	1	3	9.5014
ENSG00000163006.12	CCDC138	ConExp	GV	1	1	3.2229
ENSG00000186522.15	SEPTIN10	ConExp	GV	0	0	0
ENSG00000169679.15	BUB1	ConExp	GV	0	0	0
ENSG00000153107.13	ANAPC1	ConExp	GV	0	0	0
ENSG00000153208.18	MERTK	ConExp	GV	0	0	0
ENSG00000125630.16	POLR1B	ConExp	GV	0	0	0
ENSG00000144136.11	SLC20A1	ConExp	GV	1	1	1.4911
ENSG00000169607.13	CKAP2L	ConExp	GV	0	0	0
ENSG00000115084.15	SLC35F5	ConExp	GV	1	3	8.1116
ENSG00000115091.12	ACTR3	ConExp	GV	1	7	17.8765
ENSG00000088205.13	DDX18	ConExp	GV	1	2	5.9158
ENSG00000125633.11	CCDC93	ConExp	GV	1	1	2.2903
ENSG00000115109.14	EPB41L5	ConExp	GV	1	2	6.6639
ENSG00000074054.20	CLASP1	ConExp	GV	1	4	9.803
ENSG00000155438.12	NIFK	ConExp	GV	0	0	0
ENSG00000211460.12	TSN	ConExp	GV	1	1	2.2817
ENSG00000163161.14	ERCC3	ConExp	GV	0	0	0
ENSG00000163166.15	IWS1	ConExp	GV	0	0	0
ENSG00000136709.12	WDR33	ConExp	GV	1	1	2.2817
ENSG00000144231.11	POLR2D	ConExp	GV	0	0	0
ENSG00000144233.11	AMMECR1L	ConExp	GV	1	6	20.1343
ENSG00000136715.19	SAP130	ConExp	GV	0	0	0
ENSG00000136731.13	UGGT1	ConExp	GV	1	3	6.535
ENSG00000136699.20	SMPD4	ConExp	GV	1	1	3.2229
ENSG00000136718.10	IMP4	ConExp	GV	1	1	4.5745
ENSG00000152102.18	FAM168B	ConExp	GV	1	10	33.4738
ENSG00000115762.17	PLEKHB2	ConExp	GV	1	3	7.683
ENSG00000075886.11	TUBA3D	ConExp	GV	0	0	0
ENSG00000152127.9	MGAT5	ConExp	GV	1	6	19.5976
ENSG00000082258.13	CCNT2	ConExp	GV	1	16	45.9046
ENSG00000115839.19	RAB3GAP1	ConExp	GV	1	1	1.4911
ENSG00000048991.17	R3HDM1	ConExp	GV	0	0	0
ENSG00000144224.17	UBXN4	ConExp	GV	1	2	5.5575
ENSG00000076003.5	MCM6	ConExp	GV	0	0	0
ENSG00000115866.11	DARS1	ConExp	GV	1	2	4.2533
ENSG00000121964.15	GTDC1	ConExp	GV	1	17	47.9307
ENSG00000115947.14	ORC4	ConExp	GV	1	1	3.0494
ENSG00000135999.12	EPC2	ConExp	GV	1	9	26.7158
ENSG00000080345.18	RIF1	ConExp	GV	0	0	0
ENSG00000162980.17	ARL5A	ConExp	GV	1	5	13.6895
ENSG00000115145.10	STAM2	ConExp	GV	1	4	12.3979
ENSG00000157827.20	FMNL2	ConExp	GV	1	1	3.9529
ENSG00000196504.19	PRPF40A	ConExp	GV	1	6	13.5836
ENSG00000115159.16	GPD2	ConExp	GV	1	6	16.4896
ENSG00000115170.16	ACVR1	ConExp	GV	1	7	19.3466
ENSG00000144283.23	PKP4	ConExp	GV	1	6	17.0173
ENSG00000115183.15	TANC1	ConExp	GV	1	4	9.6733
ENSG00000196151.11	WDSUB1	ConExp	GV	0	0	0
ENSG00000136536.15	MARCHF7	ConExp	GV	1	2	5.3312
ENSG00000136560.14	TANK	ConExp	GV	0	0	0
ENSG00000115233.12	PSMD14	ConExp	GV	1	2	5.5575
ENSG00000082438.18	COBLL1	ConExp	GV	1	5	12.2722
ENSG00000138399.18	FASTKD1	ConExp	GV	0	0	0
ENSG00000138398.17	PPIG	ConExp	GV	1	4	12.4455
ENSG00000138385.16	SSB	ConExp	GV	0	0	0
ENSG00000144357.18	UBR3	ConExp	GV	1	9	29.456
ENSG00000115806.13	GORASP2	ConExp	GV	1	2	5.7371
ENSG00000198586.14	TLK1	ConExp	GV	1	5	15.2386
ENSG00000123600.21	METTL8	ConExp	GV	1	5	14.3153
ENSG00000115827.14	DCAF17	ConExp	GV	1	2	7.0726
ENSG00000077380.16	DYNC1I2	ConExp	GV	1	4	12.3236
ENSG00000128708.13	HAT1	ConExp	GV	1	1	2.2903
ENSG00000091409.16	ITGA6	ConExp	GV	1	6	15.3239
ENSG00000172845.18	SP3	ConExp	GV	1	9	26.9477
ENSG00000138433.16	CIR1	ConExp	GV	0	0	0
ENSG00000115966.18	ATF2	ConExp	GV	1	3	9.396
ENSG00000116044.16	NFE2L2	ConExp	GV	1	4	10.3508
ENSG00000018510.18	AGPS	ConExp	GV	1	7	23.1899
ENSG00000180228.14	PRKRA	ConExp	GV	1	1	3.0494
ENSG00000163510.14	CWC22	ConExp	GV	1	2	5.3312
ENSG00000170035.16	UBE2E3	ConExp	GV	1	5	14.5685
ENSG00000061676.15	NCKAP1	ConExp	GV	1	9	22.1572
ENSG00000163002.13	NUP35	ConExp	GV	1	4	8.4892
ENSG00000065548.18	ZC3H15	ConExp	GV	1	2	6.0095
ENSG00000115368.10	WDR75	ConExp	GV	0	0	0
ENSG00000138381.10	ASNSD1	ConExp	GV	0	0	0
ENSG00000128699.14	ORMDL1	ConExp	GV	1	1	1.6001
ENSG00000064933.19	PMS1	ConExp	GV	0	0	0
ENSG00000138386.17	NAB1	ConExp	GV	1	2	5.6464
ENSG00000115415.20	STAT1	ConExp	GV	1	3	8.7905
ENSG00000128641.19	MYO1B	ConExp	GV	1	2	5.5575
ENSG00000173559.15	NABP1	ConExp	GV	1	9	25.7246
ENSG00000196950.14	SLC39A10	ConExp	GV	1	5	13.4311
ENSG00000144395.18	CCDC150	ConExp	GV	0	0	0
ENSG00000119041.11	GTF3C3	ConExp	GV	0	0	0
ENSG00000115524.17	SF3B1	ConExp	GV	1	1	3.2291
ENSG00000115520.9	COQ10B	ConExp	GV	1	1	4.6185
ENSG00000144381.18	HSPD1	ConExp	GV	1	3	7.2033
ENSG00000115541.11	HSPE1	ConExp	GV	0	0	0
ENSG00000119042.17	SATB2	ConExp	GV	1	13	38.266
ENSG00000162972.11	MAIP1	ConExp	GV	0	0	0
ENSG00000163535.18	SGO2	ConExp	GV	0	0	0
ENSG00000082153.18	BZW1	ConExp	GV	1	9	26.0972
ENSG00000013441.17	CLK1	ConExp	GV	0	0	0
ENSG00000240344.9	PPIL3	ConExp	GV	0	0	0
ENSG00000196290.17	NIF3L1	ConExp	GV	0	0	0
ENSG00000115942.9	ORC2	ConExp	GV	1	3	8.1153
ENSG00000155744.10	FAM126B	ConExp	GV	1	16	45.2922
ENSG00000119013.10	NDUFB3	ConExp	GV	0	0	0
ENSG00000115993.13	TRAK2	ConExp	GV	1	4	9.17
ENSG00000082146.13	STRADB	ConExp	GV	1	6	14.6583
ENSG00000003393.16	ALS2	ConExp	GV	1	2	4.6126
ENSG00000116030.17	SUMO1	ConExp	GV	0	0	0
ENSG00000055044.11	NOP58	ConExp	GV	0	0	0
ENSG00000204217.16	BMPR2	ConExp	GV	1	14	46.0725
ENSG00000138439.12	FAM117B	ConExp	GV	1	10	26.398
ENSG00000163596.17	ICA1L	ConExp	GV	0	0	0
ENSG00000138442.11	WDR12	ConExp	GV	1	2	5.3459
ENSG00000144426.19	NBEAL1	ConExp	GV	1	9	24.0208
ENSG00000173166.18	RAPH1	ConExp	GV	1	4	11.3855
ENSG00000114933.16	INO80D	ConExp	GV	1	7	18.9154
ENSG00000114942.14	EEF1B2	ConExp	GV	1	1	2.3854
ENSG00000204186.10	ZDBF2	ConExp	GV	1	1	1.2038
ENSG00000118246.14	FASTKD2	ConExp	GV	1	1	1.2038
ENSG00000163249.13	CCNYL1	ConExp	GV	1	4	8.8134
ENSG00000138413.14	IDH1	ConExp	GV	1	2	5.5575
ENSG00000115020.17	PIKFYVE	ConExp	GV	1	5	15.3052
ENSG00000197713.15	RPE	ConExp	GV	1	1	2.3854
ENSG00000138376.11	BARD1	ConExp	GV	0	0	0
ENSG00000138363.15	ATIC	ConExp	GV	0	0	0
ENSG00000115414.21	FN1	ConExp	GV	1	2	6.7368
ENSG00000115425.14	PECR	ConExp	GV	0	0	0
ENSG00000079246.16	XRCC5	ConExp	GV	1	5	13.3352
ENSG00000138375.13	SMARCAL1	ConExp	GV	0	0	0
ENSG00000115457.10	IGFBP2	ConExp	GV	0	0	0
ENSG00000163466.16	ARPC2	ConExp	GV	1	4	8.7497
ENSG00000127838.15	PNKD	ConExp	GV	0	0	0
ENSG00000135926.15	TMBIM1	ConExp	GV	1	1	3.2291
ENSG00000135913.11	USP37	ConExp	GV	1	9	20.5094
ENSG00000144580.14	CNOT9	ConExp	GV	0	0	0
ENSG00000115568.16	ZNF142	ConExp	GV	0	0	0
ENSG00000074582.15	BCS1L	ConExp	GV	0	0	0
ENSG00000163481.8	RNF25	ConExp	GV	0	0	0
ENSG00000135912.11	TTLL4	ConExp	GV	0	0	0
ENSG00000115649.16	CNPPD1	ConExp	GV	1	1	4.5745
ENSG00000144567.11	RETREG2	ConExp	GV	1	6	17.7311
ENSG00000158552.13	ZFAND2B	ConExp	GV	1	1	1.5631
ENSG00000163516.14	ANKZF1	ConExp	GV	0	0	0
ENSG00000243910.8	TUBA4B	ConExp	GV	0	0	0
ENSG00000135924.17	DNAJB2	ConExp	GV	1	2	5.004
ENSG00000144591.20	GMPPA	ConExp	GV	1	1	2.8561
ENSG00000123989.15	CHPF	ConExp	GV	0	0	0
ENSG00000123983.15	ACSL3	ConExp	GV	1	2	4.7848
ENSG00000085449.15	WDFY1	ConExp	GV	1	1	2.2817
ENSG00000135900.4	MRPL44	ConExp	GV	0	0	0
ENSG00000036257.14	CUL3	ConExp	GV	1	11	32.1502
ENSG00000168958.20	MFF	ConExp	GV	1	1	2.06
ENSG00000173744.18	AGFG1	ConExp	GV	1	12	30.4917
ENSG00000153827.14	TRIP12	ConExp	GV	1	9	23.7471
ENSG00000135932.12	CAB39	ConExp	GV	1	4	11.4573
ENSG00000135916.16	ITM2C	ConExp	GV	1	3	8.0786
ENSG00000173692.14	PSMD1	ConExp	GV	0	0	0
ENSG00000115053.17	NCL	ConExp	GV	1	2	4.0659
ENSG00000144524.18	COPS7B	ConExp	GV	1	5	14.6178
ENSG00000144535.20	DIS3L2	ConExp	GV	0	0	0
ENSG00000135930.15	EIF4E2	ConExp	GV	0	0	0
ENSG00000115468.13	EFHD1	ConExp	GV	0	0	0
ENSG00000204120.16	GIGYF2	ConExp	GV	1	3	7.8477
ENSG00000066248.15	NGEF	ConExp	GV	1	1	3.0334
ENSG00000085978.22	ATG16L1	ConExp	GV	1	5	13.9915
ENSG00000077044.11	DGKD	ConExp	GV	1	2	7.6239
ENSG00000085982.15	USP40	ConExp	GV	0	0	0
ENSG00000123485.12	HJURP	ConExp	GV	0	0	0
ENSG00000157985.19	AGAP1	ConExp	GV	1	1	3.2229
ENSG00000198612.11	COPS8	ConExp	GV	0	0	0
ENSG00000124831.19	LRRFIP1	ConExp	GV	1	2	6.7084
ENSG00000184182.19	UBE2F	ConExp	GV	1	2	7.0629
ENSG00000132323.9	ILKAP	ConExp	GV	0	0	0
ENSG00000144485.11	HES6	ConExp	GV	0	0	0
ENSG00000204104.12	TRAF3IP1	ConExp	GV	0	0	0
ENSG00000130414.13	NDUFA10	ConExp	GV	0	0	0
ENSG00000172428.11	COPS9	ConExp	GV	0	0	0
ENSG00000063660.9	GPC1	ConExp	GV	1	3	8.7492
ENSG00000142330.20	CAPN10	ConExp	GV	1	1	3.0494
ENSG00000115687.14	PASK	ConExp	GV	0	0	0
ENSG00000115685.15	PPP1R7	ConExp	GV	1	1	1.6001
ENSG00000115677.18	HDLBP	ConExp	GV	1	4	12.5923
ENSG00000168385.18	SEPTIN2	ConExp	GV	1	5	12.4516
ENSG00000006607.14	FARP2	ConExp	GV	0	0	0
ENSG00000115694.15	STK25	ConExp	GV	0	0	0
ENSG00000176946.13	THAP4	ConExp	GV	0	0	0
ENSG00000168397.17	ATG4B	ConExp	GV	0	0	0
ENSG00000168395.16	ING5	ConExp	GV	1	1	3.3437
ENSG00000247315.4	ZCCHC3	ConExp	GV	1	5	17.0925
ENSG00000125826.21	RBCK1	ConExp	GV	0	0	0
ENSG00000125875.15	TBC1D20	ConExp	GV	1	7	21.6302
ENSG00000101266.19	CSNK2A1	ConExp	GV	1	5	10.2345
ENSG00000125878.7	TCF15	ConExp	GV	1	1	2.677
ENSG00000271303.2	SRXN1	ConExp	GV	0	0	0
ENSG00000125898.13	FAM110A	ConExp	GV	0	0	0
ENSG00000088832.18	FKBP1A	ConExp	GV	1	4	11.2946
ENSG00000088833.18	NSFL1C	ConExp	GV	1	1	1.4911
ENSG00000125834.13	STK35	ConExp	GV	1	5	15.4117
ENSG00000088876.13	ZNF343	ConExp	GV	0	0	0
ENSG00000101361.17	NOP56	ConExp	GV	0	0	0
ENSG00000215305.10	VPS16	ConExp	GV	0	0	0
ENSG00000132670.21	PTPRA	ConExp	GV	1	2	4.9647
ENSG00000125901.6	MRPS26	ConExp	GV	0	0	0
ENSG00000198171.13	DDRGK1	ConExp	GV	1	2	7.182
ENSG00000088836.14	SLC4A11	ConExp	GV	0	0	0
ENSG00000088812.18	ATRN	ConExp	GV	1	5	16.5356
ENSG00000101224.18	CDC25B	ConExp	GV	1	3	7.3372
ENSG00000101236.17	RNF24	ConExp	GV	1	11	33.8282
ENSG00000088826.18	SMOX	ConExp	GV	0	0	0
ENSG00000089063.15	TMEM230	ConExp	GV	0	0	0
ENSG00000132646.11	PCNA	ConExp	GV	0	0	0
ENSG00000125772.14	GPCPD1	ConExp	GV	1	2	2.8039
ENSG00000089195.15	TRMT6	ConExp	GV	0	0	0
ENSG00000125885.13	MCM8	ConExp	GV	0	0	0
ENSG00000088766.12	CRLS1	ConExp	GV	1	1	4.5745
ENSG00000182621.18	PLCB1	ConExp	GV	1	4	12.941
ENSG00000101384.12	JAG1	ConExp	GV	1	7	19.3417
ENSG00000089123.16	TASP1	ConExp	GV	1	2	5.7371
ENSG00000089048.15	ESF1	ConExp	GV	1	3	8.7866
ENSG00000089177.19	KIF16B	ConExp	GV	1	1	4.5745
ENSG00000125870.11	SNRPB2	ConExp	GV	1	1	2.2817
ENSG00000125868.16	DSTN	ConExp	GV	1	1	1.2038
ENSG00000125844.17	RRBP1	ConExp	GV	1	3	7.8392
ENSG00000089006.17	SNX5	ConExp	GV	0	0	0
ENSG00000125871.14	MGME1	ConExp	GV	0	0	0
ENSG00000101310.17	SEC23B	ConExp	GV	1	1	3.9529
ENSG00000173418.12	NAA20	ConExp	GV	1	2	5.5381
ENSG00000101343.15	CRNKL1	ConExp	GV	1	2	5.4348
ENSG00000088930.8	XRN2	ConExp	GV	0	0	0
ENSG00000132661.4	NXT1	ConExp	GV	0	0	0
ENSG00000125812.16	GZF1	ConExp	GV	1	2	5.5046
ENSG00000101474.12	APMAP	ConExp	GV	0	0	0
ENSG00000100997.20	ABHD12	ConExp	GV	0	0	0
ENSG00000101003.10	GINS1	ConExp	GV	1	4	14.3299
ENSG00000101294.18	HM13	ConExp	GV	1	4	9.8913
ENSG00000125968.9	ID1	ConExp	GV	0	0	0
ENSG00000171552.14	BCL2L1	ConExp	GV	1	2	6.1597
ENSG00000088325.16	TPX2	ConExp	GV	0	0	0
ENSG00000088356.6	PDRG1	ConExp	GV	0	0	0
ENSG00000101337.16	TM9SF4	ConExp	GV	1	1	3.0176
ENSG00000126003.7	PLAGL2	ConExp	GV	1	11	32.8952
ENSG00000101346.14	POFUT1	ConExp	GV	1	4	10.0361
ENSG00000101350.8	KIF3B	ConExp	GV	1	10	31.634
ENSG00000171456.21	ASXL1	ConExp	GV	1	2	7.7973
ENSG00000149600.12	COMMD7	ConExp	GV	0	0	0
ENSG00000088305.18	DNMT3B	ConExp	GV	0	0	0
ENSG00000101367.9	MAPRE1	ConExp	GV	1	5	14.1478
ENSG00000101391.21	CDK5RAP1	ConExp	GV	0	0	0
ENSG00000078699.22	CBFA2T2	ConExp	GV	1	7	17.6944
ENSG00000125967.17	NECAB3	ConExp	GV	1	1	2.1255
ENSG00000101412.13	E2F1	ConExp	GV	1	5	17.9378
ENSG00000101421.4	CHMP4B	ConExp	GV	1	1	1.6001
ENSG00000125970.12	RALY	ConExp	GV	1	3	5.9709
ENSG00000125977.7	EIF2S2	ConExp	GV	1	3	6.7037
ENSG00000101444.13	AHCY	ConExp	GV	1	1	2.06
ENSG00000078747.16	ITCH	ConExp	GV	1	3	9.7037
ENSG00000125971.17	DYNLRB1	ConExp	GV	1	1	1.2038
ENSG00000101464.11	PIGU	ConExp	GV	1	1	2.0124
ENSG00000198646.14	NCOA6	ConExp	GV	0	0	0
ENSG00000100991.12	TRPC4AP	ConExp	GV	1	2	6.5989
ENSG00000088298.13	EDEM2	ConExp	GV	0	0	0
ENSG00000242372.9	EIF6	ConExp	GV	0	0	0
ENSG00000126001.16	CEP250	ConExp	GV	1	1	3.7192
ENSG00000125991.21	ERGIC3	ConExp	GV	0	0	0
ENSG00000214078.13	CPNE1	ConExp	GV	0	0	0
ENSG00000244462.8	RBM12	ConExp	GV	1	6	16.0399
ENSG00000244005.13	NFS1	ConExp	GV	1	2	5.7371
ENSG00000131051.24	RBM39	ConExp	GV	1	1	1.5852
ENSG00000025293.17	PHF20	ConExp	GV	1	9	25.3411
ENSG00000131043.13	AAR2	ConExp	GV	1	1	2.8561
ENSG00000080845.19	DLGAP4	ConExp	GV	1	2	6.1171
ENSG00000118707.11	TGIF2	ConExp	GV	1	8	22.265
ENSG00000101084.19	RAB5IF	ConExp	GV	1	1	4.5745
ENSG00000101079.21	NDRG3	ConExp	GV	1	7	15.291
ENSG00000149636.16	DSN1	ConExp	GV	1	2	4.1478
ENSG00000101347.11	SAMHD1	ConExp	GV	0	0	0
ENSG00000118705.17	RPN2	ConExp	GV	0	0	0
ENSG00000166619.15	BLCAP	ConExp	GV	1	5	17.8711
ENSG00000132792.19	CTNNBL1	ConExp	GV	1	3	9.466
ENSG00000101407.13	TTI1	ConExp	GV	0	0	0
ENSG00000170471.15	RALGAPB	ConExp	GV	1	2	6.2219
ENSG00000101442.10	ACTR5	ConExp	GV	0	0	0
ENSG00000198900.7	TOP1	ConExp	GV	1	5	14.2373
ENSG00000124181.15	PLCG1	ConExp	GV	1	4	12.9575
ENSG00000124177.16	CHD6	ConExp	GV	1	6	15.3858
ENSG00000124193.16	SRSF6	ConExp	GV	1	8	22.4029
ENSG00000101052.13	IFT52	ConExp	GV	0	0	0
ENSG00000101057.16	MYBL2	ConExp	GV	1	2	5.5276
ENSG00000132823.11	OSER1	ConExp	GV	1	6	14.4077
ENSG00000132824.14	SERINC3	ConExp	GV	1	3	7.4824
ENSG00000196839.13	ADA	ConExp	GV	0	0	0
ENSG00000166913.13	YWHAB	ConExp	GV	1	2	4.9438
ENSG00000101104.13	PABPC1L	ConExp	GV	1	2	5.7371
ENSG00000025772.8	TOMM34	ConExp	GV	1	1	3.0334
ENSG00000101109.12	STK4	ConExp	GV	1	2	4.6542
ENSG00000204070.10	SYS1	ConExp	GV	1	8	19.2739
ENSG00000101457.13	DNTTIP1	ConExp	GV	0	0	0
ENSG00000175063.17	UBE2C	ConExp	GV	0	0	0
ENSG00000132801.7	ZSWIM3	ConExp	GV	1	2	5.7371
ENSG00000198026.8	ZNF335	ConExp	GV	1	2	6.0852
ENSG00000124160.12	NCOA5	ConExp	GV	0	0	0
ENSG00000080189.15	SLC35C2	ConExp	GV	1	1	1.0903
ENSG00000062598.18	ELMO2	ConExp	GV	1	3	8.7548
ENSG00000101040.20	ZMYND8	ConExp	GV	0	0	0
ENSG00000124151.19	NCOA3	ConExp	GV	1	9	28.7312
ENSG00000196562.15	SULF2	ConExp	GV	1	3	6.1258
ENSG00000124126.14	PREX1	ConExp	GV	1	4	9.7787
ENSG00000124198.10	ARFGEF2	ConExp	GV	1	5	12.5532
ENSG00000124207.17	CSE1L	ConExp	GV	1	3	10.1124
ENSG00000124214.21	STAU1	ConExp	GV	0	0	0
ENSG00000124228.15	DDX27	ConExp	GV	0	0	0
ENSG00000124201.15	ZNFX1	ConExp	GV	1	5	17.6946
ENSG00000158470.5	B4GALT5	ConExp	GV	1	4	10.0266
ENSG00000158480.11	SPATA2	ConExp	GV	1	3	10.3036
ENSG00000124226.11	RNF114	ConExp	GV	1	2	6.3086
ENSG00000244687.13	UBE2V1	ConExp	GV	1	6	15.1012
ENSG00000196396.10	PTPN1	ConExp	GV	1	2	6.2346
ENSG00000124171.9	PARD6B	ConExp	GV	1	8	21.9329
ENSG00000101126.18	ADNP	ConExp	GV	1	4	13.5795
ENSG00000000419.14	DPM1	ConExp	GV	0	0	0
ENSG00000054793.14	ATP9A	ConExp	GV	1	4	11.2844
ENSG00000101115.13	SALL4	ConExp	GV	1	7	21.5433
ENSG00000020256.20	ZFP64	ConExp	GV	0	0	0
ENSG00000171940.14	ZNF217	ConExp	GV	1	4	9.609
ENSG00000087586.18	AURKA	ConExp	GV	1	4	11.3576
ENSG00000101138.12	CSTF1	ConExp	GV	0	0	0
ENSG00000022277.13	RTF2	ConExp	GV	1	1	2.0124
ENSG00000101146.13	RAE1	ConExp	GV	0	0	0
ENSG00000132819.17	RBM38	ConExp	GV	1	1	1.2038
ENSG00000124164.16	VAPB	ConExp	GV	1	8	18.3079
ENSG00000124222.22	STX16	ConExp	GV	1	3	8.2292
ENSG00000087460.29	GNAS	ConExp	GV	1	2	6.3981
ENSG00000101158.15	NELFCD	ConExp	GV	0	0	0
ENSG00000101166.16	PRELID3B	ConExp	GV	0	0	0
ENSG00000130699.20	TAF4	ConExp	GV	1	6	16.8604
ENSG00000149657.20	LSM14B	ConExp	GV	1	3	5.5787
ENSG00000101182.15	PSMA7	ConExp	GV	0	0	0
ENSG00000101181.18	MTG2	ConExp	GV	0	0	0
ENSG00000130703.17	OSBPL2	ConExp	GV	1	3	9.7703
ENSG00000130706.13	ADRM1	ConExp	GV	0	0	0
ENSG00000130702.15	LAMA5	ConExp	GV	0	0	0
ENSG00000171858.18	RPS21	ConExp	GV	1	1	2.0124
ENSG00000101189.7	MRGBP	ConExp	GV	1	2	7.9391
ENSG00000060491.17	OGFR	ConExp	GV	0	0	0
ENSG00000101190.13	TCFL5	ConExp	GV	0	0	0
ENSG00000101191.17	DIDO1	ConExp	GV	1	1	3.3437
ENSG00000101193.8	GID8	ConExp	GV	1	2	5.0867
ENSG00000149658.18	YTHDF1	ConExp	GV	1	1	2.2817
ENSG00000101199.13	ARFGAP1	ConExp	GV	1	2	6.2644
ENSG00000125534.10	PPDPF	ConExp	GV	1	1	1.5631
ENSG00000101216.11	GMEB2	ConExp	GV	1	3	7.2887
ENSG00000197114.12	ZGPAT	ConExp	GV	0	0	0
ENSG00000101150.18	TPD52L2	ConExp	GV	1	2	5.6255
ENSG00000101161.8	PRPF6	ConExp	GV	0	0	0
ENSG00000203880.12	PCMTD2	ConExp	GV	1	1	3.3646
ENSG00000155313.16	USP25	ConExp	GV	1	4	10.8465
ENSG00000154719.14	MRPL39	ConExp	GV	0	0	0
ENSG00000154723.13	ATP5PF	ConExp	GV	0	0	0
ENSG00000154727.11	GABPA	ConExp	GV	1	6	16.6248
ENSG00000142192.21	APP	ConExp	GV	1	8	25.1599
ENSG00000198862.14	LTN1	ConExp	GV	1	1	4.5745
ENSG00000156256.15	USP16	ConExp	GV	0	0	0
ENSG00000156261.13	CCT8	ConExp	GV	0	0	0
ENSG00000156273.16	BACH1	ConExp	GV	1	6	15.1089
ENSG00000156299.14	TIAM1	ConExp	GV	1	8	29.6382
ENSG00000142168.15	SOD1	ConExp	GV	0	0	0
ENSG00000156304.15	SCAF4	ConExp	GV	0	0	0
ENSG00000142149.9	HUNK	ConExp	GV	1	7	18.5689
ENSG00000159055.4	MIS18A	ConExp	GV	0	0	0
ENSG00000159079.19	CFAP298	ConExp	GV	0	0	0
ENSG00000159086.15	PAXBP1	ConExp	GV	1	4	10.8727
ENSG00000142188.17	TMEM50B	ConExp	GV	1	9	26.2445
ENSG00000159140.21	SON	ConExp	GV	1	2	6.9517
ENSG00000159147.18	DONSON	ConExp	GV	1	3	8.5037
ENSG00000205726.15	ITSN1	ConExp	GV	1	2	5.8674
ENSG00000241837.7	ATP5PO	ConExp	GV	0	0	0
ENSG00000243927.6	MRPS6	ConExp	GV	0	0	0
ENSG00000159200.18	RCAN1	ConExp	GV	1	1	2.0124
ENSG00000159259.8	CHAF1B	ConExp	GV	0	0	0
ENSG00000182670.13	TTC3	ConExp	GV	1	1	2.2817
ENSG00000157538.14	VPS26C	ConExp	GV	0	0	0
ENSG00000157540.22	DYRK1A	ConExp	GV	1	9	24.3717
ENSG00000183527.12	PSMG1	ConExp	GV	1	1	3.0334
ENSG00000185658.14	BRWD1	ConExp	GV	1	12	41.3014
ENSG00000205581.11	HMGN1	ConExp	GV	0	0	0
ENSG00000182093.16	GET1	ConExp	GV	0	0	0
ENSG00000141956.14	PRDM15	ConExp	GV	1	3	7.1576
ENSG00000173276.14	ZBTB21	ConExp	GV	1	8	25.0352
ENSG00000160190.14	SLC37A1	ConExp	GV	0	0	0
ENSG00000160193.12	WDR4	ConExp	GV	0	0	0
ENSG00000160199.15	PKNOX1	ConExp	GV	1	4	9.3825
ENSG00000160201.12	U2AF1	ConExp	GV	0	0	0
ENSG00000160208.13	RRP1B	ConExp	GV	1	1	3.3646
ENSG00000160209.19	PDXK	ConExp	GV	1	1	2.2817
ENSG00000160213.9	CSTB	ConExp	GV	0	0	0
ENSG00000160214.13	RRP1	ConExp	GV	0	0	0
ENSG00000160218.13	TRAPPC10	ConExp	GV	1	2	5.1292
ENSG00000184787.19	UBE2G2	ConExp	GV	1	1	2.2817
ENSG00000184900.16	SUMO3	ConExp	GV	1	3	8.0274
ENSG00000183255.12	PTTG1IP	ConExp	GV	1	1	2.2817
ENSG00000160256.13	SLX9	ConExp	GV	0	0	0
ENSG00000197381.17	ADARB1	ConExp	GV	1	2	6.4141
ENSG00000186866.17	POFUT2	ConExp	GV	1	4	9.9842
ENSG00000160282.15	FTCD	ConExp	GV	0	0	0
ENSG00000160285.15	LSS	ConExp	GV	0	0	0
ENSG00000160294.11	MCM3AP	ConExp	GV	1	1	1.6001
ENSG00000160299.17	PCNT	ConExp	GV	0	0	0
ENSG00000160310.19	PRMT2	ConExp	GV	1	1	4.5745
ENSG00000131100.13	ATP6V1E1	ConExp	GV	0	0	0
ENSG00000099968.18	BCL2L13	ConExp	GV	1	6	16.6622
ENSG00000243156.9	MICAL3	ConExp	GV	1	7	20.6291
ENSG00000183628.14	DGCR6	ConExp	GV	0	0	0
ENSG00000070413.20	DGCR2	ConExp	GV	1	4	12.474
ENSG00000100056.12	ESS2	ConExp	GV	1	3	6.5631
ENSG00000100075.10	SLC25A1	ConExp	GV	1	1	3.0176
ENSG00000100084.14	HIRA	ConExp	GV	0	0	0
ENSG00000185608.9	MRPL40	ConExp	GV	0	0	0
ENSG00000093009.11	CDC45	ConExp	GV	0	0	0
ENSG00000215012.9	RTL10	ConExp	GV	1	1	3.6079
ENSG00000128191.16	DGCR8	ConExp	GV	1	6	15.5965
ENSG00000099901.17	RANBP1	ConExp	GV	0	0	0
ENSG00000128185.10	DGCR6L	ConExp	GV	1	1	2.3724
ENSG00000099917.17	MED15	ConExp	GV	1	1	2.7964
ENSG00000099940.12	SNAP29	ConExp	GV	1	1	3.0494
ENSG00000099942.13	CRKL	ConExp	GV	1	10	29.8346
ENSG00000184436.12	THAP7	ConExp	GV	0	0	0
ENSG00000169635.10	HIC2	ConExp	GV	1	9	29.361
ENSG00000185651.15	UBE2L3	ConExp	GV	1	2	6.7368
ENSG00000100023.20	PPIL2	ConExp	GV	1	2	6.2563
ENSG00000100030.15	MAPK1	ConExp	GV	1	13	36.1535
ENSG00000100034.14	PPM1F	ConExp	GV	1	5	14.9281
ENSG00000186716.21	BCR	ConExp	GV	1	6	18.4584
ENSG00000099956.20	SMARCB1	ConExp	GV	0	0	0
ENSG00000099991.18	CABIN1	ConExp	GV	0	0	0
ENSG00000100014.20	SPECC1L	ConExp	GV	1	4	10.7372
ENSG00000138867.17	GUCD1	ConExp	GV	1	5	11.9642
ENSG00000100028.12	SNRPD3	ConExp	GV	0	0	0
ENSG00000184571.14	PIWIL3	ConExp	GV	0	0	0
ENSG00000197077.14	KIAA1671	ConExp	GV	1	3	7.4109
ENSG00000100099.21	HPS4	ConExp	GV	0	0	0
ENSG00000100104.13	SRRD	ConExp	GV	1	6	21.7735
ENSG00000100109.17	TFIP11	ConExp	GV	1	1	2.3724
ENSG00000180957.19	PITPNB	ConExp	GV	0	0	0
ENSG00000100154.15	TTC28	ConExp	GV	1	6	17.1922
ENSG00000183765.23	CHEK2	ConExp	GV	1	1	2.2903
ENSG00000159873.10	CCDC117	ConExp	GV	1	5	13.5701
ENSG00000182944.18	EWSR1	ConExp	GV	0	0	0
ENSG00000100280.17	AP1B1	ConExp	GV	1	1	2.8561
ENSG00000100285.10	NEFH	ConExp	GV	1	2	5.5575
ENSG00000100296.14	THOC5	ConExp	GV	1	1	3.2229
ENSG00000184117.12	NIPSNAP1	ConExp	GV	1	2	5.17
ENSG00000186575.19	NF2	ConExp	GV	1	4	10.7901
ENSG00000100319.13	ZMAT5	ConExp	GV	0	0	0
ENSG00000100325.15	ASCC2	ConExp	GV	1	1	2.2817
ENSG00000100330.16	MTMR3	ConExp	GV	1	14	40.201
ENSG00000099992.16	TBC1D10A	ConExp	GV	0	0	0
ENSG00000099995.19	SF3A1	ConExp	GV	1	2	5.9803
ENSG00000100029.18	PES1	ConExp	GV	0	0	0
ENSG00000133422.14	MORC2	ConExp	GV	1	2	4.2533
ENSG00000138942.17	RNF185	ConExp	GV	0	0	0
ENSG00000182541.18	LIMK2	ConExp	GV	1	3	7.6727
ENSG00000185721.13	DRG1	ConExp	GV	1	1	3.2291
ENSG00000184708.18	EIF4ENIF1	ConExp	GV	0	0	0
ENSG00000241878.12	PISD	ConExp	GV	1	3	7.7495
ENSG00000183530.14	PRR14L	ConExp	GV	1	9	22.9208
ENSG00000128245.15	YWHAH	ConExp	GV	1	3	7.2282
ENSG00000100220.12	RTCB	ConExp	GV	1	1	2.2817
ENSG00000100225.18	FBXO7	ConExp	GV	0	0	0
ENSG00000133424.22	LARGE1	ConExp	GV	1	1	2.677
ENSG00000100281.14	HMGXB4	ConExp	GV	1	5	12.187
ENSG00000100284.22	TOM1	ConExp	GV	1	5	12.8311
ENSG00000100297.16	MCM5	ConExp	GV	0	0	0
ENSG00000100320.23	RBFOX2	ConExp	GV	1	13	36.5207
ENSG00000100348.10	TXN2	ConExp	GV	1	2	5.7371
ENSG00000133466.14	C1QTNF6	ConExp	GV	0	0	0
ENSG00000100083.19	GGA1	ConExp	GV	1	3	7.9579
ENSG00000241360.2	PDXP	ConExp	GV	0	0	0
ENSG00000273899.5	NOL12	ConExp	GV	1	1	1.5631
ENSG00000100106.22	TRIOBP	ConExp	GV	1	4	11.416
ENSG00000189060.6	H1-0	ConExp	GV	0	0	0
ENSG00000100116.17	GCAT	ConExp	GV	0	0	0
ENSG00000100129.18	EIF3L	ConExp	GV	1	1	2.8561
ENSG00000100142.16	POLR2F	ConExp	GV	1	1	3.2291
ENSG00000100151.16	PICK1	ConExp	GV	0	0	0
ENSG00000198792.13	TMEM184B	ConExp	GV	1	6	14.4146
ENSG00000213923.13	CSNK1E	ConExp	GV	1	1	2.0124
ENSG00000100201.23	DDX17	ConExp	GV	1	1	3.2229
ENSG00000100211.11	CBY1	ConExp	GV	0	0	0
ENSG00000100221.11	JOSD1	ConExp	GV	1	9	27.1156
ENSG00000100226.16	GTPBP1	ConExp	GV	1	9	27.7356
ENSG00000100324.14	TAB1	ConExp	GV	0	0	0
ENSG00000100335.15	MIEF1	ConExp	GV	1	2	6.9516
ENSG00000128272.18	ATF4	ConExp	GV	0	0	0
ENSG00000100354.21	TNRC6B	ConExp	GV	1	16	50.0614
ENSG00000239900.14	ADSL	ConExp	GV	0	0	0
ENSG00000100359.21	SGSM3	ConExp	GV	0	0	0
ENSG00000196588.21	MRTFA	ConExp	GV	0	0	0
ENSG00000100372.15	SLC25A17	ConExp	GV	0	0	0
ENSG00000100380.15	ST13	ConExp	GV	1	1	1.2038
ENSG00000100387.9	RBX1	ConExp	GV	1	1	2.5028
ENSG00000100393.14	EP300	ConExp	GV	1	5	14.5706
ENSG00000100401.20	RANGAP1	ConExp	GV	0	0	0
ENSG00000183864.5	TOB2	ConExp	GV	1	4	10.1295
ENSG00000100412.17	ACO2	ConExp	GV	0	0	0
ENSG00000100410.8	PHF5A	ConExp	GV	1	1	1.4911
ENSG00000100413.17	POLR3H	ConExp	GV	1	6	13.8708
ENSG00000100417.12	PMM1	ConExp	GV	1	2	5.7371
ENSG00000100418.8	DESI1	ConExp	GV	1	8	23.0778
ENSG00000196419.13	XRCC6	ConExp	GV	0	0	0
ENSG00000100138.15	SNU13	ConExp	GV	1	1	3.2229
ENSG00000167077.13	MEI1	ConExp	GV	0	0	0
ENSG00000198911.12	SREBF2	ConExp	GV	0	0	0
ENSG00000184983.11	NDUFA6	ConExp	GV	0	0	0
ENSG00000100207.21	TCF20	ConExp	GV	1	5	17.1374
ENSG00000183569.18	SERHL2	ConExp	GV	0	0	0
ENSG00000100227.19	POLDIP3	ConExp	GV	0	0	0
ENSG00000100243.22	CYB5R3	ConExp	GV	0	0	0
ENSG00000128274.17	A4GALT	ConExp	GV	0	0	0
ENSG00000100266.19	PACSIN2	ConExp	GV	0	0	0
ENSG00000100294.13	MCAT	ConExp	GV	1	2	6.809
ENSG00000100304.13	TTLL12	ConExp	GV	1	1	1.4911
ENSG00000100347.15	SAMM50	ConExp	GV	0	0	0
ENSG00000186654.21	PRR5	ConExp	GV	0	0	0
ENSG00000241484.10	ARHGAP8	ConExp	GV	0	0	0
ENSG00000093000.19	NUP50	ConExp	GV	1	5	15.8386
ENSG00000100364.19	KIAA0930	ConExp	GV	1	3	6.5207
ENSG00000100376.12	FAM118A	ConExp	GV	1	4	12.2561
ENSG00000130638.17	ATXN10	ConExp	GV	1	1	3.3437
ENSG00000075218.19	GTSE1	ConExp	GV	0	0	0
ENSG00000100416.15	TRMU	ConExp	GV	0	0	0
ENSG00000075240.17	GRAMD4	ConExp	GV	1	5	15.3741
ENSG00000054611.14	TBC1D22A	ConExp	GV	1	1	3.2229
ENSG00000100425.19	BRD1	ConExp	GV	1	3	8.9626
ENSG00000100426.7	ZBED4	ConExp	GV	1	4	8.9437
ENSG00000184164.15	CRELD2	ConExp	GV	0	0	0
ENSG00000198355.5	PIM3	ConExp	GV	1	3	8.96
ENSG00000170638.10	TRABD	ConExp	GV	1	2	5.6255
ENSG00000100239.16	PPP6R2	ConExp	GV	1	4	9.5364
ENSG00000100241.22	SBF1	ConExp	GV	1	3	10.786
ENSG00000100258.18	LMF2	ConExp	GV	1	1	2.2817
ENSG00000025770.19	NCAPH2	ConExp	GV	0	0	0
ENSG00000072756.17	TRNT1	ConExp	GV	0	0	0
ENSG00000113851.16	CRBN	ConExp	GV	0	0	0
ENSG00000150995.21	ITPR1	ConExp	GV	1	5	15.5234
ENSG00000134107.5	BHLHE40	ConExp	GV	0	0	0
ENSG00000134108.14	ARL8B	ConExp	GV	1	3	8.173
ENSG00000134109.11	EDEM1	ConExp	GV	1	8	22.6255
ENSG00000134077.16	THUMPD3	ConExp	GV	1	1	2.2817
ENSG00000168137.20	SETD5	ConExp	GV	1	4	10.7372
ENSG00000163719.20	MTMR14	ConExp	GV	1	2	4.4798
ENSG00000156983.17	BRPF1	ConExp	GV	1	1	1.6001
ENSG00000114026.22	OGG1	ConExp	GV	0	0	0
ENSG00000171148.14	TADA3	ConExp	GV	0	0	0
ENSG00000241553.13	ARPC4	ConExp	GV	1	1	2.8561
ENSG00000171135.15	JAGN1	ConExp	GV	0	0	0
ENSG00000163703.20	CRELD1	ConExp	GV	1	1	2.2903
ENSG00000125037.13	EMC3	ConExp	GV	0	0	0
ENSG00000144554.13	FANCD2	ConExp	GV	0	0	0
ENSG00000254999.4	BRK1	ConExp	GV	1	1	2.06
ENSG00000157014.11	TATDN2	ConExp	GV	1	1	2.2903
ENSG00000157020.18	SEC13	ConExp	GV	1	1	2.2817
ENSG00000197548.13	ATG7	ConExp	GV	1	13	39.9827
ENSG00000144560.16	VGLL4	ConExp	GV	1	3	7.517
ENSG00000144559.11	TAMM41	ConExp	GV	0	0	0
ENSG00000075975.17	MKRN2	ConExp	GV	1	2	5.6082
ENSG00000144713.13	RPL32	ConExp	GV	0	0	0
ENSG00000144711.16	IQSEC1	ConExp	GV	1	6	18.498
ENSG00000170876.8	TMEM43	ConExp	GV	1	3	7.4762
ENSG00000154767.15	XPC	ConExp	GV	0	0	0
ENSG00000131389.18	SLC6A6	ConExp	GV	1	10	28.4556
ENSG00000154781.17	CCDC174	ConExp	GV	0	0	0
ENSG00000177463.16	NR2C2	ConExp	GV	1	10	31.1463
ENSG00000131368.8	MRPS25	ConExp	GV	1	5	16.3583
ENSG00000131381.12	RBSN	ConExp	GV	0	0	0
ENSG00000131375.10	CAPN7	ConExp	GV	1	9	29.193
ENSG00000131370.16	SH3BP5	ConExp	GV	1	10	27.5463
ENSG00000144597.14	EAF1	ConExp	GV	1	4	8.8147
ENSG00000131373.15	HACL1	ConExp	GV	0	0	0
ENSG00000154814.14	OXNAD1	ConExp	GV	0	0	0
ENSG00000131374.14	TBC1D5	ConExp	GV	1	2	3.8818
ENSG00000144566.11	RAB5A	ConExp	GV	0	0	0
ENSG00000129810.15	SGO1	ConExp	GV	1	1	3.7192
ENSG00000182247.10	UBE2E2	ConExp	GV	1	4	11.182
ENSG00000170142.12	UBE2E1	ConExp	GV	1	2	4.3502
ENSG00000174748.22	RPL15	ConExp	GV	1	4	10.0311
ENSG00000077097.16	TOP2B	ConExp	GV	1	3	4.3522
ENSG00000151092.18	NGLY1	ConExp	GV	1	2	4.9438
ENSG00000163527.10	STT3B	ConExp	GV	1	1	3.2229
ENSG00000144645.15	OSBPL10	ConExp	GV	1	7	19.6371
ENSG00000152642.11	GPD1L	ConExp	GV	1	3	7.9833
ENSG00000091317.8	CMTM6	ConExp	GV	1	3	8.554
ENSG00000144635.9	DYNC1LI1	ConExp	GV	1	1	2.2817
ENSG00000182973.20	CNOT10	ConExp	GV	0	0	0
ENSG00000206557.6	TRIM71	ConExp	GV	1	14	43.2343
ENSG00000170266.16	GLB1	ConExp	GV	0	0	0
ENSG00000163539.18	CLASP2	ConExp	GV	1	6	17.5558
ENSG00000170248.15	PDCD6IP	ConExp	GV	1	6	15.7213
ENSG00000076242.16	MLH1	ConExp	GV	0	0	0
ENSG00000093167.18	LRRFIP2	ConExp	GV	1	6	17.9519
ENSG00000144674.17	GOLGA4	ConExp	GV	1	3	8.2442
ENSG00000144677.15	CTDSPL	ConExp	GV	1	11	33.0988
ENSG00000060971.19	ACAA1	ConExp	GV	0	0	0
ENSG00000172939.9	OXSR1	ConExp	GV	1	12	32.5014
ENSG00000114739.14	ACVR2B	ConExp	GV	1	15	38.8427
ENSG00000114742.14	WDR48	ConExp	GV	1	1	3.3646
ENSG00000114745.14	GORASP1	ConExp	GV	1	1	3.3437
ENSG00000144659.13	SLC25A38	ConExp	GV	0	0	0
ENSG00000168028.14	RPSA	ConExp	GV	0	0	0
ENSG00000114784.4	EIF1B	ConExp	GV	0	0	0
ENSG00000168036.18	CTNNB1	ConExp	GV	0	0	0
ENSG00000168038.11	ULK4	ConExp	GV	0	0	0
ENSG00000182606.17	TRAK1	ConExp	GV	1	2	5.7371
ENSG00000114857.19	NKTR	ConExp	GV	0	0	0
ENSG00000181061.14	HIGD1A	ConExp	GV	1	4	11.3581
ENSG00000163788.14	SNRK	ConExp	GV	1	9	28.5257
ENSG00000185219.18	ZNF445	ConExp	GV	1	2	4.4192
ENSG00000163808.17	KIF15	ConExp	GV	0	0	0
ENSG00000163812.15	ZDHHC3	ConExp	GV	1	4	9.9647
ENSG00000075914.13	EXOSC7	ConExp	GV	1	1	3.0334
ENSG00000011376.12	LARS2	ConExp	GV	1	1	1.5631
ENSG00000144791.10	LIMD1	ConExp	GV	1	3	9.3222
ENSG00000211456.13	SACM1L	ConExp	GV	0	0	0
ENSG00000241186.10	TDGF1	ConExp	GV	0	0	0
ENSG00000160799.12	CCDC12	ConExp	GV	0	0	0
ENSG00000114648.12	KLHL18	ConExp	GV	1	17	51.8879
ENSG00000076201.16	PTPN23	ConExp	GV	0	0	0
ENSG00000114650.21	SCAP	ConExp	GV	0	0	0
ENSG00000173473.11	SMARCC1	ConExp	GV	1	3	8.8071
ENSG00000132153.15	DHX30	ConExp	GV	1	1	2.8797
ENSG00000047849.22	MAP4	ConExp	GV	1	3	10.3116
ENSG00000164045.12	CDC25A	ConExp	GV	1	5	19.5564
ENSG00000164048.14	ZNF589	ConExp	GV	0	0	0
ENSG00000164051.14	CCDC51	ConExp	GV	0	0	0
ENSG00000114268.12	PFKFB4	ConExp	GV	0	0	0
ENSG00000010256.11	UQCRC1	ConExp	GV	0	0	0
ENSG00000225697.13	SLC26A6	ConExp	GV	0	0	0
ENSG00000213672.8	NCKIPSD	ConExp	GV	1	2	3.8818
ENSG00000068745.15	IP6K2	ConExp	GV	0	0	0
ENSG00000114302.16	PRKAR2A	ConExp	GV	1	6	18.7551
ENSG00000177479.20	ARIH2	ConExp	GV	1	1	1.2038
ENSG00000178035.13	IMPDH2	ConExp	GV	0	0	0
ENSG00000198218.11	QRICH1	ConExp	GV	1	1	2.2817
ENSG00000172053.18	QARS1	ConExp	GV	0	0	0
ENSG00000114316.13	USP4	ConExp	GV	1	1	1.6001
ENSG00000233276.8	GPX1	ConExp	GV	0	0	0
ENSG00000067560.14	RHOA	ConExp	GV	1	2	6.2723
ENSG00000176095.12	IP6K1	ConExp	GV	1	8	25.511
ENSG00000183763.9	TRAIP	ConExp	GV	0	0	0
ENSG00000004534.15	RBM6	ConExp	GV	1	2	5.7371
ENSG00000003756.17	RBM5	ConExp	GV	1	1	3.7192
ENSG00000114353.17	GNAI2	ConExp	GV	1	2	4.8557
ENSG00000068001.14	HYAL2	ConExp	GV	0	0	0
ENSG00000114383.10	TUSC2	ConExp	GV	1	4	14.3299
ENSG00000114388.14	NPRL2	ConExp	GV	0	0	0
ENSG00000126062.4	TMEM115	ConExp	GV	1	7	17.4958
ENSG00000007402.12	CACNA2D2	ConExp	GV	1	3	9.0186
ENSG00000145050.19	MANF	ConExp	GV	0	0	0
ENSG00000259956.2	RBM15B	ConExp	GV	1	4	10.5329
ENSG00000145041.16	DCAF1	ConExp	GV	0	0	0
ENSG00000164080.14	RAD54L2	ConExp	GV	1	10	25.1784
ENSG00000164081.13	TEX264	ConExp	GV	0	0	0
ENSG00000114767.7	RRP9	ConExp	GV	0	0	0
ENSG00000162244.12	RPL29	ConExp	GV	0	0	0
ENSG00000164086.10	DUSP7	ConExp	GV	1	4	9.9151
ENSG00000164087.8	POC1A	ConExp	GV	1	2	3.8534
ENSG00000023330.15	ALAS1	ConExp	GV	1	1	3.0494
ENSG00000164091.12	WDR82	ConExp	GV	1	12	36.7772
ENSG00000163930.10	BAP1	ConExp	GV	1	2	5.5338
ENSG00000010322.16	NISCH	ConExp	GV	1	2	5.7371
ENSG00000163939.18	PBRM1	ConExp	GV	1	5	14.1773
ENSG00000163938.17	GNL3	ConExp	GV	0	0	0
ENSG00000016864.19	GLT8D1	ConExp	GV	1	1	2.2817
ENSG00000114902.14	SPCS1	ConExp	GV	1	3	9.9978
ENSG00000114904.13	NEK4	ConExp	GV	1	1	2.8797
ENSG00000213533.13	STIMATE	ConExp	GV	1	4	13.4228
ENSG00000163935.14	SFMBT1	ConExp	GV	1	7	18.1516
ENSG00000272886.6	DCP1A	ConExp	GV	1	10	24.4443
ENSG00000113812.14	ACTR8	ConExp	GV	0	0	0
ENSG00000113811.12	SELENOK	ConExp	GV	1	2	5.4348
ENSG00000163946.14	TASOR	ConExp	GV	1	3	9.7857
ENSG00000157500.12	APPL1	ConExp	GV	1	8	22.4854
ENSG00000168374.11	ARF4	ConExp	GV	1	4	12.3965
ENSG00000136068.16	FLNB	ConExp	GV	1	7	18.2749
ENSG00000144724.20	PTPRG	ConExp	GV	1	14	46.1268
ENSG00000163634.12	THOC7	ConExp	GV	0	0	0
ENSG00000163635.20	ATXN7	ConExp	GV	1	10	26.436
ENSG00000163636.11	PSMD6	ConExp	GV	0	0	0
ENSG00000151276.24	MAGI1	ConExp	GV	1	4	11.6049
ENSG00000144741.19	SLC25A26	ConExp	GV	1	4	9.0141
ENSG00000163376.11	KBTBD8	ConExp	GV	1	4	12.2103
ENSG00000144747.17	TMF1	ConExp	GV	1	4	8.8868
ENSG00000144744.17	UBA3	ConExp	GV	0	0	0
ENSG00000114541.15	FRMD4B	ConExp	GV	1	10	31.3755
ENSG00000144736.14	SHQ1	ConExp	GV	0	0	0
ENSG00000163605.15	PPP4R2	ConExp	GV	1	6	17.9188
ENSG00000083937.10	CHMP2B	ConExp	GV	1	4	12.2414
ENSG00000163320.12	CGGBP1	ConExp	GV	1	5	17.7253
ENSG00000170854.18	RIOX2	ConExp	GV	0	0	0
ENSG00000080822.17	CLDND1	ConExp	GV	0	0	0
ENSG00000036054.13	TBC1D23	ConExp	GV	0	0	0
ENSG00000154174.8	TOMM70	ConExp	GV	1	4	9.6737
ENSG00000114354.15	TFG	ConExp	GV	1	1	2.8561
ENSG00000174173.7	TRMT10C	ConExp	GV	0	0	0
ENSG00000081154.12	PCNP	ConExp	GV	1	7	21.2905
ENSG00000066422.6	ZBTB11	ConExp	GV	1	4	15.6148
ENSG00000114391.13	RPL24	ConExp	GV	0	0	0
ENSG00000163507.15	CIP2A	ConExp	GV	0	0	0
ENSG00000144848.11	ATG3	ConExp	GV	0	0	0
ENSG00000163607.18	GTPBP8	ConExp	GV	0	0	0
ENSG00000163608.15	NEPRO	ConExp	GV	1	1	2.6867
ENSG00000121579.14	NAA50	ConExp	GV	1	12	35.3718
ENSG00000151576.10	QTRT2	ConExp	GV	0	0	0
ENSG00000121578.13	B4GALT4	ConExp	GV	1	1	3.0494
ENSG00000113845.10	TIMMDC1	ConExp	GV	0	0	0
ENSG00000138495.7	COX17	ConExp	GV	1	3	8.9476
ENSG00000082701.17	GSK3B	ConExp	GV	1	9	26.6309
ENSG00000153767.10	GTF2E1	ConExp	GV	0	0	0
ENSG00000051341.15	POLQ	ConExp	GV	1	4	14.3299
ENSG00000173226.17	IQCB1	ConExp	GV	0	0	0
ENSG00000138463.9	SLC49A4	ConExp	GV	1	5	17.1264
ENSG00000065485.20	PDIA5	ConExp	GV	1	1	3.3437
ENSG00000206527.10	HACD2	ConExp	GV	1	1	3.0494
ENSG00000175455.16	CCDC14	ConExp	GV	0	0	0
ENSG00000082781.12	ITGB5	ConExp	GV	0	0	0
ENSG00000163848.20	ZNF148	ConExp	GV	1	14	42.2296
ENSG00000114520.11	SNX4	ConExp	GV	1	2	7.0838
ENSG00000144909.8	OSBPL11	ConExp	GV	1	3	8.4563
ENSG00000070476.15	ZXDC	ConExp	GV	0	0	0
ENSG00000114554.12	PLXNA1	ConExp	GV	1	7	24.6415
ENSG00000163870.16	TPRA1	ConExp	GV	0	0	0
ENSG00000073111.14	MCM2	ConExp	GV	0	0	0
ENSG00000058262.10	SEC61A1	ConExp	GV	1	4	9.9722
ENSG00000175792.12	RUVBL1	ConExp	GV	1	1	1.4911
ENSG00000163902.12	RPN1	ConExp	GV	1	1	3.3437
ENSG00000075785.14	RAB7A	ConExp	GV	1	1	2.2903
ENSG00000114656.13	CFAP92	ConExp	GV	0	0	0
ENSG00000169714.17	CNBP	ConExp	GV	1	1	3.2373
ENSG00000181789.14	COPG1	ConExp	GV	0	0	0
ENSG00000183624.14	HMCES	ConExp	GV	0	0	0
ENSG00000163913.14	IFT122	ConExp	GV	1	1	2.5028
ENSG00000129071.10	MBD4	ConExp	GV	0	0	0
ENSG00000196455.8	PIK3R4	ConExp	GV	0	0	0
ENSG00000017260.20	ATP2C1	ConExp	GV	1	5	18.1045
ENSG00000198585.12	NUDT16	ConExp	GV	0	0	0
ENSG00000114686.9	MRPL3	ConExp	GV	1	1	2.8561
ENSG00000138246.17	DNAJC13	ConExp	GV	1	3	9.9375
ENSG00000081307.15	UBA5	ConExp	GV	0	0	0
ENSG00000091527.17	CDV3	ConExp	GV	1	3	8.6169
ENSG00000163781.14	TOPBP1	ConExp	GV	1	1	3.7192
ENSG00000144867.13	SRPRB	ConExp	GV	1	2	9.2007
ENSG00000129055.13	ANAPC13	ConExp	GV	0	0	0
ENSG00000182923.20	CEP63	ConExp	GV	1	2	3.1853
ENSG00000174579.4	MSL2	ConExp	GV	1	8	25.2615
ENSG00000114054.14	PCCB	ConExp	GV	1	1	2.2817
ENSG00000118007.13	STAG1	ConExp	GV	1	6	17.3088
ENSG00000158092.7	NCK1	ConExp	GV	1	1	3.0494
ENSG00000114098.18	ARMC8	ConExp	GV	1	9	27.6641
ENSG00000051382.9	PIK3CB	ConExp	GV	1	10	30.2063
ENSG00000175110.14	MRPS22	ConExp	GV	0	0	0
ENSG00000184432.11	COPB2	ConExp	GV	0	0	0
ENSG00000069849.11	ATP1B3	ConExp	GV	1	2	6.4059
ENSG00000114127.11	XRN1	ConExp	GV	1	10	27.6566
ENSG00000175054.16	ATR	ConExp	GV	0	0	0
ENSG00000163714.18	U2SURP	ConExp	GV	1	9	27.4923
ENSG00000152952.12	PLOD2	ConExp	GV	1	4	11.8983
ENSG00000163754.18	GYG1	ConExp	GV	1	1	2.5028
ENSG00000114744.9	COMMD2	ConExp	GV	1	1	2.944
ENSG00000082996.20	RNF13	ConExp	GV	1	2	5.1292
ENSG00000070087.15	PFN2	ConExp	GV	1	9	28.7328
ENSG00000196428.13	TSC22D2	ConExp	GV	1	12	28.9333
ENSG00000120742.11	SERP1	ConExp	GV	1	10	34.533
ENSG00000144895.12	EIF2A	ConExp	GV	0	0	0
ENSG00000198843.14	SELENOT	ConExp	GV	1	4	10.5953
ENSG00000144893.13	MED12L	ConExp	GV	1	13	41.4063
ENSG00000181467.5	RAP2B	ConExp	GV	1	9	23.2953
ENSG00000114790.13	ARHGEF26	ConExp	GV	1	3	9.2988
ENSG00000174953.14	DHX36	ConExp	GV	1	2	6.7368
ENSG00000169359.16	SLC33A1	ConExp	GV	1	9	30.3725
ENSG00000114850.7	SSR3	ConExp	GV	1	5	15.4369
ENSG00000163659.13	TIPARP	ConExp	GV	1	6	17.0249
ENSG00000163660.12	CCNL1	ConExp	GV	0	0	0
ENSG00000174891.14	RSRC1	ConExp	GV	0	0	0
ENSG00000168827.15	GFM1	ConExp	GV	0	0	0
ENSG00000118855.21	MFSD1	ConExp	GV	0	0	0
ENSG00000113810.16	SMC4	ConExp	GV	0	0	0
ENSG00000213186.8	TRIM59	ConExp	GV	0	0	0
ENSG00000169251.13	NMD3	ConExp	GV	1	1	3.0494
ENSG00000114209.15	PDCD10	ConExp	GV	1	3	6.1723
ENSG00000085274.16	MYNN	ConExp	GV	1	6	14.934
ENSG00000008952.17	SEC62	ConExp	GV	1	8	24.3744
ENSG00000173890.17	GPR160	ConExp	GV	0	0	0
ENSG00000173889.16	PHC3	ConExp	GV	1	7	23.4317
ENSG00000163558.13	PRKCI	ConExp	GV	1	1	3.2291
ENSG00000075420.13	FNDC3B	ConExp	GV	1	13	35.4985
ENSG00000144959.11	NCEH1	ConExp	GV	1	4	9.9584
ENSG00000114346.14	ECT2	ConExp	GV	1	2	9.2007
ENSG00000177565.18	TBL1XR1	ConExp	GV	1	6	16.1176
ENSG00000121864.10	ZNF639	ConExp	GV	1	1	1.5852
ENSG00000171109.19	MFN1	ConExp	GV	1	4	14.3299
ENSG00000136518.17	ACTL6A	ConExp	GV	0	0	0
ENSG00000136521.13	NDUFB5	ConExp	GV	0	0	0
ENSG00000114416.18	FXR1	ConExp	GV	1	19	50.9976
ENSG00000205981.9	DNAJC19	ConExp	GV	1	3	8.6704
ENSG00000058063.16	ATP11B	ConExp	GV	1	2	6.5666
ENSG00000114796.16	KLHL24	ConExp	GV	1	6	14.251
ENSG00000163872.16	YEATS2	ConExp	GV	1	1	2.2817
ENSG00000175193.14	PARL	ConExp	GV	1	1	2.8797
ENSG00000114770.17	ABCC5	ConExp	GV	0	0	0
ENSG00000145191.15	EIF2B5	ConExp	GV	1	2	5.7371
ENSG00000161202.20	DVL3	ConExp	GV	1	6	15.805
ENSG00000161203.14	AP2M1	ConExp	GV	1	2	6.4602
ENSG00000161204.12	ABCF3	ConExp	GV	1	2	5.7371
ENSG00000214160.10	ALG3	ConExp	GV	1	3	7.9256
ENSG00000175166.17	PSMD2	ConExp	GV	0	0	0
ENSG00000163882.10	POLR2H	ConExp	GV	0	0	0
ENSG00000156931.16	VPS8	ConExp	GV	0	0	0
ENSG00000163900.11	TMEM41A	ConExp	GV	1	4	11.5347
ENSG00000163904.13	SENP2	ConExp	GV	1	3	8.795
ENSG00000073792.16	IGF2BP2	ConExp	GV	1	3	7.018
ENSG00000136527.19	TRA2B	ConExp	GV	0	0	0
ENSG00000090520.12	DNAJB11	ConExp	GV	0	0	0
ENSG00000156976.17	EIF4A2	ConExp	GV	1	2	5.621
ENSG00000163918.12	RFC4	ConExp	GV	0	0	0
ENSG00000152492.15	CCDC50	ConExp	GV	1	10	28.1319
ENSG00000198836.11	OPA1	ConExp	GV	1	1	3.3437
ENSG00000133657.17	ATP13A3	ConExp	GV	1	4	12.5154
ENSG00000173950.16	XXYLT1	ConExp	GV	0	0	0
ENSG00000114331.16	ACAP2	ConExp	GV	1	3	6.333
ENSG00000184203.8	PPP1R2	ConExp	GV	1	2	8.2937
ENSG00000061938.21	TNK2	ConExp	GV	1	1	4.5745
ENSG00000161217.12	PCYT1A	ConExp	GV	0	0	0
ENSG00000163961.4	RNF168	ConExp	GV	1	2	7.7146
ENSG00000174013.8	FBXO45	ConExp	GV	1	6	15.7083
ENSG00000180370.10	PAK2	ConExp	GV	1	10	33.9917
ENSG00000119231.11	SENP5	ConExp	GV	1	7	18.8656
ENSG00000114503.11	NCBP2	ConExp	GV	1	1	1.2038
ENSG00000075711.21	DLG1	ConExp	GV	1	2	6.2786
ENSG00000145016.16	RUBCN	ConExp	GV	1	12	36.3071
ENSG00000186001.14	LRCH3	ConExp	GV	1	4	11.4729
ENSG00000182899.17	RPL35A	ConExp	GV	0	0	0
ENSG00000272602.6	ZNF595	ConExp	GV	0	0	0
ENSG00000186777.12	ZNF732	ConExp	GV	0	0	0
ENSG00000182903.16	ZNF721	ConExp	GV	0	0	0
ENSG00000185619.18	PCGF3	ConExp	GV	1	9	26.7959
ENSG00000178950.18	GAK	ConExp	GV	0	0	0
ENSG00000178222.13	RNF212	ConExp	GV	0	0	0
ENSG00000159692.16	CTBP1	ConExp	GV	0	0	0
ENSG00000090316.16	MAEA	ConExp	GV	1	1	3.2229
ENSG00000163950.13	SLBP	ConExp	GV	1	2	4.9587
ENSG00000013810.21	TACC3	ConExp	GV	0	0	0
ENSG00000168936.11	TMEM129	ConExp	GV	1	1	2.2817
ENSG00000109685.19	NSD2	ConExp	GV	1	5	13.3282
ENSG00000185049.16	NELFA	ConExp	GV	0	0	0
ENSG00000214367.9	HAUS3	ConExp	GV	0	0	0
ENSG00000123933.17	MXD4	ConExp	GV	1	1	1.4911
ENSG00000063978.16	RNF4	ConExp	GV	1	5	14.4059
ENSG00000125386.16	FAM193A	ConExp	GV	0	0	0
ENSG00000168884.15	TNIP2	ConExp	GV	0	0	0
ENSG00000087274.19	ADD1	ConExp	GV	1	1	2.8561
ENSG00000109736.15	MFSD10	ConExp	GV	0	0	0
ENSG00000197386.14	HTT	ConExp	GV	1	1	3.3437
ENSG00000145220.14	LYAR	ConExp	GV	0	0	0
ENSG00000168818.10	STX18	ConExp	GV	0	0	0
ENSG00000109501.15	WFS1	ConExp	GV	1	4	14.3299
ENSG00000179010.16	MRFAP1	ConExp	GV	1	2	5.6082
ENSG00000178988.11	MRFAP1L1	ConExp	GV	0	0	0
ENSG00000170871.12	KIAA0232	ConExp	GV	1	5	12.0855
ENSG00000132405.19	TBC1D14	ConExp	GV	1	1	2.2817
ENSG00000173011.12	TADA2B	ConExp	GV	1	7	21.1512
ENSG00000109519.13	GRPEL1	ConExp	GV	0	0	0
ENSG00000196526.11	AFAP1	ConExp	GV	1	3	9.7957
ENSG00000087008.16	ACOX3	ConExp	GV	0	0	0
ENSG00000155275.19	TRMT44	ConExp	GV	0	0	0
ENSG00000155269.12	GPR78	ConExp	GV	0	0	0
ENSG00000071127.17	WDR1	ConExp	GV	0	0	0
ENSG00000178163.8	ZNF518B	ConExp	GV	1	6	18.1286
ENSG00000038219.13	BOD1L1	ConExp	GV	1	3	9.7863
ENSG00000118564.15	FBXL5	ConExp	GV	1	2	5.1292
ENSG00000151552.12	QDPR	ConExp	GV	1	2	4.572
ENSG00000002549.13	LAP3	ConExp	GV	0	0	0
ENSG00000163257.11	DCAF16	ConExp	GV	1	2	6.1089
ENSG00000109805.10	NCAPG	ConExp	GV	1	1	3.2229
ENSG00000163138.19	PACRGL	ConExp	GV	1	2	6.0784
ENSG00000152990.14	ADGRA3	ConExp	GV	1	1	3.3437
ENSG00000109606.13	DHX15	ConExp	GV	1	1	2.5028
ENSG00000038210.14	PI4K2B	ConExp	GV	1	3	8.0189
ENSG00000168228.16	ZCCHC4	ConExp	GV	1	1	1.2038
ENSG00000053900.11	ANAPC4	ConExp	GV	0	0	0
ENSG00000168214.22	RBPJ	ConExp	GV	1	8	22.7812
ENSG00000109689.19	STIM2	ConExp	GV	1	7	20.5036
ENSG00000154274.15	C4orf19	ConExp	GV	1	1	1.5631
ENSG00000169299.14	PGM2	ConExp	GV	1	2	4.1497
ENSG00000065882.17	TBC1D1	ConExp	GV	1	1	2.2817
ENSG00000035928.17	RFC1	ConExp	GV	1	1	1.2038
ENSG00000078140.14	UBE2K	ConExp	GV	1	12	33.6345
ENSG00000121892.15	PDS5A	ConExp	GV	1	10	26.3455
ENSG00000078177.14	N4BP2	ConExp	GV	1	4	12.5598
ENSG00000163697.17	APBB2	ConExp	GV	1	10	29.8537
ENSG00000154277.13	UCHL1	ConExp	GV	0	0	0
ENSG00000151806.14	GUF1	ConExp	GV	1	3	11.491
ENSG00000169019.11	COMMD8	ConExp	GV	1	1	3.3646
ENSG00000170448.12	NFXL1	ConExp	GV	1	1	2.8797
ENSG00000109171.15	SLAIN2	ConExp	GV	1	10	32.613
ENSG00000075539.15	FRYL	ConExp	GV	1	7	19.4613
ENSG00000109180.15	OCIAD1	ConExp	GV	0	0	0
ENSG00000109184.15	DCUN1D4	ConExp	GV	1	9	23.9393
ENSG00000184178.17	SCFD2	ConExp	GV	0	0	0
ENSG00000145216.16	FIP1L1	ConExp	GV	0	0	0
ENSG00000109220.11	CHIC2	ConExp	GV	1	3	6.7908
ENSG00000157404.17	KIT	ConExp	GV	1	3	8.0142
ENSG00000090989.18	EXOC1	ConExp	GV	0	0	0
ENSG00000128059.8	PPAT	ConExp	GV	1	2	5.7256
ENSG00000174780.17	SRP72	ConExp	GV	1	4	12.4455
ENSG00000084093.19	REST	ConExp	GV	1	9	27.7449
ENSG00000084092.7	NOA1	ConExp	GV	0	0	0
ENSG00000145241.11	CENPC	ConExp	GV	0	0	0
ENSG00000033178.13	UBA6	ConExp	GV	1	3	7.111
ENSG00000083896.13	YTHDC1	ConExp	GV	1	2	5.7371
ENSG00000132467.4	UTP3	ConExp	GV	0	0	0
ENSG00000018189.13	RUFY3	ConExp	GV	1	1	3.3437
ENSG00000132463.15	GRSF1	ConExp	GV	1	4	10.9933
ENSG00000132466.20	ANKRD17	ConExp	GV	1	4	14.3299
ENSG00000138757.15	G3BP2	ConExp	GV	1	4	13.1654
ENSG00000138768.15	USO1	ConExp	GV	1	1	2.2817
ENSG00000198301.12	SDAD1	ConExp	GV	1	2	4.7845
ENSG00000138750.15	NUP54	ConExp	GV	0	0	0
ENSG00000138760.11	SCARB2	ConExp	GV	1	3	8.8286
ENSG00000138758.12	SEPTIN11	ConExp	GV	1	9	23.5832
ENSG00000118816.11	CCNI	ConExp	GV	1	2	6.0789
ENSG00000138756.19	BMP2K	ConExp	GV	1	12	31.025
ENSG00000156269.5	NAA11	ConExp	GV	1	1	2.0124
ENSG00000138668.19	HNRNPD	ConExp	GV	1	1	2.6867
ENSG00000152795.18	HNRNPDL	ConExp	GV	1	1	3.7289
ENSG00000145293.17	ENOPH1	ConExp	GV	0	0	0
ENSG00000138674.17	SEC31A	ConExp	GV	0	0	0
ENSG00000168152.13	THAP9	ConExp	GV	0	0	0
ENSG00000189308.11	LIN54	ConExp	GV	1	3	8.9389
ENSG00000138663.9	COPS4	ConExp	GV	0	0	0
ENSG00000138678.11	GPAT3	ConExp	GV	1	2	5.1615
ENSG00000163624.6	CDS1	ConExp	GV	1	2	6.7084
ENSG00000163625.16	WDFY3	ConExp	GV	1	7	19.4539
ENSG00000172493.23	AFF1	ConExp	GV	1	12	29.3403
ENSG00000138646.9	HERC5	ConExp	GV	0	0	0
ENSG00000138640.15	FAM13A	ConExp	GV	1	8	24.3968
ENSG00000163104.18	SMARCAD1	ConExp	GV	1	3	8.3646
ENSG00000138698.15	RAP1GDS1	ConExp	GV	1	1	3.3646
ENSG00000151247.13	EIF4E	ConExp	GV	1	10	28.6574
ENSG00000164024.12	METAP1	ConExp	GV	1	9	30.0253
ENSG00000197894.12	ADH5	ConExp	GV	0	0	0
ENSG00000109332.20	UBE2D3	ConExp	GV	1	4	13.2958
ENSG00000138778.14	CENPE	ConExp	GV	0	0	0
ENSG00000168769.14	TET2	ConExp	GV	1	11	32.803
ENSG00000138777.20	PPA2	ConExp	GV	0	0	0
ENSG00000138785.16	INTS12	ConExp	GV	0	0	0
ENSG00000138780.15	GSTCD	ConExp	GV	1	3	8.0336
ENSG00000138801.9	PAPSS1	ConExp	GV	0	0	0
ENSG00000138796.18	HADH	ConExp	GV	0	0	0
ENSG00000198856.13	OSTC	ConExp	GV	0	0	0
ENSG00000138802.11	SEC24B	ConExp	GV	0	0	0
ENSG00000005059.16	MCUB	ConExp	GV	0	0	0
ENSG00000138658.16	ZGRF1	ConExp	GV	0	0	0
ENSG00000174720.17	LARP7	ConExp	GV	0	0	0
ENSG00000145390.12	USP53	ConExp	GV	1	4	14.3299
ENSG00000164109.14	MAD2L1	ConExp	GV	1	2	5.3397
ENSG00000123737.13	EXOSC9	ConExp	GV	0	0	0
ENSG00000145386.11	CCNA2	ConExp	GV	1	1	1.6001
ENSG00000138688.17	KIAA1109	ConExp	GV	1	3	8.9012
ENSG00000145375.9	SPATA5	ConExp	GV	1	1	1.2038
ENSG00000138709.19	LARP1B	ConExp	GV	1	4	14.9379
ENSG00000164040.18	PGRMC2	ConExp	GV	1	3	9.0186
ENSG00000151466.12	SCLT1	ConExp	GV	0	0	0
ENSG00000151014.6	NOCT	ConExp	GV	1	1	2.944
ENSG00000109390.13	NDUFC1	ConExp	GV	0	0	0
ENSG00000164134.13	NAA15	ConExp	GV	1	10	26.1061
ENSG00000109445.11	ZNF330	ConExp	GV	0	0	0
ENSG00000109458.9	GAB1	ConExp	GV	1	5	15.7685
ENSG00000153147.6	SMARCA5	ConExp	GV	1	10	28.6547
ENSG00000164162.14	ANAPC10	ConExp	GV	0	0	0
ENSG00000164163.11	ABCE1	ConExp	GV	1	2	5.7316
ENSG00000164164.17	OTUD4	ConExp	GV	1	17	46.2491
ENSG00000170365.10	SMAD1	ConExp	GV	1	5	14.8995
ENSG00000164168.8	TMEM184C	ConExp	GV	1	1	1.2038
ENSG00000071205.12	ARHGAP10	ConExp	GV	1	1	3.2291
ENSG00000109670.16	FBXW7	ConExp	GV	1	12	35.6517
ENSG00000164144.16	ARFIP1	ConExp	GV	1	2	3.8818
ENSG00000121210.16	TMEM131L	ConExp	GV	1	2	5.1292
ENSG00000171566.12	PLRG1	ConExp	GV	1	2	5.7371
ENSG00000171503.13	ETFDH	ConExp	GV	0	0	0
ENSG00000171497.5	PPID	ConExp	GV	0	0	0
ENSG00000052795.13	FNIP2	ConExp	GV	1	9	24.9845
ENSG00000109756.10	RAPGEF2	ConExp	GV	1	11	34.8871
ENSG00000145414.9	NAF1	ConExp	GV	0	0	0
ENSG00000183439.9	TRIM61	ConExp	GV	0	0	0
ENSG00000176979.14	TRIM60	ConExp	GV	0	0	0
ENSG00000109466.14	KLHL2	ConExp	GV	1	6	21.0668
ENSG00000129116.19	PALLD	ConExp	GV	1	9	28.9218
ENSG00000145439.12	CBR4	ConExp	GV	1	1	3.7192
ENSG00000154447.15	SH3RF1	ConExp	GV	1	4	10.5989
ENSG00000137601.18	NEK1	ConExp	GV	1	1	3.2229
ENSG00000109572.15	CLCN3	ConExp	GV	1	8	22.2712
ENSG00000198948.12	MFAP3L	ConExp	GV	1	7	21.8061
ENSG00000164104.12	HMGB2	ConExp	GV	0	0	0
ENSG00000164105.4	SAP30	ConExp	GV	1	1	1.5852
ENSG00000164118.13	CEP44	ConExp	GV	0	0	0
ENSG00000151718.16	WWC2	ConExp	GV	1	9	26.7121
ENSG00000168556.7	ING2	ConExp	GV	1	6	14.0986
ENSG00000168538.16	TRAPPC11	ConExp	GV	0	0	0
ENSG00000164305.19	CASP3	ConExp	GV	1	1	1.4911
ENSG00000151725.12	CENPU	ConExp	GV	0	0	0
ENSG00000109762.17	SNX25	ConExp	GV	1	1	3.2229
ENSG00000109775.11	UFSP2	ConExp	GV	0	0	0
ENSG00000083857.15	FAT1	ConExp	GV	0	0	0
ENSG00000109536.12	FRG1	ConExp	GV	0	0	0
ENSG00000073578.18	SDHA	ConExp	GV	0	0	0
ENSG00000249915.9	PDCD6	ConExp	GV	1	1	2.2817
ENSG00000180104.16	EXOC3	ConExp	GV	0	0	0
ENSG00000066230.12	SLC9A3	ConExp	GV	0	0	0
ENSG00000028310.18	BRD9	ConExp	GV	0	0	0
ENSG00000071539.14	TRIP13	ConExp	GV	0	0	0
ENSG00000145506.14	NKD2	ConExp	GV	0	0	0
ENSG00000113504.21	SLC12A7	ConExp	GV	0	0	0
ENSG00000049656.14	CLPTM1L	ConExp	GV	1	2	6.7368
ENSG00000153395.10	LPCAT1	ConExp	GV	1	3	9.7578
ENSG00000171421.13	MRPL36	ConExp	GV	0	0	0
ENSG00000164151.12	ICE1	ConExp	GV	1	1	3.0494
ENSG00000133398.4	MED10	ConExp	GV	0	0	0
ENSG00000037474.15	NSUN2	ConExp	GV	0	0	0
ENSG00000112941.14	TENT4A	ConExp	GV	1	3	8.9012
ENSG00000124275.15	MTRR	ConExp	GV	0	0	0
ENSG00000150753.12	CCT5	ConExp	GV	1	1	2.2817
ENSG00000145495.16	MARCHF6	ConExp	GV	1	7	21.1888
ENSG00000112977.16	DAP	ConExp	GV	1	2	4.6542
ENSG00000169862.20	CTNND2	ConExp	GV	1	3	8.4575
ENSG00000038382.21	TRIO	ConExp	GV	1	6	17.2442
ENSG00000154124.5	OTULIN	ConExp	GV	1	3	8.5235
ENSG00000145555.15	MYO10	ConExp	GV	1	6	16.4018
ENSG00000113360.17	DROSHA	ConExp	GV	1	2	6.9516
ENSG00000082213.18	C5orf22	ConExp	GV	1	1	4.5745
ENSG00000113384.14	GOLPH3	ConExp	GV	1	1	3.2229
ENSG00000150712.11	MTMR12	ConExp	GV	1	5	14.8826
ENSG00000056097.16	ZFR	ConExp	GV	0	0	0
ENSG00000113387.12	SUB1	ConExp	GV	1	1	2.2817
ENSG00000113407.14	TARS1	ConExp	GV	0	0	0
ENSG00000039560.14	RAI14	ConExp	GV	1	8	24.1228
ENSG00000113456.19	RAD1	ConExp	GV	1	1	1.5852
ENSG00000113460.13	BRIX1	ConExp	GV	0	0	0
ENSG00000168724.17	DNAJC21	ConExp	GV	0	0	0
ENSG00000145604.17	SKP2	ConExp	GV	1	1	4.6185
ENSG00000164190.19	NIPBL	ConExp	GV	1	13	37.9076
ENSG00000113569.16	NUP155	ConExp	GV	1	1	1.2038
ENSG00000082068.9	WDR70	ConExp	GV	0	0	0
ENSG00000164327.13	RICTOR	ConExp	GV	1	13	35.8826
ENSG00000132356.12	PRKAA1	ConExp	GV	1	1	1.6001
ENSG00000172262.12	ZNF131	ConExp	GV	1	1	3.2229
ENSG00000172244.9	C5orf34	ConExp	GV	0	0	0
ENSG00000172239.14	PAIP1	ConExp	GV	1	5	15.3437
ENSG00000152684.11	PELO	ConExp	GV	0	0	0
ENSG00000164258.12	NDUFS4	ConExp	GV	1	1	3.3437
ENSG00000178996.14	SNX18	ConExp	GV	1	9	25.0652
ENSG00000067248.11	DHX29	ConExp	GV	1	1	3.3646
ENSG00000039123.16	MTREX	ConExp	GV	1	1	3.0334
ENSG00000177058.12	SLC38A9	ConExp	GV	1	4	10.6907
ENSG00000155545.20	MIER3	ConExp	GV	1	13	39.1575
ENSG00000062194.16	GPBP1	ConExp	GV	1	5	16.2558
ENSG00000035499.13	DEPDC1B	ConExp	GV	1	2	5.8465
ENSG00000188725.8	SMIM15	ConExp	GV	1	3	7.1973
ENSG00000086200.17	IPO11	ConExp	GV	1	4	12.3755
ENSG00000123219.13	CENPK	ConExp	GV	1	2	3.36
ENSG00000113593.12	PPWD1	ConExp	GV	0	0	0
ENSG00000123213.23	NLN	ConExp	GV	1	3	9.4463
ENSG00000112851.15	ERBIN	ConExp	GV	1	6	16.3912
ENSG00000153914.16	SREK1	ConExp	GV	1	9	24.1239
ENSG00000069020.19	MAST4	ConExp	GV	0	0	0
ENSG00000134057.15	CCNB1	ConExp	GV	0	0	0
ENSG00000153044.10	CENPH	ConExp	GV	0	0	0
ENSG00000134058.12	CDK7	ConExp	GV	0	0	0
ENSG00000085231.14	AK6	ConExp	GV	0	0	0
ENSG00000273841.6	TAF9	ConExp	GV	0	0	0
ENSG00000152942.19	RAD17	ConExp	GV	1	1	2.2817
ENSG00000183474.16	GTF2H2C	ConExp	GV	0	0	0
ENSG00000205571.14	SMN2	ConExp	GV	0	0	0
ENSG00000172062.17	SMN1	ConExp	GV	0	0	0
ENSG00000145736.14	GTF2H2	ConExp	GV	0	0	0
ENSG00000145734.20	BDP1	ConExp	GV	1	3	10.1429
ENSG00000131844.17	MCCC2	ConExp	GV	1	1	2.2817
ENSG00000083312.19	TNPO1	ConExp	GV	1	11	32.9526
ENSG00000145741.17	BTF3	ConExp	GV	1	3	6.941
ENSG00000164338.10	UTP15	ConExp	GV	0	0	0
ENSG00000049860.14	HEXB	ConExp	GV	0	0	0
ENSG00000164347.18	GFM2	ConExp	GV	0	0	0
ENSG00000198780.13	FAM169A	ConExp	GV	1	4	13.9147
ENSG00000113161.17	HMGCR	ConExp	GV	1	6	15.6757
ENSG00000113163.19	CERT1	ConExp	GV	1	6	18.4607
ENSG00000152359.15	POC5	ConExp	GV	0	0	0
ENSG00000145703.17	IQGAP2	ConExp	GV	1	3	8.6069
ENSG00000164252.13	AGGF1	ConExp	GV	1	2	5.5575
ENSG00000164253.14	WDR41	ConExp	GV	1	4	11.887
ENSG00000171530.15	TBCA	ConExp	GV	0	0	0
ENSG00000132842.14	AP3B1	ConExp	GV	1	3	8.6576
ENSG00000152409.9	JMY	ConExp	GV	1	6	14.4031
ENSG00000152413.15	HOMER1	ConExp	GV	1	5	13.6635
ENSG00000164329.14	TENT2	ConExp	GV	1	7	16.9832
ENSG00000164300.17	SERINC5	ConExp	GV	1	5	14.2177
ENSG00000039319.17	ZFYVE16	ConExp	GV	1	4	9.3825
ENSG00000113318.11	MSH3	ConExp	GV	1	2	9.2007
ENSG00000131732.12	ZCCHC9	ConExp	GV	0	0	0
ENSG00000174695.10	TMEM167A	ConExp	GV	1	9	26.7834
ENSG00000152422.16	XRCC4	ConExp	GV	0	0	0
ENSG00000127184.13	COX7C	ConExp	GV	1	2	4.4736
ENSG00000145715.15	RASA1	ConExp	GV	1	9	26.3787
ENSG00000134480.16	CCNH	ConExp	GV	0	0	0
ENSG00000153140.9	CETN3	ConExp	GV	0	0	0
ENSG00000113356.13	POLR3G	ConExp	GV	1	8	26.5713
ENSG00000176018.13	LYSMD3	ConExp	GV	1	11	30.979
ENSG00000198677.12	TTC37	ConExp	GV	1	2	3.4856
ENSG00000164292.13	RHOBTB3	ConExp	GV	1	1	3.2291
ENSG00000153113.24	CAST	ConExp	GV	1	5	11.5905
ENSG00000058729.11	RIOK2	ConExp	GV	0	0	0
ENSG00000153922.11	CHD1	ConExp	GV	1	8	24.0264
ENSG00000145725.20	PPIP5K2	ConExp	GV	1	7	18.7707
ENSG00000151422.14	FER	ConExp	GV	0	0	0
ENSG00000198961.10	PJA2	ConExp	GV	1	2	5.5046
ENSG00000112893.10	MAN2A1	ConExp	GV	1	6	16.56
ENSG00000164209.17	SLC25A46	ConExp	GV	1	1	3.0176
ENSG00000134982.17	APC	ConExp	GV	1	9	28.9968
ENSG00000153037.15	SRP19	ConExp	GV	1	2	6.452
ENSG00000172795.17	DCP2	ConExp	GV	1	6	18.0051
ENSG00000047188.16	YTHDC2	ConExp	GV	1	1	1.6001
ENSG00000177879.17	AP3S1	ConExp	GV	1	1	2.944
ENSG00000145781.9	COMMD10	ConExp	GV	1	1	2.8797
ENSG00000172869.15	DMXL1	ConExp	GV	1	6	16.1761
ENSG00000133835.18	HSD17B4	ConExp	GV	0	0	0
ENSG00000151304.6	SRFBP1	ConExp	GV	0	0	0
ENSG00000064652.11	SNX24	ConExp	GV	1	1	2.1255
ENSG00000168938.6	PPIC	ConExp	GV	0	0	0
ENSG00000168944.17	CEP120	ConExp	GV	1	2	5.1292
ENSG00000151292.17	CSNK1G3	ConExp	GV	1	2	4.097
ENSG00000164904.18	ALDH7A1	ConExp	GV	0	0	0
ENSG00000164902.14	PHAX	ConExp	GV	1	1	1.6001
ENSG00000113368.12	LMNB1	ConExp	GV	1	4	10.5753
ENSG00000164244.21	PRRC1	ConExp	GV	1	2	5.3312
ENSG00000066583.12	ISOC1	ConExp	GV	1	2	5.7371
ENSG00000169567.13	HINT1	ConExp	GV	0	0	0
ENSG00000158985.14	CDC42SE2	ConExp	GV	1	5	14.4329
ENSG00000158987.22	RAPGEF6	ConExp	GV	1	2	5.8753
ENSG00000125347.15	IRF1	ConExp	GV	1	8	21.4036
ENSG00000113522.14	RAD50	ConExp	GV	0	0	0
ENSG00000164402.14	SEPTIN8	ConExp	GV	1	2	6.1376
ENSG00000164405.11	UQCRQ	ConExp	GV	0	0	0
ENSG00000072364.13	AFF4	ConExp	GV	1	14	38.3006
ENSG00000155329.12	ZCCHC10	ConExp	GV	0	0	0
ENSG00000170606.16	HSPA4	ConExp	GV	1	1	2.944
ENSG00000213585.11	VDAC1	ConExp	GV	1	1	4.5745
ENSG00000081059.20	TCF7	ConExp	GV	1	2	6.1026
ENSG00000113558.19	SKP1	ConExp	GV	1	5	13.2839
ENSG00000113575.10	PPP2CA	ConExp	GV	1	5	12.8816
ENSG00000119048.8	UBE2B	ConExp	GV	1	8	23.5526
ENSG00000237190.4	CDKN2AIPNL	ConExp	GV	1	1	3.0494
ENSG00000113615.13	SEC24A	ConExp	GV	1	4	11.7579
ENSG00000164615.6	CAMLG	ConExp	GV	1	1	1.2038
ENSG00000145833.16	DDX46	ConExp	GV	1	1	2.06
ENSG00000069011.16	PITX1	ConExp	GV	0	0	0
ENSG00000113648.17	MACROH2A1	ConExp	GV	1	2	4.9438
ENSG00000113658.18	SMAD5	ConExp	GV	1	10	27.087
ENSG00000177733.7	HNRNPA0	ConExp	GV	1	7	16.5983
ENSG00000031003.11	FAM13B	ConExp	GV	1	1	3.0494
ENSG00000112983.18	BRD8	ConExp	GV	0	0	0
ENSG00000112984.12	KIF20A	ConExp	GV	0	0	0
ENSG00000158402.21	CDC25C	ConExp	GV	0	0	0
ENSG00000120709.11	FAM53C	ConExp	GV	1	7	23.5895
ENSG00000120733.14	KDM3B	ConExp	GV	1	2	7.9391
ENSG00000120705.13	ETF1	ConExp	GV	1	5	13.4034
ENSG00000113013.16	HSPA9	ConExp	GV	1	1	3.7289
ENSG00000044115.21	CTNNA1	ConExp	GV	1	1	3.2229
ENSG00000120725.13	SIL1	ConExp	GV	0	0	0
ENSG00000120727.13	PAIP2	ConExp	GV	1	6	18.6249
ENSG00000131508.16	UBE2D2	ConExp	GV	0	0	0
ENSG00000120306.11	CYSTM1	ConExp	GV	0	0	0
ENSG00000113068.10	PFDN1	ConExp	GV	0	0	0
ENSG00000176087.16	SLC35A4	ConExp	GV	1	3	8.0274
ENSG00000113141.19	IK	ConExp	GV	0	0	0
ENSG00000170445.16	HARS1	ConExp	GV	1	1	1.5631
ENSG00000146007.11	ZMAT2	ConExp	GV	0	0	0
ENSG00000178913.9	TAF7	ConExp	GV	0	0	0
ENSG00000131504.18	DIAPH1	ConExp	GV	1	8	22.4194
ENSG00000171720.10	HDAC3	ConExp	GV	0	0	0
ENSG00000013561.18	RNF14	ConExp	GV	1	3	8.4238
ENSG00000113552.16	GNPDA1	ConExp	GV	0	0	0
ENSG00000131507.11	NDFIP1	ConExp	GV	1	3	7.6054
ENSG00000145817.17	YIPF5	ConExp	GV	1	1	1.4911
ENSG00000133706.19	LARS1	ConExp	GV	0	0	0
ENSG00000091009.8	RBM27	ConExp	GV	1	4	10.7275
ENSG00000113649.13	TCERG1	ConExp	GV	1	3	10.5943
ENSG00000164265.9	SCGB3A2	ConExp	GV	0	0	0
ENSG00000145868.17	FBXO38	ConExp	GV	1	1	3.0494
ENSG00000164284.15	GRPEL2	ConExp	GV	1	1	3.7192
ENSG00000113712.19	CSNK1A1	ConExp	GV	1	12	37.6577
ENSG00000155846.17	PPARGC1B	ConExp	GV	1	14	42.8333
ENSG00000113716.13	HMGXB3	ConExp	GV	1	1	3.2229
ENSG00000070814.22	TCOF1	ConExp	GV	0	0	0
ENSG00000070614.15	NDST1	ConExp	GV	1	8	24.8756
ENSG00000086589.12	RBM22	ConExp	GV	1	1	4.6185
ENSG00000132912.13	DCTN4	ConExp	GV	1	1	2.2817
ENSG00000145901.16	TNIP1	ConExp	GV	1	1	1.5631
ENSG00000196743.9	GM2A	ConExp	GV	1	1	1.4911
ENSG00000145907.16	G3BP1	ConExp	GV	1	11	35.1413
ENSG00000055147.19	FAM114A2	ConExp	GV	1	1	1.2038
ENSG00000155506.19	LARP1	ConExp	GV	1	5	14.3938
ENSG00000155508.14	CNOT8	ConExp	GV	1	3	10.6841
ENSG00000082516.9	GEMIN5	ConExp	GV	1	2	5.5131
ENSG00000082515.18	MRPL22	ConExp	GV	0	0	0
ENSG00000145850.9	TIMD4	ConExp	GV	0	0	0
ENSG00000155868.8	MED7	ConExp	GV	1	1	2.944
ENSG00000135074.16	ADAM19	ConExp	GV	1	7	20.6433
ENSG00000113282.14	CLINT1	ConExp	GV	0	0	0
ENSG00000145860.12	RNF145	ConExp	GV	1	4	10.7599
ENSG00000164332.8	UBLCP1	ConExp	GV	1	1	4.5745
ENSG00000113312.12	TTC1	ConExp	GV	0	0	0
ENSG00000164609.10	SLU7	ConExp	GV	1	1	2.2903
ENSG00000164611.13	PTTG1	ConExp	GV	0	0	0
ENSG00000113328.19	CCNG1	ConExp	GV	1	5	15.3015
ENSG00000170584.11	NUDCD2	ConExp	GV	1	3	7.7195
ENSG00000072571.20	HMMR	ConExp	GV	0	0	0
ENSG00000038274.17	MAT2B	ConExp	GV	1	5	13.072
ENSG00000113645.15	WWC1	ConExp	GV	1	9	23.2485
ENSG00000113643.9	RARS1	ConExp	GV	0	0	0
ENSG00000120137.7	PANK3	ConExp	GV	1	14	43.5529
ENSG00000040275.17	SPDL1	ConExp	GV	0	0	0
ENSG00000181163.14	NPM1	ConExp	GV	1	5	17.5528
ENSG00000072803.18	FBXW11	ConExp	GV	1	5	13.8784
ENSG00000168246.6	UBTD2	ConExp	GV	1	5	13.1898
ENSG00000113719.17	ERGIC1	ConExp	GV	1	1	3.2291
ENSG00000037241.7	RPL26L1	ConExp	GV	0	0	0
ENSG00000113732.9	ATP6V0E1	ConExp	GV	1	3	6.7084
ENSG00000113734.18	BNIP1	ConExp	GV	0	0	0
ENSG00000145919.11	BOD1	ConExp	GV	0	0	0
ENSG00000120149.9	MSX2	ConExp	GV	1	1	3.6079
ENSG00000164466.13	SFXN1	ConExp	GV	1	3	7.8539
ENSG00000051596.10	THOC3	ConExp	GV	0	0	0
ENSG00000170085.18	SIMC1	ConExp	GV	0	0	0
ENSG00000122203.15	KIAA1191	ConExp	GV	0	0	0
ENSG00000146066.3	HIGD2A	ConExp	GV	0	0	0
ENSG00000175416.16	CLTB	ConExp	GV	0	0	0
ENSG00000113194.13	FAF2	ConExp	GV	1	6	16.5222
ENSG00000175766.13	EIF4E1B	ConExp	GV	0	0	0
ENSG00000087206.17	UIMC1	ConExp	GV	1	1	1.4911
ENSG00000113761.12	ZNF346	ConExp	GV	0	0	0
ENSG00000165671.22	NSD1	ConExp	GV	1	6	14.3821
ENSG00000169223.15	LMAN2	ConExp	GV	1	3	8.0336
ENSG00000184840.12	TMED9	ConExp	GV	1	2	7.0772
ENSG00000145916.19	RMND5B	ConExp	GV	1	4	11.7306
ENSG00000145912.9	NHP2	ConExp	GV	1	1	3.9529
ENSG00000178338.11	ZNF354B	ConExp	GV	0	0	0
ENSG00000176783.15	RUFY1	ConExp	GV	0	0	0
ENSG00000127022.16	CANX	ConExp	GV	1	1	1.6001
ENSG00000161021.13	MAML1	ConExp	GV	1	6	18.4404
ENSG00000161013.17	MGAT4B	ConExp	GV	1	1	3.3437
ENSG00000161011.20	SQSTM1	ConExp	GV	1	5	18.9044
ENSG00000197226.13	TBC1D9B	ConExp	GV	1	2	5.6255
ENSG00000050748.18	MAPK9	ConExp	GV	0	0	0
ENSG00000113300.13	CNOT6	ConExp	GV	1	7	25.362
ENSG00000196670.14	ZFP62	ConExp	GV	1	1	3.2291
ENSG00000146063.20	TRIM41	ConExp	GV	1	2	6.4665
ENSG00000112679.15	DUSP22	ConExp	GV	1	2	6.7368
ENSG00000112685.14	EXOC2	ConExp	GV	0	0	0
ENSG00000112699.11	GMDS	ConExp	GV	0	0	0
ENSG00000124535.16	WRNIP1	ConExp	GV	1	4	12.1971
ENSG00000180822.12	PSMG4	ConExp	GV	0	0	0
ENSG00000153046.18	CDYL	ConExp	GV	1	1	1.5852
ENSG00000145982.13	FARS2	ConExp	GV	0	0	0
ENSG00000124783.14	SSR1	ConExp	GV	1	6	15.8633
ENSG00000124784.9	RIOK1	ConExp	GV	0	0	0
ENSG00000239264.9	TXNDC5	ConExp	GV	1	4	11.372
ENSG00000124802.12	EEF1E1	ConExp	GV	1	3	8.2592
ENSG00000111845.5	PAK1IP1	ConExp	GV	0	0	0
ENSG00000111843.14	TMEM14C	ConExp	GV	0	0	0
ENSG00000137210.14	TMEM14B	ConExp	GV	0	0	0
ENSG00000111863.13	ADTRP	ConExp	GV	0	0	0
ENSG00000095951.17	HIVEP1	ConExp	GV	1	3	8.9221
ENSG00000145979.18	TBC1D7	ConExp	GV	0	0	0
ENSG00000225921.7	NOL7	ConExp	GV	1	7	24.3821
ENSG00000010017.13	RANBP9	ConExp	GV	1	3	8.5015
ENSG00000050393.12	MCUR1	ConExp	GV	1	1	2.2817
ENSG00000008083.14	JARID2	ConExp	GV	1	9	25.0986
ENSG00000047579.20	DTNBP1	ConExp	GV	1	1	3.7192
ENSG00000007944.15	MYLIP	ConExp	GV	1	6	15.0284
ENSG00000124789.12	NUP153	ConExp	GV	1	1	2.2964
ENSG00000137177.20	KIF13A	ConExp	GV	1	5	15.7025
ENSG00000165097.16	KDM1B	ConExp	GV	1	3	11.4825
ENSG00000124795.17	DEK	ConExp	GV	1	4	8.4311
ENSG00000145996.11	CDKAL1	ConExp	GV	0	0	0
ENSG00000112273.7	HDGFL1	ConExp	GV	0	0	0
ENSG00000111802.14	TDP2	ConExp	GV	0	0	0
ENSG00000112308.13	C6orf62	ConExp	GV	1	10	27.6729
ENSG00000112312.10	GMNN	ConExp	GV	0	0	0
ENSG00000079691.18	CARMIL1	ConExp	GV	1	1	3.9529
ENSG00000146047.7	H2BC1	ConExp	GV	1	1	1.5631
ENSG00000124610.5	H1-1	ConExp	GV	0	0	0
ENSG00000275714.2	H3C1	ConExp	GV	0	0	0
ENSG00000168298.7	H1-4	ConExp	GV	1	1	1.5631
ENSG00000273983.2	H3C8	ConExp	GV	0	0	0
ENSG00000158406.6	H4C8	ConExp	GV	1	1	3.2229
ENSG00000182952.5	HMGN4	ConExp	GV	0	0	0
ENSG00000124635.9	H2BC11	ConExp	GV	0	0	0
ENSG00000196787.4	H2AC11	ConExp	GV	0	0	0
ENSG00000197903.8	H2BC12	ConExp	GV	0	0	0
ENSG00000274997.2	H2AC12	ConExp	GV	0	0	0
ENSG00000137185.13	ZSCAN9	ConExp	GV	0	0	0
ENSG00000204713.11	TRIM27	ConExp	GV	1	1	1.5631
ENSG00000066379.15	POLR1H	ConExp	GV	0	0	0
ENSG00000204619.8	PPP1R11	ConExp	GV	1	4	12.474
ENSG00000234127.9	TRIM26	ConExp	GV	1	1	2.3724
ENSG00000204599.15	TRIM39	ConExp	GV	0	0	0
ENSG00000241370.6	RPP21	ConExp	GV	0	0	0
ENSG00000204590.13	GNL1	ConExp	GV	0	0	0
ENSG00000204574.14	ABCF1	ConExp	GV	1	2	5.7371
ENSG00000204569.10	PPP1R10	ConExp	GV	1	2	3.1632
ENSG00000204568.12	MRPS18B	ConExp	GV	0	0	0
ENSG00000204564.12	C6orf136	ConExp	GV	0	0	0
ENSG00000204560.10	DHX16	ConExp	GV	0	0	0
ENSG00000137337.16	MDC1	ConExp	GV	1	1	2.2817
ENSG00000137312.15	FLOT1	ConExp	GV	1	3	9.0332
ENSG00000204580.14	DDR1	ConExp	GV	1	3	7.7495
ENSG00000198563.14	DDX39B	ConExp	GV	0	0	0
ENSG00000204469.13	PRRC2A	ConExp	GV	0	0	0
ENSG00000204463.14	BAG6	ConExp	GV	0	0	0
ENSG00000204438.11	GPANK1	ConExp	GV	0	0	0
ENSG00000204435.15	CSNK2B	ConExp	GV	0	0	0
ENSG00000204427.12	ABHD16A	ConExp	GV	0	0	0
ENSG00000204392.11	LSM2	ConExp	GV	0	0	0
ENSG00000204389.10	HSPA1A	ConExp	GV	0	0	0
ENSG00000204388.7	HSPA1B	ConExp	GV	0	0	0
ENSG00000204371.11	EHMT2	ConExp	GV	0	0	0
ENSG00000204356.14	NELFE	ConExp	GV	0	0	0
ENSG00000204344.16	STK19	ConExp	GV	1	2	6.7368
ENSG00000213676.13	ATF6B	ConExp	GV	1	2	9.2007
ENSG00000204315.4	FKBPL	ConExp	GV	0	0	0
ENSG00000221988.13	PPT2	ConExp	GV	1	2	5.7371
ENSG00000204310.13	AGPAT1	ConExp	GV	0	0	0
ENSG00000204304.12	PBX2	ConExp	GV	1	4	13.3388
ENSG00000204256.14	BRD2	ConExp	GV	1	1	2.2903
ENSG00000204231.11	RXRB	ConExp	GV	0	0	0
ENSG00000112473.18	SLC39A7	ConExp	GV	0	0	0
ENSG00000204227.5	RING1	ConExp	GV	0	0	0
ENSG00000227057.10	WDR46	ConExp	GV	0	0	0
ENSG00000204220.12	PFDN6	ConExp	GV	1	1	3.9529
ENSG00000204209.13	DAXX	ConExp	GV	0	0	0
ENSG00000237649.8	KIFC1	ConExp	GV	0	0	0
ENSG00000112514.18	CUTA	ConExp	GV	0	0	0
ENSG00000096433.11	ITPR3	ConExp	GV	1	1	2.2817
ENSG00000161904.12	LEMD2	ConExp	GV	0	0	0
ENSG00000272325.2	NUDT3	ConExp	GV	1	6	17.2273
ENSG00000124614.16	RPS10	ConExp	GV	0	0	0
ENSG00000196821.10	ILRUN	ConExp	GV	1	4	11.9481
ENSG00000124562.10	SNRPC	ConExp	GV	0	0	0
ENSG00000065060.18	UHRF1BP1	ConExp	GV	1	3	6.7264
ENSG00000064995.19	TAF11	ConExp	GV	1	1	3.3646
ENSG00000064999.15	ANKS1A	ConExp	GV	1	2	5.7371
ENSG00000065029.15	ZNF76	ConExp	GV	0	0	0
ENSG00000112033.14	PPARD	ConExp	GV	1	5	11.4432
ENSG00000112039.5	FANCE	ConExp	GV	1	1	2.8797
ENSG00000007866.22	TEAD3	ConExp	GV	1	2	5.4219
ENSG00000096060.15	FKBP5	ConExp	GV	1	10	25.8692
ENSG00000096063.16	SRPK1	ConExp	GV	1	5	13.0199
ENSG00000096070.19	BRPF3	ConExp	GV	1	9	27.2938
ENSG00000112078.14	KCTD20	ConExp	GV	1	2	5.5256
ENSG00000112079.9	STK38	ConExp	GV	1	6	17.9501
ENSG00000137168.8	PPIL1	ConExp	GV	1	2	6.7368
ENSG00000137409.20	MTCH1	ConExp	GV	0	0	0
ENSG00000065491.8	TBC1D22B	ConExp	GV	1	7	18.6388
ENSG00000137200.13	CMTR1	ConExp	GV	0	0	0
ENSG00000198937.9	CCDC167	ConExp	GV	0	0	0
ENSG00000156639.12	ZFAND3	ConExp	GV	1	1	1.2038
ENSG00000124767.7	GLO1	ConExp	GV	1	2	9.2007
ENSG00000112167.10	SAYSD1	ConExp	GV	1	2	6.3932
ENSG00000124596.17	OARD1	ConExp	GV	0	0	0
ENSG00000001167.15	NFYA	ConExp	GV	1	8	25.0988
ENSG00000137166.17	FOXP4	ConExp	GV	1	8	20.6716
ENSG00000214736.8	TOMM6	ConExp	GV	1	1	1.2038
ENSG00000124641.16	MED20	ConExp	GV	1	2	5.7371
ENSG00000112578.10	BYSL	ConExp	GV	1	2	3.8635
ENSG00000137413.17	TAF8	ConExp	GV	0	0	0
ENSG00000048544.6	MRPS10	ConExp	GV	1	2	2.8039
ENSG00000024048.11	UBR2	ConExp	GV	1	2	4.4267
ENSG00000124659.7	TBCC	ConExp	GV	0	0	0
ENSG00000137161.18	CNPY3	ConExp	GV	1	2	5.7316
ENSG00000112640.16	PPP2R5D	ConExp	GV	1	2	5.0909
ENSG00000124733.5	MEA1	ConExp	GV	0	0	0
ENSG00000124702.19	KLHDC3	ConExp	GV	1	1	3.0494
ENSG00000124541.7	RRP36	ConExp	GV	1	1	2.2817
ENSG00000137171.15	KLC4	ConExp	GV	0	0	0
ENSG00000112651.12	MRPL2	ConExp	GV	0	0	0
ENSG00000112658.8	SRF	ConExp	GV	1	2	6.0789
ENSG00000171467.16	ZNF318	ConExp	GV	1	1	2.2817
ENSG00000137221.14	TJAP1	ConExp	GV	1	2	5.1798
ENSG00000171453.20	POLR1C	ConExp	GV	0	0	0
ENSG00000124571.18	XPO5	ConExp	GV	1	4	10.4471
ENSG00000124688.14	MAD2L1BP	ConExp	GV	0	0	0
ENSG00000096080.12	MRPS18A	ConExp	GV	0	0	0
ENSG00000137216.19	TMEM63B	ConExp	GV	1	1	1.6001
ENSG00000112759.19	SLC29A1	ConExp	GV	1	1	2.3724
ENSG00000096384.20	HSP90AB1	ConExp	GV	0	0	0
ENSG00000096401.8	CDC5L	ConExp	GV	1	3	5.9505
ENSG00000198087.7	CD2AP	ConExp	GV	1	8	21.837
ENSG00000112118.20	MCM3	ConExp	GV	1	4	14.3299
ENSG00000065308.5	TRAM2	ConExp	GV	1	7	17.9394
ENSG00000096092.6	TMEM14A	ConExp	GV	0	0	0
ENSG00000112144.16	CILK1	ConExp	GV	1	4	10.126
ENSG00000112146.17	FBXO9	ConExp	GV	1	3	7.2775
ENSG00000012660.14	ELOVL5	ConExp	GV	1	2	5.6464
ENSG00000001084.13	GCLC	ConExp	GV	0	0	0
ENSG00000137269.15	LRRC1	ConExp	GV	1	6	19.5894
ENSG00000112200.17	ZNF451	ConExp	GV	1	4	12.3261
ENSG00000146143.19	PRIM2	ConExp	GV	1	3	5.7317
ENSG00000112245.13	PTP4A1	ConExp	GV	1	6	17.586
ENSG00000118482.12	PHF3	ConExp	GV	1	5	12.1954
ENSG00000168216.13	LMBRD1	ConExp	GV	0	0	0
ENSG00000082269.17	FAM135A	ConExp	GV	1	5	14.328
ENSG00000112305.15	SMAP1	ConExp	GV	1	2	7.2966
ENSG00000203909.4	DPPA5	ConExp	GV	0	0	0
ENSG00000203908.4	KHDC3L	ConExp	GV	0	0	0
ENSG00000080007.8	DDX43	ConExp	GV	0	0	0
ENSG00000156508.19	EEF1A1	ConExp	GV	1	1	2.06
ENSG00000112695.13	COX7A2	ConExp	GV	0	0	0
ENSG00000112697.17	TMEM30A	ConExp	GV	1	1	3.3091
ENSG00000112701.18	SENP6	ConExp	GV	1	2	4.4267
ENSG00000196586.17	MYO6	ConExp	GV	1	1	2.2903
ENSG00000198478.8	SH3BGRL2	ConExp	GV	1	9	27.495
ENSG00000112742.10	TTK	ConExp	GV	1	2	4.2622
ENSG00000135317.14	SNX14	ConExp	GV	0	0	0
ENSG00000135316.19	SYNCRIP	ConExp	GV	1	9	23.2089
ENSG00000164414.19	SLC35A1	ConExp	GV	1	3	9.0186
ENSG00000146282.19	RARS2	ConExp	GV	0	0	0
ENSG00000135336.16	ORC3	ConExp	GV	0	0	0
ENSG00000135334.9	AKIRIN2	ConExp	GV	1	1	1.5852
ENSG00000135299.17	ANKRD6	ConExp	GV	1	1	3.0334
ENSG00000112159.12	MDN1	ConExp	GV	1	5	14.8167
ENSG00000118412.13	CASP8AP2	ConExp	GV	0	0	0
ENSG00000014123.10	UFL1	ConExp	GV	0	0	0
ENSG00000123545.6	NDUFAF4	ConExp	GV	1	1	2.8797
ENSG00000132424.17	PNISR	ConExp	GV	1	7	22.3104
ENSG00000112249.14	ASCC3	ConExp	GV	0	0	0
ENSG00000057663.16	ATG5	ConExp	GV	0	0	0
ENSG00000130347.13	RTN4IP1	ConExp	GV	0	0	0
ENSG00000130349.10	MTRES1	ConExp	GV	0	0	0
ENSG00000025796.14	SEC63	ConExp	GV	1	5	11.0086
ENSG00000081087.15	OSTM1	ConExp	GV	1	7	21.0901
ENSG00000112335.15	SNX3	ConExp	GV	1	2	4.6495
ENSG00000080546.14	SESN1	ConExp	GV	1	4	13.2354
ENSG00000135535.17	CD164	ConExp	GV	1	5	14.7557
ENSG00000112365.5	ZBTB24	ConExp	GV	0	0	0
ENSG00000168438.15	CDC40	ConExp	GV	1	6	18.8137
ENSG00000123505.19	AMD1	ConExp	GV	1	4	13.6446
ENSG00000155115.7	GTF3C6	ConExp	GV	0	0	0
ENSG00000009413.16	REV3L	ConExp	GV	1	6	16.2389
ENSG00000010810.17	FYN	ConExp	GV	1	4	11.0908
ENSG00000074935.14	TUBE1	ConExp	GV	0	0	0
ENSG00000196591.12	HDAC2	ConExp	GV	1	2	6.5753
ENSG00000189241.8	TSPYL1	ConExp	GV	1	2	2.8039
ENSG00000153975.10	ZUP1	ConExp	GV	0	0	0
ENSG00000047932.14	GOPC	ConExp	GV	1	3	9.4124
ENSG00000153989.8	NUS1	ConExp	GV	1	7	22.8277
ENSG00000111877.18	MCM9	ConExp	GV	1	1	3.7192
ENSG00000111875.8	ASF1A	ConExp	GV	1	6	21.9979
ENSG00000111897.7	SERINC1	ConExp	GV	1	1	3.1401
ENSG00000111906.18	HDDC2	ConExp	GV	0	0	0
ENSG00000066651.20	TRMT11	ConExp	GV	0	0	0
ENSG00000203760.9	CENPW	ConExp	GV	0	0	0
ENSG00000152894.15	PTPRK	ConExp	GV	1	4	12.145
ENSG00000146376.11	ARHGAP18	ConExp	GV	1	3	8.1225
ENSG00000079819.19	EPB41L2	ConExp	GV	1	4	11.8259
ENSG00000112282.18	MED23	ConExp	GV	0	0	0
ENSG00000079950.14	STX7	ConExp	GV	1	5	12.7924
ENSG00000112306.8	RPS12	ConExp	GV	0	0	0
ENSG00000028839.10	TBPL1	ConExp	GV	1	6	15.1228
ENSG00000118515.12	SGK1	ConExp	GV	1	3	10.3116
ENSG00000112339.15	HBS1L	ConExp	GV	0	0	0
ENSG00000146410.12	MTFR2	ConExp	GV	0	0	0
ENSG00000029363.17	BCLAF1	ConExp	GV	1	4	10.4723
ENSG00000135525.19	MAP7	ConExp	GV	1	9	22.6842
ENSG00000135540.12	NHSL1	ConExp	GV	1	1	3.2229
ENSG00000024862.18	CCDC28A	ConExp	GV	1	3	8.0189
ENSG00000009844.16	VTA1	ConExp	GV	1	5	16.1197
ENSG00000112414.15	ADGRG6	ConExp	GV	1	4	12.3293
ENSG00000034693.15	PEX3	ConExp	GV	1	2	5.5575
ENSG00000135521.9	LTV1	ConExp	GV	0	0	0
ENSG00000169976.7	SF3B5	ConExp	GV	0	0	0
ENSG00000152818.19	UTRN	ConExp	GV	1	1	3.2229
ENSG00000146414.17	SHPRH	ConExp	GV	1	3	5.6774
ENSG00000055208.19	TAB2	ConExp	GV	1	3	9.8896
ENSG00000131013.4	PPIL4	ConExp	GV	1	3	8.6811
ENSG00000186625.14	KATNA1	ConExp	GV	1	1	2.2817
ENSG00000120253.14	NUP43	ConExp	GV	1	5	12.2034
ENSG00000120265.19	PCMT1	ConExp	GV	1	6	17.4509
ENSG00000181472.5	ZBTB2	ConExp	GV	1	1	2.8561
ENSG00000155906.20	RMND1	ConExp	GV	0	0	0
ENSG00000112029.10	FBXO5	ConExp	GV	0	0	0
ENSG00000213079.10	SCAF8	ConExp	GV	1	2	3.4941
ENSG00000029639.11	TFB1M	ConExp	GV	0	0	0
ENSG00000049618.24	ARID1B	ConExp	GV	1	6	17.8505
ENSG00000130340.17	SNX9	ConExp	GV	1	6	19.6611
ENSG00000078269.15	SYNJ2	ConExp	GV	0	0	0
ENSG00000122335.17	SERAC1	ConExp	GV	1	5	15.7836
ENSG00000130338.13	TULP4	ConExp	GV	1	8	19.8388
ENSG00000146433.10	TMEM181	ConExp	GV	1	3	7.002
ENSG00000092820.19	EZR	ConExp	GV	1	2	6.2468
ENSG00000146457.16	WTAP	ConExp	GV	1	2	5.3637
ENSG00000120437.9	ACAT2	ConExp	GV	0	0	0
ENSG00000120438.12	TCP1	ConExp	GV	0	0	0
ENSG00000112110.10	MRPL18	ConExp	GV	1	1	3.7289
ENSG00000197081.16	IGF2R	ConExp	GV	1	6	16.7611
ENSG00000085511.20	MAP3K4	ConExp	GV	1	4	10.681
ENSG00000112531.17	QKI	ConExp	GV	1	19	50.5568
ENSG00000060762.19	MPC1	ConExp	GV	1	1	2.2817
ENSG00000213066.13	CEP43	ConExp	GV	1	2	5.6209
ENSG00000130396.21	AFDN	ConExp	GV	0	0	0
ENSG00000185127.6	C6orf120	ConExp	GV	1	5	13.4978
ENSG00000008018.9	PSMB1	ConExp	GV	0	0	0
ENSG00000112592.15	TBP	ConExp	GV	1	2	5.7371
ENSG00000071994.11	PDCD2	ConExp	GV	0	0	0
ENSG00000188191.15	PRKAR1B	ConExp	GV	1	2	5.5575
ENSG00000164818.16	DNAAF5	ConExp	GV	0	0	0
ENSG00000164828.18	SUN1	ConExp	GV	1	3	8.6069
ENSG00000178381.12	ZFAND2A	ConExp	GV	0	0	0
ENSG00000164880.16	INTS1	ConExp	GV	0	0	0
ENSG00000198517.10	MAFK	ConExp	GV	1	4	11.2946
ENSG00000157778.9	PSMG3	ConExp	GV	0	0	0
ENSG00000002822.16	MAD1L1	ConExp	GV	0	0	0
ENSG00000122687.19	MRM2	ConExp	GV	1	1	3.7192
ENSG00000136213.10	CHST12	ConExp	GV	0	0	0
ENSG00000146535.14	GNA12	ConExp	GV	1	3	8.4141
ENSG00000164916.11	FOXK1	ConExp	GV	1	5	11.4655
ENSG00000157954.15	WIPI2	ConExp	GV	1	7	20.2653
ENSG00000155034.20	FBXL18	ConExp	GV	0	0	0
ENSG00000011275.19	RNF216	ConExp	GV	1	6	17.8864
ENSG00000122674.12	CCZ1	ConExp	GV	0	0	0
ENSG00000106305.10	AIMP2	ConExp	GV	0	0	0
ENSG00000086232.13	EIF2AK1	ConExp	GV	0	0	0
ENSG00000008256.16	CYTH3	ConExp	GV	1	4	13.3503
ENSG00000178397.13	FAM220A	ConExp	GV	0	0	0
ENSG00000136238.18	RAC1	ConExp	GV	1	2	6.7368
ENSG00000164535.15	DAGLB	ConExp	GV	0	0	0
ENSG00000136240.10	KDELR2	ConExp	GV	1	4	7.2731
ENSG00000136247.15	ZDHHC4	ConExp	GV	0	0	0
ENSG00000146576.13	C7orf26	ConExp	GV	0	0	0
ENSG00000146574.16	CCZ1B	ConExp	GV	1	1	1.2038
ENSG00000106392.11	C1GALT1	ConExp	GV	1	6	15.4751
ENSG00000164654.16	MIOS	ConExp	GV	1	1	4.5745
ENSG00000219545.12	UMAD1	ConExp	GV	1	2	6.2468
ENSG00000106443.17	PHF14	ConExp	GV	1	1	4.6185
ENSG00000136261.16	BZW2	ConExp	GV	0	0	0
ENSG00000071189.21	SNX13	ConExp	GV	1	6	16.2754
ENSG00000105849.6	POLR1F	ConExp	GV	1	2	6.7686
ENSG00000196683.12	TOMM7	ConExp	GV	0	0	0
ENSG00000122591.13	FAM126A	ConExp	GV	1	8	21.225
ENSG00000122550.18	KLHL7	ConExp	GV	1	3	10.4657
ENSG00000136243.18	NUP42	ConExp	GV	1	1	3.3646
ENSG00000136231.14	IGF2BP3	ConExp	GV	1	3	9.5014
ENSG00000164548.12	TRA2A	ConExp	GV	0	0	0
ENSG00000169193.12	CCDC126	ConExp	GV	1	1	3.2229
ENSG00000070882.13	OSBPL3	ConExp	GV	1	6	13.5674
ENSG00000050344.9	NFE2L3	ConExp	GV	1	1	3.0494
ENSG00000122566.22	HNRNPA2B1	ConExp	GV	1	5	13.8986
ENSG00000122565.19	CBX3	ConExp	GV	0	0	0
ENSG00000005020.13	SKAP2	ConExp	GV	1	2	6.3962
ENSG00000106052.14	TAX1BP1	ConExp	GV	0	0	0
ENSG00000176532.4	PRR15	ConExp	GV	1	3	6.7293
ENSG00000180233.11	ZNRF2	ConExp	GV	1	8	25.0118
ENSG00000006625.18	GGCT	ConExp	GV	0	0	0
ENSG00000106105.15	GARS1	ConExp	GV	0	0	0
ENSG00000106355.10	LSM5	ConExp	GV	1	1	3.2291
ENSG00000164610.10	RP9	ConExp	GV	0	0	0
ENSG00000122507.21	BBS9	ConExp	GV	0	0	0
ENSG00000122557.11	HERPUD2	ConExp	GV	1	7	20.6346
ENSG00000122545.21	SEPTIN7	ConExp	GV	1	7	18.3431
ENSG00000011426.11	ANLN	ConExp	GV	1	3	9.4563
ENSG00000006451.8	RALA	ConExp	GV	1	3	6.7467
ENSG00000065883.17	CDK13	ConExp	GV	1	9	25.6831
ENSG00000106588.12	PSMA2	ConExp	GV	1	1	2.677
ENSG00000106591.4	MRPL32	ConExp	GV	0	0	0
ENSG00000106603.20	COA1	ConExp	GV	1	1	3.3646
ENSG00000062582.14	MRPS24	ConExp	GV	0	0	0
ENSG00000106608.17	URGCP	ConExp	GV	1	4	10.8454
ENSG00000106628.12	POLD2	ConExp	GV	0	0	0
ENSG00000106636.9	YKT6	ConExp	GV	0	0	0
ENSG00000015676.18	NUDCD3	ConExp	GV	1	4	12.809
ENSG00000136271.11	DDX56	ConExp	GV	0	0	0
ENSG00000158604.15	TMED4	ConExp	GV	1	2	5.1567
ENSG00000105953.16	OGDH	ConExp	GV	1	2	6.7368
ENSG00000122515.16	ZMIZ2	ConExp	GV	1	2	5.377
ENSG00000196262.15	PPIA	ConExp	GV	0	0	0
ENSG00000136270.14	TBRG4	ConExp	GV	0	0	0
ENSG00000132436.12	FIGNL1	ConExp	GV	0	0	0
ENSG00000106070.20	GRB10	ConExp	GV	1	3	8.0336
ENSG00000132432.14	SEC61G	ConExp	GV	0	0	0
ENSG00000106153.13	CHCHD2	ConExp	GV	0	0	0
ENSG00000234444.10	ZNF736	ConExp	GV	0	0	0
ENSG00000173041.12	ZNF680	ConExp	GV	0	0	0
ENSG00000196247.13	ZNF107	ConExp	GV	0	0	0
ENSG00000197008.10	ZNF138	ConExp	GV	0	0	0
ENSG00000146757.14	ZNF92	ConExp	GV	0	0	0
ENSG00000196715.7	VKORC1L1	ConExp	GV	1	3	12.1447
ENSG00000241258.7	CRCP	ConExp	GV	1	1	2.1255
ENSG00000154710.18	RABGEF1	ConExp	GV	1	1	3.2229
ENSG00000106609.16	TMEM248	ConExp	GV	1	10	26.9941
ENSG00000198874.14	TYW1	ConExp	GV	1	1	3.3437
ENSG00000196313.13	POM121	ConExp	GV	0	0	0
ENSG00000130305.17	NSUN5	ConExp	GV	1	1	3.7289
ENSG00000009954.11	BAZ1B	ConExp	GV	1	1	1.4911
ENSG00000106635.8	BCL7B	ConExp	GV	1	1	1.6001
ENSG00000071462.12	BUD23	ConExp	GV	0	0	0
ENSG00000106683.15	LIMK1	ConExp	GV	1	5	12.2543
ENSG00000106682.16	EIF4H	ConExp	GV	1	3	8.2693
ENSG00000049541.11	RFC2	ConExp	GV	0	0	0
ENSG00000263001.8	GTF2I	ConExp	GV	0	0	0
ENSG00000274070.2	CASTOR2	ConExp	GV	0	0	0
ENSG00000274523.5	RCC1L	ConExp	GV	0	0	0
ENSG00000272391.6	POM121C	ConExp	GV	1	6	20.3293
ENSG00000127946.17	HIP1	ConExp	GV	1	5	19.2444
ENSG00000127948.16	POR	ConExp	GV	0	0	0
ENSG00000127952.17	STYXL1	ConExp	GV	0	0	0
ENSG00000146701.12	MDH2	ConExp	GV	1	1	3.7289
ENSG00000170027.7	YWHAG	ConExp	GV	1	4	10.9991
ENSG00000188372.15	ZP3	ConExp	GV	0	0	0
ENSG00000091073.20	DTX2	ConExp	GV	1	2	5.5575
ENSG00000146707.15	POMZP3	ConExp	GV	0	0	0
ENSG00000127947.16	PTPN12	ConExp	GV	1	3	6.91
ENSG00000135164.19	DMTF1	ConExp	GV	1	4	11.9997
ENSG00000006634.8	DBF4	ConExp	GV	1	1	3.0494
ENSG00000075142.14	SRI	ConExp	GV	1	8	20.8014
ENSG00000157224.16	CLDN12	ConExp	GV	1	2	5.7371
ENSG00000001629.10	ANKIB1	ConExp	GV	1	10	27.7953
ENSG00000004766.17	VPS50	ConExp	GV	0	0	0
ENSG00000242265.6	PEG10	ConExp	GV	1	8	19.6167
ENSG00000004864.14	SLC25A13	ConExp	GV	0	0	0
ENSG00000196636.8	SDHAF3	ConExp	GV	0	0	0
ENSG00000164715.6	LMTK2	ConExp	GV	1	11	30.4344
ENSG00000164713.10	BRI3	ConExp	GV	1	1	2.677
ENSG00000006453.14	BAIAP2L1	ConExp	GV	1	4	10.9273
ENSG00000196367.14	TRRAP	ConExp	GV	1	1	3.0494
ENSG00000198742.10	SMURF1	ConExp	GV	1	11	28.2752
ENSG00000185467.8	KPNA7	ConExp	GV	0	0	0
ENSG00000241685.10	ARPC1A	ConExp	GV	1	1	3.2229
ENSG00000130429.15	ARPC1B	ConExp	GV	0	0	0
ENSG00000106244.13	PDAP1	ConExp	GV	1	5	14.4184
ENSG00000106245.11	BUD31	ConExp	GV	0	0	0
ENSG00000106246.18	PTCD1	ConExp	GV	1	2	4.0599
ENSG00000160917.15	CPSF4	ConExp	GV	0	0	0
ENSG00000241468.8	ATP5MF	ConExp	GV	0	0	0
ENSG00000160908.15	ZNF394	ConExp	GV	1	1	3.2229
ENSG00000196652.12	ZKSCAN5	ConExp	GV	0	0	0
ENSG00000197343.11	ZNF655	ConExp	GV	1	1	3.2229
ENSG00000197037.11	ZSCAN25	ConExp	GV	1	4	10.4433
ENSG00000166529.16	ZSCAN21	ConExp	GV	0	0	0
ENSG00000166526.18	ZNF3	ConExp	GV	0	0	0
ENSG00000168090.10	COPS6	ConExp	GV	0	0	0
ENSG00000166508.18	MCM7	ConExp	GV	0	0	0
ENSG00000106290.16	TAF6	ConExp	GV	0	0	0
ENSG00000188186.11	LAMTOR4	ConExp	GV	1	1	2.8797
ENSG00000066923.18	STAG3	ConExp	GV	0	0	0
ENSG00000146834.14	MEPCE	ConExp	GV	1	3	9.3854
ENSG00000160813.7	PPP1R35	ConExp	GV	0	0	0
ENSG00000077454.17	LRCH4	ConExp	GV	1	1	3.2229
ENSG00000172354.10	GNB2	ConExp	GV	0	0	0
ENSG00000146830.11	GIGYF1	ConExp	GV	1	11	33.6311
ENSG00000172336.5	POP7	ConExp	GV	0	0	0
ENSG00000087087.20	SRRT	ConExp	GV	0	0	0
ENSG00000106397.12	PLOD3	ConExp	GV	0	0	0
ENSG00000106400.12	ZNHIT1	ConExp	GV	0	0	0
ENSG00000214253.9	FIS1	ConExp	GV	0	0	0
ENSG00000128581.17	IFT22	ConExp	GV	0	0	0
ENSG00000257923.12	CUX1	ConExp	GV	0	0	0
ENSG00000128563.13	PRKRIP1	ConExp	GV	1	1	2.8797
ENSG00000160993.4	ALKBH4	ConExp	GV	0	0	0
ENSG00000161036.13	LRWD1	ConExp	GV	0	0	0
ENSG00000005075.16	POLR2J	ConExp	GV	0	0	0
ENSG00000170632.14	ARMC10	ConExp	GV	1	4	11.6683
ENSG00000105821.15	DNAJC2	ConExp	GV	1	1	3.0494
ENSG00000161057.13	PSMC2	ConExp	GV	1	1	3.3646
ENSG00000164815.11	ORC5	ConExp	GV	1	3	10.4276
ENSG00000005483.22	KMT2E	ConExp	GV	1	3	7.6175
ENSG00000135250.17	SRPK2	ConExp	GV	1	10	26.0251
ENSG00000091127.14	PUS7	ConExp	GV	0	0	0
ENSG00000135249.8	RINT1	ConExp	GV	0	0	0
ENSG00000008282.9	SYPL1	ConExp	GV	1	4	11.4687
ENSG00000105835.13	NAMPT	ConExp	GV	1	3	9.0186
ENSG00000105856.14	HBP1	ConExp	GV	1	8	27.2372
ENSG00000164597.15	COG5	ConExp	GV	1	1	1.6001
ENSG00000105879.12	CBLL1	ConExp	GV	1	3	7.1506
ENSG00000091140.15	DLD	ConExp	GV	1	2	5.9934
ENSG00000091136.15	LAMB1	ConExp	GV	0	0	0
ENSG00000135241.17	PNPLA8	ConExp	GV	0	0	0
ENSG00000128590.5	DNAJB9	ConExp	GV	1	5	14.4059
ENSG00000128512.24	DOCK4	ConExp	GV	1	7	20.1005
ENSG00000198839.10	ZNF277	ConExp	GV	0	0	0
ENSG00000006652.15	IFRD1	ConExp	GV	0	0	0
ENSG00000146802.13	TMEM168	ConExp	GV	1	8	19.2747
ENSG00000135269.18	TES	ConExp	GV	1	1	3.2229
ENSG00000077063.11	CTTNBP2	ConExp	GV	1	3	7.1427
ENSG00000071243.16	ING3	ConExp	GV	0	0	0
ENSG00000081803.17	CADPS2	ConExp	GV	0	0	0
ENSG00000106299.8	WASL	ConExp	GV	1	8	23.1186
ENSG00000179562.3	GCC1	ConExp	GV	1	5	15.5914
ENSG00000004059.11	ARF5	ConExp	GV	0	0	0
ENSG00000197157.11	SND1	ConExp	GV	1	3	6.4588
ENSG00000135245.10	HILPDA	ConExp	GV	0	0	0
ENSG00000128595.17	CALU	ConExp	GV	1	6	16.9592
ENSG00000128591.16	FLNC	ConExp	GV	1	1	3.3646
ENSG00000128524.5	ATP6V1F	ConExp	GV	1	1	2.5028
ENSG00000064419.14	TNPO3	ConExp	GV	1	5	12.688
ENSG00000186591.13	UBE2H	ConExp	GV	1	5	14.2902
ENSG00000091732.17	ZC3HC1	ConExp	GV	0	0	0
ENSG00000146842.17	TMEM209	ConExp	GV	0	0	0
ENSG00000106484.16	MEST	ConExp	GV	0	0	0
ENSG00000158623.14	COPG2	ConExp	GV	0	0	0
ENSG00000128585.18	MKLN1	ConExp	GV	1	2	5.1292
ENSG00000106554.13	CHCHD3	ConExp	GV	0	0	0
ENSG00000131558.15	EXOC4	ConExp	GV	0	0	0
ENSG00000172331.12	BPGM	ConExp	GV	0	0	0
ENSG00000122783.17	CYREN	ConExp	GV	0	0	0
ENSG00000080802.20	CNOT4	ConExp	GV	0	0	0
ENSG00000155561.15	NUP205	ConExp	GV	0	0	0
ENSG00000105887.11	MTPN	ConExp	GV	1	1	2.2817
ENSG00000105894.12	PTN	ConExp	GV	0	0	0
ENSG00000157741.15	UBN2	ConExp	GV	1	17	48.4497
ENSG00000146963.18	LUC7L2	ConExp	GV	1	7	23.6237
ENSG00000059378.13	PARP12	ConExp	GV	1	1	2.06
ENSG00000006459.11	KDM7A	ConExp	GV	1	14	38.829
ENSG00000133606.11	MKRN1	ConExp	GV	1	4	14.3299
ENSG00000133597.11	ADCK2	ConExp	GV	0	0	0
ENSG00000090266.13	NDUFB2	ConExp	GV	0	0	0
ENSG00000157764.14	BRAF	ConExp	GV	1	1	3.2229
ENSG00000090263.16	MRPS33	ConExp	GV	0	0	0
ENSG00000006530.18	AGK	ConExp	GV	0	0	0
ENSG00000214102.7	WEE2	ConExp	GV	0	0	0
ENSG00000106028.11	SSBP1	ConExp	GV	0	0	0
ENSG00000197448.14	GSTK1	ConExp	GV	0	0	0
ENSG00000106144.20	CASP2	ConExp	GV	1	5	14.6369
ENSG00000159840.16	ZYX	ConExp	GV	1	2	5.7371
ENSG00000055130.18	CUL1	ConExp	GV	0	0	0
ENSG00000106462.12	EZH2	ConExp	GV	1	4	9.3303
ENSG00000155660.11	PDIA4	ConExp	GV	0	0	0
ENSG00000197024.9	ZNF398	ConExp	GV	1	2	6.7368
ENSG00000170260.9	ZNF212	ConExp	GV	1	1	4.5745
ENSG00000196453.8	ZNF777	ConExp	GV	1	1	3.0494
ENSG00000181220.18	ZNF746	ConExp	GV	1	1	1.4911
ENSG00000214022.12	REPIN1	ConExp	GV	1	1	1.4911
ENSG00000164885.13	CDK5	ConExp	GV	0	0	0
ENSG00000164897.14	TMUB1	ConExp	GV	0	0	0
ENSG00000133612.19	AGAP3	ConExp	GV	0	0	0
ENSG00000033050.9	ABCF2	ConExp	GV	0	0	0
ENSG00000013374.17	NUB1	ConExp	GV	0	0	0
ENSG00000106615.10	RHEB	ConExp	GV	1	2	5.5362
ENSG00000178234.13	GALNT11	ConExp	GV	0	0	0
ENSG00000055609.21	KMT2C	ConExp	GV	1	10	29.393
ENSG00000133627.18	ACTR3B	ConExp	GV	0	0	0
ENSG00000157212.19	PAXIP1	ConExp	GV	0	0	0
ENSG00000186480.13	INSIG1	ConExp	GV	1	8	24.4843
ENSG00000184863.11	RBM33	ConExp	GV	1	4	14.5319
ENSG00000105983.23	LMBR1	ConExp	GV	1	2	5.8224
ENSG00000009335.18	UBE3C	ConExp	GV	1	4	12.0712
ENSG00000105993.15	DNAJB6	ConExp	GV	1	4	9.307
ENSG00000146918.20	NCAPG2	ConExp	GV	0	0	0
ENSG00000117868.18	ESYT2	ConExp	GV	1	4	11.7832
ENSG00000180190.13	TDRP	ConExp	GV	1	2	6.8562
ENSG00000104714.14	ERICH1	ConExp	GV	0	0	0
ENSG00000147316.15	MCPH1	ConExp	GV	0	0	0
ENSG00000155189.12	AGPAT5	ConExp	GV	1	2	4.2533
ENSG00000147324.11	MFHAS1	ConExp	GV	1	9	23.9905
ENSG00000104626.15	ERI1	ConExp	GV	1	7	20.0743
ENSG00000173273.16	TNKS	ConExp	GV	1	5	15.8589
ENSG00000254093.9	PINX1	ConExp	GV	0	0	0
ENSG00000154319.16	FAM167A	ConExp	GV	1	8	22.2003
ENSG00000154328.16	NEIL2	ConExp	GV	0	0	0
ENSG00000079459.13	FDFT1	ConExp	GV	0	0	0
ENSG00000164733.22	CTSB	ConExp	GV	1	2	7.5921
ENSG00000154359.13	LONRF1	ConExp	GV	1	2	5.6255
ENSG00000198791.12	CNOT7	ConExp	GV	1	11	30.246
ENSG00000155975.10	VPS37A	ConExp	GV	1	5	10.4071
ENSG00000129422.15	MTUS1	ConExp	GV	1	3	10.7639
ENSG00000078674.19	PCM1	ConExp	GV	1	3	9.0809
ENSG00000104763.20	ASAH1	ConExp	GV	0	0	0
ENSG00000104611.12	SH2D4A	ConExp	GV	1	2	4.4429
ENSG00000104613.12	INTS10	ConExp	GV	0	0	0
ENSG00000147416.11	ATP6V1B2	ConExp	GV	1	4	11.2946
ENSG00000130227.17	XPO7	ConExp	GV	1	3	10.3116
ENSG00000158806.14	NPM2	ConExp	GV	0	0	0
ENSG00000158863.22	FHIP2B	ConExp	GV	1	4	10.4115
ENSG00000168476.12	REEP4	ConExp	GV	1	1	3.2229
ENSG00000168495.13	POLR3D	ConExp	GV	1	3	8.6169
ENSG00000104635.15	SLC39A14	ConExp	GV	1	4	11.0205
ENSG00000120910.15	PPP3CC	ConExp	GV	0	0	0
ENSG00000158941.17	CCAR2	ConExp	GV	1	2	4.7139
ENSG00000147439.14	BIN3	ConExp	GV	0	0	0
ENSG00000008853.18	RHOBTB2	ConExp	GV	1	3	8.5932
ENSG00000120889.13	TNFRSF10B	ConExp	GV	0	0	0
ENSG00000147457.14	CHMP7	ConExp	GV	1	8	21.8494
ENSG00000104679.12	R3HCC1	ConExp	GV	0	0	0
ENSG00000104756.16	KCTD9	ConExp	GV	1	3	7.8382
ENSG00000184661.14	CDCA2	ConExp	GV	1	2	5.7371
ENSG00000221914.11	PPP2R2A	ConExp	GV	1	5	14.0131
ENSG00000092964.18	DPYSL2	ConExp	GV	1	5	13.9756
ENSG00000104228.13	TRIM35	ConExp	GV	0	0	0
ENSG00000134014.17	ELP3	ConExp	GV	0	0	0
ENSG00000186918.14	ZNF395	ConExp	GV	1	8	23.8131
ENSG00000012232.9	EXTL3	ConExp	GV	1	9	27.5249
ENSG00000104299.15	INTS9	ConExp	GV	0	0	0
ENSG00000147421.18	HMBOX1	ConExp	GV	1	7	21.6523
ENSG00000197892.13	KIF13B	ConExp	GV	1	1	3.2229
ENSG00000133872.14	SARAF	ConExp	GV	0	0	0
ENSG00000104660.19	LEPROTL1	ConExp	GV	1	3	6.5175
ENSG00000157110.16	RBPMS	ConExp	GV	1	2	5.1094
ENSG00000197265.9	GTF2E2	ConExp	GV	1	1	3.0494
ENSG00000104687.14	GSR	ConExp	GV	1	3	7.3641
ENSG00000104691.16	UBXN8	ConExp	GV	0	0	0
ENSG00000165392.11	WRN	ConExp	GV	0	0	0
ENSG00000172728.16	FUT10	ConExp	GV	1	1	2.2817
ENSG00000129696.13	TTI2	ConExp	GV	0	0	0
ENSG00000198042.11	MAK16	ConExp	GV	1	2	5.1292
ENSG00000133874.2	RNF122	ConExp	GV	0	0	0
ENSG00000147471.12	PLPBP	ConExp	GV	1	1	3.0176
ENSG00000104221.13	BRF2	ConExp	GV	1	1	3.7289
ENSG00000129691.16	ASH2L	ConExp	GV	0	0	0
ENSG00000156735.11	BAG4	ConExp	GV	1	5	15.1819
ENSG00000085788.14	DDHD2	ConExp	GV	1	4	11.8298
ENSG00000147548.17	NSD3	ConExp	GV	1	6	16.2882
ENSG00000077782.22	FGFR1	ConExp	GV	1	2	5.7371
ENSG00000147526.20	TACC1	ConExp	GV	1	13	36.6362
ENSG00000169490.17	TM2D2	ConExp	GV	1	1	2.2903
ENSG00000147533.18	GOLGA7	ConExp	GV	1	4	10.4852
ENSG00000147536.12	GINS4	ConExp	GV	1	2	9.2007
ENSG00000158669.11	GPAT4	ConExp	GV	1	1	3.9529
ENSG00000083168.11	KAT6A	ConExp	GV	1	8	28.1637
ENSG00000070718.12	AP3M2	ConExp	GV	1	2	5.6209
ENSG00000104365.16	IKBKB	ConExp	GV	1	2	5.7371
ENSG00000070501.12	POLB	ConExp	GV	1	1	2.944
ENSG00000078668.14	VDAC3	ConExp	GV	1	3	10.0791
ENSG00000168575.10	SLC20A2	ConExp	GV	1	5	15.2468
ENSG00000176209.12	SMIM19	ConExp	GV	0	0	0
ENSG00000131931.8	THAP1	ConExp	GV	1	4	12.5069
ENSG00000120925.16	RNF170	ConExp	GV	1	3	6.4214
ENSG00000168172.9	HOOK3	ConExp	GV	1	13	39.2475
ENSG00000168522.13	FNTA	ConExp	GV	1	2	5.7371
ENSG00000185900.11	POMK	ConExp	GV	0	0	0
ENSG00000164808.17	SPIDR	ConExp	GV	0	0	0
ENSG00000104738.18	MCM4	ConExp	GV	0	0	0
ENSG00000168300.14	PCMTD1	ConExp	GV	1	7	18.9146
ENSG00000023287.13	RB1CC1	ConExp	GV	1	7	20.0743
ENSG00000047249.18	ATP6V1H	ConExp	GV	1	1	2.5028
ENSG00000137547.9	MRPL15	ConExp	GV	0	0	0
ENSG00000167904.16	TMEM68	ConExp	GV	1	2	7.0838
ENSG00000137574.11	TGS1	ConExp	GV	0	0	0
ENSG00000008988.11	RPS20	ConExp	GV	0	0	0
ENSG00000170791.18	CHCHD7	ConExp	GV	0	0	0
ENSG00000137575.12	SDCBP	ConExp	GV	1	1	2.2817
ENSG00000104388.15	RAB2A	ConExp	GV	1	7	17.9033
ENSG00000171316.12	CHD7	ConExp	GV	1	13	41.2351
ENSG00000198363.18	ASPH	ConExp	GV	1	3	7.1576
ENSG00000185728.17	YTHDF3	ConExp	GV	1	6	19.5355
ENSG00000104442.10	ARMC1	ConExp	GV	1	3	9.2767
ENSG00000066855.16	MTFR1	ConExp	GV	1	1	2.2964
ENSG00000205268.11	PDE7A	ConExp	GV	1	11	28.6251
ENSG00000179041.4	RRS1	ConExp	GV	0	0	0
ENSG00000175073.8	VCPIP1	ConExp	GV	1	3	7.409
ENSG00000104218.16	CSPP1	ConExp	GV	0	0	0
ENSG00000066777.9	ARFGEF1	ConExp	GV	1	11	28.6343
ENSG00000140396.13	NCOA2	ConExp	GV	1	4	10.8505
ENSG00000067167.8	TRAM1	ConExp	GV	1	3	8.96
ENSG00000147604.14	RPL7	ConExp	GV	0	0	0
ENSG00000121039.10	RDH10	ConExp	GV	1	3	7.2709
ENSG00000040341.18	STAU2	ConExp	GV	1	4	10.7979
ENSG00000154582.18	ELOC	ConExp	GV	1	4	11.0416
ENSG00000175606.11	TMEM70	ConExp	GV	0	0	0
ENSG00000147586.10	MRPS28	ConExp	GV	0	0	0
ENSG00000076554.16	TPD52	ConExp	GV	1	6	17.4437
ENSG00000205189.12	ZBTB10	ConExp	GV	1	13	34.0939
ENSG00000133731.10	IMPA1	ConExp	GV	1	1	2.1562
ENSG00000104497.15	SNX16	ConExp	GV	1	6	17.6128
ENSG00000123124.14	WWP1	ConExp	GV	1	4	14.9301
ENSG00000176623.12	RMDN1	ConExp	GV	0	0	0
ENSG00000104320.14	NBN	ConExp	GV	0	0	0
ENSG00000104327.7	CALB1	ConExp	GV	1	1	1.2038
ENSG00000180694.14	TMEM64	ConExp	GV	1	8	25.8202
ENSG00000155100.11	OTUD6B	ConExp	GV	1	2	6.7368
ENSG00000183808.12	RBM12B	ConExp	GV	0	0	0
ENSG00000164951.16	PDP1	ConExp	GV	1	3	7.112
ENSG00000197275.14	RAD54B	ConExp	GV	1	3	7.6333
ENSG00000164944.12	VIRMA	ConExp	GV	1	3	8.7043
ENSG00000104413.18	ESRP1	ConExp	GV	1	8	24.6451
ENSG00000164941.14	INTS8	ConExp	GV	1	3	8.3076
ENSG00000156170.13	NDUFAF6	ConExp	GV	0	0	0
ENSG00000164938.14	TP53INP1	ConExp	GV	1	14	44.8489
ENSG00000175895.4	PLEKHF2	ConExp	GV	1	2	5.0782
ENSG00000156469.9	MTERF3	ConExp	GV	1	1	3.7192
ENSG00000156471.13	PTDSS1	ConExp	GV	1	2	9.2007
ENSG00000147649.10	MTDH	ConExp	GV	1	13	36.61
ENSG00000104341.17	LAPTM4B	ConExp	GV	1	1	3.3437
ENSG00000156482.11	RPL30	ConExp	GV	0	0	0
ENSG00000104375.17	STK3	ConExp	GV	1	2	4.8081
ENSG00000132549.20	VPS13B	ConExp	GV	1	11	33.9581
ENSG00000164919.11	COX6C	ConExp	GV	0	0	0
ENSG00000147669.11	POLR2K	ConExp	GV	0	0	0
ENSG00000186106.11	ANKRD46	ConExp	GV	1	1	4.6185
ENSG00000164924.18	YWHAZ	ConExp	GV	1	14	40.9988
ENSG00000120963.12	ZNF706	ConExp	GV	1	4	11.1577
ENSG00000083307.12	GRHL2	ConExp	GV	1	10	32.1465
ENSG00000048392.13	RRM2B	ConExp	GV	1	1	2.2817
ENSG00000104517.13	UBR5	ConExp	GV	1	6	15.7838
ENSG00000155096.15	AZIN1	ConExp	GV	1	11	34.5864
ENSG00000155097.12	ATP6V1C1	ConExp	GV	1	2	6.0829
ENSG00000164933.12	SLC25A32	ConExp	GV	1	3	8.6069
ENSG00000164934.14	DCAF13	ConExp	GV	0	0	0
ENSG00000104408.11	EIF3E	ConExp	GV	0	0	0
ENSG00000104412.8	EMC2	ConExp	GV	0	0	0
ENSG00000120526.12	NUDCD1	ConExp	GV	0	0	0
ENSG00000120533.13	ENY2	ConExp	GV	1	5	14.009
ENSG00000147654.15	EBAG9	ConExp	GV	1	2	5.5575
ENSG00000147677.12	EIF3H	ConExp	GV	1	1	3.7192
ENSG00000164754.16	RAD21	ConExp	GV	1	3	10.176
ENSG00000164758.7	MED30	ConExp	GV	0	0	0
ENSG00000064313.13	TAF2	ConExp	GV	0	0	0
ENSG00000136982.6	DSCC1	ConExp	GV	0	0	0
ENSG00000172172.8	MRPL13	ConExp	GV	0	0	0
ENSG00000136986.10	DERL1	ConExp	GV	1	2	5.7316
ENSG00000156787.17	TBC1D31	ConExp	GV	0	0	0
ENSG00000189376.12	C8orf76	ConExp	GV	0	0	0
ENSG00000165156.15	ZHX1	ConExp	GV	1	6	17.4029
ENSG00000156802.13	ATAD2	ConExp	GV	1	5	15.5338
ENSG00000170881.5	RNF139	ConExp	GV	1	2	6.3823
ENSG00000147684.10	NDUFB9	ConExp	GV	1	7	16.7272
ENSG00000104549.12	SQLE	ConExp	GV	0	0	0
ENSG00000164961.16	WASHC5	ConExp	GV	0	0	0
ENSG00000156831.8	NSMCE2	ConExp	GV	0	0	0
ENSG00000168672.4	LRATD2	ConExp	GV	1	3	8.4729
ENSG00000153310.20	CYRIB	ConExp	GV	1	3	10.6897
ENSG00000153317.15	ASAP1	ConExp	GV	1	7	24.9275
ENSG00000132294.15	EFR3A	ConExp	GV	1	3	8.9012
ENSG00000129292.21	PHF20L1	ConExp	GV	1	4	12.6367
ENSG00000104419.17	NDRG1	ConExp	GV	1	3	9.9597
ENSG00000131773.14	KHDRBS3	ConExp	GV	1	3	6.7294
ENSG00000123908.12	AGO2	ConExp	GV	1	5	18.3158
ENSG00000169398.19	PTK2	ConExp	GV	1	1	1.4911
ENSG00000022567.10	SLC45A4	ConExp	GV	1	7	19.1499
ENSG00000184428.13	TOP1MT	ConExp	GV	0	0	0
ENSG00000014164.7	ZC3H3	ConExp	GV	0	0	0
ENSG00000104522.16	GFUS	ConExp	GV	0	0	0
ENSG00000183309.12	ZNF623	ConExp	GV	0	0	0
ENSG00000181135.16	ZNF707	ConExp	GV	0	0	0
ENSG00000180900.20	SCRIB	ConExp	GV	1	1	3.2229
ENSG00000179950.14	PUF60	ConExp	GV	1	2	5.7371
ENSG00000179526.17	SHARPIN	ConExp	GV	0	0	0
ENSG00000179632.10	MAF1	ConExp	GV	1	1	1.6001
ENSG00000261236.8	BOP1	ConExp	GV	0	0	0
ENSG00000185122.11	HSF1	ConExp	GV	1	1	2.0124
ENSG00000185000.12	DGAT1	ConExp	GV	0	0	0
ENSG00000185803.12	SLC52A2	ConExp	GV	0	0	0
ENSG00000182325.11	FBXL6	ConExp	GV	0	0	0
ENSG00000071894.17	CPSF1	ConExp	GV	0	0	0
ENSG00000160949.18	TONSL	ConExp	GV	0	0	0
ENSG00000187954.13	CYHR1	ConExp	GV	0	0	0
ENSG00000167702.13	KIFC2	ConExp	GV	0	0	0
ENSG00000160957.15	RECQL4	ConExp	GV	0	0	0
ENSG00000213563.7	C8orf82	ConExp	GV	0	0	0
ENSG00000147799.12	ARHGAP39	ConExp	GV	1	1	3.2229
ENSG00000198169.9	ZNF251	ConExp	GV	0	0	0
ENSG00000161016.18	RPL8	ConExp	GV	0	0	0
ENSG00000172785.18	CBWD1	ConExp	GV	0	0	0
ENSG00000107104.21	KANK1	ConExp	GV	1	5	11.8064
ENSG00000080503.24	SMARCA2	ConExp	GV	1	2	5.7291
ENSG00000080608.10	PUM3	ConExp	GV	0	0	0
ENSG00000106993.12	CDC37L1	ConExp	GV	1	5	13.3691
ENSG00000120158.12	RCL1	ConExp	GV	0	0	0
ENSG00000099219.15	ERMP1	ConExp	GV	1	7	19.2102
ENSG00000147854.17	UHRF2	ConExp	GV	1	2	9.2007
ENSG00000107077.19	KDM4C	ConExp	GV	1	1	2.3854
ENSG00000107186.17	MPDZ	ConExp	GV	1	2	5.1292
ENSG00000164975.16	SNAPC3	ConExp	GV	1	1	1.2038
ENSG00000164985.15	PSIP1	ConExp	GV	1	3	7.523
ENSG00000155876.6	RRAGA	ConExp	GV	1	2	5.7371
ENSG00000137145.21	DENND4C	ConExp	GV	1	5	12.3833
ENSG00000198680.6	TUSC1	ConExp	GV	1	1	3.0494
ENSG00000120159.13	CAAP1	ConExp	GV	0	0	0
ENSG00000137055.15	PLAA	ConExp	GV	1	3	8.173
ENSG00000120162.10	MOB3B	ConExp	GV	1	4	11.4687
ENSG00000122729.19	ACO1	ConExp	GV	1	1	3.3646
ENSG00000197579.8	TOPORS	ConExp	GV	1	2	5.1292
ENSG00000086061.16	DNAJA1	ConExp	GV	0	0	0
ENSG00000086062.13	B4GALT1	ConExp	GV	1	3	8.0189
ENSG00000107262.26	BAG1	ConExp	GV	1	2	5.2199
ENSG00000086065.14	CHMP5	ConExp	GV	1	1	2.1562
ENSG00000086102.19	NFX1	ConExp	GV	1	2	7.0629
ENSG00000107341.5	UBE2R2	ConExp	GV	1	10	28.5673
ENSG00000137073.24	UBAP2	ConExp	GV	0	0	0
ENSG00000198876.13	DCAF12	ConExp	GV	1	7	22.7325
ENSG00000165006.14	UBAP1	ConExp	GV	1	2	5.7371
ENSG00000164978.18	NUDT2	ConExp	GV	0	0	0
ENSG00000164970.15	FAM219A	ConExp	GV	1	1	2.2817
ENSG00000137100.16	DCTN3	ConExp	GV	0	0	0
ENSG00000147955.18	SIGMAR1	ConExp	GV	1	1	2.2817
ENSG00000165283.16	STOML2	ConExp	GV	0	0	0
ENSG00000198722.15	UNC13B	ConExp	GV	1	2	5.5204
ENSG00000107140.16	TESK1	ConExp	GV	0	0	0
ENSG00000137135.18	ARHGEF39	ConExp	GV	1	8	20.659
ENSG00000137076.21	TLN1	ConExp	GV	1	4	11.1635
ENSG00000107175.12	CREB3	ConExp	GV	0	0	0
ENSG00000107185.10	RGP1	ConExp	GV	1	11	33.9068
ENSG00000122705.17	CLTA	ConExp	GV	0	0	0
ENSG00000137075.18	RNF38	ConExp	GV	1	13	37.3834
ENSG00000165304.8	MELK	ConExp	GV	1	1	2.06
ENSG00000147905.18	ZCCHC7	ConExp	GV	0	0	0
ENSG00000137106.18	GRHPR	ConExp	GV	1	2	4.2875
ENSG00000137054.16	POLR1E	ConExp	GV	1	1	2.8561
ENSG00000175768.13	TOMM5	ConExp	GV	0	0	0
ENSG00000107371.14	EXOSC3	ConExp	GV	1	2	6.6573
ENSG00000122696.14	SLC25A51	ConExp	GV	1	8	26.6242
ENSG00000107338.10	SHB	ConExp	GV	1	3	7.8857
ENSG00000107242.20	PIP5K1B	ConExp	GV	1	1	3.7192
ENSG00000198887.9	SMC5	ConExp	GV	1	3	8.6704
ENSG00000135048.14	CEMIP2	ConExp	GV	1	1	2.677
ENSG00000107362.14	ABHD17B	ConExp	GV	1	3	9.3532
ENSG00000107372.13	ZFAND5	ConExp	GV	1	3	9.2396
ENSG00000135045.7	C9orf40	ConExp	GV	1	1	3.0494
ENSG00000156017.13	CARNMT1	ConExp	GV	0	0	0
ENSG00000134996.12	OSTF1	ConExp	GV	1	2	4.8292
ENSG00000197969.14	VPS13A	ConExp	GV	1	3	7.4109
ENSG00000156052.11	GNAQ	ConExp	GV	1	11	30.872
ENSG00000148019.14	CEP78	ConExp	GV	0	0	0
ENSG00000196781.16	TLE1	ConExp	GV	0	0	0
ENSG00000135018.14	UBQLN1	ConExp	GV	1	1	2.6867
ENSG00000165113.13	GKAP1	ConExp	GV	0	0	0
ENSG00000165119.21	HNRNPK	ConExp	GV	1	2	6.991
ENSG00000178966.17	RMI1	ConExp	GV	1	1	2.1562
ENSG00000197506.8	SLC28A3	ConExp	GV	0	0	0
ENSG00000135049.16	AGTPBP1	ConExp	GV	0	0	0
ENSG00000135040.16	NAA35	ConExp	GV	1	2	4.8117
ENSG00000135052.16	GOLM1	ConExp	GV	1	3	8.311
ENSG00000135070.15	ISCA1	ConExp	GV	0	0	0
ENSG00000083223.18	TUT7	ConExp	GV	0	0	0
ENSG00000106723.17	SPIN1	ConExp	GV	1	6	17.2995
ENSG00000123975.5	CKS2	ConExp	GV	0	0	0
ENSG00000187742.15	SECISBP2	ConExp	GV	1	1	2.8797
ENSG00000148090.12	AUH	ConExp	GV	1	1	3.2229
ENSG00000090054.16	SPTLC1	ConExp	GV	1	2	5.7371
ENSG00000196305.19	IARS1	ConExp	GV	1	4	12.324
ENSG00000198000.12	NOL8	ConExp	GV	0	0	0
ENSG00000127080.10	IPPK	ConExp	GV	1	3	7.3224
ENSG00000185963.14	BICD2	ConExp	GV	1	7	17.8787
ENSG00000165238.17	WNK2	ConExp	GV	1	6	14.6832
ENSG00000188938.17	FAM120AOS	ConExp	GV	0	0	0
ENSG00000048828.17	FAM120A	ConExp	GV	1	2	5.7783
ENSG00000197724.11	PHF2	ConExp	GV	1	2	9.2007
ENSG00000148110.17	MFSD14B	ConExp	GV	1	2	3.8818
ENSG00000148120.18	AOPEP	ConExp	GV	1	1	1.2038
ENSG00000136943.12	CTSV	ConExp	GV	1	1	1.5852
ENSG00000136925.15	TSTD2	ConExp	GV	1	1	3.3437
ENSG00000136937.13	NCBP1	ConExp	GV	1	1	2.2903
ENSG00000136938.9	ANP32B	ConExp	GV	1	4	11.5228
ENSG00000095380.11	NANS	ConExp	GV	0	0	0
ENSG00000106789.13	CORO2A	ConExp	GV	1	5	15.0561
ENSG00000136928.7	GABBR2	ConExp	GV	1	7	21.7576
ENSG00000165138.18	ANKS6	ConExp	GV	1	2	3.0542
ENSG00000106799.13	TGFBR1	ConExp	GV	1	8	24.0919
ENSG00000119523.10	ALG2	ConExp	GV	1	1	2.2817
ENSG00000106803.10	SEC61B	ConExp	GV	0	0	0
ENSG00000023318.9	ERP44	ConExp	GV	1	3	9.0799
ENSG00000136891.14	TEX10	ConExp	GV	0	0	0
ENSG00000136897.8	MRPL50	ConExp	GV	0	0	0
ENSG00000155827.12	RNF20	ConExp	GV	1	3	10.2423
ENSG00000136824.19	SMC2	ConExp	GV	1	1	3.2291
ENSG00000119318.13	RAD23B	ConExp	GV	1	11	31.8641
ENSG00000070061.16	ELP1	ConExp	GV	1	2	5.7371
ENSG00000106771.13	TMEM245	ConExp	GV	1	5	14.7539
ENSG00000070159.14	PTPN3	ConExp	GV	1	5	13.6628
ENSG00000157654.19	PALM2AKAP2	ConExp	GV	1	3	6.8027
ENSG00000136813.15	ECPAS	ConExp	GV	1	1	2.2817
ENSG00000106853.20	PTGR1	ConExp	GV	0	0	0
ENSG00000148154.10	UGCG	ConExp	GV	1	4	11.7765
ENSG00000148158.17	SNX30	ConExp	GV	1	11	31.5013
ENSG00000119321.10	FKBP15	ConExp	GV	1	4	11.0981
ENSG00000136868.11	SLC31A1	ConExp	GV	1	6	13.7655
ENSG00000176386.9	CDC26	ConExp	GV	0	0	0
ENSG00000136875.13	PRPF4	ConExp	GV	0	0	0
ENSG00000119431.10	HDHD3	ConExp	GV	0	0	0
ENSG00000148229.13	POLE3	ConExp	GV	1	1	2.677
ENSG00000136888.8	ATP6V1G1	ConExp	GV	1	3	7.3036
ENSG00000119401.11	TRIM32	ConExp	GV	1	3	8.1626
ENSG00000119402.18	FBXW2	ConExp	GV	1	3	10.2735
ENSG00000119396.11	RAB14	ConExp	GV	1	5	12.6685
ENSG00000136848.18	DAB2IP	ConExp	GV	1	6	17.6505
ENSG00000119421.7	NDUFA8	ConExp	GV	0	0	0
ENSG00000119446.14	RBM18	ConExp	GV	1	2	6.1611
ENSG00000148187.18	MRRF	ConExp	GV	1	3	7.4175
ENSG00000136940.14	PDCL	ConExp	GV	1	1	3.0494
ENSG00000056586.16	RC3H2	ConExp	GV	0	0	0
ENSG00000011454.18	RABGAP1	ConExp	GV	0	0	0
ENSG00000165209.19	STRBP	ConExp	GV	1	5	12.4295
ENSG00000119522.17	DENND1A	ConExp	GV	1	2	4.7139
ENSG00000136930.13	PSMB7	ConExp	GV	0	0	0
ENSG00000148200.17	NR6A1	ConExp	GV	1	6	16.3249
ENSG00000136942.15	RPL35	ConExp	GV	0	0	0
ENSG00000136950.13	ARPC5L	ConExp	GV	1	2	5.403
ENSG00000136935.14	GOLGA1	ConExp	GV	1	9	28.674
ENSG00000119414.12	PPP6C	ConExp	GV	1	14	42.2165
ENSG00000136933.17	RABEPK	ConExp	GV	0	0	0
ENSG00000044574.9	HSPA5	ConExp	GV	1	1	2.1562
ENSG00000165219.23	GAPVD1	ConExp	GV	1	9	25.601
ENSG00000119487.17	MAPKAP1	ConExp	GV	1	1	4.5745
ENSG00000167081.18	PBX3	ConExp	GV	1	9	30.6425
ENSG00000169155.10	ZBTB43	ConExp	GV	1	11	32.3368
ENSG00000196152.10	ZNF79	ConExp	GV	1	1	1.5631
ENSG00000136830.12	NIBAN2	ConExp	GV	1	2	5.1292
ENSG00000136807.14	CDK9	ConExp	GV	0	0	0
ENSG00000136877.15	FPGS	ConExp	GV	1	2	3.5035
ENSG00000167106.12	FAM102A	ConExp	GV	1	6	19.2589
ENSG00000148339.13	SLC25A25	ConExp	GV	1	4	10.9334
ENSG00000148337.22	CIZ1	ConExp	GV	0	0	0
ENSG00000167110.19	GOLGA2	ConExp	GV	0	0	0
ENSG00000175854.14	SWI5	ConExp	GV	0	0	0
ENSG00000167113.11	COQ4	ConExp	GV	0	0	0
ENSG00000136811.17	ODF2	ConExp	GV	0	0	0
ENSG00000119392.16	GLE1	ConExp	GV	1	1	3.0176
ENSG00000197694.18	SPTAN1	ConExp	GV	0	0	0
ENSG00000119333.12	DYNC2I2	ConExp	GV	0	0	0
ENSG00000119335.18	SET	ConExp	GV	1	2	5.8465
ENSG00000136802.12	LRRC8A	ConExp	GV	1	2	6.3254
ENSG00000175283.8	DOLK	ConExp	GV	0	0	0
ENSG00000095319.14	NUP188	ConExp	GV	1	1	1.4911
ENSG00000148341.18	SH3GLB2	ConExp	GV	1	2	6.7368
ENSG00000119383.21	PTPA	ConExp	GV	1	2	6.5875
ENSG00000148331.12	ASB6	ConExp	GV	1	10	27.5448
ENSG00000136827.12	TOR1A	ConExp	GV	1	2	5.6209
ENSG00000136819.15	C9orf78	ConExp	GV	1	1	3.0334
ENSG00000187239.17	FNBP1	ConExp	GV	1	3	9.2396
ENSG00000148358.20	GPR107	ConExp	GV	1	4	10.0117
ENSG00000107164.16	FUBP3	ConExp	GV	1	7	20.7037
ENSG00000130713.17	EXOSC2	ConExp	GV	1	2	6.8562
ENSG00000097007.19	ABL1	ConExp	GV	0	0	0
ENSG00000126883.18	NUP214	ConExp	GV	0	0	0
ENSG00000288701.1	PRRC2B	ConExp	GV	1	2	5.5575
ENSG00000130714.19	POMT1	ConExp	GV	0	0	0
ENSG00000107263.19	RAPGEF1	ConExp	GV	1	6	17.101
ENSG00000160563.14	MED27	ConExp	GV	0	0	0
ENSG00000107290.14	SETX	ConExp	GV	1	2	6.1895
ENSG00000125482.13	TTF1	ConExp	GV	0	0	0
ENSG00000125485.18	DDX31	ConExp	GV	1	1	2.06
ENSG00000125484.12	GTF3C4	ConExp	GV	1	1	1.5631
ENSG00000165699.15	TSC1	ConExp	GV	1	8	22.6959
ENSG00000148308.18	GTF3C5	ConExp	GV	0	0	0
ENSG00000148296.7	SURF6	ConExp	GV	0	0	0
ENSG00000148303.17	RPL7A	ConExp	GV	0	0	0
ENSG00000148290.10	SURF1	ConExp	GV	0	0	0
ENSG00000148291.10	SURF2	ConExp	GV	1	1	3.7289
ENSG00000148248.14	SURF4	ConExp	GV	1	3	10.1999
ENSG00000148300.12	REXO4	ConExp	GV	0	0	0
ENSG00000169925.17	BRD3	ConExp	GV	0	0	0
ENSG00000196363.10	WDR5	ConExp	GV	1	2	6.0156
ENSG00000130559.19	CAMSAP1	ConExp	GV	1	4	14.9379
ENSG00000130560.9	UBAC1	ConExp	GV	1	1	1.2038
ENSG00000148411.8	NACC2	ConExp	GV	1	9	23.5043
ENSG00000238227.8	TMEM250	ConExp	GV	1	3	8.7706
ENSG00000165661.17	QSOX2	ConExp	GV	0	0	0
ENSG00000165689.17	ENTR1	ConExp	GV	0	0	0
ENSG00000148396.19	SEC16A	ConExp	GV	1	1	2.677
ENSG00000169692.13	AGPAT2	ConExp	GV	1	1	3.0494
ENSG00000165716.11	DIPK1B	ConExp	GV	0	0	0
ENSG00000196642.19	RABL6	ConExp	GV	0	0	0
ENSG00000054148.18	PHPT1	ConExp	GV	0	0	0
ENSG00000107223.13	EDF1	ConExp	GV	0	0	0
ENSG00000127191.18	TRAF2	ConExp	GV	0	0	0
ENSG00000176248.9	ANAPC2	ConExp	GV	0	0	0
ENSG00000176101.12	SSNA1	ConExp	GV	0	0	0
ENSG00000187713.7	TMEM203	ConExp	GV	0	0	0
ENSG00000188566.15	NDOR1	ConExp	GV	1	3	7.3003
ENSG00000188229.6	TUBB4B	ConExp	GV	0	0	0
ENSG00000188986.9	NELFB	ConExp	GV	0	0	0
ENSG00000165802.23	NSMF	ConExp	GV	1	3	7.0486
ENSG00000182154.8	MRPL41	ConExp	GV	0	0	0
ENSG00000165724.6	ZMYND19	ConExp	GV	0	0	0
ENSG00000197070.14	ARRDC1	ConExp	GV	0	0	0
ENSG00000181090.21	EHMT1	ConExp	GV	0	0	0
ENSG00000198804.2	MT-CO1	ConExp	GV	0	0	0
ENSG00000198938.2	MT-CO3	ConExp	GV	0	0	0
ENSG00000178605.13	GTPBP6	ConExp	GV	0	0	0
ENSG00000167393.18	PPP2R3B	ConExp	GV	0	0	0
ENSG00000169100.14	SLC25A6	ConExp	GV	0	0	0
ENSG00000169093.16	ASMTL	ConExp	GV	0	0	0
ENSG00000002586.20	CD99	ConExp	GV	0	0	0
ENSG00000146950.13	SHROOM2	ConExp	GV	1	3	8.9587
ENSG00000047644.20	WWC3	ConExp	GV	1	6	14.7411
ENSG00000004961.15	HCCS	ConExp	GV	0	0	0
ENSG00000005302.19	MSL3	ConExp	GV	0	0	0
ENSG00000101911.13	PRPS2	ConExp	GV	1	3	9.7981
ENSG00000205542.11	TMSB4X	ConExp	GV	1	1	1.6001
ENSG00000176896.8	TCEANC	ConExp	GV	0	0	0
ENSG00000046651.16	OFD1	ConExp	GV	0	0	0
ENSG00000130234.13	ACE2	ConExp	GV	0	0	0
ENSG00000086712.13	TXLNG	ConExp	GV	1	5	14.0456
ENSG00000102054.18	RBBP7	ConExp	GV	1	5	17.6946
ENSG00000044446.12	PHKA2	ConExp	GV	1	1	2.8561
ENSG00000131828.14	PDHA1	ConExp	GV	0	0	0
ENSG00000147010.18	SH3KBP1	ConExp	GV	1	8	23.7079
ENSG00000173674.11	EIF1AX	ConExp	GV	1	3	6.06
ENSG00000177189.14	RPS6KA3	ConExp	GV	1	15	45.4433
ENSG00000102172.16	SMS	ConExp	GV	1	5	13.4201
ENSG00000130066.17	SAT1	ConExp	GV	0	0	0
ENSG00000174010.10	KLHL15	ConExp	GV	1	15	47.1225
ENSG00000130741.11	EIF2S3	ConExp	GV	0	0	0
ENSG00000101868.13	POLA1	ConExp	GV	1	1	3.2291
ENSG00000157625.16	TAB3	ConExp	GV	1	4	10.9484
ENSG00000198947.18	DMD	ConExp	GV	1	5	11.3342
ENSG00000180182.11	MED14	ConExp	GV	1	4	13.13
ENSG00000124486.14	USP9X	ConExp	GV	1	5	16.699
ENSG00000215301.11	DDX3X	ConExp	GV	1	9	23.4742
ENSG00000069509.6	FUNDC1	ConExp	GV	0	0	0
ENSG00000147050.17	KDM6A	ConExp	GV	1	2	6.7368
ENSG00000102221.14	JADE3	ConExp	GV	0	0	0
ENSG00000182872.16	RBM10	ConExp	GV	0	0	0
ENSG00000130985.17	UBA1	ConExp	GV	0	0	0
ENSG00000102225.17	CDK16	ConExp	GV	1	3	7.683
ENSG00000102226.10	USP11	ConExp	GV	0	0	0
ENSG00000078061.14	ARAF	ConExp	GV	1	1	3.3646
ENSG00000126767.18	ELK1	ConExp	GV	0	0	0
ENSG00000126756.12	UXT	ConExp	GV	0	0	0
ENSG00000068438.15	FTSJ1	ConExp	GV	0	0	0
ENSG00000147155.11	EBP	ConExp	GV	0	0	0
ENSG00000068354.16	TBC1D25	ConExp	GV	1	1	3.3437
ENSG00000102103.18	PQBP1	ConExp	GV	0	0	0
ENSG00000126768.12	TIMM17B	ConExp	GV	1	1	2.1255
ENSG00000068308.15	OTUD5	ConExp	GV	1	1	2.8797
ENSG00000068400.13	GRIPAP1	ConExp	GV	1	1	2.2903
ENSG00000068323.17	TFE3	ConExp	GV	1	1	2.2817
ENSG00000147144.13	CCDC120	ConExp	GV	1	2	6.5729
ENSG00000068394.11	GPKOW	ConExp	GV	0	0	0
ENSG00000101997.13	CCDC22	ConExp	GV	0	0	0
ENSG00000171365.17	CLCN5	ConExp	GV	1	15	43.5313
[truncated: 727,332 more chars]
