# Supplementary material for: The RNA m6A landscape during human oocyte-to-embryo transition
Source: EMBO J. 2025 Jun 4;44(14):4150–80. doi: 10.1038/s44318-025-00474-5 (PMC12264149; doi:10.1038/s44318-025-00474-5)
Supplement: Supplementary file 3 — Dataset EV1–EV6 [file 44318_2025_474_MOESM3_ESM.zip › Li Wang et al Dataset EV5.txt]

### Header line to explain each column ###
#1 GeneID: gene ID from GENCODE (v39) annotation library
#2 GeneName: gene name from GENCODE (v39) annotation library
#3 Event: M-decay, Z-decay, ZGA, ConExp(constantly-expressed)
#4-7 TE_Stage: translation efficiency of mRNA genes at GV, MII, 1C(Zygote) and 8C(8-cell) stages. NA means the expression (FPKM) of this gene is <10, and thus we did not consider its translation efficiency. See 'Methods' for more details.
GeneID	GeneName	Event	TE_GV	TE_MII	TE_1C	TE_2C	TE_8C
ENSG00000180440.4	SERTM1	M-decay	NA	NA	NA	NA	NA
ENSG00000248710.1	ENSG00000248710	M-decay	NA	NA	NA	1.9378	NA
ENSG00000184209.15	SNRNP35	M-decay	1.085	NA	NA	NA	1.1333
ENSG00000183098.11	GPC6	M-decay	NA	NA	NA	NA	NA
ENSG00000008086.13	CDKL5	M-decay	3.3051	0.5978	NA	NA	NA
ENSG00000075426.12	FOSL2	M-decay	NA	NA	NA	NA	NA
ENSG00000174106.3	LEMD3	M-decay	NA	NA	NA	NA	NA
ENSG00000196208.14	GREB1	M-decay	NA	NA	NA	NA	NA
ENSG00000143384.14	MCL1	M-decay	NA	NA	NA	NA	1.4184
ENSG00000060491.17	OGFR	M-decay	NA	NA	NA	NA	NA
ENSG00000103037.12	SETD6	M-decay	0	NA	NA	NA	NA
ENSG00000197885.11	NKIRAS1	M-decay	0.479	1.0498	NA	NA	0.3633
ENSG00000284976.1	ENSG00000284976	M-decay	NA	NA	NA	NA	NA
ENSG00000254959.6	INMT-MINDY4	M-decay	NA	NA	NA	NA	NA
ENSG00000108443.14	RPS6KB1	M-decay	NA	NA	NA	NA	NA
ENSG00000198624.13	CCDC69	M-decay	NA	NA	NA	NA	NA
ENSG00000127914.19	AKAP9	M-decay	NA	NA	NA	NA	NA
ENSG00000152433.15	ZNF547	M-decay	0.1969	NA	NA	NA	NA
ENSG00000137727.13	ARHGAP20	M-decay	NA	NA	NA	NA	NA
ENSG00000214866.9	DCDC2C	M-decay	0	NA	0	0	NA
ENSG00000126249.8	PDCD2L	M-decay	0.7091	1.1602	NA	NA	4.0244
ENSG00000125878.7	TCF15	M-decay	NA	NA	NA	NA	NA
ENSG00000156804.7	FBXO32	M-decay	NA	NA	NA	NA	NA
ENSG00000231274.5	SBK3	M-decay	NA	NA	NA	NA	NA
ENSG00000105607.13	GCDH	M-decay	NA	NA	NA	NA	NA
ENSG00000118263.15	KLF7	M-decay	NA	NA	NA	NA	NA
ENSG00000124942.14	AHNAK	M-decay	NA	NA	NA	NA	NA
ENSG00000256060.3	TRAPPC2B	M-decay	0.0228	0.6621	0.0867	0.0686	0.088
ENSG00000261609.8	GAN	M-decay	NA	NA	NA	NA	NA
ENSG00000100522.10	GNPNAT1	M-decay	0	NA	NA	NA	0.2992
ENSG00000072682.20	P4HA2	M-decay	NA	NA	NA	NA	NA
ENSG00000145730.21	PAM	M-decay	NA	NA	NA	NA	NA
ENSG00000151067.23	CACNA1C	M-decay	NA	NA	NA	NA	NA
ENSG00000278195.2	SSTR3	M-decay	NA	NA	NA	NA	NA
ENSG00000135678.12	CPM	M-decay	NA	NA	NA	NA	NA
ENSG00000120738.8	EGR1	M-decay	NA	NA	NA	NA	NA
ENSG00000135269.18	TES	M-decay	0.4685	2.289	1.3963	2.9889	1.6208
ENSG00000168275.16	COA6	M-decay	0	0.5306	NA	NA	0.2061
ENSG00000139289.14	PHLDA1	M-decay	NA	NA	NA	NA	NA
ENSG00000132669.14	RIN2	M-decay	NA	NA	NA	NA	NA
ENSG00000105329.11	TGFB1	M-decay	NA	NA	NA	NA	NA
ENSG00000170961.7	HAS2	M-decay	NA	NA	NA	NA	NA
ENSG00000184384.14	MAML2	M-decay	NA	NA	NA	NA	NA
ENSG00000166822.13	TMEM170A	M-decay	0	0.5668	NA	NA	NA
ENSG00000150347.17	ARID5B	M-decay	NA	NA	NA	NA	NA
ENSG00000173511.10	VEGFB	M-decay	NA	NA	NA	NA	NA
ENSG00000071246.11	VASH1	M-decay	NA	NA	NA	NA	NA
ENSG00000174640.15	SLCO2A1	M-decay	NA	NA	NA	NA	NA
ENSG00000169908.12	TM4SF1	M-decay	NA	NA	NA	NA	NA
ENSG00000139324.12	TMTC3	M-decay	NA	NA	NA	NA	NA
ENSG00000258984.5	UBE2F-SCLY	M-decay	NA	NA	NA	NA	NA
ENSG00000148677.7	ANKRD1	M-decay	NA	NA	NA	NA	NA
ENSG00000122641.11	INHBA	M-decay	NA	NA	NA	NA	NA
ENSG00000117543.22	DPH5	M-decay	0	NA	NA	NA	NA
ENSG00000176261.16	ZBTB8OS	M-decay	0	0.9798	2.0097	NA	0
ENSG00000164684.13	ZNF704	M-decay	NA	NA	NA	NA	NA
ENSG00000118523.6	CCN2	M-decay	NA	NA	NA	NA	NA
ENSG00000171497.5	PPID	M-decay	0	1.8805	1.643	2.0452	1.1457
ENSG00000163632.15	C3orf49	M-decay	0	0	0	0	NA
ENSG00000096696.15	DSP	M-decay	NA	NA	NA	NA	NA
ENSG00000117525.14	F3	M-decay	NA	NA	NA	NA	NA
ENSG00000167117.10	ANKRD40CL	M-decay	0	NA	0	0.1149	NA
ENSG00000108587.16	GOSR1	M-decay	0	NA	NA	NA	0.1972
ENSG00000134352.20	IL6ST	M-decay	NA	NA	NA	NA	NA
ENSG00000128928.10	IVD	M-decay	NA	NA	NA	NA	NA
ENSG00000183943.6	PRKX	M-decay	NA	NA	NA	NA	NA
ENSG00000133872.14	SARAF	M-decay	6.5803	0.6446	1.9559	1.8682	1.5059
ENSG00000113758.14	DBN1	M-decay	NA	NA	NA	NA	NA
ENSG00000115461.5	IGFBP5	M-decay	NA	NA	NA	NA	NA
ENSG00000142871.18	CCN1	M-decay	NA	NA	NA	NA	NA
ENSG00000137801.11	THBS1	M-decay	NA	NA	NA	NA	NA
ENSG00000124783.14	SSR1	M-decay	0.5995	0.7076	1.3019	1.5722	0.7785
ENSG00000114054.14	PCCB	M-decay	1.1621	0.9584	0.4898	0.7678	NA
ENSG00000038427.16	VCAN	M-decay	NA	NA	NA	NA	NA
ENSG00000086289.12	EPDR1	M-decay	NA	NA	NA	NA	NA
ENSG00000105819.14	PMPCB	M-decay	NA	NA	NA	NA	NA
ENSG00000184368.16	MAP7D2	M-decay	9.1093	0.6237	NA	NA	NA
ENSG00000119638.14	NEK9	M-decay	NA	NA	NA	NA	NA
ENSG00000005187.12	ACSM3	M-decay	NA	NA	NA	NA	NA
ENSG00000129250.12	KIF1C	M-decay	NA	NA	NA	NA	NA
ENSG00000204227.5	RING1	M-decay	NA	NA	NA	NA	NA
ENSG00000164111.15	ANXA5	M-decay	0	1.0444	NA	0.9925	1.8159
ENSG00000159335.18	PTMS	M-decay	NA	NA	NA	NA	NA
ENSG00000092841.19	MYL6	M-decay	4.6605	2.2595	3.1581	4.2333	0.516
ENSG00000198786.2	MT-ND5	M-decay	0.1094	0.161	0.1382	0.1886	0.0239
ENSG00000198695.2	MT-ND6	M-decay	0.1826	0.2828	0.2348	0.2672	0.0415
ENSG00000148730.7	EIF4EBP2	M-decay	NA	NA	NA	NA	NA
ENSG00000170801.10	HTRA3	M-decay	NA	NA	NA	NA	NA
ENSG00000149257.16	SERPINH1	M-decay	NA	NA	NA	NA	NA
ENSG00000116260.17	QSOX1	M-decay	NA	NA	NA	NA	NA
ENSG00000185070.12	FLRT2	M-decay	NA	NA	NA	NA	NA
ENSG00000102924.12	CBLN1	M-decay	NA	NA	NA	NA	NA
ENSG00000169372.13	CRADD	M-decay	NA	NA	NA	NA	NA
ENSG00000114251.15	WNT5A	M-decay	NA	NA	NA	NA	NA
ENSG00000285053.1	TBCE	M-decay	NA	NA	NA	NA	NA
ENSG00000100234.12	TIMP3	M-decay	NA	NA	NA	NA	NA
ENSG00000286264.2	ENSG00000286264	M-decay	NA	NA	NA	NA	NA
ENSG00000132781.20	MUTYH	M-decay	NA	NA	NA	NA	NA
ENSG00000173486.14	FKBP2	M-decay	1.3488	1.4971	NA	0.9428	0
ENSG00000140937.14	CDH11	M-decay	NA	NA	NA	NA	NA
ENSG00000158805.12	ZNF276	M-decay	NA	NA	NA	NA	NA
ENSG00000145362.21	ANK2	M-decay	NA	NA	NA	NA	NA
ENSG00000177469.13	CAVIN1	M-decay	NA	NA	NA	NA	NA
ENSG00000198498.10	TMA16	M-decay	0	0	NA	NA	0.2549
ENSG00000185022.12	MAFF	M-decay	NA	NA	NA	NA	NA
ENSG00000152377.14	SPOCK1	M-decay	NA	NA	NA	NA	NA
ENSG00000125779.24	PANK2	M-decay	NA	NA	NA	NA	NA
ENSG00000112715.26	VEGFA	M-decay	NA	NA	NA	NA	NA
ENSG00000204138.13	PHACTR4	M-decay	NA	NA	NA	NA	0.3782
ENSG00000157514.18	TSC22D3	M-decay	NA	NA	NA	NA	NA
ENSG00000104979.9	C19orf53	M-decay	2.0794	0	0	0.2704	0.3789
ENSG00000277443.3	MARCKS	M-decay	NA	NA	NA	NA	NA
ENSG00000152133.16	GPATCH11	M-decay	NA	0	NA	NA	0.4528
ENSG00000268173.3	ENSG00000268173	M-decay	NA	NA	NA	NA	NA
ENSG00000123739.11	PLA2G12A	M-decay	NA	NA	NA	NA	NA
ENSG00000213719.8	CLIC1	M-decay	NA	NA	NA	NA	NA
ENSG00000068305.18	MEF2A	M-decay	NA	NA	NA	NA	NA
ENSG00000154556.18	SORBS2	M-decay	NA	NA	NA	NA	NA
ENSG00000116251.11	RPL22	M-decay	0.1274	0	0	2.5549	0.105
ENSG00000113657.13	DPYSL3	M-decay	NA	NA	NA	NA	NA
ENSG00000123395.15	ATG101	M-decay	NA	NA	NA	NA	5.3925
ENSG00000130066.17	SAT1	M-decay	0	0.2317	1.4721	0.2222	0.6863
ENSG00000275895.7	U2AF1L5	M-decay	NA	NA	NA	NA	NA
ENSG00000149100.13	EIF3M	M-decay	0	0.3012	0	1.0271	0.3747
ENSG00000106236.4	NPTX2	M-decay	NA	NA	NA	NA	NA
ENSG00000034510.6	TMSB10	M-decay	0.5699	NA	NA	NA	0.3037
ENSG00000117152.14	RGS4	M-decay	NA	NA	NA	NA	NA
ENSG00000273259.3	ENSG00000273259	M-decay	NA	NA	NA	NA	NA
ENSG00000124813.23	RUNX2	M-decay	NA	NA	NA	NA	NA
ENSG00000138735.16	PDE5A	M-decay	NA	NA	NA	NA	NA
ENSG00000076716.9	GPC4	M-decay	NA	NA	NA	NA	NA
ENSG00000103855.18	CD276	M-decay	NA	NA	NA	NA	NA
ENSG00000196141.14	SPATS2L	M-decay	NA	NA	NA	NA	NA
ENSG00000134824.14	FADS2	M-decay	NA	NA	NA	NA	NA
ENSG00000185250.16	PPIL6	M-decay	NA	NA	NA	NA	NA
ENSG00000185222.10	TCEAL9	M-decay	NA	NA	NA	NA	0.1067
ENSG00000140682.19	TGFB1I1	M-decay	NA	NA	NA	NA	NA
ENSG00000160932.11	LY6E	M-decay	NA	NA	NA	NA	NA
ENSG00000136147.18	PHF11	M-decay	NA	NA	NA	NA	NA
ENSG00000165801.10	ARHGEF40	M-decay	NA	NA	NA	NA	NA
ENSG00000115641.19	FHL2	M-decay	NA	NA	NA	NA	NA
ENSG00000110148.10	CCKBR	M-decay	NA	NA	NA	NA	NA
ENSG00000120057.5	SFRP5	M-decay	NA	NA	NA	NA	NA
ENSG00000162817.7	C1orf115	M-decay	NA	NA	NA	NA	NA
ENSG00000182141.10	ZNF708	M-decay	NA	NA	NA	NA	NA
ENSG00000185056.10	C5orf47	M-decay	0	0.8549	NA	NA	NA
ENSG00000133104.14	SPART	M-decay	NA	NA	NA	NA	NA
ENSG00000169967.17	MAP3K2	M-decay	NA	NA	NA	NA	NA
ENSG00000026508.21	CD44	M-decay	NA	NA	NA	NA	NA
ENSG00000134668.13	SPOCD1	M-decay	NA	NA	NA	NA	NA
ENSG00000167601.12	AXL	M-decay	NA	NA	NA	NA	NA
ENSG00000003402.21	CFLAR	M-decay	NA	NA	NA	NA	NA
ENSG00000141756.19	FKBP10	M-decay	NA	NA	NA	NA	NA
ENSG00000101246.20	ARFRP1	M-decay	NA	NA	NA	NA	NA
ENSG00000188070.9	ZFTA	M-decay	NA	NA	NA	NA	NA
ENSG00000169241.19	SLC50A1	M-decay	NA	NA	NA	NA	NA
ENSG00000130222.11	GADD45G	M-decay	NA	NA	NA	NA	NA
ENSG00000204595.1	DPRX	M-decay	0	NA	NA	NA	0.3293
ENSG00000147465.12	STAR	M-decay	NA	NA	NA	NA	NA
ENSG00000063587.15	ZNF275	M-decay	NA	NA	NA	NA	NA
ENSG00000134285.11	FKBP11	M-decay	NA	NA	NA	NA	NA
ENSG00000127922.10	SEM1	M-decay	0	3.0934	NA	NA	0.0944
ENSG00000103154.10	NECAB2	M-decay	NA	NA	NA	NA	NA
ENSG00000173210.20	ABLIM3	M-decay	NA	NA	NA	NA	NA
ENSG00000089199.10	CHGB	M-decay	NA	NA	NA	NA	NA
ENSG00000111321.11	LTBR	M-decay	NA	NA	NA	NA	NA
ENSG00000101439.9	CST3	M-decay	NA	NA	NA	NA	NA
ENSG00000123131.13	PRDX4	M-decay	NA	NA	NA	NA	NA
ENSG00000168685.15	IL7R	M-decay	NA	NA	NA	NA	NA
ENSG00000068366.21	ACSL4	M-decay	NA	NA	NA	NA	NA
ENSG00000116574.6	RHOU	M-decay	NA	NA	NA	NA	NA
ENSG00000140400.18	MAN2C1	M-decay	NA	NA	NA	NA	NA
ENSG00000186854.11	TRABD2A	M-decay	NA	NA	NA	NA	NA
ENSG00000147065.17	MSN	M-decay	NA	NA	NA	NA	NA
ENSG00000163319.11	MRPS18C	M-decay	0	0.427	0.0561	0	0.0937
ENSG00000140279.13	DUOX2	M-decay	NA	NA	NA	NA	NA
ENSG00000115594.12	IL1R1	M-decay	NA	NA	NA	NA	NA
ENSG00000101825.8	MXRA5	M-decay	NA	NA	NA	NA	NA
ENSG00000130822.16	PNCK	M-decay	NA	NA	NA	NA	NA
ENSG00000118503.16	TNFAIP3	M-decay	NA	NA	NA	NA	NA
ENSG00000142798.20	HSPG2	M-decay	NA	NA	NA	NA	NA
ENSG00000144034.16	TPRKB	M-decay	0	0	NA	NA	0.1291
ENSG00000101335.10	MYL9	M-decay	NA	NA	NA	NA	NA
ENSG00000152556.17	PFKM	M-decay	NA	NA	NA	NA	NA
ENSG00000090581.11	GNPTG	M-decay	NA	NA	NA	NA	NA
ENSG00000269711.1	ENSG00000269711	M-decay	NA	NA	NA	NA	NA
ENSG00000130024.15	PHF10	M-decay	NA	NA	NA	NA	NA
ENSG00000272398.6	CD24	M-decay	NA	NA	NA	NA	NA
ENSG00000105825.14	TFPI2	M-decay	NA	NA	NA	NA	NA
ENSG00000092421.17	SEMA6A	M-decay	NA	NA	NA	NA	NA
ENSG00000111981.5	ULBP1	M-decay	NA	NA	NA	NA	NA
ENSG00000115009.13	CCL20	M-decay	0.1306	0	0	0	0
ENSG00000137869.16	CYP19A1	M-decay	0	NA	NA	NA	NA
ENSG00000185347.18	TEDC1	M-decay	NA	NA	NA	NA	NA
ENSG00000162623.16	TYW3	M-decay	0	NA	NA	NA	0
ENSG00000177225.17	GATD1	M-decay	NA	NA	NA	NA	NA
ENSG00000172201.12	ID4	M-decay	NA	NA	NA	NA	NA
ENSG00000206418.5	RAB12	M-decay	NA	NA	NA	NA	NA
ENSG00000143545.10	RAB13	M-decay	NA	NA	NA	NA	NA
ENSG00000196576.16	PLXNB2	M-decay	NA	NA	NA	NA	NA
ENSG00000151366.13	NDUFC2	M-decay	2.9335	2.0938	NA	NA	0.2748
ENSG00000105223.20	PLD3	M-decay	NA	NA	NA	NA	NA
ENSG00000108821.14	COL1A1	M-decay	NA	NA	NA	NA	NA
ENSG00000080371.6	RAB21	M-decay	NA	NA	NA	NA	NA
ENSG00000134042.14	MRO	M-decay	NA	NA	NA	NA	NA
ENSG00000265107.3	GJA5	M-decay	NA	NA	NA	NA	NA
ENSG00000143303.12	METTL25B	M-decay	NA	NA	NA	NA	NA
ENSG00000134250.21	NOTCH2	M-decay	NA	NA	NA	NA	NA
ENSG00000197956.10	S100A6	M-decay	NA	NA	NA	NA	NA
ENSG00000165775.18	FUNDC2	M-decay	NA	NA	NA	NA	NA
ENSG00000057019.16	DCBLD2	M-decay	NA	NA	NA	NA	NA
ENSG00000172137.19	CALB2	M-decay	NA	NA	NA	NA	NA
ENSG00000166681.14	BEX3	M-decay	NA	NA	NA	NA	1.0224
ENSG00000123689.6	G0S2	M-decay	NA	NA	NA	NA	NA
ENSG00000183011.14	NAA38	M-decay	0.6146	1.0773	1.5014	1.0862	0.6353
ENSG00000122574.12	WIPF3	M-decay	NA	NA	NA	NA	NA
ENSG00000125995.16	ROMO1	M-decay	0	0.7764	0.5372	0.2502	0.2851
ENSG00000106460.19	TMEM106B	M-decay	NA	NA	NA	NA	NA
ENSG00000234745.13	HLA-B	M-decay	NA	NA	NA	NA	NA
ENSG00000203859.10	HSD3B2	M-decay	NA	NA	NA	NA	NA
ENSG00000130038.10	CRACR2A	M-decay	NA	NA	NA	NA	NA
ENSG00000070010.19	UFD1	M-decay	4.5796	NA	NA	NA	0.3911
ENSG00000093144.19	ECHDC1	M-decay	2.7454	NA	NA	NA	0.4798
ENSG00000172037.14	LAMB2	M-decay	NA	NA	NA	NA	NA
ENSG00000169554.23	ZEB2	M-decay	NA	NA	NA	NA	NA
ENSG00000106367.15	AP1S1	M-decay	NA	NA	NA	NA	NA
ENSG00000101955.15	SRPX	M-decay	NA	NA	NA	NA	NA
ENSG00000289027.1	ENSG00000289027	M-decay	NA	NA	NA	NA	NA
ENSG00000064666.15	CNN2	M-decay	NA	NA	NA	NA	NA
ENSG00000154229.12	PRKCA	M-decay	NA	NA	NA	NA	NA
ENSG00000123358.20	NR4A1	M-decay	NA	NA	NA	NA	NA
ENSG00000100568.11	VTI1B	M-decay	NA	NA	NA	NA	NA
ENSG00000173992.9	CCS	M-decay	NA	NA	NA	NA	NA
ENSG00000087494.16	PTHLH	M-decay	NA	NA	NA	NA	NA
ENSG00000120868.14	APAF1	M-decay	NA	NA	NA	NA	NA
ENSG00000106266.11	SNX8	M-decay	NA	NA	NA	NA	NA
ENSG00000102038.16	SMARCA1	M-decay	NA	NA	NA	NA	NA
ENSG00000240972.2	MIF	M-decay	0.7261	3.0898	NA	NA	0.6544
ENSG00000106483.12	SFRP4	M-decay	NA	NA	NA	NA	NA
ENSG00000106355.10	LSM5	M-decay	0.1813	0.1539	0.1962	0.0875	0.2543
ENSG00000071282.12	LMCD1	M-decay	NA	NA	NA	NA	NA
ENSG00000258289.10	CHURC1	M-decay	0	0	0.1936	NA	0.3421
ENSG00000159674.12	SPON2	M-decay	NA	NA	NA	NA	NA
ENSG00000086504.18	MRPL28	M-decay	NA	NA	NA	NA	NA
ENSG00000134644.16	PUM1	M-decay	NA	NA	NA	NA	NA
ENSG00000164197.12	RNF180	M-decay	NA	NA	NA	NA	NA
ENSG00000107796.13	ACTA2	M-decay	NA	NA	NA	NA	NA
ENSG00000134363.12	FST	M-decay	NA	NA	NA	NA	NA
ENSG00000204525.18	HLA-C	M-decay	NA	NA	NA	NA	NA
ENSG00000067082.15	KLF6	M-decay	NA	NA	NA	NA	NA
ENSG00000070404.10	FSTL3	M-decay	NA	NA	NA	NA	NA
ENSG00000135047.16	CTSL	M-decay	NA	2.354	4.6541	3.8524	0.8386
ENSG00000142494.13	SLC47A1	M-decay	NA	NA	NA	NA	NA
ENSG00000232112.3	TMA7	M-decay	0	0	0.5102	0.3671	0.0185
ENSG00000197102.14	DYNC1H1	M-decay	NA	NA	NA	NA	NA
ENSG00000142173.16	COL6A2	M-decay	NA	NA	NA	NA	NA
ENSG00000073756.13	PTGS2	M-decay	NA	NA	NA	NA	NA
ENSG00000140459.18	CYP11A1	M-decay	NA	NA	NA	NA	NA
ENSG00000123352.18	SPATS2	M-decay	NA	NA	NA	NA	NA
ENSG00000145901.16	TNIP1	M-decay	NA	NA	NA	NA	NA
ENSG00000134871.19	COL4A2	M-decay	NA	NA	NA	NA	NA
ENSG00000140479.18	PCSK6	M-decay	NA	NA	NA	NA	NA
ENSG00000117594.10	HSD11B1	M-decay	NA	NA	NA	NA	NA
ENSG00000150593.18	PDCD4	M-decay	0.2928	1.8983	1.8812	NA	NA
ENSG00000130203.10	APOE	M-decay	NA	NA	NA	NA	NA
ENSG00000166710.22	B2M	M-decay	1.3673	NA	NA	NA	0.2448
ENSG00000205744.10	DENND1C	M-decay	NA	NA	NA	NA	NA
ENSG00000106366.9	SERPINE1	M-decay	NA	NA	NA	NA	NA
ENSG00000160752.15	FDPS	M-decay	1.4884	NA	NA	NA	NA
ENSG00000168291.13	PDHB	M-decay	2.1534	0.8817	1.7544	1.1703	0.7099
ENSG00000041982.16	TNC	M-decay	NA	NA	NA	NA	NA
ENSG00000134371.14	CDC73	M-decay	NA	NA	NA	NA	1.4998
ENSG00000134294.14	SLC38A2	M-decay	NA	NA	NA	NA	1.1447
ENSG00000163359.17	COL6A3	M-decay	NA	NA	NA	NA	NA
ENSG00000284292.1	ENSG00000284292	M-decay	NA	NA	NA	NA	NA
ENSG00000135404.12	CD63	M-decay	NA	NA	NA	NA	NA
ENSG00000102316.17	MAGED2	M-decay	NA	NA	NA	NA	NA
ENSG00000113140.11	SPARC	M-decay	NA	NA	NA	NA	NA
ENSG00000072210.19	ALDH3A2	M-decay	NA	1.0227	NA	NA	NA
ENSG00000073060.17	SCARB1	M-decay	NA	NA	NA	NA	NA
ENSG00000075213.11	SEMA3A	M-decay	0	1.1491	0.0873	0	NA
ENSG00000197747.9	S100A10	M-decay	NA	NA	NA	NA	NA
ENSG00000187498.16	COL4A1	M-decay	NA	NA	NA	NA	NA
ENSG00000011260.14	UTP18	M-decay	0	NA	NA	NA	1.5139
ENSG00000072778.20	ACADVL	M-decay	NA	NA	NA	NA	NA
ENSG00000163453.11	IGFBP7	M-decay	NA	NA	NA	NA	NA
ENSG00000099194.6	SCD	M-decay	NA	NA	NA	NA	NA
ENSG00000133169.6	BEX1	M-decay	NA	NA	NA	NA	NA
ENSG00000013374.17	NUB1	M-decay	1.144	0.5754	0.8805	0.3814	NA
ENSG00000102265.12	TIMP1	M-decay	NA	NA	NA	NA	1.635
ENSG00000174891.14	RSRC1	M-decay	0.1083	0.0851	0.3175	0.2933	0.485
ENSG00000114115.10	RBP1	M-decay	NA	NA	NA	NA	NA
ENSG00000164258.12	NDUFS4	M-decay	0	0	0	0.3744	0.1239
ENSG00000166033.13	HTRA1	M-decay	NA	NA	NA	NA	NA
ENSG00000167460.17	TPM4	M-decay	NA	NA	NA	NA	NA
ENSG00000131236.18	CAP1	M-decay	3.0932	1.061	NA	NA	1.7333
ENSG00000137106.18	GRHPR	M-decay	1.1931	0.404	1.3506	1.7405	NA
ENSG00000131143.10	COX4I1	M-decay	0.3921	0.1198	0.1711	0.2504	0.1583
ENSG00000026025.16	VIM	M-decay	NA	NA	NA	NA	NA
ENSG00000116133.13	DHCR24	M-decay	NA	NA	NA	NA	NA
ENSG00000176476.9	SGF29	M-decay	0.5984	1.7929	0	0.3087	NA
ENSG00000173221.14	GLRX	M-decay	0.0856	0.2332	0.2514	0.5696	0.903
ENSG00000198888.2	MT-ND1	M-decay	0.021	0.0549	0.0811	0.1039	0.0156
ENSG00000228253.1	MT-ATP8	M-decay	0.0675	0.0839	0.2631	0.4698	0.026
ENSG00000198886.2	MT-ND4	M-decay	0.0433	0.0662	0.0943	0.1253	0.0152
ENSG00000182372.10	CLN8	Z-decay	NA	NA	NA	NA	NA
ENSG00000037637.11	FBXO42	Z-decay	NA	NA	NA	NA	NA
ENSG00000182255.7	KCNA4	Z-decay	NA	NA	NA	NA	NA
ENSG00000288622.1	PDCD6-AHRR	Z-decay	NA	NA	NA	NA	NA
ENSG00000197566.10	ZNF624	Z-decay	NA	NA	NA	NA	NA
ENSG00000114805.18	PLCH1	Z-decay	NA	NA	NA	NA	NA
ENSG00000152782.18	PANK1	Z-decay	NA	NA	NA	NA	NA
ENSG00000248643.5	RBM14-RBM4	Z-decay	NA	NA	NA	NA	NA
ENSG00000136867.11	SLC31A2	Z-decay	0	0	0	0.4715	NA
ENSG00000187398.12	LUZP2	Z-decay	NA	NA	NA	NA	NA
ENSG00000197951.10	ZNF71	Z-decay	NA	NA	NA	NA	NA
ENSG00000196418.13	ZNF124	Z-decay	NA	1.4216	NA	NA	0.6744
ENSG00000126653.18	NSRP1	Z-decay	0.9472	0.2613	0.4703	0.7415	0.6791
ENSG00000155330.10	C16orf87	Z-decay	0	0.2641	0.154	0	0
ENSG00000043093.15	DCUN1D1	Z-decay	0.6945	NA	0.399	0.4374	NA
ENSG00000183166.11	CALN1	Z-decay	0.9531	NA	NA	NA	NA
ENSG00000257529.5	RPL36A-HNRNPH2	Z-decay	NA	NA	NA	NA	NA
ENSG00000133059.17	DSTYK	Z-decay	NA	NA	NA	NA	NA
ENSG00000119703.15	ZC2HC1C	Z-decay	NA	NA	NA	NA	NA
ENSG00000027075.17	PRKCH	Z-decay	NA	NA	NA	NA	NA
ENSG00000126773.13	PCNX4	Z-decay	NA	NA	NA	NA	NA
ENSG00000166130.15	IKBIP	Z-decay	0.6503	NA	NA	NA	NA
ENSG00000086102.19	NFX1	Z-decay	NA	NA	NA	NA	NA
ENSG00000256294.8	ZNF225	Z-decay	NA	NA	NA	NA	NA
ENSG00000099284.15	MACROH2A2	Z-decay	0	NA	NA	0.1459	NA
ENSG00000185115.6	NSMCE3	Z-decay	NA	NA	NA	NA	NA
ENSG00000118518.17	RNF146	Z-decay	NA	NA	NA	NA	NA
ENSG00000197647.13	ZNF433	Z-decay	0.2189	NA	NA	NA	NA
ENSG00000146938.16	NLGN4X	Z-decay	NA	NA	NA	NA	NA
ENSG00000168556.7	ING2	Z-decay	0.785	0.9351	NA	NA	0.8793
ENSG00000204217.16	BMPR2	Z-decay	NA	NA	NA	NA	NA
ENSG00000145241.11	CENPC	Z-decay	0	0.1535	0.1678	0.2171	NA
ENSG00000102921.8	N4BP1	Z-decay	NA	NA	NA	NA	NA
ENSG00000234545.8	FAM133B	Z-decay	0	0	0	0.1263	0.5607
ENSG00000197147.15	LRRC8B	Z-decay	0.2034	0.357	0.565	0.4168	NA
ENSG00000163848.20	ZNF148	Z-decay	NA	1.1261	1.35	1.3445	NA
ENSG00000105849.6	POLR1F	Z-decay	0.5381	0.2119	0.1673	0.22	0.2604
ENSG00000171729.14	TMEM51	Z-decay	NA	0.4073	NA	NA	NA
ENSG00000008952.17	SEC62	Z-decay	0.5081	0.3411	0.1069	0.1711	0.4503
ENSG00000109689.19	STIM2	Z-decay	NA	NA	NA	NA	NA
ENSG00000169594.14	BNC1	Z-decay	NA	NA	NA	NA	NA
ENSG00000177150.13	FAM210A	Z-decay	0.3995	0.2951	0.3744	0.5567	0.7693
ENSG00000164330.17	EBF1	Z-decay	0	0.3117	0	0.2769	NA
ENSG00000122687.19	MRM2	Z-decay	NA	0	NA	NA	NA
ENSG00000165813.20	CCDC186	Z-decay	0.0994	0.3515	0.4599	0.7484	0.7401
ENSG00000215421.10	ZNF407	Z-decay	2.0286	2.8094	1.0312	1.4524	NA
ENSG00000010072.16	SPRTN	Z-decay	NA	5.1271	1.5452	1.7108	1.3176
ENSG00000163380.16	LMOD3	Z-decay	0.6264	1.2035	0.5193	0.4762	NA
ENSG00000187801.15	ZFP69B	Z-decay	NA	NA	NA	NA	NA
ENSG00000167840.13	ZNF232	Z-decay	0.5411	NA	NA	NA	NA
ENSG00000168496.4	FEN1	Z-decay	NA	3.3047	NA	NA	NA
ENSG00000187866.10	PABIR1	Z-decay	0.5858	0.6913	0.3509	0.5234	NA
ENSG00000177311.12	ZBTB38	Z-decay	0.3029	0.1763	0.2692	0.3925	NA
ENSG00000182253.15	SYNM	Z-decay	NA	NA	NA	NA	NA
ENSG00000058056.10	USP13	Z-decay	0.0497	0.2679	0.0847	0.0229	0.3189
ENSG00000124383.9	MPHOSPH10	Z-decay	1.2198	0.2062	0.1311	0.1286	0.7138
ENSG00000189403.15	HMGB1	Z-decay	0	0	0.0117	0.4008	0.1971
ENSG00000164379.7	FOXQ1	Z-decay	NA	NA	NA	NA	NA
ENSG00000143633.13	C1orf131	Z-decay	0.0852	0.0997	0	0.1342	0.4911
ENSG00000116350.18	SRSF4	Z-decay	NA	3.3393	NA	NA	NA
ENSG00000186812.13	ZNF397	Z-decay	1.6477	0.5642	0.7073	1.9994	1.7928
ENSG00000164105.4	SAP30	Z-decay	0	9.4304	5.667	4.9264	NA
ENSG00000204438.11	GPANK1	Z-decay	0.7671	0.679	NA	NA	NA
ENSG00000198000.12	NOL8	Z-decay	0.2614	0.0469	0.121	0.1988	0.7374
ENSG00000244754.9	N4BP2L2	Z-decay	0.2394	0.6399	0.2678	0.3441	0.263
ENSG00000167193.8	CRK	Z-decay	0.3131	0.2442	0.3394	0.3839	0.7817
ENSG00000185798.8	WDR53	Z-decay	0.5841	1.0822	0.2526	0.3218	NA
ENSG00000089234.16	BRAP	Z-decay	2.4	0.4271	0.9013	1.3703	1.6714
ENSG00000143033.18	MTF2	Z-decay	0.1173	0.2321	0.2291	0.2932	0.6092
ENSG00000133193.13	FAM104A	Z-decay	0.1006	0.4962	0.8807	0.7123	0.3664
ENSG00000081307.15	UBA5	Z-decay	1.2799	1.2961	0.4127	1.136	0.794
ENSG00000153767.10	GTF2E1	Z-decay	2.0062	3.2077	2.9735	2.4541	1.5981
ENSG00000130349.10	MTRES1	Z-decay	0.1823	0.5834	0.0761	0.0752	0.2492
ENSG00000149231.16	CCDC82	Z-decay	0.1957	1.3093	0.4224	0.897	0.2022
ENSG00000272602.6	ZNF595	Z-decay	0.296	0.6116	0.3485	0.5879	0.5862
ENSG00000099139.14	PCSK5	Z-decay	0.322	1.3507	0.4489	0.6023	NA
ENSG00000122033.15	MTIF3	Z-decay	0.1876	0	0	0.1102	0.1635
ENSG00000158417.11	EIF5B	Z-decay	0.6745	0.4782	0.4121	0.5096	1.8468
ENSG00000174013.8	FBXO45	Z-decay	0	0.0754	0.1493	0.244	0.2701
ENSG00000152193.8	OBI1	Z-decay	1.0654	1.6945	1.0577	1.0711	0.9385
ENSG00000168246.6	UBTD2	Z-decay	0	0.5956	1.1556	0.9649	0.9169
ENSG00000079102.16	RUNX1T1	Z-decay	0.3631	1.7413	1.0197	0.9367	NA
ENSG00000111554.15	MDM1	Z-decay	3.333	0.9466	0.5407	0.7048	NA
ENSG00000141232.5	TOB1	Z-decay	0.6393	0.7485	0.2111	0.4486	NA
ENSG00000188895.12	MSL1	Z-decay	0.8207	0.2918	0.5341	0.5096	NA
ENSG00000133773.12	CCDC59	Z-decay	0	0	0.0175	0	0.2105
ENSG00000164985.15	PSIP1	Z-decay	1.0007	1.8524	1.7473	2.4588	1.1464
ENSG00000100354.21	TNRC6B	Z-decay	0.5272	1.0156	0.1386	0.3089	0.4535
ENSG00000198604.11	BAZ1A	Z-decay	1.2542	2.9344	0.7589	1.2725	2.2102
ENSG00000175279.22	CENPS	Z-decay	0.1318	0.18	0	0.0435	0.168
ENSG00000198331.11	HYLS1	Z-decay	0.1218	0.366	0.1039	0.1116	0.1884
ENSG00000105821.15	DNAJC2	Z-decay	0	0.0167	0.0208	0.0312	0.5189
ENSG00000130779.22	CLIP1	Z-decay	1.2508	0.588	1.0875	0.8467	2.5426
ENSG00000173145.11	NOC3L	Z-decay	0.2036	0.0873	0.1317	0.289	0.6413
ENSG00000131013.4	PPIL4	Z-decay	0	0.2237	0.2469	0.3139	0.8545
ENSG00000152804.11	HHEX	Z-decay	0.0683	0.3	0.4103	0.7362	NA
ENSG00000120690.16	ELF1	Z-decay	0.8366	3.2497	3.6957	3.2503	4.1041
ENSG00000189046.11	ALKBH2	Z-decay	0	2.0865	0.947	1.4195	NA
ENSG00000112029.10	FBXO5	Z-decay	0.1397	0.41	0.1295	0.2931	0.7563
ENSG00000008083.14	JARID2	Z-decay	0.6201	1.3646	1.8584	1.8151	NA
ENSG00000178381.12	ZFAND2A	Z-decay	0.0938	0.6561	0	0.1306	0.3093
ENSG00000180660.8	MAB21L1	Z-decay	NA	NA	NA	NA	NA
ENSG00000008196.13	TFAP2B	Z-decay	0	NA	NA	NA	NA
ENSG00000254553.1	ENSG00000254553	Z-decay	NA	NA	NA	NA	NA
ENSG00000276045.3	ORAI1	Z-decay	NA	NA	NA	NA	NA
ENSG00000120784.17	ZFP30	Z-decay	NA	NA	NA	NA	NA
ENSG00000101746.16	NOL4	Z-decay	NA	NA	NA	NA	NA
ENSG00000157036.13	EXOG	Z-decay	NA	NA	NA	NA	NA
ENSG00000103642.12	LACTB	Z-decay	NA	NA	NA	NA	NA
ENSG00000140873.16	ADAMTS18	Z-decay	NA	NA	NA	NA	NA
ENSG00000175087.10	PDIK1L	Z-decay	NA	0.8618	0.2362	NA	NA
ENSG00000196387.10	ZNF140	Z-decay	0	0	0.4236	0	NA
ENSG00000163807.6	KIAA1143	Z-decay	0.2474	0.1703	NA	NA	0.1276
ENSG00000134533.6	RERG	Z-decay	NA	NA	NA	NA	NA
ENSG00000105778.20	AVL9	Z-decay	NA	NA	NA	NA	NA
ENSG00000166068.13	SPRED1	Z-decay	NA	NA	NA	NA	NA
ENSG00000135338.14	LCA5	Z-decay	NA	NA	NA	NA	NA
ENSG00000258429.2	PDF	Z-decay	NA	NA	NA	NA	NA
ENSG00000121440.15	PDZRN3	Z-decay	NA	NA	NA	NA	NA
ENSG00000144460.12	NYAP2	Z-decay	NA	NA	NA	NA	NA
ENSG00000111912.20	NCOA7	Z-decay	NA	NA	NA	NA	NA
ENSG00000144824.21	PHLDB2	Z-decay	NA	NA	NA	NA	NA
ENSG00000167842.16	MIS12	Z-decay	0.1889	0.6483	0.2161	0.2909	0.3579
ENSG00000197050.11	ZNF420	Z-decay	0.4354	NA	NA	NA	NA
ENSG00000196935.9	SRGAP1	Z-decay	NA	NA	NA	NA	NA
ENSG00000240857.2	RDH14	Z-decay	NA	NA	NA	NA	NA
ENSG00000174405.15	LIG4	Z-decay	NA	5.0051	3.9926	2.7363	NA
ENSG00000180530.11	NRIP1	Z-decay	NA	NA	NA	NA	NA
ENSG00000104312.8	RIPK2	Z-decay	0.7751	1.5902	2.232	NA	NA
ENSG00000230797.3	YY2	Z-decay	NA	NA	NA	NA	NA
ENSG00000101132.10	PFDN4	Z-decay	0	0.606	0.4377	0.4471	0.1108
ENSG00000143353.12	LYPLAL1	Z-decay	0.1419	0.5599	0.4486	0.2027	NA
ENSG00000164081.13	TEX264	Z-decay	0	NA	NA	NA	NA
ENSG00000093183.14	SEC22C	Z-decay	0	0.1116	NA	NA	NA
ENSG00000170222.12	ADPRM	Z-decay	0.2355	0.5683	0.1709	0.1458	0.3913
ENSG00000016082.15	ISL1	Z-decay	NA	0	0.1988	NA	NA
ENSG00000054803.4	CBLN4	Z-decay	0.9005	NA	NA	NA	NA
ENSG00000153006.16	SREK1IP1	Z-decay	0.2033	0.097	0.0509	0.0801	0.7208
ENSG00000178163.8	ZNF518B	Z-decay	NA	0.316	0.4185	0.301	NA
ENSG00000107679.15	PLEKHA1	Z-decay	0.1801	0.1546	0.6353	0.3477	NA
ENSG00000133302.13	SLF1	Z-decay	0.8228	1.2338	0.3157	0.5983	0.6322
ENSG00000180828.3	BHLHE22	Z-decay	NA	NA	NA	NA	NA
ENSG00000182168.15	UNC5C	Z-decay	0	0.4337	0.081	0.1153	NA
ENSG00000042317.17	SPATA7	Z-decay	0.2106	0.0613	0.0947	0.2574	NA
ENSG00000135093.13	USP30	Z-decay	NA	NA	NA	NA	NA
ENSG00000175879.9	HOXD8	Z-decay	0	0.2799	0.6335	0.4305	NA
ENSG00000147364.17	FBXO25	Z-decay	0	NA	0.1176	0.1546	NA
ENSG00000126814.7	TRMT5	Z-decay	0.4923	1.1258	0.7318	0.7028	1.2024
ENSG00000133103.17	COG6	Z-decay	7.15	1.6148	0.9415	NA	NA
ENSG00000168876.9	ANKRD49	Z-decay	0.2022	0.3399	0	0.1613	0.6381
ENSG00000085274.16	MYNN	Z-decay	0	0.4349	0.6581	0.812	0.2013
ENSG00000144959.11	NCEH1	Z-decay	1.0568	1.0216	1.1219	NA	NA
ENSG00000101966.13	XIAP	Z-decay	NA	NA	NA	NA	NA
ENSG00000066084.13	DIP2B	Z-decay	NA	NA	NA	NA	NA
ENSG00000115526.11	CHST10	Z-decay	NA	NA	NA	NA	NA
ENSG00000137494.14	ANKRD42	Z-decay	NA	NA	NA	NA	NA
ENSG00000168517.11	HEXIM2	Z-decay	0	NA	NA	NA	NA
ENSG00000187189.11	TSPYL4	Z-decay	NA	0.8247	NA	NA	NA
ENSG00000119705.10	SLIRP	Z-decay	0.488	0	0	0.3523	0.0681
ENSG00000152464.15	RPP38	Z-decay	0.156	0.2062	0	0.2182	0.7528
ENSG00000154309.9	DISP1	Z-decay	0.0559	0.7525	0.3301	0.1317	0.5681
ENSG00000112494.10	UNC93A	Z-decay	0.5126	0.5697	0.5758	0.3058	0.356
ENSG00000178462.12	TUBAL3	Z-decay	0.5706	0.3883	0.3543	0.4304	0.2205
ENSG00000163029.16	SMC6	Z-decay	0	2.386	1.9671	2.8792	NA
ENSG00000144847.13	IGSF11	Z-decay	1.1301	3.5807	4.3851	3.1269	NA
ENSG00000166004.15	CEP295	Z-decay	4.321	2.242	0.8055	1.8725	NA
ENSG00000101190.13	TCFL5	Z-decay	NA	NA	NA	NA	NA
ENSG00000214456.8	PLIN5	Z-decay	0.5797	NA	NA	NA	NA
ENSG00000154124.5	OTULIN	Z-decay	NA	NA	NA	NA	NA
ENSG00000269699.7	ZIM2	Z-decay	0	0.3781	0.3639	0.3672	0.64
ENSG00000171951.5	SCG2	Z-decay	11.2259	3.7609	0.2545	0.1503	NA
ENSG00000109452.13	INPP4B	Z-decay	0.189	0.9726	0.7648	0.3918	NA
ENSG00000128594.8	LRRC4	Z-decay	NA	NA	NA	NA	NA
ENSG00000254706.3	ENSG00000254706	Z-decay	NA	NA	NA	NA	NA
ENSG00000240204.3	SMKR1	Z-decay	0.1327	0.2961	0.6459	0.3531	0.2252
ENSG00000147457.14	CHMP7	Z-decay	NA	NA	NA	NA	NA
ENSG00000180190.13	TDRP	Z-decay	0.4096	1.2086	0.9224	0.8835	NA
ENSG00000114541.15	FRMD4B	Z-decay	0	0.3866	0.0959	0.2884	0.8584
ENSG00000152219.5	ARL14EP	Z-decay	0	1.0057	0.515	1.0261	0.2485
ENSG00000070367.16	EXOC5	Z-decay	NA	0.7255	0.9328	0.8001	0.3672
ENSG00000014123.10	UFL1	Z-decay	0	2.4124	0.4334	1.7062	NA
ENSG00000116044.16	NFE2L2	Z-decay	1.8311	1.2582	0.4254	0.7009	NA
ENSG00000124784.9	RIOK1	Z-decay	0	1.7546	1.3373	1.6498	2.0066
ENSG00000011275.19	RNF216	Z-decay	NA	0.2727	NA	1.2932	NA
ENSG00000138433.16	CIR1	Z-decay	0.276	0.031	0.0286	0.042	0.5296
ENSG00000039560.14	RAI14	Z-decay	4.0344	1.6973	2.2445	2.1616	NA
ENSG00000094975.14	SUCO	Z-decay	2.0224	1.3209	1.2692	1.1952	NA
ENSG00000171241.9	SHCBP1	Z-decay	3.6176	1.4804	1.22	1.9365	0.3783
ENSG00000139351.15	SYCP3	Z-decay	0.6102	0.5944	0.0801	0.1252	0.4476
ENSG00000176915.15	ANKLE2	Z-decay	NA	NA	NA	NA	NA
ENSG00000116954.8	RRAGC	Z-decay	1.6805	1.0219	0.5051	0.9144	2.1263
ENSG00000101773.19	RBBP8	Z-decay	1.5084	0.3483	0.4406	1.2131	0.2776
ENSG00000120616.16	EPC1	Z-decay	0.4523	0.4933	0.5504	0.8664	1.039
ENSG00000172244.9	C5orf34	Z-decay	0.3569	2.0509	0.5767	1.0007	NA
ENSG00000120833.14	SOCS2	Z-decay	0.0848	0.334	1.7039	0.6562	NA
ENSG00000124831.19	LRRFIP1	Z-decay	0.2651	0.3032	0.4267	1.0497	NA
ENSG00000184661.14	CDCA2	Z-decay	1.6774	0.3695	0.962	1.0923	2.8292
ENSG00000118307.20	DNAI7	Z-decay	0.2165	0.1954	0.0951	0.0633	0
ENSG00000152492.15	CCDC50	Z-decay	0	0	0.2825	0.6921	NA
ENSG00000198954.9	KIFBP	Z-decay	2.8612	2.1176	0.8823	1.0781	NA
ENSG00000118680.14	MYL12B	Z-decay	0.1433	0.3134	0.2328	0.2261	0.1932
ENSG00000143228.13	NUF2	Z-decay	0	0.5101	0	0.0998	2.1361
ENSG00000090905.19	TNRC6A	Z-decay	0.6581	1.216	1.082	1.2329	NA
ENSG00000166965.13	RCCD1	Z-decay	1.9794	NA	NA	NA	NA
ENSG00000147082.18	CCNB3	Z-decay	1.0743	1.3768	0.262	0.5629	NA
ENSG00000126777.18	KTN1	Z-decay	0.3836	0.0225	0.0617	0.0625	0.3792
ENSG00000166913.13	YWHAB	Z-decay	0.5817	0.1694	0.0685	0.2898	0.6621
ENSG00000186591.13	UBE2H	Z-decay	0.8925	0.9879	1.2994	1.4391	1.1926
ENSG00000221909.3	FAM200A	Z-decay	NA	NA	NA	NA	1.219
ENSG00000173769.4	TOPAZ1	Z-decay	NA	NA	NA	NA	NA
ENSG00000196214.11	ZNF766	Z-decay	NA	NA	NA	NA	0.7934
ENSG00000168661.15	ZNF30	Z-decay	NA	NA	NA	NA	NA
ENSG00000254901.8	BORCS8	Z-decay	NA	NA	NA	NA	NA
ENSG00000167384.11	ZNF180	Z-decay	NA	NA	NA	NA	NA
ENSG00000111785.21	RIC8B	Z-decay	NA	NA	NA	NA	NA
ENSG00000197857.15	ZNF44	Z-decay	NA	0.4452	0.4342	0.437	NA
ENSG00000170485.17	NPAS2	Z-decay	NA	NA	NA	NA	NA
ENSG00000166455.14	C16orf46	Z-decay	0	0	0	0	NA
ENSG00000082512.15	TRAF5	Z-decay	NA	NA	NA	NA	NA
ENSG00000152147.11	GEMIN6	Z-decay	0.0268	NA	NA	0.4	0.1468
ENSG00000134152.11	KATNBL1	Z-decay	0	0	0	NA	NA
ENSG00000120725.13	SIL1	Z-decay	4.6328	0.57	0	NA	NA
ENSG00000170085.18	SIMC1	Z-decay	NA	NA	NA	NA	NA
ENSG00000118193.12	KIF14	Z-decay	3.4349	1.5782	NA	NA	NA
ENSG00000101400.6	SNTA1	Z-decay	NA	NA	NA	NA	NA
ENSG00000184203.8	PPP1R2	Z-decay	NA	0.3086	NA	NA	0.6986
ENSG00000155868.8	MED7	Z-decay	0.2383	NA	0.3613	0.5674	0.3639
ENSG00000058673.17	ZC3H11A	Z-decay	NA	0.3358	NA	0.1895	NA
ENSG00000155329.12	ZCCHC10	Z-decay	0.0875	0.1385	0	0	0.0668
ENSG00000225973.4	PIGBOS1	Z-decay	0.3346	0.8383	NA	NA	0.6003
ENSG00000135999.12	EPC2	Z-decay	NA	NA	NA	NA	NA
ENSG00000175470.20	PPP2R2D	Z-decay	NA	NA	NA	NA	NA
ENSG00000132600.18	PRMT7	Z-decay	NA	NA	NA	NA	NA
ENSG00000185551.15	NR2F2	Z-decay	0.2351	0.2288	0.2608	NA	NA
ENSG00000169684.13	CHRNA5	Z-decay	1.7755	NA	NA	NA	NA
ENSG00000066651.20	TRMT11	Z-decay	0	0.262	0	0.1245	0.201
ENSG00000131732.12	ZCCHC9	Z-decay	0.3363	0.1763	0	0.0927	0.7125
ENSG00000166164.16	BRD7	Z-decay	0	0.5725	0.2466	0.1394	0.2766
ENSG00000064652.11	SNX24	Z-decay	0	0	0.0997	0	0.3089
ENSG00000136197.14	C7orf25	Z-decay	0	0.4912	0	2.2676	NA
ENSG00000175110.14	MRPS22	Z-decay	0.079	0.8638	0.3494	0.1972	0.2635
ENSG00000136819.15	C9orf78	Z-decay	0	0	0	0	0.5324
ENSG00000110330.10	BIRC2	Z-decay	0.612	0.8413	0.5627	0.4632	0.3163
ENSG00000121766.16	ZCCHC17	Z-decay	0	0	0	0	0.3059
ENSG00000113312.12	TTC1	Z-decay	0.3393	0.0815	0.0325	0.0867	0.6843
ENSG00000123810.9	B9D2	Z-decay	0	NA	NA	NA	1.9972
ENSG00000198863.8	RUNDC1	Z-decay	NA	NA	NA	NA	NA
ENSG00000124172.10	ATP5F1E	Z-decay	0.4015	0.1643	0.1442	NA	0.1342
ENSG00000181038.14	METTL23	Z-decay	0.3716	NA	NA	NA	NA
ENSG00000129636.13	ITFG1	Z-decay	NA	1.7334	NA	NA	NA
ENSG00000008197.5	TFAP2D	Z-decay	NA	NA	NA	0	NA
ENSG00000174839.13	DENND6A	Z-decay	NA	NA	NA	NA	NA
ENSG00000142166.13	IFNAR1	Z-decay	0.3521	0.2154	NA	NA	NA
ENSG00000140548.10	ZNF710	Z-decay	NA	NA	NA	NA	NA
ENSG00000100532.13	CGRRF1	Z-decay	0	NA	NA	NA	0
ENSG00000198015.14	MRPL42	Z-decay	0.118	NA	NA	NA	0.1409
ENSG00000144161.14	ZC3H8	Z-decay	0	1.5378	0.5887	0.579	0
ENSG00000104499.7	GML	Z-decay	0	0.4114	NA	0	NA
ENSG00000177383.5	MAGEF1	Z-decay	NA	NA	NA	NA	NA
ENSG00000163817.16	SLC6A20	Z-decay	NA	NA	NA	NA	NA
ENSG00000128228.5	SDF2L1	Z-decay	1.3944	NA	NA	NA	NA
ENSG00000088367.23	EPB41L1	Z-decay	NA	NA	NA	NA	NA
ENSG00000144647.7	POMGNT2	Z-decay	NA	NA	NA	NA	NA
ENSG00000153779.11	TGIF2LX	Z-decay	NA	0.4812	NA	NA	NA
ENSG00000253710.5	ALG11	Z-decay	0.1296	NA	NA	NA	NA
ENSG00000149218.5	ENDOD1	Z-decay	NA	NA	NA	NA	NA
ENSG00000183137.15	CEP57L1	Z-decay	NA	0.3331	0.2209	0.218	0.2901
ENSG00000213160.10	KLHL23	Z-decay	NA	NA	NA	NA	NA
ENSG00000076864.21	RAP1GAP	Z-decay	NA	NA	NA	NA	NA
ENSG00000196705.8	ZNF431	Z-decay	NA	NA	NA	NA	NA
ENSG00000148153.14	INIP	Z-decay	0	NA	0.1213	0.512	0.0823
ENSG00000176396.11	EID2	Z-decay	NA	NA	NA	NA	NA
ENSG00000258484.4	SPESP1	Z-decay	0.6684	0.2554	0.1557	NA	0.3373
ENSG00000122643.23	NT5C3A	Z-decay	0	0.0931	0.0937	0.1523	0.2886
ENSG00000121931.16	LRIF1	Z-decay	NA	NA	NA	NA	1.2632
ENSG00000182329.14	KIAA2012	Z-decay	0	0.1104	0.2325	0.5263	NA
ENSG00000127743.6	IL17B	Z-decay	3.8742	1.3161	3.3421	2.1293	1.3017
ENSG00000114491.14	UMPS	Z-decay	2.3596	NA	NA	NA	NA
ENSG00000128408.9	RIBC2	Z-decay	NA	NA	NA	NA	NA
ENSG00000158863.22	FHIP2B	Z-decay	NA	NA	NA	NA	NA
ENSG00000112996.11	MRPS30	Z-decay	0.4705	NA	NA	NA	2.7571
ENSG00000136603.14	SKIL	Z-decay	NA	NA	0.2209	NA	0.5426
ENSG00000111269.3	CREBL2	Z-decay	NA	NA	NA	NA	NA
ENSG00000087502.19	ERGIC2	Z-decay	0	0.069	0.0623	0	0.2788
ENSG00000151093.8	OXSM	Z-decay	0.7477	1.1211	NA	NA	1.4353
ENSG00000153975.10	ZUP1	Z-decay	0.7571	2.2035	1.4643	1.3143	1.0357
ENSG00000165730.16	STOX1	Z-decay	NA	NA	NA	NA	NA
ENSG00000145332.14	KLHL8	Z-decay	NA	0	NA	NA	NA
ENSG00000196605.7	ZNF846	Z-decay	NA	NA	NA	NA	NA
ENSG00000109083.14	IFT20	Z-decay	0.8494	0.5041	NA	NA	0.5365
ENSG00000138162.19	TACC2	Z-decay	NA	NA	NA	NA	NA
ENSG00000143155.13	TIPRL	Z-decay	0	0	0	0	0.4344
ENSG00000148411.8	NACC2	Z-decay	NA	NA	NA	NA	NA
ENSG00000136169.17	SETDB2	Z-decay	NA	NA	NA	NA	NA
ENSG00000174851.16	YIF1A	Z-decay	1.8753	NA	NA	NA	NA
ENSG00000177868.12	SVBP	Z-decay	0	0	0	0	0
ENSG00000136280.17	CCM2	Z-decay	NA	NA	NA	NA	NA
ENSG00000234284.7	ZNF879	Z-decay	NA	NA	NA	NA	NA
ENSG00000234965.3	SHISA8	Z-decay	NA	NA	NA	NA	NA
ENSG00000164930.12	FZD6	Z-decay	NA	NA	2.2981	NA	NA
ENSG00000151065.14	DCP1B	Z-decay	NA	NA	NA	NA	NA
ENSG00000121067.19	SPOP	Z-decay	NA	1.799	NA	NA	NA
ENSG00000153347.10	FAM81B	Z-decay	0.61	0.6502	0.1209	0.4419	NA
ENSG00000168917.9	SLC35G2	Z-decay	1.0583	0.4252	NA	NA	NA
ENSG00000136935.14	GOLGA1	Z-decay	NA	NA	NA	NA	NA
ENSG00000117477.13	CCDC181	Z-decay	0	0.4591	0	0	NA
ENSG00000138658.16	ZGRF1	Z-decay	0.4371	2.0119	0.5977	NA	0.5318
ENSG00000138381.10	ASNSD1	Z-decay	0.431	0.0632	0.1492	0.1094	0.3663
ENSG00000121900.19	TMEM54	Z-decay	0	NA	NA	NA	NA
ENSG00000171067.11	C11orf24	Z-decay	0	0.1117	NA	NA	NA
ENSG00000174446.13	SNAPC5	Z-decay	0	0.3825	0.0843	0.478	0.4155
ENSG00000171208.10	NETO2	Z-decay	NA	0.1811	0.3428	NA	NA
ENSG00000104320.14	NBN	Z-decay	1.279	2.3131	2.1875	0.8907	NA
ENSG00000275111.5	ZNF2	Z-decay	0.1836	NA	NA	NA	NA
ENSG00000185418.16	TARS3	Z-decay	0.7547	NA	0.9045	NA	NA
ENSG00000112167.10	SAYSD1	Z-decay	0.2327	0.6222	1.114	0.6902	NA
ENSG00000184949.18	FAM227A	Z-decay	0	0	0	0.1555	NA
ENSG00000156313.15	RPGR	Z-decay	NA	1.5155	NA	NA	1.1793
ENSG00000158985.14	CDC42SE2	Z-decay	0	0.3568	0.1996	0.1769	NA
ENSG00000184182.19	UBE2F	Z-decay	0	NA	NA	NA	0
ENSG00000087338.5	GMCL1	Z-decay	0	0.9132	0.5989	0.5571	0.3784
ENSG00000127125.9	PPCS	Z-decay	0.9776	NA	NA	NA	NA
ENSG00000163624.6	CDS1	Z-decay	0	0.2753	0.1605	0.4394	NA
ENSG00000198182.13	ZNF607	Z-decay	NA	NA	NA	NA	NA
ENSG00000260734.6	TLE7	Z-decay	22.5423	2.4695	NA	NA	NA
ENSG00000069974.16	RAB27A	Z-decay	0.1931	1.3611	0.6472	0.6194	0.374
ENSG00000159200.18	RCAN1	Z-decay	NA	1.0337	1.2232	0.9736	NA
ENSG00000120306.11	CYSTM1	Z-decay	0.2141	0.3957	0.2666	0.3161	0.3027
ENSG00000117010.17	ZNF684	Z-decay	0.8782	0.2946	0.2479	0.17	0.4889
ENSG00000154359.13	LONRF1	Z-decay	0.3034	0.913	0.9749	1.0863	NA
ENSG00000121211.8	MND1	Z-decay	0	0	0	0	0
ENSG00000121579.14	NAA50	Z-decay	1.174	0.734	0.3893	0.4723	0.4657
ENSG00000107105.15	ELAVL2	Z-decay	0.4881	0.9587	0.6051	0.7551	NA
ENSG00000152952.12	PLOD2	Z-decay	NA	0.5987	0	NA	NA
ENSG00000099795.7	NDUFB7	Z-decay	1.8034	0	0	0	0.8336
ENSG00000132478.10	UNK	Z-decay	0.1079	0	0	0	0
ENSG00000080986.13	NDC80	Z-decay	0.5949	0.2563	0	0.3927	0.4826
ENSG00000182512.5	GLRX5	Z-decay	0.1993	0	NA	NA	1.6358
ENSG00000089048.15	ESF1	Z-decay	3.2922	0.7571	0.1617	0.1005	0.692
ENSG00000144048.10	DUSP11	Z-decay	0.0483	0.4892	0	0.2487	0.1748
ENSG00000152102.18	FAM168B	Z-decay	NA	NA	NA	NA	NA
ENSG00000109171.15	SLAIN2	Z-decay	0	1.8885	NA	NA	NA
ENSG00000136891.14	TEX10	Z-decay	0.2397	0.7111	0.4887	0.6631	1.4924
ENSG00000111728.11	ST8SIA1	Z-decay	0.001	0.1509	0.0187	0.0228	1.0487
ENSG00000076321.11	KLHL20	Z-decay	0.2888	3.1363	0.7547	1.7138	NA
ENSG00000079112.10	CDH17	Z-decay	11.3693	1.5001	1.9922	2.3238	NA
ENSG00000174928.16	C3orf33	Z-decay	0	0.1169	0	0	NA
ENSG00000175643.10	RMI2	Z-decay	1.2716	NA	NA	NA	NA
ENSG00000189057.11	FAM111B	Z-decay	1.452	0.6237	0.6233	0.8341	NA
ENSG00000169131.13	ZNF354A	Z-decay	0.4567	0.1866	0.2551	0.6138	NA
ENSG00000077458.13	FAM76B	Z-decay	0	1.9764	0.4181	0.8185	0.4957
ENSG00000110768.12	GTF2H1	Z-decay	0.3959	0.0744	0.3051	0.1558	0.5487
ENSG00000189376.12	C8orf76	Z-decay	0.132	0.3634	0.2801	0.1745	1.0619
ENSG00000157778.9	PSMG3	Z-decay	0	0	NA	NA	NA
ENSG00000178988.11	MRFAP1L1	Z-decay	1.408	0.657	0.4499	0.5533	0.4856
ENSG00000214694.12	ARHGEF33	Z-decay	0	0.0949	0	0	NA
ENSG00000072756.17	TRNT1	Z-decay	0	0.0819	0.0623	0.1562	0.6014
ENSG00000054282.16	SDCCAG8	Z-decay	0.0292	0.2995	0.1928	0.2007	0.4058
ENSG00000131773.14	KHDRBS3	Z-decay	0	0	0	0.5872	0.5529
ENSG00000163634.12	THOC7	Z-decay	0	0.2557	0.7565	0.7183	0
ENSG00000116288.13	PARK7	Z-decay	0.4566	0.3233	0.4331	0.3265	0.1077
ENSG00000143375.15	CGN	Z-decay	NA	NA	NA	NA	NA
ENSG00000160714.10	UBE2Q1	Z-decay	0.6237	NA	NA	NA	NA
ENSG00000111450.14	STX2	Z-decay	0	0.15	0.4187	0	NA
ENSG00000136938.9	ANP32B	Z-decay	0	1.7537	1.1077	2.3338	1.5937
ENSG00000148123.15	PLPPR1	Z-decay	0.0317	0.432	0.1516	0.1586	0
ENSG00000149636.16	DSN1	Z-decay	2.2194	1.1271	0.9096	1.2409	1.5164
ENSG00000131370.16	SH3BP5	Z-decay	1.4032	1.4234	NA	NA	NA
ENSG00000110888.18	CAPRIN2	Z-decay	6.5145	0.3832	1.6761	2.5512	NA
ENSG00000131153.9	GINS2	Z-decay	0	0	0.1628	0.0894	0.2199
ENSG00000074319.13	TSG101	Z-decay	2.3065	0.7082	0.8463	0.5674	2.5325
ENSG00000116996.10	ZP4	Z-decay	5.428	0.845	1.2846	1.7099	1.7846
ENSG00000169764.16	UGP2	Z-decay	1.7767	1.1497	1.2481	1.074	1.451
ENSG00000121690.11	DEPDC7	Z-decay	0.3715	0.4278	0.3429	0.5791	0.8628
ENSG00000059145.19	UNKL	Z-decay	0	2.7985	7.2566	4.2593	NA
ENSG00000105185.12	PDCD5	Z-decay	0.1771	0.0634	0.1661	0.0922	0.1863
ENSG00000188372.15	ZP3	Z-decay	1.514	0.2318	0.5191	0.5693	0.8821
ENSG00000256061.7	DNAAF4	Z-decay	0.1064	0.7121	0	0.0944	0.9041
ENSG00000204859.13	ZBTB48	Z-decay	NA	NA	NA	NA	NA
ENSG00000164576.12	SAP30L	Z-decay	NA	NA	NA	NA	NA
ENSG00000134375.11	TIMM17A	Z-decay	0	0.2714	0.196	0.1909	0.1992
ENSG00000073584.20	SMARCE1	Z-decay	0.2881	1.0755	1.161	1.0163	NA
ENSG00000144642.22	RBMS3	Z-decay	0.2032	0.8584	0.3733	0.2846	NA
ENSG00000169062.15	UPF3A	Z-decay	0	0.0693	0.4074	0.4187	0.2677
ENSG00000047410.14	TPR	Z-decay	4.2846	2.9515	3.7681	4.1054	NA
ENSG00000205581.11	HMGN1	Z-decay	0	0.0961	0.2522	0.2159	0.1336
ENSG00000108055.11	SMC3	Z-decay	0.7533	0.8205	0.5142	0.7175	1.1101
ENSG00000138385.16	SSB	Z-decay	0	0.1244	0.0325	0.0349	0.247
ENSG00000135090.14	TAOK3	Z-decay	0	0.3132	0.0706	0.0839	1.0302
ENSG00000108946.16	PRKAR1A	Z-decay	1.264	3.3586	2.3424	1.4224	3.2878
ENSG00000080503.24	SMARCA2	Z-decay	1.9261	0.381	0.1619	0.1684	0.7885
ENSG00000136932.15	TRMO	Z-decay	NA	NA	NA	NA	NA
ENSG00000109066.14	TMEM104	Z-decay	NA	NA	NA	NA	NA
ENSG00000120688.9	WBP4	Z-decay	0	0	0	0	0.5344
ENSG00000100284.22	TOM1	Z-decay	NA	NA	NA	NA	NA
ENSG00000065613.15	SLK	Z-decay	NA	NA	NA	NA	NA
ENSG00000133789.15	SWAP70	Z-decay	NA	NA	NA	NA	NA
ENSG00000112658.8	SRF	Z-decay	NA	NA	NA	NA	NA
ENSG00000163507.15	CIP2A	Z-decay	0	0.67	0.787	1.6214	1.5272
ENSG00000106635.8	BCL7B	Z-decay	NA	NA	NA	NA	NA
ENSG00000100320.23	RBFOX2	Z-decay	NA	0.2826	NA	NA	NA
ENSG00000182010.11	RTKN2	Z-decay	0	1.4713	1.0266	NA	NA
ENSG00000108669.17	CYTH1	Z-decay	NA	NA	NA	NA	NA
ENSG00000052126.15	PLEKHA5	Z-decay	0.2271	1.7028	0.6757	0.7255	0.7287
ENSG00000006625.18	GGCT	Z-decay	0.1248	0.4217	0.3233	0.1086	0.2632
ENSG00000122986.14	HVCN1	Z-decay	1.1529	NA	NA	NA	NA
ENSG00000135930.15	EIF4E2	Z-decay	0.1416	NA	0.9332	0.7937	0.5399
ENSG00000131437.16	KIF3A	Z-decay	0.377	0.9268	1.0578	1.0122	1.6921
ENSG00000169857.9	AVEN	Z-decay	0.1143	0.2837	0.3647	0.2927	NA
ENSG00000141385.12	AFG3L2	Z-decay	0	NA	NA	NA	NA
ENSG00000140968.11	IRF8	Z-decay	0.3107	6.6722	4.1115	4.2303	NA
ENSG00000112531.17	QKI	Z-decay	0.1793	1.941	0.7271	1.1339	2.1693
ENSG00000131100.13	ATP6V1E1	Z-decay	0	0.1713	0	0	0.2234
ENSG00000110880.11	CORO1C	Z-decay	NA	NA	NA	NA	2.3722
ENSG00000043039.7	BARX2	Z-decay	0.5242	NA	NA	NA	NA
ENSG00000147655.12	RSPO2	Z-decay	6.0667	1.6533	1.8707	1.7645	NA
ENSG00000166598.16	HSP90B1	Z-decay	9.2242	0.9841	0.9564	1.463	1.3043
ENSG00000156970.13	BUB1B	Z-decay	7.3878	2.9698	3.1626	3.0673	4.1863
ENSG00000143867.7	OSR1	Z-decay	NA	NA	NA	NA	NA
ENSG00000153214.11	TMEM87B	Z-decay	NA	NA	NA	NA	NA
ENSG00000100784.12	RPS6KA5	Z-decay	NA	NA	NA	NA	NA
ENSG00000260428.3	SCX	Z-decay	NA	NA	NA	NA	NA
ENSG00000203805.11	PLPP4	Z-decay	0.0506	0.1638	0.0729	0	NA
ENSG00000059691.12	GATB	Z-decay	0	NA	NA	NA	NA
ENSG00000135457.11	TFCP2	Z-decay	NA	NA	NA	NA	NA
ENSG00000254858.10	MPV17L2	Z-decay	0	NA	NA	NA	NA
ENSG00000128607.14	KLHDC10	Z-decay	NA	NA	NA	NA	NA
ENSG00000131495.9	NDUFA2	Z-decay	1.6062	0.672	0.2339	0.2556	0.3574
ENSG00000172432.19	GTPBP2	Z-decay	NA	NA	NA	NA	NA
ENSG00000153406.14	NMRAL1	Z-decay	NA	NA	NA	NA	NA
ENSG00000153130.18	SCOC	Z-decay	0	0.2178	0.2636	0.2052	0
ENSG00000267673.6	FDX2	Z-decay	NA	NA	NA	NA	NA
ENSG00000116353.16	MECR	Z-decay	NA	NA	NA	NA	NA
ENSG00000186230.7	ZNF749	Z-decay	0.3408	NA	NA	NA	0.8348
ENSG00000111879.20	FAM184A	Z-decay	NA	NA	NA	NA	NA
ENSG00000174132.9	FAM174A	Z-decay	NA	NA	NA	NA	NA
ENSG00000004700.16	RECQL	Z-decay	0.8464	1.8834	NA	NA	NA
ENSG00000138382.15	METTL5	Z-decay	0	0	0	0	0
ENSG00000169895.6	SYAP1	Z-decay	NA	NA	NA	NA	NA
ENSG00000170632.14	ARMC10	Z-decay	NA	NA	NA	0.1427	NA
ENSG00000176142.13	TMEM39A	Z-decay	NA	NA	NA	NA	NA
ENSG00000108384.15	RAD51C	Z-decay	0.4642	0.5421	0.4363	0.1873	0.7295
ENSG00000169718.18	DUS1L	Z-decay	NA	NA	NA	NA	NA
ENSG00000099381.19	SETD1A	Z-decay	NA	NA	NA	NA	NA
ENSG00000146540.15	C7orf50	Z-decay	NA	NA	NA	NA	NA
ENSG00000185627.19	PSMD13	Z-decay	0.3213	NA	NA	NA	5.5036
ENSG00000115685.15	PPP1R7	Z-decay	3.5005	1.8875	NA	NA	NA
ENSG00000151327.13	FAM177A1	Z-decay	0	0.3296	0.4492	0.2666	0.3435
ENSG00000198721.13	ECI2	Z-decay	0.3394	0.2841	0.372	0.3785	NA
ENSG00000176444.19	CLK2	Z-decay	NA	NA	NA	NA	NA
ENSG00000128708.13	HAT1	Z-decay	0.9857	1.3757	0.4716	0.4595	0.1418
ENSG00000047644.20	WWC3	Z-decay	NA	NA	NA	NA	NA
ENSG00000124535.16	WRNIP1	Z-decay	NA	NA	NA	NA	NA
ENSG00000163517.15	HDAC11	Z-decay	NA	NA	NA	NA	NA
ENSG00000198130.16	HIBCH	Z-decay	0	0.8716	0.2414	0.2869	0.1339
ENSG00000104388.15	RAB2A	Z-decay	1.1855	2.1901	3.3147	1.9726	1.5856
ENSG00000135164.19	DMTF1	Z-decay	0.1676	0.9969	0.2273	0.8643	0.9077
ENSG00000275674.1	ENSG00000275674	Z-decay	4.8213	0.9886	0.703	1.3121	NA
ENSG00000173418.12	NAA20	Z-decay	0.0979	0.2733	0.096	0.2682	0.1726
ENSG00000147400.10	CETN2	Z-decay	0.7013	1.1319	0.2706	0.2561	0.3846
ENSG00000075239.14	ACAT1	Z-decay	0.2785	0.929	1.0705	0.8451	1.8377
ENSG00000078114.19	NEBL	Z-decay	0.1156	0.125	0.184	0.1927	NA
ENSG00000142188.17	TMEM50B	Z-decay	0.0835	0	0.2095	0.1744	0.0326
ENSG00000073712.15	FERMT2	Z-decay	0.6862	1.9182	1.8146	2.0304	2.2563
ENSG00000121774.18	KHDRBS1	Z-decay	0	3.6581	2.244	4.5109	4.1658
ENSG00000149187.19	CELF1	Z-decay	0	1.1358	NA	NA	NA
ENSG00000109536.12	FRG1	Z-decay	0	0	0	0	0.1352
ENSG00000140416.23	TPM1	Z-decay	0.8065	0.3856	1.0149	1.1414	0.9196
ENSG00000160075.12	SSU72	Z-decay	0.0561	0.3558	0.8183	0.2948	0.7381
ENSG00000080007.8	DDX43	Z-decay	0	2.251	0.8273	0.9774	1.995
ENSG00000143771.12	CNIH4	Z-decay	0.1159	NA	0.2072	NA	0.2798
ENSG00000135622.13	SEMA4F	Z-decay	NA	NA	NA	NA	NA
ENSG00000120370.14	GORAB	Z-decay	NA	NA	NA	NA	NA
ENSG00000076928.18	ARHGEF1	Z-decay	NA	NA	NA	NA	NA
ENSG00000163170.12	BOLA3	Z-decay	0	NA	NA	NA	NA
ENSG00000158019.21	BABAM2	Z-decay	NA	NA	NA	NA	NA
ENSG00000165553.5	NGB	Z-decay	NA	NA	NA	NA	NA
ENSG00000185252.19	ZNF74	Z-decay	NA	NA	NA	NA	NA
ENSG00000166326.7	TRIM44	Z-decay	NA	NA	NA	NA	NA
ENSG00000131061.14	ZNF341	Z-decay	NA	NA	NA	NA	NA
ENSG00000141480.18	ARRB2	Z-decay	NA	NA	NA	NA	NA
ENSG00000000460.17	C1orf112	Z-decay	NA	NA	NA	NA	0
ENSG00000091129.22	NRCAM	Z-decay	NA	NA	NA	NA	NA
ENSG00000205277.10	MUC12	Z-decay	1.8415	0.4352	0.2586	0	1.0314
ENSG00000204536.15	CCHCR1	Z-decay	NA	NA	NA	NA	NA
ENSG00000101882.10	NKAP	Z-decay	NA	NA	NA	NA	NA
ENSG00000189077.11	TMEM120A	Z-decay	NA	NA	NA	NA	NA
ENSG00000133315.12	MACROD1	Z-decay	NA	NA	NA	NA	NA
ENSG00000158079.16	PTPDC1	Z-decay	NA	NA	NA	NA	NA
ENSG00000159214.13	CCDC24	Z-decay	NA	NA	NA	NA	NA
ENSG00000099849.15	RASSF7	Z-decay	NA	NA	NA	NA	NA
ENSG00000206562.12	METTL6	Z-decay	0.7716	NA	NA	NA	0.2049
ENSG00000179988.15	PSTK	Z-decay	0	NA	NA	NA	0
ENSG00000119411.11	BSPRY	Z-decay	NA	NA	NA	NA	NA
ENSG00000072121.17	ZFYVE26	Z-decay	NA	NA	NA	NA	NA
ENSG00000137880.6	GCHFR	Z-decay	0	0	NA	NA	NA
ENSG00000182095.15	TNRC18	Z-decay	NA	NA	NA	NA	NA
ENSG00000100479.13	POLE2	Z-decay	0	NA	0.6483	0.2774	NA
ENSG00000106268.16	NUDT1	Z-decay	0	NA	NA	NA	2.5303
ENSG00000171700.14	RGS19	Z-decay	NA	NA	NA	NA	NA
ENSG00000118600.13	RXYLT1	Z-decay	NA	NA	NA	NA	NA
ENSG00000198055.11	GRK6	Z-decay	NA	NA	NA	NA	NA
ENSG00000105518.14	TMEM205	Z-decay	2.3516	0.7576	NA	NA	NA
ENSG00000117906.14	RCN2	Z-decay	NA	NA	NA	NA	NA
ENSG00000197826.12	CFAP299	Z-decay	0	NA	NA	NA	NA
ENSG00000164116.17	GUCY1A1	Z-decay	NA	NA	NA	NA	NA
ENSG00000107874.11	CUEDC2	Z-decay	NA	NA	NA	NA	NA
ENSG00000151353.15	TMEM18	Z-decay	0	NA	NA	NA	NA
ENSG00000100167.21	SEPTIN3	Z-decay	NA	NA	NA	NA	NA
ENSG00000148690.12	FRA10AC1	Z-decay	NA	0.1157	0	NA	NA
ENSG00000217555.13	CKLF	Z-decay	0	0	0	0	NA
ENSG00000197361.8	FBXL22	Z-decay	0.0461	0	0.1864	0.1972	NA
ENSG00000122970.16	IFT81	Z-decay	NA	NA	NA	NA	NA
ENSG00000151692.15	RNF144A	Z-decay	NA	NA	NA	NA	NA
ENSG00000077935.17	SMC1B	Z-decay	NA	NA	NA	NA	NA
ENSG00000071794.16	HLTF	Z-decay	NA	NA	NA	NA	NA
ENSG00000211448.14	DIO2	Z-decay	NA	NA	NA	NA	NA
ENSG00000197430.11	OPALIN	Z-decay	0	NA	NA	NA	NA
ENSG00000128578.10	STRIP2	Z-decay	NA	NA	NA	NA	NA
ENSG00000275896.7	PRSS2	Z-decay	0	1.804	0.5045	0.68	NA
ENSG00000168772.11	CXXC4	Z-decay	NA	NA	NA	NA	NA
ENSG00000161265.15	U2AF1L4	Z-decay	NA	0.7184	0.5642	0.5798	NA
ENSG00000114021.12	NIT2	Z-decay	NA	NA	NA	NA	NA
ENSG00000168393.13	DTYMK	Z-decay	0	NA	NA	NA	1.7493
ENSG00000075790.12	BCAP29	Z-decay	0	0	NA	NA	NA
ENSG00000143994.14	ABHD1	Z-decay	NA	NA	NA	NA	NA
ENSG00000184056.15	VPS33B	Z-decay	NA	NA	NA	NA	NA
ENSG00000125611.16	CHCHD5	Z-decay	0	NA	NA	NA	NA
ENSG00000188603.22	CLN3	Z-decay	NA	NA	NA	NA	NA
ENSG00000081052.14	COL4A4	Z-decay	NA	NA	NA	NA	NA
ENSG00000168743.13	NPNT	Z-decay	0	NA	0	NA	NA
ENSG00000150625.17	GPM6A	Z-decay	NA	NA	NA	NA	NA
ENSG00000102100.16	SLC35A2	Z-decay	NA	3.7082	NA	NA	NA
ENSG00000143816.8	WNT9A	Z-decay	NA	NA	NA	NA	NA
ENSG00000275835.5	TUBGCP5	Z-decay	NA	NA	NA	NA	NA
ENSG00000166788.10	SAAL1	Z-decay	1.8148	0	1.023	NA	0.8187
ENSG00000183654.9	MARCHF11	Z-decay	NA	NA	NA	NA	NA
ENSG00000197134.13	ZNF257	Z-decay	NA	NA	NA	NA	0.458
ENSG00000111832.13	RWDD1	Z-decay	0.2348	0	0	NA	0.0696
ENSG00000105617.4	LENG1	Z-decay	NA	NA	NA	NA	NA
ENSG00000142082.15	SIRT3	Z-decay	NA	NA	NA	NA	NA
ENSG00000134146.12	DPH6	Z-decay	0.3589	1.3054	0.9562	0.5541	NA
ENSG00000214194.9	SMIM30	Z-decay	0	0.0583	0	0	0.0358
ENSG00000172426.16	RSPH9	Z-decay	0	NA	NA	NA	NA
ENSG00000106049.9	HIBADH	Z-decay	NA	0.7224	0	NA	NA
ENSG00000163684.12	RPP14	Z-decay	NA	NA	NA	NA	0.3751
ENSG00000083123.15	BCKDHB	Z-decay	NA	0.7778	NA	NA	NA
ENSG00000170955.10	CAVIN3	Z-decay	0.5052	NA	0	NA	NA
ENSG00000095209.12	TMEM38B	Z-decay	0	0.4653	0.6131	0.254	NA
ENSG00000146729.10	NIPSNAP2	Z-decay	0	0	NA	NA	NA
ENSG00000158716.9	DUSP23	Z-decay	0	0	NA	NA	NA
ENSG00000263715.7	LINC02210-CRHR1	Z-decay	0.6534	NA	NA	NA	NA
ENSG00000118058.24	KMT2A	Z-decay	NA	NA	NA	NA	NA
ENSG00000148908.15	RGS10	Z-decay	NA	NA	NA	NA	0
ENSG00000115525.18	ST3GAL5	Z-decay	NA	NA	NA	NA	NA
ENSG00000163689.21	CFAP20DC	Z-decay	0	NA	NA	NA	NA
ENSG00000114529.13	C3orf52	Z-decay	NA	NA	NA	NA	NA
ENSG00000128016.7	ZFP36	Z-decay	NA	3.276	NA	NA	NA
ENSG00000159199.14	ATP5MC1	Z-decay	0.1749	0.6023	0.2456	0.6919	0.6216
ENSG00000173818.17	ENDOV	Z-decay	NA	NA	NA	NA	NA
ENSG00000005810.19	MYCBP2	Z-decay	NA	NA	NA	NA	NA
ENSG00000171772.17	SYCE1	Z-decay	0	NA	NA	NA	NA
ENSG00000171262.11	FAM98B	Z-decay	NA	NA	NA	NA	NA
ENSG00000145491.12	ROPN1L	Z-decay	0	NA	NA	NA	NA
ENSG00000108799.13	EZH1	Z-decay	NA	NA	NA	NA	NA
ENSG00000007520.4	TSR3	Z-decay	NA	NA	NA	NA	NA
ENSG00000130208.10	APOC1	Z-decay	0	0.638	0	0	1.1379
ENSG00000111834.13	RSPH4A	Z-decay	NA	NA	NA	NA	NA
ENSG00000160124.9	MIX23	Z-decay	0	NA	0	0	0
ENSG00000116586.12	LAMTOR2	Z-decay	0	0.2234	0	0	0
ENSG00000100442.11	FKBP3	Z-decay	0	NA	NA	NA	0
ENSG00000136522.14	MRPL47	Z-decay	0.55	NA	0	1.1464	0.4735
ENSG00000144306.15	SCRN3	Z-decay	0	0	0	0	NA
ENSG00000243449.8	C4orf48	Z-decay	0	NA	NA	NA	NA
ENSG00000164331.10	ANKRA2	Z-decay	NA	3.8451	NA	NA	NA
ENSG00000136159.4	NUDT15	Z-decay	NA	1.1088	NA	NA	0.5734
ENSG00000166562.9	SEC11C	Z-decay	0	0	NA	NA	NA
ENSG00000104643.10	MTMR9	Z-decay	NA	NA	NA	NA	NA
ENSG00000155755.20	TMEM237	Z-decay	NA	NA	NA	NA	NA
ENSG00000138587.6	MNS1	Z-decay	1.0174	0.3401	0.3201	1.2909	0.8066
ENSG00000144199.12	FAHD2B	Z-decay	NA	NA	NA	NA	NA
ENSG00000104863.12	LIN7B	Z-decay	0	NA	NA	NA	NA
ENSG00000168710.18	AHCYL1	Z-decay	NA	NA	NA	NA	NA
ENSG00000153904.21	DDAH1	Z-decay	NA	NA	NA	NA	NA
ENSG00000070061.16	ELP1	Z-decay	0.6733	NA	NA	NA	NA
ENSG00000120860.11	WASHC3	Z-decay	0	0	0	0	0
ENSG00000094841.14	UPRT	Z-decay	NA	NA	NA	NA	NA
ENSG00000163607.18	GTPBP8	Z-decay	0	0	0	0.2527	0.7281
ENSG00000072135.13	PTPN18	Z-decay	NA	NA	NA	NA	NA
ENSG00000204711.9	C9orf135	Z-decay	0	0	NA	NA	NA
ENSG00000051128.19	HOMER3	Z-decay	NA	NA	NA	NA	NA
ENSG00000114446.5	IFT57	Z-decay	0	0.4819	1.0138	0.455	NA
ENSG00000116521.11	SCAMP3	Z-decay	1.7912	NA	NA	NA	NA
ENSG00000173085.15	COQ2	Z-decay	0	0	NA	NA	NA
ENSG00000106992.19	AK1	Z-decay	NA	NA	NA	NA	NA
ENSG00000110871.15	COQ5	Z-decay	NA	NA	NA	NA	NA
ENSG00000163412.13	EIF4E3	Z-decay	NA	NA	NA	NA	NA
ENSG00000146416.19	AIG1	Z-decay	0	NA	NA	NA	NA
ENSG00000198056.15	PRIM1	Z-decay	0	0	NA	NA	NA
ENSG00000178028.14	DMAP1	Z-decay	NA	NA	NA	NA	NA
ENSG00000165819.12	METTL3	Z-decay	NA	NA	NA	NA	NA
ENSG00000140876.11	NUDT7	Z-decay	0	0.402	0.3567	0	NA
ENSG00000122042.10	UBL3	Z-decay	NA	NA	NA	NA	NA
ENSG00000164182.12	NDUFAF2	Z-decay	0	0	0	NA	0
ENSG00000171174.15	RBKS	Z-decay	0	NA	NA	NA	NA
ENSG00000183273.7	CCDC60	Z-decay	0	0.1637	0.5392	0	NA
ENSG00000012983.12	MAP4K5	Z-decay	NA	NA	NA	NA	NA
ENSG00000169855.21	ROBO1	Z-decay	NA	NA	NA	NA	NA
ENSG00000147687.19	TATDN1	Z-decay	1.6292	0.2855	0.0859	0.1756	0.2103
ENSG00000136936.11	XPA	Z-decay	0	0.6719	NA	NA	NA
ENSG00000278615.5	C11orf98	Z-decay	1.527	0.5077	1.7638	0.4372	0.2353
ENSG00000100764.14	PSMC1	Z-decay	0	NA	0	0	0.1816
ENSG00000182534.14	MXRA7	Z-decay	NA	NA	NA	NA	NA
ENSG00000166813.16	KIF7	Z-decay	NA	NA	NA	NA	NA
ENSG00000240849.11	PEDS1	Z-decay	0.8368	NA	NA	NA	NA
ENSG00000188010.16	MORN2	Z-decay	0.1117	0	0	0	0
ENSG00000109881.17	CCDC34	Z-decay	NA	0.3193	0	NA	0.5275
ENSG00000151498.12	ACAD8	Z-decay	NA	3.0211	NA	NA	NA
ENSG00000156345.18	CDK20	Z-decay	NA	NA	NA	NA	NA
ENSG00000100519.12	PSMC6	Z-decay	0	0	0	0	0.2566
ENSG00000185324.22	CDK10	Z-decay	NA	NA	NA	NA	NA
ENSG00000106853.20	PTGR1	Z-decay	0	NA	NA	NA	NA
ENSG00000164172.20	MOCS2	Z-decay	0.1257	0.2406	0.1347	0.4444	NA
ENSG00000148444.16	COMMD3	Z-decay	0.1193	NA	0.5174	0.1903	NA
ENSG00000119185.13	ITGB1BP1	Z-decay	0	0	NA	NA	NA
ENSG00000104327.7	CALB1	Z-decay	0.6721	NA	0	NA	NA
ENSG00000164167.12	LSM6	Z-decay	0.287	0.7599	0.7065	NA	0.3994
ENSG00000204852.17	TCTN1	Z-decay	0.2602	NA	0.2345	0.7911	NA
ENSG00000167862.10	MRPL58	Z-decay	1.0759	0	0.4037	2.2893	0.259
ENSG00000137074.20	APTX	Z-decay	1.9352	NA	NA	NA	0.9813
ENSG00000156467.10	UQCRB	Z-decay	0.0213	0.807	1.144	0.5223	0.3755
ENSG00000148300.12	REXO4	Z-decay	NA	NA	NA	NA	NA
ENSG00000119929.13	CUTC	Z-decay	0	0.4393	0.5603	0.4586	NA
ENSG00000148688.14	RPP30	Z-decay	0.312	0	0.2005	0.1046	0.1511
ENSG00000136279.21	DBNL	Z-decay	NA	NA	NA	NA	NA
ENSG00000125703.15	ATG4C	Z-decay	0.647	0.9355	0.4804	0.6383	0.3161
ENSG00000116898.12	MRPS15	Z-decay	0	NA	NA	NA	0.7916
ENSG00000213465.8	ARL2	Z-decay	1.0361	NA	0.4603	0.4138	NA
ENSG00000149313.11	AASDHPPT	Z-decay	0	0.9927	0.4838	0.4361	0.2878
ENSG00000100034.14	PPM1F	Z-decay	NA	NA	NA	NA	NA
ENSG00000179091.5	CYC1	Z-decay	3.5055	NA	NA	NA	NA
ENSG00000158552.13	ZFAND2B	Z-decay	NA	NA	NA	NA	NA
ENSG00000152240.13	HAUS1	Z-decay	0	0	0	0	NA
ENSG00000151491.14	EPS8	Z-decay	NA	NA	NA	NA	NA
ENSG00000170236.16	USP50	Z-decay	0	0.4595	0.0615	0.0411	NA
ENSG00000174137.14	FAM53A	Z-decay	NA	NA	NA	NA	NA
ENSG00000188487.12	INSC	Z-decay	NA	NA	NA	NA	NA
ENSG00000185437.15	SH3BGR	Z-decay	0	0	0	0	NA
ENSG00000138029.14	HADHB	Z-decay	0.7433	0.3889	NA	NA	NA
ENSG00000018189.13	RUFY3	Z-decay	NA	NA	NA	NA	NA
ENSG00000165525.18	NEMF	Z-decay	2.6059	0.2561	0.3372	0.51	1.0292
ENSG00000129003.19	VPS13C	Z-decay	NA	NA	NA	NA	NA
ENSG00000104886.12	PLEKHJ1	Z-decay	NA	NA	NA	NA	NA
ENSG00000108423.15	TUBD1	Z-decay	0.6197	0.2298	0	0	1.3084
ENSG00000077009.14	NMRK2	Z-decay	0	0	NA	NA	NA
ENSG00000163923.10	RPL39L	Z-decay	0	NA	NA	NA	0.5261
ENSG00000104450.13	SPAG1	Z-decay	NA	NA	NA	NA	NA
ENSG00000036448.10	MYOM2	Z-decay	NA	NA	NA	NA	NA
ENSG00000182196.14	ARL6IP4	Z-decay	NA	NA	NA	NA	NA
ENSG00000137500.10	CCDC90B	Z-decay	0	NA	0.3003	0.3055	NA
ENSG00000116171.19	SCP2	Z-decay	0.3492	1.2791	0.9013	0.5647	NA
ENSG00000154719.14	MRPL39	Z-decay	0	0.4194	0.1805	0	0.2235
ENSG00000143653.10	SCCPDH	Z-decay	0	0	0	NA	NA
ENSG00000146425.11	DYNLT1	Z-decay	0.1058	0.1097	0.1333	0.0718	0.0767
ENSG00000186625.14	KATNA1	Z-decay	0	3.8328	3.0736	2.9056	NA
ENSG00000077152.11	UBE2T	Z-decay	0.1963	0.4229	0.632	0.5074	0.3965
ENSG00000104343.21	UBE2W	Z-decay	0.0773	0.2612	0.1912	0.1854	0.2892
ENSG00000110025.13	SNX15	Z-decay	NA	NA	NA	NA	NA
ENSG00000115540.15	MOB4	Z-decay	0.0855	0.6357	0.1328	0.2648	0.0869
ENSG00000008382.16	MPND	Z-decay	NA	NA	NA	NA	NA
ENSG00000143437.21	ARNT	Z-decay	NA	NA	NA	NA	NA
ENSG00000116750.14	UCHL5	Z-decay	0	1.3871	0.5292	0.5452	NA
ENSG00000158411.11	MITD1	Z-decay	0	0.7898	0.0355	0.299	NA
ENSG00000141179.14	PCTP	Z-decay	NA	NA	NA	NA	NA
ENSG00000182013.18	PNMA8A	Z-decay	NA	NA	NA	NA	NA
ENSG00000125356.7	NDUFA1	Z-decay	0.7737	0.4012	0	0	0.2048
ENSG00000060339.14	CCAR1	Z-decay	NA	0.9832	NA	2.5939	1.5885
ENSG00000127252.7	PLAAT1	Z-decay	0.5659	NA	NA	NA	NA
ENSG00000130347.13	RTN4IP1	Z-decay	2.0455	1.1574	1.5647	1.1923	NA
ENSG00000164751.15	PEX2	Z-decay	0.0575	0.9611	0.5736	0.2661	0.2428
ENSG00000182247.10	UBE2E2	Z-decay	1.9242	0.9625	NA	NA	0.8798
ENSG00000134049.6	IER3IP1	Z-decay	0.0624	0.2093	0.1943	0.1351	0.1284
ENSG00000156052.11	GNAQ	Z-decay	NA	NA	NA	NA	NA
ENSG00000127955.17	GNAI1	Z-decay	NA	2.6471	1.4157	1.5189	0.6161
ENSG00000117691.10	NENF	Z-decay	0	NA	NA	NA	NA
ENSG00000241878.12	PISD	Z-decay	NA	NA	NA	NA	NA
ENSG00000121413.13	ZSCAN18	Z-decay	NA	NA	NA	NA	NA
ENSG00000147586.10	MRPS28	Z-decay	0.1211	0.4462	0.0271	0.1762	0.3011
ENSG00000162604.12	TM2D1	Z-decay	0	0.513	0.8371	0.2034	0.2293
ENSG00000177463.16	NR2C2	Z-decay	NA	NA	NA	NA	NA
ENSG00000249751.4	ECSCR	Z-decay	0	0	NA	NA	NA
ENSG00000082397.18	EPB41L3	Z-decay	NA	NA	NA	NA	NA
ENSG00000138794.10	CASP6	Z-decay	0	1.0618	0	0	0.3092
ENSG00000140600.17	SH3GL3	Z-decay	0	0.3327	0	0.2014	NA
ENSG00000065268.11	WDR18	Z-decay	NA	NA	NA	NA	NA
ENSG00000169696.16	ASPSCR1	Z-decay	NA	NA	NA	NA	NA
ENSG00000130023.16	ERMARD	Z-decay	0.0397	0.334	0.2541	0.1115	NA
ENSG00000114473.14	IQCG	Z-decay	0	NA	0	0.2101	NA
ENSG00000198887.9	SMC5	Z-decay	NA	NA	1.0991	NA	1.2838
ENSG00000225921.7	NOL7	Z-decay	2.6318	0.2424	0.4924	1.0257	0.7342
ENSG00000151849.16	CENPJ	Z-decay	4.1903	1.041	0.752	1.2063	NA
ENSG00000146678.10	IGFBP1	Z-decay	11.7152	2.9521	5.527	3.3891	NA
ENSG00000053371.13	AKR7A2	Z-decay	1.5747	NA	NA	NA	NA
ENSG00000163904.13	SENP2	Z-decay	NA	NA	NA	NA	NA
ENSG00000163001.12	CFAP36	Z-decay	0	0.1183	0	0	NA
ENSG00000213341.11	CHUK	Z-decay	0	1.3246	1.5544	0.6185	NA
ENSG00000146085.8	MMUT	Z-decay	0	1.3048	0.7537	0.8743	NA
ENSG00000099219.15	ERMP1	Z-decay	NA	3.0855	NA	NA	NA
ENSG00000116918.15	TSNAX	Z-decay	0.0739	0.2234	0.2972	0.3297	0.2329
ENSG00000197063.11	MAFG	Z-decay	NA	NA	NA	NA	NA
ENSG00000174574.16	AKIRIN1	Z-decay	0	0	1.5837	NA	1.4344
ENSG00000141127.15	PRPSAP2	Z-decay	1.2558	1.7673	NA	NA	0.8124
ENSG00000124733.5	MEA1	Z-decay	0.8746	0	NA	NA	0.6939
ENSG00000111615.14	KRR1	Z-decay	0.6819	0.1924	0.0926	0.0964	0.5306
ENSG00000068912.15	ERLEC1	Z-decay	3.095	0.8605	1.1749	0.6599	NA
ENSG00000061794.13	MRPS35	Z-decay	1.0534	0.6754	1.2788	0.5904	0.4375
ENSG00000166797.11	CIAO2A	Z-decay	0	0.1429	0.078	0	0
ENSG00000135775.14	COG2	Z-decay	0	0.6935	0.2162	0.669	NA
ENSG00000149600.12	COMMD7	Z-decay	0.3961	0.5811	2.7607	0.575	NA
ENSG00000164265.9	SCGB3A2	Z-decay	0.9531	0.3046	0	0	0
ENSG00000159685.11	CHCHD6	Z-decay	0	NA	NA	0	NA
ENSG00000087053.20	MTMR2	Z-decay	0.8534	1.2375	0.6337	0.8021	NA
ENSG00000118939.18	UCHL3	Z-decay	0	0	0	0	0
ENSG00000144744.17	UBA3	Z-decay	1.3228	1.4193	0.6311	0.6968	1.187
ENSG00000091317.8	CMTM6	Z-decay	0	0.6797	1.3823	0.9435	0.6206
ENSG00000119421.7	NDUFA8	Z-decay	0	1.4465	0.524	0.651	0
ENSG00000072518.22	MARK2	Z-decay	NA	NA	NA	NA	NA
ENSG00000213533.13	STIMATE	Z-decay	0.4156	NA	NA	NA	NA
ENSG00000188938.17	FAM120AOS	Z-decay	NA	NA	NA	NA	NA
ENSG00000166477.13	LEO1	Z-decay	1.6699	1.9038	0.2926	0.4755	0.9344
ENSG00000096092.6	TMEM14A	Z-decay	0	0.3062	0.0838	0.1122	0
ENSG00000126858.19	RHOT1	Z-decay	1.8797	0.8429	0.8549	0.6914	NA
ENSG00000114744.9	COMMD2	Z-decay	0.5138	1.0884	0.9074	0.647	NA
ENSG00000055147.19	FAM114A2	Z-decay	0	1.4487	1.0312	1.2732	NA
ENSG00000106993.12	CDC37L1	Z-decay	1.4087	1.1356	1.9116	1.5681	NA
ENSG00000108771.13	DHX58	Z-decay	NA	NA	NA	NA	NA
ENSG00000205707.11	ETFRF1	Z-decay	0.077	0.1902	0.1082	0.111	0
ENSG00000166199.13	ALKBH3	Z-decay	1.3296	0.1304	0.2564	0.4957	NA
ENSG00000138036.18	DYNC2LI1	Z-decay	0.0499	0.2879	0	0	0
ENSG00000164885.13	CDK5	Z-decay	2.0023	4.8063	0.7272	0.9003	1.2258
ENSG00000164332.8	UBLCP1	Z-decay	0	0.2808	0.2539	0.7952	NA
ENSG00000165623.10	UCMA	Z-decay	2.1255	0.4739	0	0.3055	NA
ENSG00000167110.19	GOLGA2	Z-decay	NA	NA	NA	NA	0.8463
ENSG00000074935.14	TUBE1	Z-decay	0.6707	1.7827	0.9132	0.9592	0.9773
ENSG00000160256.13	SLX9	Z-decay	NA	NA	NA	NA	NA
ENSG00000176101.12	SSNA1	Z-decay	0.7183	0.6289	1.1647	1.6693	1.6109
ENSG00000071539.14	TRIP13	Z-decay	0	0.5584	0.5415	1.2376	NA
ENSG00000214114.9	MYCBP	Z-decay	0.6726	0.1231	0.2536	0.0856	0.0271
ENSG00000110435.13	PDHX	Z-decay	1.8138	0.8445	NA	NA	NA
ENSG00000128524.5	ATP6V1F	Z-decay	1.0449	0.3837	0.6683	0.6248	0.4253
ENSG00000151287.17	TEX30	Z-decay	0.0848	0.1916	0.1018	0.0808	0.1333
ENSG00000138814.17	PPP3CA	Z-decay	0.1672	0.265	0.0299	0.1629	NA
ENSG00000091651.9	ORC6	Z-decay	2.6049	1.4247	0.7896	2.0339	1.1827
ENSG00000114209.15	PDCD10	Z-decay	0.2532	0.4051	0.1497	0.2636	0.4211
ENSG00000169255.15	B3GALNT1	Z-decay	0.6558	1.1197	1.0456	1.2927	NA
ENSG00000130956.14	HABP4	Z-decay	NA	NA	NA	NA	NA
ENSG00000122299.12	ZC3H7A	Z-decay	0.9731	2.7864	3.8254	3.2856	NA
ENSG00000100225.18	FBXO7	Z-decay	0.9866	0.67	2.368	2.2145	1.4567
ENSG00000136518.17	ACTL6A	Z-decay	0	1.3659	2.0472	2.9859	1.6754
ENSG00000081870.12	HSPB11	Z-decay	0	0.3088	0.2358	0.2674	0.2318
ENSG00000155115.7	GTF3C6	Z-decay	0.0727	0	0	0	0.0892
ENSG00000130429.15	ARPC1B	Z-decay	0.1251	0.073	0	0.1289	NA
ENSG00000168958.20	MFF	Z-decay	0	0.0969	0.2755	0.4394	NA
ENSG00000136770.11	DNAJC1	Z-decay	5.2029	0.1881	0.3112	0.8168	NA
ENSG00000153140.9	CETN3	Z-decay	0	0.7428	0.4329	0.2732	0.2734
ENSG00000167863.12	ATP5PD	Z-decay	0.2746	0.0751	0.0367	0.6993	0.0541
ENSG00000187147.18	RNF220	Z-decay	NA	1.639	NA	NA	NA
ENSG00000124222.22	STX16	Z-decay	NA	1.6984	NA	2.0166	NA
ENSG00000099940.12	SNAP29	Z-decay	0	NA	NA	NA	NA
ENSG00000163466.16	ARPC2	Z-decay	0.3411	0.0385	0.1292	0.1264	0.6613
ENSG00000092108.22	SCFD1	Z-decay	1.0297	0.5848	0.2029	0.3438	0.4841
ENSG00000120526.12	NUDCD1	Z-decay	0.0423	0.4579	0.3187	0.4257	0.7461
ENSG00000131871.15	SELENOS	Z-decay	0.0274	0.1282	0.1295	0	1.0604
ENSG00000160213.9	CSTB	Z-decay	0.0325	0.3987	0.1027	0.1346	0.3348
ENSG00000175416.16	CLTB	Z-decay	5.3128	NA	NA	NA	NA
ENSG00000122035.7	RASL11A	Z-decay	0.0923	1.797	1.1352	1.3658	NA
ENSG00000056097.16	ZFR	Z-decay	0.8954	0.4973	1.1493	1.558	1.6217
ENSG00000133398.4	MED10	Z-decay	0	0.404	0.0579	0.1951	0.4515
ENSG00000182621.18	PLCB1	Z-decay	0	0.1157	0	0	0.1163
ENSG00000100220.12	RTCB	Z-decay	0	NA	2.5557	2.0533	1.8722
ENSG00000120265.19	PCMT1	Z-decay	0.6951	1.1737	1.5787	1.8374	0.8908
ENSG00000162624.15	LHX8	Z-decay	0.3272	1.0647	0.763	0.679	NA
ENSG00000196352.17	CD55	Z-decay	1.2405	0.3469	0.1894	0.0992	1.2076
ENSG00000139197.11	PEX5	Z-decay	NA	NA	NA	NA	NA
ENSG00000151465.14	CDC123	Z-decay	0	0.7567	0.5475	0.7198	0.2419
ENSG00000103978.16	TMEM87A	Z-decay	0	0.0551	0	0.538	0.4417
ENSG00000014641.21	MDH1	Z-decay	1.0379	0.2592	0.241	0.4428	0.6983
ENSG00000111229.16	ARPC3	Z-decay	0.3909	0.1312	0.0962	0.4683	0.151
ENSG00000169599.13	NFU1	Z-decay	0.1874	0.2548	0	0	0
ENSG00000079785.16	DDX1	Z-decay	2.7569	0.7073	0.5643	1.1932	1.6163
ENSG00000159079.19	CFAP298	Z-decay	0.1622	1.385	0.3153	1.0165	NA
ENSG00000163377.16	TAFA4	Z-decay	0	0.3579	0.6684	0.6268	NA
ENSG00000085662.14	AKR1B1	Z-decay	2.3014	0.2533	1.818	1.0927	NA
ENSG00000162076.13	FLYWCH2	Z-decay	0.5287	1.5259	2.6327	1.8255	NA
ENSG00000126214.22	KLC1	Z-decay	1.9076	NA	NA	NA	NA
ENSG00000135698.10	MPHOSPH6	Z-decay	0	0.4049	0.1495	0.275	0.2404
ENSG00000090520.12	DNAJB11	Z-decay	1.1107	NA	1.0499	1.6504	1.9162
ENSG00000159055.4	MIS18A	Z-decay	0.4102	0.999	0.3224	0.3597	1.08
ENSG00000100711.14	ZFYVE21	Z-decay	0.8449	0.6237	1.5517	1.4935	NA
ENSG00000165487.14	MICU2	Z-decay	1.6757	0.8128	0.5017	0.6601	1.4208
ENSG00000114520.11	SNX4	Z-decay	2.348	0.0972	0.197	0	NA
ENSG00000115561.16	CHMP3	Z-decay	0.9869	0.7299	0.8051	0.7223	0.5413
ENSG00000171953.16	ATPAF2	Z-decay	0.2829	NA	1.239	1.7421	NA
ENSG00000130826.18	DKC1	Z-decay	0.8173	0.9965	0.3515	0.9326	2.0884
ENSG00000125868.16	DSTN	Z-decay	0	0.1248	0.2491	0.3123	0.1748
ENSG00000273559.5	CWC25	Z-decay	0	1.0042	0	0.1783	1.1958
ENSG00000092020.11	PPP2R3C	Z-decay	2.0159	0.1897	0	0	0.4729
ENSG00000278311.5	GGNBP2	Z-decay	2.5456	1.1001	0.6035	1.0188	1.4293
ENSG00000049860.14	HEXB	Z-decay	0	1.6031	2.3773	1.4074	2.5669
ENSG00000103035.11	PSMD7	Z-decay	0	0.1031	0.113	0.1698	0.5424
ENSG00000105928.16	GSDME	Z-decay	1.2946	2.2963	3.0346	3.408	NA
ENSG00000143256.5	PFDN2	Z-decay	2.3648	1.0422	0.9127	0.8974	0.353
ENSG00000243927.6	MRPS6	Z-decay	0.0586	0.1018	0.7521	1.0046	0.1919
ENSG00000157045.9	NTAN1	Z-decay	0.2297	0.064	0.1544	0.086	NA
ENSG00000136003.16	ISCU	Z-decay	0.8352	0.0805	0	0.0636	0.4546
ENSG00000174720.17	LARP7	Z-decay	0	0.1578	0	0	0.1622
ENSG00000137168.8	PPIL1	Z-decay	0.0859	0.2343	0.3426	0.2405	0.6589
ENSG00000149547.15	EI24	Z-decay	0.8512	0.0435	0.2674	0.0886	NA
ENSG00000123737.13	EXOSC9	Z-decay	0.3068	0.4681	0.0425	0.1206	0.908
ENSG00000198937.9	CCDC167	Z-decay	0.3474	0	0	0	NA
ENSG00000137947.12	GTF2B	Z-decay	0.6906	0.4859	0.4827	0.6667	0.4017
ENSG00000114416.18	FXR1	Z-decay	2.8485	2.7432	1.9469	2.6369	1.4383
ENSG00000152670.19	DDX4	Z-decay	2.7605	1.2748	1.1548	1.4167	1.1694
ENSG00000182223.7	ZAR1	Z-decay	3.7633	6.0607	6.7096	7.1481	NA
ENSG00000183324.11	REC114	Z-decay	0.122	0.452	0	0.0578	0.1543
ENSG00000288616.1	ENSG00000288616	ZGA	NA	NA	NA	NA	NA
ENSG00000283967.1	TAF11L8	ZGA	NA	NA	NA	NA	NA
ENSG00000284042.1	TAF11L6	ZGA	NA	NA	NA	NA	NA
ENSG00000284465.1	TAF11L7	ZGA	NA	NA	NA	NA	NA
ENSG00000284283.1	TAF11L4	ZGA	NA	NA	NA	NA	NA
ENSG00000284234.1	TAF11L5	ZGA	NA	NA	NA	NA	NA
ENSG00000288607.1	ENSG00000288607	ZGA	NA	NA	NA	NA	NA
ENSG00000283776.1	TAF11L13	ZGA	NA	NA	NA	NA	NA
ENSG00000283988.1	TAF11L9	ZGA	NA	NA	NA	NA	NA
ENSG00000206077.14	ZDHHC11B	ZGA	NA	NA	NA	NA	NA
ENSG00000174473.16	GALNTL6	ZGA	NA	NA	NA	NA	NA
ENSG00000049130.16	KITLG	ZGA	NA	NA	NA	NA	0.3772
ENSG00000175581.14	MRPL48	ZGA	NA	NA	NA	NA	0.293
ENSG00000253159.3	PCDHGA12	ZGA	NA	NA	NA	NA	NA
ENSG00000154640.15	BTG3	ZGA	NA	NA	NA	NA	1.2613
ENSG00000261787.2	TCF24	ZGA	NA	NA	NA	NA	0.7453
ENSG00000206260.4	PRR23A	ZGA	NA	NA	NA	NA	NA
ENSG00000155760.3	FZD7	ZGA	NA	NA	NA	NA	NA
ENSG00000196361.10	ELAVL3	ZGA	NA	NA	NA	NA	NA
ENSG00000183305.14	MAGEA2B	ZGA	NA	NA	NA	NA	NA
ENSG00000181449.4	SOX2	ZGA	NA	NA	NA	NA	NA
ENSG00000164853.9	UNCX	ZGA	NA	NA	NA	NA	NA
ENSG00000255251.2	PRR23D1	ZGA	NA	NA	NA	NA	NA
ENSG00000160229.13	ZNF66	ZGA	NA	NA	NA	NA	NA
ENSG00000131668.14	BARX1	ZGA	NA	NA	NA	NA	NA
ENSG00000163273.4	NPPC	ZGA	NA	NA	NA	NA	NA
ENSG00000177508.12	IRX3	ZGA	NA	NA	NA	NA	NA
ENSG00000260342.2	ENSG00000260342	ZGA	NA	NA	NA	NA	1.0427
ENSG00000130300.9	PLVAP	ZGA	NA	NA	NA	NA	NA
ENSG00000160867.15	FGFR4	ZGA	NA	NA	NA	NA	NA
ENSG00000234278.3	PRR20E	ZGA	NA	NA	NA	NA	NA
ENSG00000170906.16	NDUFA3	ZGA	0.6621	NA	0	NA	0
ENSG00000129195.16	PIMREG	ZGA	NA	NA	NA	NA	NA
ENSG00000171522.6	PTGER4	ZGA	NA	NA	NA	NA	NA
ENSG00000067048.17	DDX3Y	ZGA	NA	NA	NA	NA	1.8304
ENSG00000168491.10	CCDC110	ZGA	NA	NA	NA	NA	0.3754
ENSG00000159231.6	CBR3	ZGA	NA	NA	NA	NA	NA
ENSG00000206181.7	ELOA2	ZGA	NA	NA	NA	NA	NA
ENSG00000255192.6	NANOGP8	ZGA	NA	NA	NA	NA	NA
ENSG00000169242.12	EFNA1	ZGA	NA	NA	NA	NA	NA
ENSG00000285607.1	FAM90A9P	ZGA	NA	NA	NA	NA	NA
ENSG00000197153.5	H3C12	ZGA	NA	NA	NA	NA	NA
ENSG00000121966.7	CXCR4	ZGA	NA	NA	NA	NA	NA
ENSG00000099812.9	MISP	ZGA	NA	NA	NA	NA	NA
ENSG00000147381.12	MAGEA4	ZGA	NA	NA	NA	NA	3.4888
ENSG00000147117.8	ZNF157	ZGA	NA	NA	NA	NA	NA
ENSG00000111704.11	NANOG	ZGA	NA	NA	NA	NA	NA
ENSG00000107485.18	GATA3	ZGA	NA	NA	NA	NA	NA
ENSG00000159224.4	GIP	ZGA	NA	NA	NA	NA	0.3097
ENSG00000179348.12	GATA2	ZGA	NA	NA	NA	NA	NA
ENSG00000163064.7	EN1	ZGA	NA	NA	NA	NA	NA
ENSG00000160321.16	ZNF208	ZGA	NA	NA	NA	NA	0.5759
ENSG00000243501.5	ENSG00000243501	ZGA	NA	NA	NA	NA	0.2658
ENSG00000275553.4	ELOA3CP	ZGA	NA	NA	NA	NA	NA
ENSG00000172818.10	OVOL1	ZGA	NA	NA	NA	NA	NA
ENSG00000204918.3	PRR20B	ZGA	NA	NA	NA	NA	NA
ENSG00000189171.15	S100A13	ZGA	NA	NA	NA	NA	0
ENSG00000108590.11	MED31	ZGA	NA	NA	NA	NA	0.1499
ENSG00000175793.12	SFN	ZGA	NA	NA	NA	NA	NA
ENSG00000222036.8	POTEM	ZGA	NA	NA	NA	NA	NA
ENSG00000229924.3	FAM90A26	ZGA	NA	NA	NA	NA	NA
ENSG00000198483.13	ANKRD35	ZGA	NA	NA	NA	NA	NA
ENSG00000135314.13	KHDC1	ZGA	NA	NA	NA	NA	0.3026
ENSG00000285950.1	FAM90A10P	ZGA	NA	NA	NA	NA	NA
ENSG00000105376.5	ICAM5	ZGA	NA	NA	NA	NA	NA
ENSG00000182111.9	ZNF716	ZGA	NA	NA	NA	NA	0.5167
ENSG00000108932.13	SLC16A6	ZGA	NA	NA	NA	NA	3.5225
ENSG00000183337.18	BCOR	ZGA	NA	NA	NA	NA	4.9801
ENSG00000163050.18	COQ8A	ZGA	NA	NA	NA	NA	NA
ENSG00000255009.4	UBTFL1	ZGA	NA	NA	NA	NA	0.2376
ENSG00000130513.7	GDF15	ZGA	NA	NA	NA	NA	NA
ENSG00000257446.4	ZNF878	ZGA	NA	NA	NA	NA	1.2155
ENSG00000125657.5	TNFSF9	ZGA	NA	NA	NA	NA	NA
ENSG00000113196.3	HAND1	ZGA	NA	NA	NA	NA	NA
ENSG00000184697.7	CLDN6	ZGA	NA	NA	NA	NA	NA
ENSG00000134323.12	MYCN	ZGA	NA	NA	NA	NA	NA
ENSG00000113070.8	HBEGF	ZGA	NA	NA	NA	NA	NA
ENSG00000136099.13	PCDH8	ZGA	NA	NA	NA	NA	NA
ENSG00000285814.1	FAM90A14P	ZGA	NA	NA	NA	NA	NA
ENSG00000179059.10	ZFP42	ZGA	NA	NA	NA	NA	NA
ENSG00000285687.1	FAM90A22P	ZGA	NA	NA	NA	NA	NA
ENSG00000250374.4	TRIM75P	ZGA	NA	NA	NA	NA	2.2229
ENSG00000198062.16	POTEH	ZGA	NA	NA	NA	NA	NA
ENSG00000225899.8	FRG2B	ZGA	NA	NA	NA	NA	NA
ENSG00000250782.1	TAF11L14	ZGA	NA	NA	NA	NA	NA
ENSG00000137265.15	IRF4	ZGA	NA	NA	NA	NA	NA
ENSG00000141946.1	ZIM3	ZGA	NA	NA	NA	NA	0.3091
ENSG00000131864.11	USP29	ZGA	NA	NA	NA	NA	NA
ENSG00000216490.4	IFI30	ZGA	NA	NA	NA	NA	0.0991
ENSG00000173868.12	PHOSPHO1	ZGA	NA	NA	NA	NA	NA
ENSG00000196946.10	ZNF705A	ZGA	NA	NA	NA	NA	0.0774
ENSG00000087510.7	TFAP2C	ZGA	NA	NA	NA	NA	0.5505
ENSG00000285937.1	FAM90A8P	ZGA	NA	NA	NA	NA	NA
ENSG00000185112.6	FAM43A	ZGA	NA	NA	NA	NA	NA
ENSG00000284439.1	TAF11L3	ZGA	NA	NA	NA	NA	NA
ENSG00000288631.1	ENSG00000288631	ZGA	NA	NA	NA	NA	NA
ENSG00000284373.1	TAF11L2	ZGA	NA	NA	NA	NA	NA
ENSG00000171847.11	FAM90A1	ZGA	NA	NA	NA	NA	NA
ENSG00000229665.8	PRR20C	ZGA	NA	NA	NA	NA	NA
ENSG00000162391.12	FAM151A	ZGA	NA	NA	NA	NA	14.5629
ENSG00000241149.3	ZNF722P	ZGA	NA	NA	NA	NA	0.7147
ENSG00000284484.1	ENSG00000284484	ZGA	NA	NA	NA	NA	1.7597
ENSG00000204479.4	PRAMEF17	ZGA	NA	NA	NA	NA	6.5896
ENSG00000182330.10	PRAMEF8	ZGA	NA	NA	NA	NA	NA
ENSG00000204510.5	PRAMEF7	ZGA	NA	NA	NA	NA	NA
ENSG00000285765.1	FAM90A23P	ZGA	NA	NA	NA	NA	NA
ENSG00000128250.5	RFPL1	ZGA	NA	NA	NA	NA	0.0641
ENSG00000223417.9	TRIM49D1	ZGA	NA	NA	NA	NA	NA
ENSG00000196289.7	BECN2	ZGA	NA	NA	NA	NA	NA
ENSG00000172969.8	FRG2C	ZGA	NA	NA	NA	NA	0.3978
ENSG00000237700.2	PRAMEF33	ZGA	NA	NA	NA	NA	0.7788
ENSG00000205097.7	FRG2	ZGA	NA	NA	NA	NA	NA
ENSG00000287080.2	H3C3	ZGA	NA	NA	NA	NA	5.692
ENSG00000268799.4	H3Y2	ZGA	NA	NA	NA	NA	0.2631
ENSG00000180532.12	ZSCAN4	ZGA	NA	NA	NA	NA	0.1534
ENSG00000279169.3	PRAMEF13	ZGA	NA	NA	NA	NA	NA
ENSG00000204449.3	TRIM49C	ZGA	NA	NA	NA	NA	0.2212
ENSG00000124216.4	SNAI1	ZGA	NA	NA	NA	NA	NA
ENSG00000255855.2	KDM4F	ZGA	NA	NA	NA	NA	NA
ENSG00000233802.8	TRIM49D2	ZGA	NA	NA	NA	NA	0.3057
ENSG00000283039.1	KLF18	ZGA	NA	NA	NA	NA	NA
ENSG00000227151.4	PRR20D	ZGA	NA	NA	NA	NA	NA
ENSG00000204532.8	ZSCAN5C	ZGA	NA	NA	NA	NA	NA
ENSG00000116726.5	PRAMEF12	ZGA	NA	NA	NA	NA	3.241
ENSG00000168930.13	TRIM49	ZGA	NA	NA	NA	NA	0.4912
ENSG00000169548.3	ZNF280A	ZGA	NA	NA	NA	NA	0.4131
ENSG00000223614.5	ZNF735	ZGA	NA	NA	NA	NA	0.2743
ENSG00000178928.8	TPRX1	ZGA	NA	NA	NA	NA	1.7454
ENSG00000239620.3	PRR20G	ZGA	NA	NA	NA	NA	1.1343
ENSG00000171872.5	KLF17	ZGA	NA	NA	NA	NA	2.1216
ENSG00000279804.2	PRAMEF18	ZGA	NA	NA	NA	NA	5.2833
ENSG00000187545.5	PRAMEF10	ZGA	NA	NA	NA	NA	2.1678
ENSG00000235268.2	KDM4E	ZGA	NA	NA	NA	NA	NA
ENSG00000128253.16	RFPL2	ZGA	NA	NA	NA	NA	0.895
ENSG00000133101.10	CCNA1	ZGA	NA	NA	NA	NA	1.0526
ENSG00000277058.3	HNRNPCL3	ZGA	NA	NA	NA	NA	0.6028
ENSG00000120952.4	PRAMEF2	ZGA	NA	NA	NA	NA	0.6517
ENSG00000204478.10	PRAMEF20	ZGA	NA	NA	NA	NA	5.7431
ENSG00000280267.5	PRAMEF26	ZGA	NA	NA	NA	NA	0.7354
ENSG00000213921.8	LEUTX	ZGA	NA	NA	NA	0.5215	0.1729
ENSG00000283740.1	TAF11L11	ZGA	NA	NA	NA	NA	1.5512
ENSG00000144015.5	TRIM43	ZGA	NA	NA	NA	NA	0.5291
ENSG00000197123.9	ZNF679	ZGA	NA	NA	NA	NA	0.4069
ENSG00000204481.8	PRAMEF14	ZGA	NA	NA	NA	NA	0.2576
ENSG00000197213.10	ZSCAN5B	ZGA	NA	NA	NA	NA	0.9253
ENSG00000116721.9	PRAMEF1	ZGA	NA	NA	NA	NA	0.8196
ENSG00000163286.9	ALPG	ZGA	NA	NA	NA	NA	2.7706
ENSG00000269466.4	H3Y1	ZGA	NA	NA	NA	NA	0.2627
ENSG00000144010.10	TRIM43B	ZGA	NA	NA	NA	NA	0.6992
ENSG00000179412.11	HNRNPCL4	ZGA	NA	NA	NA	NA	1.5596
ENSG00000249156.2	TAF11L12	ZGA	NA	NA	NA	NA	1.2259
ENSG00000204480.8	PRAMEF19	ZGA	NA	NA	NA	NA	4.6088
ENSG00000229571.7	PRAMEF25	ZGA	NA	NA	NA	NA	0.1018
ENSG00000285891.1	MSANTD5	ZGA	NA	NA	NA	NA	0
ENSG00000237247.6	MBD3L5	ZGA	NA	NA	NA	NA	0.0871
ENSG00000204505.5	PRAMEF9	ZGA	NA	NA	NA	NA	0.0904
ENSG00000274764.6	PRAMEF27	ZGA	NA	NA	NA	NA	0.4858
ENSG00000270601.4	PRAMEF5	ZGA	NA	NA	NA	NA	0.2038
ENSG00000243073.4	PRAMEF4	ZGA	NA	NA	NA	NA	0.3386
ENSG00000179172.10	HNRNPCL1	ZGA	NA	NA	NA	NA	0.4787
ENSG00000258873.3	DUXA	ZGA	NA	NA	NA	NA	0.1087
ENSG00000204501.7	PRAMEF15	ZGA	NA	NA	NA	NA	0.1889
ENSG00000157765.13	SLC34A2	ZGA	NA	NA	NA	NA	7.1304
ENSG00000229292.2	RFPL4AL1	ZGA	NA	NA	NA	NA	0.0669
ENSG00000275774.3	HNRNPCL2	ZGA	NA	NA	NA	NA	0.7543
ENSG00000232423.6	PRAMEF6	ZGA	NA	NA	NA	NA	0.3307
ENSG00000256980.5	KHDC1L	ZGA	NA	NA	NA	0.2292	0.0611
ENSG00000223638.4	RFPL4A	ZGA	NA	NA	NA	0.1091	0.091
ENSG00000205718.10	MBD3L4	ZGA	NA	NA	NA	NA	0
ENSG00000196589.7	MBD3L2B	ZGA	NA	NA	NA	NA	0.1906
ENSG00000230522.5	MBD3L2	ZGA	NA	NA	NA	NA	0.084
ENSG00000248871.1	TNFSF12-TNFSF13	ZGA	NA	NA	NA	NA	NA
ENSG00000011638.11	LDAF1	ZGA	NA	NA	NA	NA	0.9231
ENSG00000106605.11	BLVRA	ZGA	NA	NA	NA	NA	0.6166
ENSG00000168314.19	MOBP	ZGA	NA	NA	NA	NA	NA
ENSG00000102760.13	RGCC	ZGA	NA	NA	NA	NA	NA
ENSG00000182327.8	GLTPD2	ZGA	NA	NA	NA	NA	NA
ENSG00000273703.2	H2BC14	ZGA	NA	NA	NA	NA	NA
ENSG00000196411.10	EPHB4	ZGA	NA	NA	NA	NA	NA
ENSG00000187912.12	CLEC17A	ZGA	NA	NA	NA	NA	NA
ENSG00000095596.12	CYP26A1	ZGA	NA	NA	NA	NA	NA
ENSG00000146054.18	TRIM7	ZGA	NA	NA	NA	NA	NA
ENSG00000237289.10	CKMT1B	ZGA	NA	NA	NA	NA	NA
ENSG00000181649.8	PHLDA2	ZGA	NA	NA	NA	NA	1.0823
ENSG00000100908.14	EMC9	ZGA	NA	NA	NA	NA	NA
ENSG00000182974.3	OR4M2B	ZGA	NA	NA	NA	NA	NA
ENSG00000108515.18	ENO3	ZGA	NA	NA	NA	NA	NA
ENSG00000214756.8	CSKMT	ZGA	NA	NA	NA	NA	1.665
ENSG00000280778.1	ENSG00000280778	ZGA	NA	NA	NA	NA	NA
ENSG00000103426.12	CORO7-PAM16	ZGA	NA	NA	NA	NA	NA
ENSG00000162444.12	RBP7	ZGA	NA	NA	NA	NA	0.2544
ENSG00000215269.6	GAGE12G	ZGA	NA	NA	NA	NA	NA
ENSG00000170577.8	SIX2	ZGA	NA	NA	NA	NA	NA
ENSG00000007372.25	PAX6	ZGA	NA	NA	NA	NA	NA
ENSG00000233701.3	PRR23C	ZGA	NA	NA	NA	NA	NA
ENSG00000162729.14	IGSF8	ZGA	NA	NA	NA	NA	NA
ENSG00000104267.10	CA2	ZGA	NA	NA	NA	NA	NA
ENSG00000188219.16	POTEE	ZGA	NA	NA	NA	NA	NA
ENSG00000273706.5	LHX1	ZGA	NA	NA	NA	NA	NA
ENSG00000205857.2	NANOGNB	ZGA	NA	NA	NA	NA	0.1389
ENSG00000106089.12	STX1A	ZGA	NA	NA	NA	NA	NA
ENSG00000163530.4	DPPA2	ZGA	NA	NA	NA	NA	0.4867
ENSG00000249662.6	LINC02218	ZGA	NA	NA	NA	NA	NA
ENSG00000188112.9	C6orf132	ZGA	NA	NA	NA	NA	NA
ENSG00000221867.9	MAGEA3	ZGA	NA	NA	NA	NA	NA
ENSG00000129824.16	RPS4Y1	ZGA	NA	NA	NA	NA	0.6602
ENSG00000144355.15	DLX1	ZGA	NA	NA	NA	NA	NA
ENSG00000275113.1	GAGE2E	ZGA	NA	NA	NA	NA	NA
ENSG00000138772.13	ANXA3	ZGA	NA	NA	NA	NA	NA
ENSG00000152214.14	RIT2	ZGA	0	0	0	0	NA
ENSG00000185215.11	TNFAIP2	ZGA	NA	NA	NA	NA	NA
ENSG00000275126.2	H4C13	ZGA	NA	NA	NA	NA	NA
ENSG00000120875.9	DUSP4	ZGA	NA	NA	NA	NA	NA
ENSG00000283599.2	ENSG00000283599	ZGA	NA	NA	NA	NA	NA
ENSG00000215343.7	ZNF705D	ZGA	NA	NA	NA	NA	NA
ENSG00000220948.5	TRIM51GP	ZGA	NA	NA	NA	NA	NA
ENSG00000179046.9	TRIML2	ZGA	NA	NA	NA	NA	1.7103
ENSG00000007062.12	PROM1	ZGA	NA	NA	NA	NA	NA
ENSG00000110492.17	MDK	ZGA	NA	NA	NA	NA	NA
ENSG00000185130.6	H2BC13	ZGA	NA	NA	NA	NA	7.1326
ENSG00000189064.9	GAGE2A	ZGA	NA	NA	NA	NA	1.1455
ENSG00000125730.17	C3	ZGA	NA	NA	NA	NA	NA
ENSG00000270757.1	HSPE1-MOB4	ZGA	NA	NA	NA	0	NA
ENSG00000285720.1	FAM90A17P	ZGA	NA	NA	NA	NA	NA
ENSG00000068078.20	FGFR3	ZGA	NA	NA	NA	NA	NA
ENSG00000124900.12	TRIM51	ZGA	NA	NA	NA	NA	0.2555
ENSG00000213401.10	MAGEA12	ZGA	NA	NA	NA	NA	NA
ENSG00000196747.5	H2AC13	ZGA	NA	NA	NA	NA	4.3887
ENSG00000168758.11	SEMA4C	ZGA	NA	NA	NA	NA	NA
ENSG00000214534.5	ZNF705E	ZGA	NA	NA	NA	NA	0.1375
ENSG00000142182.9	DNMT3L	ZGA	NA	NA	NA	NA	NA
ENSG00000273003.1	ARL2-SNX15	ZGA	NA	NA	NA	NA	NA
ENSG00000197837.4	H4-16	ZGA	NA	NA	NA	NA	NA
ENSG00000168148.4	H3-4	ZGA	NA	NA	NA	NA	NA
ENSG00000150244.12	TRIM48	ZGA	NA	NA	NA	NA	0.3645
ENSG00000276410.4	H2BC3	ZGA	NA	NA	NA	NA	9.1362
ENSG00000276368.2	H2AC14	ZGA	NA	NA	NA	NA	NA
ENSG00000204450.8	TRIM64	ZGA	NA	NA	NA	NA	NA
ENSG00000189253.7	TRIM64B	ZGA	NA	NA	NA	NA	NA
ENSG00000163283.7	ALPP	ZGA	NA	NA	NA	NA	NA
ENSG00000273802.3	H2BC8	ZGA	NA	NA	NA	NA	2.5079
ENSG00000182053.13	TRIM49B	ZGA	NA	NA	NA	NA	0.1904
ENSG00000284356.1	TAF11L10	ZGA	NA	NA	NA	NA	NA
ENSG00000230268.3	SSU72P8	ZGA	NA	NA	NA	NA	0.7595
ENSG00000078808.19	SDF4	ConExp	NA	NA	NA	NA	NA
ENSG00000160087.21	UBE2J2	ConExp	0	NA	NA	1.0926	NA
ENSG00000107404.21	DVL1	ConExp	NA	NA	NA	NA	NA
ENSG00000221978.13	CCNL2	ConExp	NA	NA	NA	NA	NA
ENSG00000242485.6	MRPL20	ConExp	0.6001	0.9785	0.1962	0.3201	0.1641
ENSG00000215915.10	ATAD3C	ConExp	NA	NA	NA	NA	NA
ENSG00000197785.14	ATAD3A	ConExp	NA	NA	NA	NA	NA
ENSG00000160075.12	SSU72	ConExp	0.0561	0.3558	0.8183	0.2948	0.7381
ENSG00000197530.13	MIB2	ConExp	NA	NA	NA	NA	NA
ENSG00000248333.9	CDK11B	ConExp	NA	NA	NA	NA	NA
ENSG00000008128.23	CDK11A	ConExp	NA	NA	NA	NA	0.716
ENSG00000008130.15	NADK	ConExp	NA	NA	NA	NA	NA
ENSG00000078369.18	GNB1	ConExp	1.9396	3.1087	6.4897	4.1719	NA
ENSG00000067606.17	PRKCZ	ConExp	NA	NA	NA	NA	NA
ENSG00000157933.10	SKI	ConExp	NA	NA	NA	NA	NA
ENSG00000157916.20	RER1	ConExp	0	0.7278	1.6889	1.3382	NA
ENSG00000130762.15	ARHGEF16	ConExp	NA	NA	NA	NA	NA
ENSG00000116213.16	WRAP73	ConExp	NA	1.3023	NA	NA	NA
ENSG00000130764.10	LRRC47	ConExp	NA	NA	NA	NA	NA
ENSG00000116198.14	CEP104	ConExp	NA	NA	NA	NA	NA
ENSG00000198912.12	C1orf174	ConExp	0.8866	0.5111	0.9504	1.1055	0.9381
ENSG00000116237.16	ICMT	ConExp	0	NA	NA	NA	NA
ENSG00000097021.20	ACOT7	ConExp	0	NA	NA	NA	NA
ENSG00000162408.11	NOL9	ConExp	NA	NA	NA	NA	1.7367
ENSG00000204859.13	ZBTB48	ConExp	NA	NA	NA	NA	NA
ENSG00000116273.6	PHF13	ConExp	3.7283	3.9529	5.5232	5.517	NA
ENSG00000007923.17	DNAJC11	ConExp	NA	NA	NA	NA	NA
ENSG00000171735.19	CAMTA1	ConExp	0.0459	0.0986	0.0586	0.0272	0.0395
ENSG00000049245.13	VAMP3	ConExp	1.9955	0.845	1.1634	1.0825	0.411
ENSG00000116288.13	PARK7	ConExp	0.4566	0.3233	0.4331	0.3265	0.1077
ENSG00000116285.13	ERRFI1	ConExp	NA	NA	NA	NA	3.338
ENSG00000142599.19	RERE	ConExp	NA	NA	NA	NA	NA
ENSG00000171621.14	SPSB1	ConExp	NA	NA	NA	NA	NA
ENSG00000171612.7	SLC25A33	ConExp	0	NA	NA	NA	NA
ENSG00000188807.13	TMEM201	ConExp	NA	NA	NA	NA	NA
ENSG00000171603.18	CLSTN1	ConExp	NA	NA	NA	NA	NA
ENSG00000162441.12	LZIC	ConExp	0	0.1729	0.2253	0.1447	0.218
ENSG00000130939.20	UBE4B	ConExp	NA	NA	NA	NA	0.8183
ENSG00000054523.19	KIF1B	ConExp	NA	NA	NA	NA	NA
ENSG00000142657.21	PGD	ConExp	7.6385	2.7385	8.4847	8.1089	NA
ENSG00000175279.22	CENPS	ConExp	0.1318	0.18	0	0.0435	0.168
ENSG00000160049.12	DFFA	ConExp	NA	NA	NA	NA	NA
ENSG00000142655.13	PEX14	ConExp	NA	NA	NA	NA	NA
ENSG00000120948.19	TARDBP	ConExp	0.6633	1.4202	1.3773	1.298	0.7155
ENSG00000171824.14	EXOSC10	ConExp	NA	0.3613	NA	NA	4.3859
ENSG00000198793.13	MTOR	ConExp	NA	NA	NA	NA	NA
ENSG00000120942.14	UBIAD1	ConExp	0.2264	NA	NA	NA	NA
ENSG00000116670.15	MAD2L2	ConExp	0	0.2617	0.547	0.3606	2.839
ENSG00000177674.16	AGTRAP	ConExp	2.204	0.6679	NA	NA	NA
ENSG00000116685.16	KIAA2013	ConExp	NA	NA	NA	NA	NA
ENSG00000116688.18	MFN2	ConExp	NA	NA	NA	NA	NA
ENSG00000116691.11	MIIP	ConExp	0.2731	0.4224	NA	NA	NA
ENSG00000048707.15	VPS13D	ConExp	NA	NA	NA	NA	NA
ENSG00000162493.17	PDPN	ConExp	2.0697	0.2774	1.1221	0.7644	NA
ENSG00000116731.23	PRDM2	ConExp	2.1451	3.7481	2.4736	2.6854	NA
ENSG00000142634.13	EFHD2	ConExp	NA	NA	NA	NA	NA
ENSG00000116138.13	DNAJC16	ConExp	NA	1.2601	NA	NA	NA
ENSG00000197312.12	DDI2	ConExp	NA	NA	NA	NA	NA
ENSG00000116786.13	PLEKHM2	ConExp	NA	NA	NA	NA	NA
ENSG00000116809.12	ZBTB17	ConExp	NA	NA	NA	NA	NA
ENSG00000055070.17	SZRD1	ConExp	NA	NA	NA	2.9345	1.3754
ENSG00000157191.20	NECAP2	ConExp	0.2205	1.0191	2.8159	3.181	0.7273
ENSG00000219481.11	NBPF1	ConExp	1.0316	0.8805	1.6444	0.6949	NA
ENSG00000117118.10	SDHB	ConExp	0.1822	0.5293	0.7512	0.2854	0.7396
ENSG00000276747.1	PADI6	ConExp	8.5941	1.5048	2.9144	3.3477	5.3875
ENSG00000179051.14	RCC2	ConExp	1.0364	3.3321	7.0466	5.8358	NA
ENSG00000117148.8	ACTL8	ConExp	0.795	1.6133	3.2362	2.9987	2.8595
ENSG00000127481.15	UBR4	ConExp	NA	NA	NA	NA	NA
ENSG00000127463.16	EMC1	ConExp	NA	NA	NA	NA	NA
ENSG00000053372.5	MRTO4	ConExp	0	0	NA	NA	2.3861
ENSG00000053371.13	AKR7A2	ConExp	1.5747	NA	NA	NA	NA
ENSG00000040487.13	SLC66A1	ConExp	NA	NA	NA	NA	NA
ENSG00000077549.19	CAPZB	ConExp	0.4903	0.163	NA	0.4972	NA
ENSG00000090432.7	MUL1	ConExp	NA	NA	NA	NA	NA
ENSG00000158828.8	PINK1	ConExp	NA	NA	NA	NA	NA
ENSG00000244038.11	DDOST	ConExp	NA	NA	NA	NA	NA
ENSG00000075151.24	EIF4G3	ConExp	NA	NA	NA	NA	NA
ENSG00000117298.16	ECE1	ConExp	NA	NA	NA	NA	NA
ENSG00000090686.16	USP48	ConExp	NA	NA	NA	NA	NA
ENSG00000070831.17	CDC42	ConExp	0.1561	0.5675	0.2775	0.0799	0.2006
ENSG00000184677.18	ZBTB40	ConExp	NA	NA	NA	NA	NA
ENSG00000004487.18	KDM1A	ConExp	5.6309	1.7606	3.6858	3.1536	2.0739
ENSG00000169641.14	LUZP1	ConExp	NA	0.3787	NA	1.0733	1.4155
ENSG00000125944.21	HNRNPR	ConExp	NA	2.1319	2.6164	1.8572	1.3583
ENSG00000142676.14	RPL11	ConExp	2.6858	0.5929	0.3875	0.6105	0.2212
ENSG00000011007.13	ELOA	ConExp	NA	1.2572	2.0427	2.0572	2.2182
ENSG00000057757.10	PITHD1	ConExp	0.2872	0.6348	1.3088	1.214	1.028
ENSG00000011009.11	LYPLA2	ConExp	NA	NA	NA	NA	NA
ENSG00000179163.12	FUCA1	ConExp	8.0863	1.5644	4.0543	4.2598	1.7331
ENSG00000189266.13	PNRC2	ConExp	0	0.1619	0.3189	0.1946	0.0296
ENSG00000188529.15	SRSF10	ConExp	0.2163	0.3006	0.2878	2.8297	0.2792
ENSG00000158055.17	GRHL3	ConExp	NA	NA	NA	NA	NA
ENSG00000133226.18	SRRM1	ConExp	0.4539	0.473	0.6184	0.7308	0.921
ENSG00000169504.15	CLIC4	ConExp	0.7704	0.5196	1.7647	0.7949	0.6146
ENSG00000117614.10	SYF2	ConExp	0.1356	0.7303	0.1252	0.2459	0.2944
ENSG00000183726.11	TMEM50A	ConExp	0	0.4384	0.489	0.2046	0.4962
ENSG00000204178.11	MACO1	ConExp	NA	NA	NA	1.2086	NA
ENSG00000157978.12	LDLRAP1	ConExp	NA	NA	NA	NA	NA
ENSG00000162430.18	SELENON	ConExp	NA	NA	NA	NA	NA
ENSG00000117640.18	MTFR1L	ConExp	1.403	NA	NA	NA	NA
ENSG00000127423.11	AUNIP	ConExp	0.7698	1.1739	2.5175	1.5673	0.9695
ENSG00000158006.14	PAFAH2	ConExp	NA	NA	NA	NA	NA
ENSG00000236782.7	ZNF593OS	ConExp	0	NA	0.709	1.5209	NA
ENSG00000142684.9	ZNF593	ConExp	0	0.3724	NA	1.7361	0.6331
ENSG00000130695.16	CEP85	ConExp	2.5456	3.5823	4.2404	3.1246	NA
ENSG00000158062.21	UBXN11	ConExp	1.993	1.2259	2.1479	2.7291	NA
ENSG00000117682.17	DHDDS	ConExp	NA	NA	NA	NA	1.5201
ENSG00000198830.11	HMGN2	ConExp	0.017	0.0056	0.06	0.0886	0.0759
ENSG00000117676.14	RPS6KA1	ConExp	NA	NA	NA	NA	NA
ENSG00000117713.21	ARID1A	ConExp	NA	NA	NA	NA	NA
ENSG00000204160.12	ZDHHC18	ConExp	NA	NA	NA	NA	NA
ENSG00000142751.15	GPN2	ConExp	NA	NA	NA	NA	NA
ENSG00000198746.13	GPATCH3	ConExp	NA	NA	NA	NA	3.9558
ENSG00000090273.14	NUDC	ConExp	6.423	4.2708	NA	4.3794	1.5627
ENSG00000175707.10	KDF1	ConExp	NA	NA	NA	NA	NA
ENSG00000158246.8	TENT5B	ConExp	5.1627	NA	NA	NA	NA
ENSG00000090020.11	SLC9A1	ConExp	NA	NA	NA	NA	NA
ENSG00000142784.16	WDTC1	ConExp	NA	NA	NA	NA	NA
ENSG00000158195.11	WASF2	ConExp	NA	0.2113	NA	NA	NA
ENSG00000126705.15	AHDC1	ConExp	NA	NA	NA	NA	NA
ENSG00000009780.16	FAM76A	ConExp	0.0734	0.2321	0.1195	0.1459	0.2541
ENSG00000117758.14	STX12	ConExp	0.8253	1.2388	1.7639	1.0101	1.1707
ENSG00000117751.18	PPP1R8	ConExp	NA	NA	NA	NA	1.2996
ENSG00000117748.10	RPA2	ConExp	0.5078	1.9302	0.8398	0.2775	1.348
ENSG00000158161.16	EYA3	ConExp	NA	NA	NA	NA	1.6346
ENSG00000126698.11	DNAJC8	ConExp	0	0.0409	0	0.205	0.0618
ENSG00000130766.5	SESN2	ConExp	NA	NA	NA	NA	NA
ENSG00000130772.14	MED18	ConExp	NA	NA	NA	NA	NA
ENSG00000180198.17	RCC1	ConExp	NA	NA	NA	NA	NA
ENSG00000180098.9	TRNAU1AP	ConExp	0	NA	NA	NA	1.8946
ENSG00000120656.14	TAF12	ConExp	0.0965	0.5603	0.5724	0.4074	0.1112
ENSG00000162419.13	GMEB1	ConExp	NA	NA	NA	NA	NA
ENSG00000198492.16	YTHDF2	ConExp	2.9296	0.8844	1.037	1.2991	0.8283
ENSG00000159023.22	EPB41	ConExp	NA	NA	NA	NA	NA
ENSG00000116350.18	SRSF4	ConExp	NA	3.3393	NA	NA	NA
ENSG00000116353.16	MECR	ConExp	NA	NA	NA	NA	NA
ENSG00000134644.16	PUM1	ConExp	NA	NA	NA	NA	NA
ENSG00000060688.13	SNRNP40	ConExp	0.9485	0.866	1.7306	3.745	1.7772
ENSG00000121766.16	ZCCHC17	ConExp	0	0	0	0	0.3059
ENSG00000184007.22	PTP4A2	ConExp	0.1992	0.3325	0.5776	0.5721	0.2025
ENSG00000121774.18	KHDRBS1	ConExp	0	3.6581	2.244	4.5109	4.1658
ENSG00000025800.14	KPNA6	ConExp	NA	0.4987	NA	NA	3.3562
ENSG00000084623.12	EIF3I	ConExp	0.5775	0.3936	1.0522	0.8567	0.5046
ENSG00000116478.12	HDAC1	ConExp	NA	NA	NA	NA	10.1366
ENSG00000160058.19	BSDC1	ConExp	NA	NA	NA	NA	NA
ENSG00000162521.19	RBBP4	ConExp	0	0.1225	0.5295	0.7889	1.046
ENSG00000116497.18	S100PBP	ConExp	0.4239	2.1806	1.5998	0.9284	NA
ENSG00000121900.19	TMEM54	ConExp	0	NA	NA	NA	NA
ENSG00000116514.17	RNF19B	ConExp	NA	NA	NA	NA	2.6629
ENSG00000004455.17	AK2	ConExp	0.5024	NA	0.5328	NA	0.3952
ENSG00000134686.20	PHC2	ConExp	NA	NA	NA	NA	NA
ENSG00000116560.11	SFPQ	ConExp	1.6772	11.1594	9.7825	13.413	3.0582
ENSG00000146463.12	ZMYM4	ConExp	NA	NA	NA	0.8479	NA
ENSG00000142687.18	KIAA0319L	ConExp	NA	NA	NA	NA	NA
ENSG00000020129.16	NCDN	ConExp	NA	NA	NA	NA	NA
ENSG00000092853.14	CLSPN	ConExp	2.4862	1.1652	1.5247	1.1432	2.3619
ENSG00000092847.13	AGO1	ConExp	NA	NA	NA	NA	NA
ENSG00000054116.12	TRAPPC3	ConExp	3.1982	1.5419	2.8302	NA	1.0896
ENSG00000116871.16	MAP7D1	ConExp	NA	NA	NA	NA	NA
ENSG00000054118.15	THRAP3	ConExp	NA	1.9029	NA	NA	4.4532
ENSG00000196182.11	STK40	ConExp	NA	NA	NA	NA	NA
ENSG00000181817.6	LSM10	ConExp	0.2681	NA	0.0937	0.1393	0.1367
ENSG00000116898.12	MRPS15	ConExp	0	NA	NA	NA	0.7916
ENSG00000163874.11	ZC3H12A	ConExp	NA	NA	NA	NA	NA
ENSG00000163875.16	MEAF6	ConExp	0.0248	0.1495	0.1334	0.0757	0.2615
ENSG00000163877.11	SNIP1	ConExp	NA	NA	NA	NA	4.1484
ENSG00000134697.13	GNL2	ConExp	0.4851	0	NA	1.4177	3.7258
ENSG00000134690.11	CDCA8	ConExp	0	1.4903	2.2201	1.1831	1.5685
ENSG00000188786.10	MTF1	ConExp	NA	NA	NA	NA	NA
ENSG00000204084.13	INPP5B	ConExp	NA	NA	NA	NA	NA
ENSG00000183431.12	SF3A3	ConExp	0.0862	0.3265	0.1687	0.2449	0.338
ENSG00000183520.12	UTP11	ConExp	0.4505	1.162	0.6101	0.2932	0.1716
ENSG00000116954.8	RRAGC	ConExp	1.6805	1.0219	0.5051	0.9144	2.1263
ENSG00000214114.9	MYCBP	ConExp	0.6726	0.1231	0.2536	0.0856	0.0271
ENSG00000174574.16	AKIRIN1	ConExp	0	0	1.5837	NA	1.4344
ENSG00000127603.32	MACF1	ConExp	NA	NA	NA	NA	NA
ENSG00000090621.15	PABPC4	ConExp	1.1554	1.0952	5.7725	4.6847	2.3267
ENSG00000084072.17	PPIE	ConExp	0.6102	NA	NA	NA	0.673
ENSG00000043514.17	TRIT1	ConExp	NA	1.2667	NA	NA	NA
ENSG00000131236.18	CAP1	ConExp	3.0932	1.061	NA	NA	1.7333
ENSG00000117000.9	RLF	ConExp	2.2828	0.6934	0.9213	1.7665	2.5135
ENSG00000084073.10	ZMPSTE24	ConExp	0	0.8625	0.7588	0.8948	0.8772
ENSG00000084070.12	SMAP2	ConExp	NA	NA	NA	NA	NA
ENSG00000117010.17	ZNF684	ConExp	0.8782	0.2946	0.2479	0.17	0.4889
ENSG00000066136.21	NFYC	ConExp	0.819	1.1766	1.3814	2.2811	2.4326
ENSG00000171793.16	CTPS1	ConExp	3.206	NA	NA	NA	6.0211
ENSG00000204060.8	FOXO6	ConExp	NA	NA	NA	NA	NA
ENSG00000198815.9	FOXJ3	ConExp	0.6185	0.9229	2.0198	2.1282	1.8708
ENSG00000127125.9	PPCS	ConExp	0.9776	NA	NA	NA	NA
ENSG00000171960.12	PPIH	ConExp	0	1.0198	2.367	1.3353	0.2733
ENSG00000065978.19	YBX1	ConExp	NA	NA	1.657	4.6836	0.7159
ENSG00000177868.12	SVBP	ConExp	0	0	0	0	0
ENSG00000117399.14	CDC20	ConExp	1.6704	2.2464	8.048	6.8119	3.3404
ENSG00000159479.17	MED8	ConExp	0.7478	0.7478	1.5588	1.5252	0.7528
ENSG00000142949.17	PTPRF	ConExp	NA	NA	NA	NA	NA
ENSG00000066135.13	KDM4A	ConExp	NA	0.2632	NA	2.9771	NA
ENSG00000117408.11	IPO13	ConExp	NA	NA	NA	NA	NA
ENSG00000132768.14	DPH2	ConExp	NA	NA	NA	NA	NA
ENSG00000117410.14	ATP6V0B	ConExp	1.4779	0.372	0.7856	0.4859	0.6434
ENSG00000196517.13	SLC6A9	ConExp	NA	NA	NA	NA	NA
ENSG00000117419.16	ERI3	ConExp	NA	NA	NA	NA	NA
ENSG00000187147.18	RNF220	ConExp	NA	1.639	NA	NA	NA
ENSG00000142945.13	KIF2C	ConExp	0.7776	0.6877	0.2938	0.3501	3.7643
ENSG00000173846.13	PLK3	ConExp	1.6946	2.8191	NA	NA	NA
ENSG00000070785.17	EIF2B3	ConExp	0	0	0	0	1.526
ENSG00000126107.15	HECTD3	ConExp	NA	NA	NA	NA	NA
ENSG00000126088.14	UROD	ConExp	5.1301	2.3301	2.2964	NA	NA
ENSG00000280670.3	CCDC163	ConExp	NA	NA	NA	NA	NA
ENSG00000117448.14	AKR1A1	ConExp	0.516	0.7584	0.2562	NA	NA
ENSG00000132780.17	NASP	ConExp	5.6209	2.5934	4.416	4.3755	1.8849
ENSG00000159592.11	GPBP1L1	ConExp	1.6316	3.8697	0.9521	0.5673	0.6019
ENSG00000159596.7	TMEM69	ConExp	0.1693	0.4285	0.1996	0.1842	0.1843
ENSG00000086015.23	MAST2	ConExp	NA	NA	NA	NA	NA
ENSG00000117461.15	PIK3R3	ConExp	NA	NA	NA	NA	NA
ENSG00000085998.15	POMGNT1	ConExp	NA	NA	NA	NA	NA
ENSG00000085999.13	RAD54L	ConExp	NA	NA	NA	NA	NA
ENSG00000079277.22	MKNK1	ConExp	0.124	1.8391	1.5506	0.9458	0.2505
ENSG00000123472.12	ATPAF1	ConExp	NA	NA	NA	NA	NA
ENSG00000159658.15	EFCAB14	ConExp	0.0874	0.1761	0.7222	0.4348	0.8156
ENSG00000123473.17	STIL	ConExp	NA	3.8492	4.5562	5.7234	2.6658
ENSG00000162368.14	CMPK1	ConExp	NA	NA	NA	0.8803	0.5758
ENSG00000185104.21	FAF1	ConExp	NA	NA	NA	NA	NA
ENSG00000123091.5	RNF11	ConExp	0	NA	0.4176	NA	0.2633
ENSG00000085832.17	EPS15	ConExp	NA	0.4829	0.6328	0.6587	0.4629
ENSG00000117859.19	OSBPL9	ConExp	1.3337	1.2494	2.6399	2.0489	1.4572
ENSG00000117862.13	TXNDC12	ConExp	3.4627	NA	0.5505	1.0853	0.7646
ENSG00000134717.18	BTF3L4	ConExp	0	NA	0	0	0
ENSG00000157077.16	ZFYVE9	ConExp	NA	0.5545	1.8726	NA	NA
ENSG00000154222.15	CC2D1B	ConExp	NA	NA	NA	NA	NA
ENSG00000085840.13	ORC1	ConExp	NA	NA	NA	NA	NA
ENSG00000134748.13	PRPF38A	ConExp	0	NA	0.576	0.5997	0.2635
ENSG00000162377.6	COA7	ConExp	NA	NA	NA	NA	NA
ENSG00000203995.10	ZYG11A	ConExp	NA	NA	NA	NA	NA
ENSG00000116171.19	SCP2	ConExp	0.3492	1.2791	0.9013	0.5647	NA
ENSG00000162384.14	CZIB	ConExp	1.3488	NA	0.8781	0.284	NA
ENSG00000162385.11	MAGOH	ConExp	0	0.8608	0.9759	0.9008	0.3668
ENSG00000058804.12	NDC1	ConExp	4.4488	1.0795	1.4669	1.2275	0.9621
ENSG00000058799.15	YIPF1	ConExp	0	0.7996	0	0.3441	NA
ENSG00000081870.12	HSPB11	ConExp	0	0.3088	0.2358	0.2674	0.2318
ENSG00000116212.15	LRRC42	ConExp	3.2017	2.1173	10.338	5.901	NA
ENSG00000116209.12	TMEM59	ConExp	0.5279	0.3653	0.467	0.3125	0.1816
ENSG00000116221.15	MRPL37	ConExp	4.896	0.8215	2.4058	1.9179	NA
ENSG00000157216.16	SSBP3	ConExp	NA	0.7169	NA	NA	NA
ENSG00000243725.7	TTC4	ConExp	0	NA	NA	NA	0.1422
ENSG00000162396.6	PARS2	ConExp	NA	NA	NA	NA	NA
ENSG00000162402.14	USP24	ConExp	NA	NA	NA	NA	NA
ENSG00000162600.12	OMA1	ConExp	0.1244	0.1791	NA	NA	NA
ENSG00000162601.11	MYSM1	ConExp	NA	NA	NA	NA	0.1619
ENSG00000172456.18	FGGY	ConExp	0	0.3632	0.5473	0.2397	0
ENSG00000134709.13	HOOK1	ConExp	NA	NA	NA	NA	NA
ENSG00000132849.22	PATJ	ConExp	NA	NA	NA	NA	NA
ENSG00000162607.13	USP1	ConExp	1.9382	1.0223	1.4532	1.583	0.6192
ENSG00000142856.17	ITGB3BP	ConExp	0.4539	0.479	0.4221	0.1926	0.1697
ENSG00000079739.17	PGM1	ConExp	NA	NA	NA	NA	NA
ENSG00000162434.13	JAK1	ConExp	4.3749	3.1653	3.8101	2.1177	NA
ENSG00000116675.16	DNAJC6	ConExp	NA	NA	NA	NA	NA
ENSG00000198160.15	MIER1	ConExp	0.1497	1.4299	0.8141	0.9522	0.6543
ENSG00000116729.14	WLS	ConExp	2.4716	1.6786	4.2004	4.0027	NA
ENSG00000116754.14	SRSF11	ConExp	0.9897	0.9936	1.9088	1.8934	0.9374
ENSG00000132485.14	ZRANB2	ConExp	0.1509	0.8679	0.4929	1.0273	0.4509
ENSG00000116791.14	CRYZ	ConExp	1.7903	0.6006	0.588	0.5638	0.4229
ENSG00000137955.16	RABGGTB	ConExp	0.0979	1.0594	0.5091	0.4494	0.2382
ENSG00000154027.19	AK5	ConExp	0.4509	0.6405	0.9904	0.621	NA
ENSG00000036549.13	ZZZ3	ConExp	NA	0.6022	0.6617	NA	0.5786
ENSG00000077254.14	USP33	ConExp	NA	0.3741	NA	NA	NA
ENSG00000162613.17	FUBP1	ConExp	NA	6.7004	NA	NA	5.5965
ENSG00000162616.9	DNAJB4	ConExp	0	2.7752	1.3797	0.6708	0.2709
ENSG00000117133.11	RPF1	ConExp	0.6149	0	0	0.5776	0.5455
ENSG00000174021.12	GNG5	ConExp	0.0471	0.0534	0.0402	0.0502	0.0714
ENSG00000142867.14	BCL10	ConExp	0	0.8626	0.3683	0.5137	0.7438
ENSG00000097033.14	SH3GLB1	ConExp	0	0.6387	0.9949	1.0291	0.6088
ENSG00000183291.18	SELENOF	ConExp	0.1347	0.2023	0.1885	0.1137	0.1097
ENSG00000143013.13	LMO4	ConExp	0.2123	0	0	NA	NA
ENSG00000065243.20	PKN2	ConExp	NA	NA	NA	NA	NA
ENSG00000137947.12	GTF2B	ConExp	0.6906	0.4859	0.4827	0.6667	0.4017
ENSG00000171492.14	LRRC8D	ConExp	NA	1.1248	3.2381	4.1909	NA
ENSG00000097046.13	CDC7	ConExp	0.3507	1.8828	1.0036	0.8896	0.8288
ENSG00000069702.11	TGFBR3	ConExp	NA	NA	NA	NA	NA
ENSG00000137948.19	BRDT	ConExp	0.3264	0.4401	0.2291	0.1436	0.4043
ENSG00000122406.14	RPL5	ConExp	1.4372	0.1408	0.3504	0.4602	0.1202
ENSG00000143033.18	MTF2	ConExp	0.1173	0.2321	0.2291	0.2932	0.6092
ENSG00000117505.13	DR1	ConExp	NA	NA	NA	NA	NA
ENSG00000137942.18	FNBP1L	ConExp	0	0.8099	3.3446	3.4081	NA
ENSG00000067334.14	DNTTIP2	ConExp	1.8109	0.3833	0.1967	0.3769	0.9178
ENSG00000023909.10	GCLM	ConExp	NA	NA	NA	NA	NA
ENSG00000137962.13	ARHGAP29	ConExp	NA	0.151	0.7119	1.094	NA
ENSG00000117528.14	ABCD3	ConExp	0	0	0.1472	0.1974	0.0985
ENSG00000117519.16	CNN3	ConExp	0.1465	0.8032	1.2088	1.5633	1.7225
ENSG00000156875.14	MFSD14A	ConExp	0.7296	0.6434	0.9093	0.9058	0.6421
ENSG00000137996.13	RTCA	ConExp	NA	NA	NA	NA	NA
ENSG00000185946.16	RNPC3	ConExp	0	0	0	0.1788	0.7189
ENSG00000116266.11	STXBP3	ConExp	1.7598	0.3323	0.287	0.4161	0.7402
ENSG00000085433.17	WDR47	ConExp	NA	5.5898	6.067	5.3127	1.6274
ENSG00000031698.13	SARS1	ConExp	0.9249	NA	0.7902	2.0067	0.99
ENSG00000134222.16	PSRC1	ConExp	NA	NA	NA	NA	NA
ENSG00000134243.12	SORT1	ConExp	NA	NA	NA	NA	NA
ENSG00000143106.13	PSMA5	ConExp	0.0975	0.948	0.8354	0.9474	0.975
ENSG00000065135.12	GNAI3	ConExp	0	0.7567	0.983	1.1299	0.6341
ENSG00000143093.15	STRIP1	ConExp	NA	NA	NA	NA	NA
ENSG00000116396.15	KCNC4	ConExp	NA	NA	NA	NA	NA
ENSG00000162775.17	RBM15	ConExp	NA	NA	NA	NA	NA
ENSG00000134248.14	LAMTOR5	ConExp	0.1177	0.1824	0.1125	0.0562	0.0425
ENSG00000134255.15	CEPT1	ConExp	NA	NA	NA	NA	NA
ENSG00000116459.11	ATP5PB	ConExp	0.9024	1.3471	0	0.5809	0.4194
ENSG00000116473.15	RAP1A	ConExp	0	0.4879	0.2507	0	NA
ENSG00000064703.13	DDX20	ConExp	NA	NA	NA	1.8116	2.1836
ENSG00000116489.13	CAPZA1	ConExp	0	0.1181	0.0732	0.1598	0
ENSG00000155363.19	MOV10	ConExp	0.6218	NA	NA	NA	NA
ENSG00000155366.17	RHOC	ConExp	1.489	NA	NA	NA	NA
ENSG00000155380.13	SLC16A1	ConExp	1.98	4.2066	3.3557	3.0078	0.9119
ENSG00000081026.19	MAGI3	ConExp	NA	NA	NA	NA	NA
ENSG00000116793.16	PHTF1	ConExp	0.4578	1.3767	2.3295	1.3329	1.3603
ENSG00000118655.7	DCLRE1B	ConExp	NA	NA	NA	2.7896	2.084
ENSG00000163349.22	HIPK1	ConExp	NA	NA	NA	NA	NA
ENSG00000197323.12	TRIM33	ConExp	1.1848	3.6612	2.5647	2.2016	NA
ENSG00000116752.6	BCAS2	ConExp	0	0	0.0711	0.2004	0.1631
ENSG00000213281.5	NRAS	ConExp	0	1.8427	1.5914	1.3459	1.2403
ENSG00000009307.17	CSDE1	ConExp	0.5883	0.7492	0.7628	0.6845	1.0005
ENSG00000052723.12	SIKE1	ConExp	0	0.8891	1.461	1.0084	1.739
ENSG00000163399.16	ATP1A1	ConExp	10.6432	7.6065	14.4608	11.1483	NA
ENSG00000143061.18	IGSF3	ConExp	NA	NA	NA	NA	NA
ENSG00000134247.10	PTGFRN	ConExp	NA	NA	NA	NA	NA
ENSG00000116830.12	TTF2	ConExp	NA	NA	NA	NA	NA
ENSG00000198162.12	MAN1A2	ConExp	NA	NA	NA	NA	NA
ENSG00000183508.5	TENT5C	ConExp	1.9813	0.6585	0.7896	0.7901	1.7686
ENSG00000273136.8	NBPF26	ConExp	NA	NA	NA	NA	NA
ENSG00000188610.12	FAM72B	ConExp	NA	NA	NA	NA	NA
ENSG00000273213.4	H3-2	ConExp	NA	NA	NA	NA	NA
ENSG00000196369.12	SRGAP2B	ConExp	NA	NA	NA	NA	NA
ENSG00000265491.5	RNF115	ConExp	NA	NA	NA	NA	NA
ENSG00000186141.9	POLR3C	ConExp	NA	NA	NA	NA	1.061
ENSG00000265241.8	RBM8A	ConExp	0.2314	0.6082	0.511	0.4325	0.0729
ENSG00000268043.8	NBPF12	ConExp	NA	NA	NA	NA	NA
ENSG00000131778.20	CHD1L	ConExp	NA	NA	NA	NA	NA
ENSG00000116128.12	BCL9	ConExp	NA	NA	NA	NA	NA
ENSG00000203814.7	H2BC18	ConExp	NA	NA	1.7555	1.9471	1.4173
ENSG00000184260.6	H2AC20	ConExp	NA	NA	NA	NA	7.0818
ENSG00000143368.10	SF3B4	ConExp	10.0599	2.1123	10.4569	7.726	NA
ENSG00000264522.6	OTUD7B	ConExp	NA	NA	NA	NA	NA
ENSG00000136631.15	VPS45	ConExp	1.1095	NA	0.469	0.6748	1.1749
ENSG00000117362.13	APH1A	ConExp	0.4356	4.8378	15.4305	8.503	NA
ENSG00000117360.13	PRPF3	ConExp	0.8946	2.3331	3.506	3.4872	4.2235
ENSG00000163125.16	RPRD2	ConExp	NA	NA	NA	NA	NA
ENSG00000143374.18	TARS2	ConExp	NA	NA	NA	NA	NA
ENSG00000143384.14	MCL1	ConExp	NA	NA	NA	NA	1.4184
ENSG00000143420.19	ENSA	ConExp	7.9953	1.2301	1.9665	0.6727	0.552
ENSG00000143457.11	GOLPH3L	ConExp	3.7249	1.4997	1.9458	1.2586	NA
ENSG00000143437.21	ARNT	ConExp	NA	NA	NA	NA	NA
ENSG00000143379.13	SETDB1	ConExp	NA	NA	NA	NA	NA
ENSG00000143418.20	CERS2	ConExp	0	1.8618	3.8523	3.161	NA
ENSG00000143363.17	PRUNE1	ConExp	NA	0.3788	NA	NA	NA
ENSG00000197622.13	CDC42SE1	ConExp	0.2931	1.1259	2.2766	1.8996	NA
ENSG00000163156.12	SCNM1	ConExp	0	NA	NA	1.3711	0.3897
ENSG00000163159.15	VPS72	ConExp	2.1603	1.278	0.3849	0.2531	0.8329
ENSG00000143398.20	PIP5K1A	ConExp	NA	NA	NA	NA	NA
ENSG00000159352.16	PSMD4	ConExp	0.3184	NA	1.2838	1.2285	1.5358
ENSG00000143373.18	ZNF687	ConExp	NA	NA	NA	NA	NA
ENSG00000143393.17	PI4KB	ConExp	NA	NA	NA	NA	NA
ENSG00000143442.22	POGZ	ConExp	NA	5.2553	NA	NA	NA
ENSG00000143375.15	CGN	ConExp	NA	NA	NA	NA	NA
ENSG00000143367.17	TUFT1	ConExp	NA	NA	NA	NA	NA
ENSG00000143376.14	SNX27	ConExp	NA	0.4395	1.6796	NA	NA
ENSG00000182134.17	TDRKH	ConExp	NA	NA	NA	NA	NA
ENSG00000160679.13	CHTOP	ConExp	0	NA	NA	NA	2.3245
ENSG00000143553.11	SNAPIN	ConExp	0.0611	0.3436	0.5338	0.4883	0.301
ENSG00000143621.17	ILF2	ConExp	0.4908	1.1137	1.0106	1.3834	0.798
ENSG00000143624.14	INTS3	ConExp	NA	NA	NA	NA	NA
ENSG00000143614.10	GATAD2B	ConExp	NA	NA	NA	NA	NA
ENSG00000160741.17	CRTC2	ConExp	NA	NA	NA	NA	NA
ENSG00000143549.21	TPM3	ConExp	0.6189	1.8949	4.6273	3.3597	0.8798
ENSG00000143612.21	C1orf43	ConExp	1.6557	0.3855	2.1317	1.915	0.5511
ENSG00000143569.19	UBAP2L	ConExp	NA	NA	NA	NA	3.6053
ENSG00000143575.15	HAX1	ConExp	2.0627	NA	NA	NA	1.3681
ENSG00000160714.10	UBE2Q1	ConExp	0.6237	NA	NA	NA	NA
ENSG00000160710.18	ADAR	ConExp	1.1365	1.1011	3.4204	3.1655	NA
ENSG00000163348.4	PYGO2	ConExp	NA	NA	NA	NA	NA
ENSG00000160691.19	SHC1	ConExp	0.595	1.2009	NA	NA	NA
ENSG00000173207.13	CKS1B	ConExp	0.0094	0.018	0.0121	0.0163	0.0129
ENSG00000160688.19	FLAD1	ConExp	0.6667	NA	NA	NA	NA
ENSG00000143537.14	ADAM15	ConExp	NA	NA	NA	NA	NA
ENSG00000163463.13	KRTCAP2	ConExp	0.2456	0.1987	0.5533	0.303	0.2345
ENSG00000176444.19	CLK2	ConExp	NA	NA	NA	NA	NA
ENSG00000116539.14	ASH1L	ConExp	NA	NA	NA	NA	NA
ENSG00000163374.20	YY1AP1	ConExp	2.2452	1.3285	3.7245	2.0273	2.2129
ENSG00000132676.16	DAP3	ConExp	0.6647	0.1105	0	0	0.428
ENSG00000116580.20	GON4L	ConExp	NA	0.1331	NA	0.5299	0.703
ENSG00000132680.11	KHDC4	ConExp	NA	NA	NA	NA	2.8573
ENSG00000163479.14	SSR2	ConExp	1.3998	0.8938	0.8385	1.2785	0.6332
ENSG00000160803.8	UBQLN4	ConExp	NA	NA	NA	NA	NA
ENSG00000160785.14	SLC25A44	ConExp	NA	NA	NA	NA	1.7983
ENSG00000198952.8	SMG5	ConExp	NA	NA	NA	NA	NA
ENSG00000163468.15	CCT3	ConExp	4.1068	0.8245	1.1794	2.0724	5.4766
ENSG00000183856.11	IQGAP3	ConExp	NA	NA	NA	NA	NA
ENSG00000143321.19	HDGF	ConExp	NA	NA	NA	NA	NA
ENSG00000143294.15	PRCC	ConExp	NA	NA	NA	NA	NA
ENSG00000132694.19	ARHGEF11	ConExp	NA	NA	NA	NA	NA
ENSG00000117036.12	ETV3	ConExp	NA	NA	NA	NA	1.6324
ENSG00000132716.19	DCAF8	ConExp	NA	NA	NA	NA	NA
ENSG00000162735.19	PEX19	ConExp	NA	NA	NA	NA	NA
ENSG00000122218.16	COPA	ConExp	NA	NA	NA	NA	NA
ENSG00000162736.17	NCSTN	ConExp	NA	NA	NA	NA	NA
ENSG00000158773.14	USF1	ConExp	NA	NA	NA	NA	NA
ENSG00000143256.5	PFDN2	ConExp	2.3648	1.0422	0.9127	0.8974	0.353
ENSG00000158796.17	DEDD	ConExp	1.3989	0.6589	1.409	0.9688	1.1481
ENSG00000143222.12	UFC1	ConExp	0.4493	1.0363	0	0.1117	0.1862
ENSG00000143258.16	USP21	ConExp	NA	NA	NA	NA	NA
ENSG00000158850.15	B4GALT3	ConExp	NA	NA	NA	NA	NA
ENSG00000158864.13	NDUFS2	ConExp	NA	NA	NA	NA	1.1071
ENSG00000248485.2	PCP4L1	ConExp	0	0.2713	1.0114	0.7184	0.687
ENSG00000143252.16	SDHC	ConExp	0	1.1969	NA	1.5698	NA
ENSG00000081721.12	DUSP12	ConExp	0	0.2197	0.5752	0.7503	0.489
ENSG00000118217.7	ATF6	ConExp	0.8401	0.7698	1.2299	1.0323	NA
ENSG00000254706.3	ENSG00000254706	ConExp	NA	NA	NA	NA	NA
ENSG00000239887.6	C1orf226	ConExp	NA	1.6203	NA	NA	NA
ENSG00000152332.16	UHMK1	ConExp	0.1474	0.1249	0.6738	0.5337	0.8303
ENSG00000117143.13	UAP1	ConExp	0	1.6814	1.0517	1.1445	0.4902
ENSG00000143228.13	NUF2	ConExp	0	0.5101	0	0.0998	2.1361
ENSG00000143149.13	ALDH9A1	ConExp	3.7913	1.3325	2.2271	2.1163	2.7097
ENSG00000143183.18	TMCO1	ConExp	0	0.2382	0.1704	0.0788	0.1436
ENSG00000143179.16	UCK2	ConExp	NA	NA	NA	NA	NA
ENSG00000143190.23	POU2F1	ConExp	NA	NA	NA	NA	NA
ENSG00000197965.12	MPZL1	ConExp	NA	NA	NA	NA	1.0241
ENSG00000143164.16	DCAF6	ConExp	0.3889	0.591	1.0013	1.3258	NA
ENSG00000143155.13	TIPRL	ConExp	0	0	0	0	0.4344
ENSG00000143153.14	ATP1B1	ConExp	0	0.4062	0.1078	0.2797	2.1299
ENSG00000117475.14	BLZF1	ConExp	0.1804	0.6233	0.1046	0.1478	0.4603
ENSG00000117479.15	SLC19A2	ConExp	0.2015	1.9682	1.2003	1.392	NA
ENSG00000075945.13	KIFAP3	ConExp	2.8165	NA	NA	NA	NA
ENSG00000117523.18	PRRC2C	ConExp	NA	2.2041	3.3627	2.0015	2.1091
ENSG00000010165.20	METTL13	ConExp	NA	NA	NA	NA	NA
ENSG00000135845.10	PIGC	ConExp	0.1413	0.5554	0.1038	0.2487	NA
ENSG00000094975.14	SUCO	ConExp	2.0224	1.3209	1.2692	1.1952	NA
ENSG00000076321.11	KLHL20	ConExp	0.2888	3.1363	0.7547	1.7138	NA
ENSG00000120334.16	CENPL	ConExp	NA	1.4237	2.0049	1.3684	0.7885
ENSG00000135870.12	RC3H1	ConExp	NA	0.335	0.3837	0.6227	NA
ENSG00000116161.18	CACYBP	ConExp	0	0	0.2499	0.5851	0
ENSG00000143207.21	COP1	ConExp	NA	NA	1.4329	1.9688	NA
ENSG00000116199.12	FAM20B	ConExp	NA	NA	NA	NA	NA
ENSG00000186283.14	TOR3A	ConExp	0	0.631	0.4456	0.6873	0.2264
ENSG00000143322.21	ABL2	ConExp	NA	NA	NA	NA	NA
ENSG00000057252.13	SOAT1	ConExp	NA	NA	NA	NA	1.8485
ENSG00000143337.19	TOR1AIP1	ConExp	NA	NA	NA	NA	NA
ENSG00000135837.16	CEP350	ConExp	NA	NA	NA	NA	NA
ENSG00000135823.14	STX6	ConExp	0.5356	1.2789	1.6356	1.8252	1.6528
ENSG00000135821.19	GLUL	ConExp	NA	NA	NA	NA	2.5506
ENSG00000143333.7	RGS16	ConExp	0	0	0	0	NA
ENSG00000135862.6	LAMC1	ConExp	NA	3.3375	NA	NA	NA
ENSG00000116698.22	SMG7	ConExp	NA	NA	NA	NA	NA
ENSG00000121481.11	RNF2	ConExp	0.7817	0.4419	0.5783	0.7954	0.359
ENSG00000121486.12	TRMT1L	ConExp	NA	NA	NA	NA	NA
ENSG00000116679.16	IVNS1ABP	ConExp	NA	NA	NA	NA	NA
ENSG00000047410.14	TPR	ConExp	4.2846	2.9515	3.7681	4.1054	NA
ENSG00000116741.8	RGS2	ConExp	0.0176	0.0868	0.0537	0.066	0.1371
ENSG00000116750.14	UCHL5	ConExp	0	1.3871	0.5292	0.5452	NA
ENSG00000116747.13	RO60	ConExp	NA	0.1583	NA	0.4848	0.3615
ENSG00000134371.14	CDC73	ConExp	NA	NA	NA	NA	1.4998
ENSG00000066279.19	ASPM	ConExp	1.0053	3.2151	1.8144	2.1448	1.9709
ENSG00000151414.15	NEK7	ConExp	NA	NA	0.9949	NA	NA
ENSG00000162702.8	ZNF281	ConExp	2.2206	2.8613	2.4669	2.4027	1.4073
ENSG00000118193.12	KIF14	ConExp	3.4349	1.5782	NA	NA	NA
ENSG00000118197.14	DDX59	ConExp	0.2467	2.1319	0.9743	1.2918	1.0062
ENSG00000116857.17	TMEM9	ConExp	0.4319	0.7469	1.3893	1.0229	1.2253
ENSG00000159166.15	LAD1	ConExp	6.7219	1.1142	7.1189	4.8295	NA
ENSG00000198700.10	IPO9	ConExp	NA	NA	NA	NA	NA
ENSG00000176393.11	RNPEP	ConExp	NA	NA	NA	NA	NA
ENSG00000077157.22	PPP1R12B	ConExp	NA	NA	NA	NA	NA
ENSG00000143858.12	SYT2	ConExp	NA	NA	NA	NA	NA
ENSG00000117153.16	KLHL12	ConExp	1.0929	0.5239	0.6754	1.1156	1.1771
ENSG00000159346.13	ADIPOR1	ConExp	0	0	NA	NA	0.9386
ENSG00000163444.12	TMEM183A	ConExp	NA	NA	NA	NA	0.3965
ENSG00000058668.15	ATP2B4	ConExp	0.6193	0.7632	2.6102	3.3009	NA
ENSG00000257315.3	ZBED6	ConExp	NA	NA	NA	NA	0.9087
ENSG00000182004.13	SNRPE	ConExp	0	0.09	0.053	0.0331	0.0291
ENSG00000143842.15	SOX13	ConExp	NA	NA	NA	NA	NA
ENSG00000158615.10	PPP1R15B	ConExp	NA	NA	NA	NA	1.6686
ENSG00000133056.14	PIK3C2B	ConExp	NA	NA	NA	NA	NA
ENSG00000198625.14	MDM4	ConExp	0.3628	0.5838	0.444	0.3635	0.639
ENSG00000117222.14	RBBP5	ConExp	1.1222	0.9593	1.1605	1.6892	1.9223
ENSG00000158711.14	ELK4	ConExp	NA	NA	NA	NA	NA
ENSG00000069275.13	NUCKS1	ConExp	NA	NA	NA	NA	NA
ENSG00000196550.11	FAM72A	ConExp	NA	NA	NA	NA	NA
ENSG00000266028.8	SRGAP2	ConExp	NA	NA	NA	NA	NA
ENSG00000143486.16	EIF2D	ConExp	NA	NA	NA	NA	NA
ENSG00000162889.11	MAPKAPK2	ConExp	NA	NA	NA	NA	NA
ENSG00000196352.17	CD55	ConExp	1.2405	0.3469	0.1894	0.0992	1.2076
ENSG00000117595.12	IRF6	ConExp	2.4018	3.6205	5.0124	4.0353	NA
ENSG00000117625.14	RCOR3	ConExp	NA	0.9315	1.8951	1.6249	0.3024
ENSG00000170385.10	SLC30A1	ConExp	NA	NA	NA	NA	NA
ENSG00000117650.13	NEK2	ConExp	0.2588	0.3697	0.1353	0.4517	0.8407
ENSG00000143493.13	INTS7	ConExp	NA	NA	2.6796	2.822	NA
ENSG00000143476.18	DTL	ConExp	0.6466	0.7166	0.5902	1.2721	1.9912
ENSG00000136643.12	RPS6KC1	ConExp	NA	NA	NA	NA	NA
ENSG00000152104.12	PTPN14	ConExp	NA	NA	NA	NA	NA
ENSG00000117724.14	CENPF	ConExp	NA	NA	NA	NA	3.2102
ENSG00000136636.13	KCTD3	ConExp	NA	NA	NA	NA	NA
ENSG00000092978.11	GPATCH2	ConExp	0.2339	2.1628	1.0901	2.0834	1.3063
ENSG00000136628.18	EPRS1	ConExp	0.7376	0.8593	1.7	2.492	NA
ENSG00000067704.10	IARS2	ConExp	NA	2.5184	4.905	3.379	NA
ENSG00000118873.17	RAB3GAP2	ConExp	4.1919	2.6816	3.6893	3.3885	NA
ENSG00000143498.18	TAF1A	ConExp	0.326	0.5077	0.1675	0.2107	0.2496
ENSG00000154305.18	MIA3	ConExp	4.7164	1.8231	2.5538	3.1053	2.3416
ENSG00000186063.13	AIDA	ConExp	NA	NA	NA	NA	NA
ENSG00000143514.17	TP53BP2	ConExp	NA	NA	NA	NA	NA
ENSG00000143756.12	FBXO28	ConExp	NA	0.4628	1.4329	1.5945	0.9564
ENSG00000143748.18	NVL	ConExp	1.2934	3.0233	2.6845	1.8623	1.5163
ENSG00000162923.17	WDR26	ConExp	0.8572	1.1479	1.2692	1.4862	1.0235
ENSG00000143815.15	LBR	ConExp	0	2.7642	2.2966	2.198	0.9182
ENSG00000154380.18	ENAH	ConExp	1.0525	0.2745	1.3931	0.8278	NA
ENSG00000143742.14	SRP9	ConExp	0.0841	0	0.1359	0.1806	0.0254
ENSG00000143819.13	EPHX1	ConExp	NA	NA	NA	NA	NA
ENSG00000196187.12	TMEM63A	ConExp	NA	NA	NA	NA	NA
ENSG00000143811.20	PYCR2	ConExp	NA	NA	NA	NA	NA
ENSG00000143751.10	SDE2	ConExp	NA	5.1913	2.9256	3.2467	1.6264
ENSG00000163041.13	H3-3A	ConExp	0	0.1025	0.1446	0	0.0911
ENSG00000182827.9	ACBD3	ConExp	3.8005	2.8528	2.0513	2.7999	1.1642
ENSG00000183814.16	LIN9	ConExp	0	0.7234	1.1467	0.9383	0.4646
ENSG00000143799.14	PARP1	ConExp	4.3205	2.7472	2.0246	2.1514	NA
ENSG00000143776.20	CDC42BPA	ConExp	0.3717	0.2622	0.4324	0.7428	NA
ENSG00000143740.15	SNAP47	ConExp	0	NA	NA	NA	NA
ENSG00000143761.16	ARF1	ConExp	2.5816	0.54	2.9232	3.2355	3.3105
ENSG00000162910.19	MRPL55	ConExp	0.3722	0.9983	1.74	1.0469	0.6815
ENSG00000143774.17	GUK1	ConExp	NA	NA	NA	NA	NA
ENSG00000154370.16	TRIM11	ConExp	NA	NA	NA	NA	NA
ENSG00000168159.15	RNF187	ConExp	NA	NA	NA	NA	NA
ENSG00000168118.12	RAB4A	ConExp	NA	NA	NA	NA	NA
ENSG00000154429.11	CCSAP	ConExp	NA	1.452	1.5205	1.2567	0.6296
ENSG00000069248.12	NUP133	ConExp	5.8347	3.3281	3.59	3.9293	2.4352
ENSG00000135801.10	TAF5L	ConExp	1.7971	0.9292	NA	1.1757	1.4374
ENSG00000143641.10	GALNT2	ConExp	NA	NA	NA	NA	NA
ENSG00000135775.14	COG2	ConExp	0	0.6935	0.2162	0.669	NA
ENSG00000173409.14	ARV1	ConExp	0	1.3395	1.066	1.0726	NA
ENSG00000143633.13	C1orf131	ConExp	0.0852	0.0997	0	0.1342	0.4911
ENSG00000116906.13	GNPAT	ConExp	0	0.5306	2.2023	1.0055	NA
ENSG00000010072.16	SPRTN	ConExp	NA	5.1271	1.5452	1.7108	1.3176
ENSG00000135766.9	EGLN1	ConExp	NA	NA	NA	NA	NA
ENSG00000116918.15	TSNAX	ConExp	0.0739	0.2234	0.2972	0.3297	0.2329
ENSG00000168275.16	COA6	ConExp	0	0.5306	NA	NA	0.2061
ENSG00000173726.11	TOMM20	ConExp	0.2335	0.1237	0.2111	0.3264	0.1983
ENSG00000188739.15	RBM34	ConExp	0.0759	0.0231	0.0959	0.3517	0.2445
ENSG00000054267.22	ARID4B	ConExp	NA	0.9889	NA	NA	2.7429
ENSG00000162885.14	B3GALNT2	ConExp	0	0.2562	0	NA	0.2714
ENSG00000116977.19	LGALS8	ConExp	1.2696	0.1491	0.1375	0.2224	0.874
ENSG00000119285.11	HEATR1	ConExp	4.7617	0.765	2.5326	2.8746	2.7835
ENSG00000116984.15	MTR	ConExp	NA	NA	NA	NA	NA
ENSG00000091483.8	FH	ConExp	2.796	1.6541	1.7019	1.2706	NA
ENSG00000174371.17	EXO1	ConExp	0	0.6474	0.2108	0.7028	1.3718
ENSG00000054282.16	SDCCAG8	ConExp	0.0292	0.2995	0.1928	0.2007	0.4058
ENSG00000117020.19	AKT3	ConExp	NA	NA	0.8453	0.7721	1.4477
ENSG00000035687.10	ADSS2	ConExp	NA	NA	NA	NA	1.2072
ENSG00000121644.19	DESI2	ConExp	0	0.0881	0.215	0.1366	0.5982
ENSG00000153187.20	HNRNPU	ConExp	0.937	3.4177	3.4144	2.8727	1.29
ENSG00000185420.19	SMYD3	ConExp	0.6681	0.9391	0.7178	0.5124	2.9795
ENSG00000162851.8	TFB2M	ConExp	0	2.0284	2.5855	2.1381	0.6359
ENSG00000162852.14	CNST	ConExp	NA	1.0005	1.1048	1.7879	0.2326
ENSG00000153207.16	AHCTF1	ConExp	NA	1.8269	1.9864	2.1792	0.6761
ENSG00000162714.13	ZNF496	ConExp	NA	NA	NA	NA	NA
ENSG00000175137.11	SH3BP5L	ConExp	NA	NA	NA	NA	NA
ENSG00000171161.13	ZNF672	ConExp	NA	NA	NA	NA	NA
ENSG00000171163.16	ZNF692	ConExp	NA	NA	NA	NA	NA
ENSG00000261456.6	TUBB8	ConExp	0.6601	0.1754	0.2367	0.2704	1.2155
ENSG00000015171.20	ZMYND11	ConExp	NA	NA	1.0297	NA	NA
ENSG00000107929.16	LARP4B	ConExp	NA	2.7498	5.4601	NA	NA
ENSG00000067064.12	IDI1	ConExp	0.6362	0.2315	0.2605	0.1509	0.2239
ENSG00000067057.18	PFKP	ConExp	2.2543	1.1116	NA	4.3244	NA
ENSG00000107959.17	PITRM1	ConExp	5.9509	0.942	3.3359	3.2565	3.3621
ENSG00000173848.19	NET1	ConExp	NA	NA	NA	NA	1.6001
ENSG00000108021.20	TASOR2	ConExp	0.1244	3.1581	3.7639	3.0901	NA
ENSG00000057608.17	GDI2	ConExp	1.0635	0.6982	0.7313	0.8552	0.7055
ENSG00000134452.20	FBH1	ConExp	NA	NA	NA	NA	NA
ENSG00000134453.16	RBM17	ConExp	0	1.4354	0.9002	1.2287	3.3854
ENSG00000170525.21	PFKFB3	ConExp	NA	NA	NA	NA	NA
ENSG00000165629.20	ATP5F1C	ConExp	0	0.2742	0.4031	0.1827	0.365
ENSG00000165632.9	TAF3	ConExp	NA	0.5097	0.3431	0.4506	NA
ENSG00000148429.15	USP6NL	ConExp	NA	NA	NA	NA	NA
ENSG00000148426.13	PROSER2	ConExp	NA	NA	NA	NA	NA
ENSG00000151461.20	UPF2	ConExp	NA	NA	NA	NA	1.3324
ENSG00000181192.12	DHTKD1	ConExp	NA	NA	NA	NA	NA
ENSG00000165609.13	NUDT5	ConExp	1.0762	0.8835	0.7344	1.1875	0.2498
ENSG00000151465.14	CDC123	ConExp	0	0.7567	0.5475	0.7198	0.2419
ENSG00000065328.17	MCM10	ConExp	0	4.1533	2.7464	1.8718	1.299
ENSG00000086475.15	SEPHS1	ConExp	NA	0.567	1.3023	1.1413	NA
ENSG00000165630.14	PRPF18	ConExp	0.1025	0.274	0.336	0.2605	0.4659
ENSG00000151474.23	FRMD4A	ConExp	NA	0	0	0	NA
ENSG00000065809.14	FAM107B	ConExp	NA	0.9195	1.7185	0.5895	0.3495
ENSG00000284024.4	ENSG00000284024	ConExp	NA	NA	NA	NA	NA
ENSG00000187522.16	HSPA14	ConExp	0.1439	0.1638	0.1441	0.2879	0.7329
ENSG00000152455.16	SUV39H2	ConExp	0.324	0.9918	0.3085	0.4472	0.3176
ENSG00000152464.15	RPP38	ConExp	0.156	0.2062	0	0.2182	0.7528
ENSG00000148481.14	MINDY3	ConExp	0.9736	1.3751	0.7828	1.0479	1.0415
ENSG00000148484.18	RSU1	ConExp	0.2403	0.3563	0.5092	0.2676	NA
ENSG00000078403.17	MLLT10	ConExp	NA	NA	NA	NA	4.2147
ENSG00000136770.11	DNAJC1	ConExp	5.2029	0.1881	0.3112	0.8168	NA
ENSG00000150867.14	PIP4K2A	ConExp	1.0729	0.5359	0.9081	1.1313	NA
ENSG00000107863.20	ARHGAP21	ConExp	NA	NA	NA	NA	NA
ENSG00000136754.18	ABI1	ConExp	1.6704	1.7573	1.6171	2.2359	1.2945
ENSG00000136758.20	YME1L1	ConExp	NA	1.0299	NA	NA	2.1571
ENSG00000120539.15	MASTL	ConExp	6.4126	1.3686	1.4892	2.5392	1.2844
ENSG00000099246.18	RAB18	ConExp	0.1529	1.3612	0.9226	1.6383	0.1824
ENSG00000095787.24	WAC	ConExp	0.9292	0.6789	1.2345	0.8975	1.139
ENSG00000107951.15	MTPAP	ConExp	0.1408	0.6437	0.1692	0.0975	0.0919
ENSG00000165322.18	ARHGAP12	ConExp	NA	1.9532	1.6747	1.9675	1.0105
ENSG00000170759.11	KIF5B	ConExp	2.3492	1.4631	1.9475	1.8512	1.8375
ENSG00000120616.16	EPC1	ConExp	0.4523	0.4933	0.5504	0.8664	1.039
ENSG00000150093.20	ITGB1	ConExp	NA	NA	2.3942	NA	1.4322
ENSG00000148498.16	PARD3	ConExp	1.3329	0.8537	2.3882	2.3294	NA
ENSG00000095794.20	CREM	ConExp	0.2478	0.1022	0.5301	NA	0.3477
ENSG00000108100.18	CCNY	ConExp	NA	NA	NA	NA	NA
ENSG00000165733.8	BMS1	ConExp	NA	NA	NA	NA	NA
ENSG00000198915.12	RASGEF1A	ConExp	NA	NA	NA	NA	NA
ENSG00000169813.17	HNRNPF	ConExp	4.3606	3.2247	3.5455	3.8622	1.9184
ENSG00000165406.16	MARCHF8	ConExp	0.8517	NA	NA	0.2049	0.4271
ENSG00000172661.20	WASHC2C	ConExp	NA	NA	NA	NA	NA
ENSG00000265354.4	TIMM23	ConExp	0.5967	0.1283	0.3454	0.3399	0.3167
ENSG00000266412.6	NCOA4	ConExp	3.1249	0.7867	1.0974	1.4626	1.4135
ENSG00000107643.17	MAPK8	ConExp	NA	NA	3.9482	2.6308	2.0921
ENSG00000225830.16	ERCC6	ConExp	1.3085	3.7928	3.5079	2.275	NA
ENSG00000227345.9	PARG	ConExp	NA	NA	NA	NA	NA
ENSG00000099290.17	WASHC2A	ConExp	NA	NA	NA	NA	NA
ENSG00000198964.14	SGMS1	ConExp	NA	NA	NA	NA	NA
ENSG00000122952.17	ZWINT	ConExp	2.1175	1.3304	3.3844	2.6934	2.1598
[truncated: 4,762 more rows]
