# Supplementary material for: The RNA m6A landscape during human oocyte-to-embryo transition
Source: EMBO J. 2025 Jun 4;44(14):4150–80. doi: 10.1038/s44318-025-00474-5 (PMC12264149; doi:10.1038/s44318-025-00474-5)
Supplement: Supplementary file 3 — Dataset EV1–EV6 [file 44318_2025_474_MOESM3_ESM.zip › Li Wang et al Dataset EV6.txt]

### Header line to explain each column ###
#1-7 Retrotransposon annotation; only the non-exonic loci are considered; only the expressed loci (RPKM >0 at >=1 Input sample) are considered; see the 'Methods' for more details.
#1 Chrom: chromosome ID (hg38)
#2 Start: start of retrotransposon locus
#3 End: end of retrotransposon locus
#4 Class/type: class or type ID/name
#5 Family: family ID/name
#6 Subfamily: subfamily ID/name
#7 Strand: strand
#8-13 Expr_Stage: expression value, RPKM from Input sample; see the 'Methods' for more details.
#14-25 SgR_Stage: m6A signal value, calculated as log2(IP's RPKM vs Input's RPKM); see the 'Methods' for more details.
Chrom	Start	End	Subfamily	Class	Strand	Family	Expr_GV	Expr_MII	Expr_PN	Expr_2C	Expr_8C	Expr_BLT	SgR_GV_rep1	SgR_GV_rep2	SgR_MII_rep1	SgR_MII_rep2	SgR_PN_rep1	SgR_PN_rep2	SgR_2C_rep1	SgR_2C_rep2	SgR_8C_rep1	SgR_8C_rep2	SgR_BLT_rep1	SgR_BLT_rep2
chr1	97801	98085	MLT1I	LTR	+	ERVL-MaLR	0.0	0.0	0.0	6.37706	20.4422	0.0	0.0	0.0	0.0	0.0	0.0	0.0	0.0	0.0	0.0	0.0	0.0	0.0	0.0	0.0	0.0	0.0
chr1	119563	119944	THE1C	LTR	-	ERVL-MaLR	148.072	684.467	910.31	1128.74	183.979	23.0635	6.1323	5.1992	5.5701	0.0	0.0	0.0	1.5207	3.2382	0.0	0.0	0.0	0.0	0.0	0.0	0.0	0.0
chr1	154036	155099	MER11C	LTR	+	ERVK	0.0	0.0	0.0	0.0	0.0	23.0635	0.0	0.0	0.0	0.0	0.0	0.0	0.0	0.0	0.0	0.0	0.0	0.0	0.3044	1.6804	3.5144	0.0
chr1	205080	205453	MLT1J2	LTR	-	ERVL-MaLR	0.0	0.0	0.0	12.7541	20.4422	23.0635	0.0	5.1992	5.5701	0.0	0.0	0.0	0.0	0.0	0.0	0.0	0.0	0.0	0.0	0.0	0.0	0.0
chr1	260945	261385	MSTA1	LTR	+	ERVL-MaLR	12.3393	0.0	5.9111	12.7541	0.0	0.0	0.0	0.0	0.0	0.0	0.0	0.0	0.0	0.0	0.0	0.0	0.0	0.0	0.0	0.0	0.0	0.0
chr1	294176	294666	MLT1D	LTR	+	ERVL-MaLR	0.0	0.0	5.9111	0.0	0.0	0.0	0.0	0.0	0.0	0.0	0.0	0.0	0.0	0.0	0.0	0.0	0.0	0.0	0.0	0.0	0.0	0.0
chr1	296133	296514	THE1C	LTR	-	ERVL-MaLR	259.126	782.248	1099.47	1109.61	664.37	0.0	5.1527	5.1992	0.7044	0.0	0.0	0.0	3.0316	3.0664	4.2451	4.0298	0.0	0.0	0.0	0.0	0.0	0.0
chr1	350350	350790	MSTA1	LTR	+	ERVL-MaLR	12.3393	0.0	5.9111	0.0	10.2211	0.0	0.0	0.0	0.0	0.0	0.0	0.0	0.0	0.0	0.0	0.0	0.0	0.0	0.0	0.0	0.0	0.0
chr1	353013	353455	MER4A1	LTR	+	ERV1	12.3393	146.672	17.7333	57.3936	51.1054	34.5952	0.0	0.0	0.0	0.0	0.0	0.0	-2.883	-2.883	0.0	0.0	0.0	0.0	0.0	0.0	6.3918	0.0
chr1	354568	354964	MLT1I	LTR	+	ERVL-MaLR	24.6787	220.007	65.0221	325.23	245.306	23.0635	6.1323	6.1795	3.8739	2.2664	1.4398	1.8344	2.6864	4.1387	-4.4224	2.0211	0.0	0.0	0.0	0.0	0.0	0.0
chr1	374631	375244	MER39B	LTR	-	ERV1	0.0	0.0	0.0	6.37706	10.2211	46.127	0.0	0.0	0.0	0.0	0.0	0.0	0.0	0.0	0.0	0.0	0.0	0.0	6.4622	0.0	0.0	6.5763
chr1	386142	386800	LTR9B	LTR	+	ERV1	0.0	0.0	0.0	0.0	10.2211	57.6587	0.0	0.0	0.0	0.0	0.0	0.0	8.3951	0.0	0.0	8.431	0.0	0.0	0.0	5.382	0.0	6.5763
chr1	395272	395717	LTR37B	LTR	-	ERV1	0.0	0.0	0.0	6.37706	10.2211	11.5317	0.0	0.0	0.0	0.0	0.0	0.0	0.0	0.0	0.0	0.0	0.0	0.0	4.9096	0.0	0.0	0.0
chr1	429901	430382	LTR22C2	LTR	+	ERVK	0.0	0.0	0.0	0.0	10.2211	0.0	0.0	0.0	0.0	0.0	0.0	0.0	6.4079	0.0	0.0	0.0	0.0	0.0	0.0	0.0	7.3832	0.0
chr1	463465	465747	THE1B__THE1B-int	LTR	-	ERVL-MaLR	24.6787	97.781	11.8222	19.1312	61.3265	34.5952	6.1323	0.0	5.5701	0.0	0.0	0.0	8.7162	2.1716	9.2298	2.0211	0.0	0.0	2.1317	0.0	6.3918	6.5763
chr1	475574	475955	THE1D	LTR	-	ERVL-MaLR	12.3393	24.4453	82.7554	57.3936	61.3265	0.0	6.1323	6.1795	0.9007	0.0	0.0	0.0	2.0765	0.7377	0.0	0.0	0.0	0.0	0.0	0.0	0.0	0.0
chr1	512628	513691	MER11C	LTR	+	ERVK	0.0	0.0	0.0	6.37706	0.0	23.0635	0.0	0.0	0.0	0.0	0.0	0.0	0.0	0.0	0.0	0.0	0.0	0.0	0.1378	0.4266	3.5144	0.0
chr1	527510	527938	MLT1D	LTR	+	ERVL-MaLR	0.0	48.8905	29.5555	63.7706	40.8843	103.786	0.0	5.1992	0.0	0.0	0.0	0.0	0.0	0.0	0.0	0.0	0.0	0.0	0.0	0.0	0.0	6.5763
chr1	602831	603444	MER39B	LTR	-	ERV1	0.0	0.0	0.0	6.37706	0.0	23.0635	0.0	0.0	0.0	0.0	0.0	0.0	0.0	0.0	0.0	0.0	0.0	0.0	4.9096	0.0	0.0	6.5763
chr1	616032	616689	LTR9B	LTR	+	ERV1	0.0	0.0	0.0	0.0	10.2211	57.6587	0.0	0.0	0.0	0.0	0.0	0.0	8.3951	0.0	0.0	8.431	0.0	0.0	0.0	5.382	0.0	6.5763
chr1	625160	625605	LTR37B	LTR	-	ERV1	0.0	0.0	0.0	6.37706	10.2211	11.5317	0.0	0.0	0.0	0.0	0.0	0.0	0.0	0.0	0.0	0.0	0.0	0.0	4.9096	0.0	0.0	0.0
chr1	665642	666123	LTR22C2	LTR	+	ERVK	0.0	0.0	0.0	0.0	10.2211	0.0	0.0	0.0	0.0	0.0	0.0	0.0	0.0	0.0	0.0	0.0	0.0	0.0	0.0	0.0	0.0	0.0
chr1	710552	710933	THE1C	LTR	-	ERVL-MaLR	37.018	24.4453	147.778	165.804	224.864	0.0	1.8734	1.5092	7.5471	7.3478	2.0035	1.0523	3.204	3.4082	0.0	0.4817	0.0	0.0	0.0	0.0	0.0	0.0
chr1	754346	755409	MER11C	LTR	+	ERVK	24.6787	0.0	5.9111	6.37706	0.0	11.5317	0.0	0.0	0.0	0.0	0.0	0.0	0.0	0.0	0.0	0.0	0.0	6.5244	5.8854	0.0	8.9624	0.0
chr1	830064	830433	MLT1A1	LTR	+	ERVL-MaLR	49.3573	0.0	0.0	0.0	10.2211	23.0635	0.0	0.0	0.0	0.0	0.0	0.0	0.0	0.0	0.0	0.0	5.6644	0.0	0.0	0.0	0.0	0.0
chr1	989508	989864	MSTD	LTR	-	ERVL-MaLR	0.0	0.0	0.0	0.0	20.4422	11.5317	0.0	0.0	0.0	0.0	0.0	0.0	0.0	0.0	0.0	3.947	0.0	0.0	0.0	0.0	0.0	0.0
chr1	1017169	1018876	LTR12C	LTR	-	ERV1	24.6787	0.0	0.0	0.0	20.4422	0.0	0.0	0.0	0.0	0.0	0.0	0.0	0.0	0.0	0.0	0.0	0.0	0.0	5.8854	0.0	0.0	0.0
chr1	1135294	1135888	MER41B	LTR	-	ERV1	0.0	0.0	0.0	0.0	20.4422	0.0	0.0	0.0	0.0	0.0	0.0	0.0	0.0	0.0	0.0	0.0	0.0	0.0	0.0	6.3646	0.0	0.0
chr1	1252267	1253209	LTR13_	LTR	+	ERVK	0.0	0.0	0.0	0.0	0.0	46.127	0.0	0.0	0.0	0.0	0.0	0.0	0.0	0.0	0.0	0.0	0.0	0.0	0.0	0.0	0.0	0.0
chr1	1577276	1578972	MER52A	LTR	+	ERV1	0.0	0.0	0.0	0.0	61.3265	69.1905	0.0	0.0	0.0	0.0	0.0	0.0	7.3994	0.0	0.0	0.0	0.0	0.0	0.0	0.0	0.0	0.0
chr1	1580342	1581246	LTR5_Hs	LTR	+	ERVK	0.0	0.0	0.0	0.0	0.0	69.1905	0.0	0.0	0.0	0.0	6.6774	0.0	0.0	0.0	7.6497	0.0	5.6644	0.0	0.0	0.0	0.0	0.0
chr1	1582793	1583236	MLT1H	LTR	+	ERVL-MaLR	0.0	0.0	0.0	0.0	0.0	11.5317	0.0	0.0	0.0	0.0	0.0	0.0	6.4079	0.0	0.0	0.0	3.0026	0.0	5.8854	0.0	0.0	0.0
chr1	1875824	1876228	MLT1C	LTR	+	ERVL-MaLR	0.0	0.0	0.0	0.0	30.6632	23.0635	0.0	0.0	0.0	0.0	0.0	0.0	0.0	0.0	0.0	0.0	0.0	0.0	-3.6687	2.1155	0.0	0.0
chr1	1951023	1951363	THE1D	LTR	-	ERVL-MaLR	0.0	0.0	0.0	0.0	0.0	23.0635	0.0	0.0	0.0	0.0	0.0	0.0	0.0	0.0	0.0	0.0	0.0	0.0	0.0	0.0	0.0	0.0
chr1	2072308	2072780	MER74A	LTR	-	ERVL	0.0	48.8905	11.8222	25.5082	0.0	0.0	6.1323	7.9725	9.0016	7.3478	7.0889	4.6604	0.0	5.0546	0.0	0.0	0.0	0.0	0.0	0.0	0.0	0.0
chr1	2130491	2130860	MLT2C1	LTR	-	ERVL	0.0	0.0	5.9111	0.0	0.0	23.0635	0.0	0.0	0.0	0.0	0.0	0.0	6.4079	0.0	0.0	0.0	0.0	0.0	0.0	0.0	0.0	0.0
chr1	2136898	2137477	MLT2B3	LTR	-	ERVL	0.0	0.0	0.0	0.0	0.0	69.1905	0.0	0.0	0.0	0.0	0.0	0.0	0.0	0.0	0.0	0.0	7.643	6.5244	5.8854	0.0	0.0	0.0
chr1	2277284	2277630	THE1A	LTR	+	ERVL-MaLR	0.0	0.0	0.0	0.0	10.2211	57.6587	0.0	0.0	6.5548	0.0	0.0	0.0	0.0	0.0	0.0	0.0	0.0	0.0	0.0	-3.7016	0.0	8.5649
chr1	2368190	2368634	MER66B	LTR	-	ERV1	24.6787	0.0	0.0	0.0	0.0	0.0	0.0	0.0	0.0	0.0	0.0	0.0	0.0	0.0	0.0	0.0	0.0	0.0	1.2862	-2.8084	3.4847	0.0
chr1	2954589	2956910	THE1C__THE1C-int	LTR	-	ERVL-MaLR	0.0	0.0	0.0	0.0	0.0	46.127	0.0	0.0	0.0	0.0	0.0	0.0	7.3994	0.0	0.0	0.0	0.0	0.0	0.0	5.382	0.0	0.0
chr1	3006304	3008814	MSTB__MSTB-int	LTR	+	ERVL-MaLR	0.0	0.0	11.8222	0.0	10.2211	23.0635	0.0	0.0	0.0	0.0	0.0	0.0	0.0	0.0	0.0	0.0	0.0	0.0	0.0	0.0	0.0	0.0
chr1	3540575	3540898	MLT1A0	LTR	-	ERVL-MaLR	0.0	0.0	0.0	0.0	10.2211	0.0	0.0	0.0	0.0	0.0	0.0	0.0	0.0	0.0	0.0	0.0	0.0	0.0	4.9096	0.0	7.3832	0.0
chr1	3563996	3564478	LTR21C	LTR	-	ERVL	0.0	0.0	0.0	0.0	10.2211	0.0	0.0	0.0	0.0	0.0	0.0	0.0	0.0	0.0	0.0	0.0	0.0	0.0	0.0	0.0	0.0	0.0
chr1	3587045	3587733	LTR62	LTR	+	ERVL	24.6787	0.0	11.8222	0.0	0.0	0.0	0.0	0.0	0.0	0.0	0.0	0.0	0.0	0.0	7.6497	0.0	0.0	0.0	0.0	0.0	6.3918	0.0
chr1	3619432	3622504	THE1D__THE1D-int	LTR	+	ERVL-MaLR	0.0	0.0	0.0	0.0	0.0	23.0635	0.0	0.0	0.0	0.0	0.0	0.0	0.0	0.0	0.0	0.0	0.0	0.0	0.0	0.0	0.0	0.0
chr1	3666865	3667405	MLT1D	LTR	+	ERVL-MaLR	0.0	0.0	0.0	0.0	40.8843	0.0	0.0	0.0	0.0	0.0	0.0	0.0	0.0	0.0	0.0	0.0	0.0	0.0	0.0	0.0	0.0	0.0
chr1	3748218	3749146	LTR13A	LTR	-	ERVK	49.3573	48.8905	47.2888	12.7541	0.0	0.0	0.0	7.1695	0.0	0.0	0.0	0.0	0.0	0.0	0.0	0.0	0.0	0.0	0.0	0.0	0.0	0.0
chr1	3796691	3797417	MER4A	LTR	-	ERV1	0.0	0.0	5.9111	0.0	0.0	0.0	0.0	0.0	0.0	0.0	0.0	0.0	0.0	0.0	0.0	0.0	0.0	0.0	0.0	0.0	0.0	0.0
chr1	3801471	3806930	HERVK13-int__LTR13	LTR	-	ERVK	0.0	0.0	0.0	0.0	20.4422	23.0635	0.0	0.0	0.0	0.0	0.0	0.0	0.0	0.0	0.0	0.0	0.0	0.0	5.8854	0.0	0.0	0.0
chr1	3809860	3810309	LTR3B_	LTR	+	ERVK	111.054	0.0	0.0	12.7541	0.0	0.0	0.0	0.0	0.0	0.0	0.0	0.0	0.0	0.0	0.0	0.0	0.0	0.0	0.0	0.0	0.0	0.0
chr1	3879942	3880467	MER77	LTR	+	ERVL	0.0	0.0	0.0	0.0	0.0	46.127	0.0	0.0	0.0	0.0	0.0	0.0	0.0	0.0	0.0	0.0	0.0	0.0	0.0	0.0	7.3832	0.0
chr1	3922056	3922698	MER51A	LTR	-	ERV1	0.0	0.0	0.0	12.7541	0.0	23.0635	0.0	0.0	0.0	0.0	0.0	0.0	0.0	0.0	0.0	0.0	0.0	0.0	0.0	0.0	0.0	0.0
chr1	3950129	3950440	THE1B	LTR	+	ERVL-MaLR	0.0	0.0	0.0	12.7541	0.0	0.0	0.0	0.0	0.0	0.0	0.0	0.0	0.0	0.0	0.0	0.0	0.0	0.0	0.0	0.0	0.0	0.0
chr1	3970282	3970762	LTR16E1	LTR	-	ERVL	0.0	0.0	0.0	6.37706	0.0	34.5952	0.0	0.0	0.0	0.0	0.0	0.0	0.0	0.0	0.0	0.0	0.0	0.0	0.0	0.0	0.0	0.0
chr1	3982736	3983088	MLT1B	LTR	+	ERVL-MaLR	0.0	0.0	0.0	12.7541	0.0	0.0	0.0	5.1992	0.0	7.3478	0.0	0.0	0.0	0.0	0.0	0.0	0.0	0.0	0.0	0.0	0.0	0.0
chr1	3989856	3990228	THE1C	LTR	+	ERVL-MaLR	0.0	0.0	0.0	0.0	10.2211	0.0	0.0	0.0	0.0	0.0	0.0	0.0	0.0	0.0	0.0	0.0	0.0	0.0	0.0	0.0	0.0	0.0
chr1	4002655	4003132	MLT1D	LTR	+	ERVL-MaLR	0.0	0.0	0.0	0.0	0.0	23.0635	0.0	0.0	0.0	0.0	0.0	0.0	0.0	0.0	0.0	0.0	0.0	0.0	0.0	0.0	0.0	0.0
chr1	4099203	4099567	THE1D	LTR	+	ERVL-MaLR	0.0	0.0	0.0	0.0	0.0	23.0635	0.0	0.0	0.0	0.0	0.0	0.0	0.0	0.0	0.0	0.0	0.0	0.0	0.0	0.0	0.0	0.0
chr1	4120111	4120464	MLT1B	LTR	-	ERVL-MaLR	0.0	0.0	0.0	0.0	20.4422	0.0	0.0	0.0	0.0	0.0	0.0	0.0	0.0	0.0	0.0	0.0	0.0	0.0	6.4622	0.0	0.0	0.0
chr1	4126960	4127388	MSTA	LTR	+	ERVL-MaLR	0.0	0.0	0.0	0.0	20.4422	11.5317	0.0	0.0	0.0	0.0	0.0	0.0	0.0	0.0	0.0	0.0	0.0	0.0	0.0	0.0	0.0	0.0
chr1	4153880	4154426	MLT2B2	LTR	-	ERVL	0.0	0.0	0.0	12.7541	0.0	0.0	0.0	0.0	0.0	0.0	0.0	0.0	0.0	0.0	0.0	0.0	0.0	0.0	0.0	0.0	0.0	0.0
chr1	4167979	4168493	MLT2A2	LTR	-	ERVL	0.0	0.0	0.0	0.0	20.4422	0.0	0.0	0.0	0.0	0.0	0.0	0.0	0.0	0.0	0.0	0.0	0.0	0.0	0.0	0.0	0.0	0.0
chr1	4176212	4176808	MER4B	LTR	+	ERV1	0.0	0.0	0.0	0.0	0.0	34.5952	0.0	0.0	0.0	0.0	0.0	0.0	0.0	0.0	0.0	0.0	0.0	0.0	0.0	0.0	7.9653	6.5763
chr1	4178038	4187514	HERVH-int__LTR7A__LTR7B	LTR	-	ERV1	74.036	122.226	65.0221	70.1477	143.095	69.1905	7.7035	7.1695	6.5548	6.3567	6.0995	5.4739	1.3685	6.0328	9.6443	8.0173	3.5828	7.5165	6.8732	0.0	8.3788	7.5687
chr1	4179332	4179783	MLT2A2	LTR	-	ERVL	0.0	0.0	0.0	0.0	20.4422	0.0	0.0	0.0	0.0	0.0	0.0	0.0	0.0	0.0	0.0	6.4434	0.0	0.0	0.0	0.0	0.0	0.0
chr1	4202442	4202820	THE1D	LTR	-	ERVL-MaLR	12.3393	0.0	11.8222	0.0	0.0	0.0	0.0	0.0	0.0	0.0	0.0	0.0	0.0	7.603	0.0	0.0	0.0	0.0	0.0	0.0	0.0	0.0
chr1	4222459	4222944	MLT1D	LTR	+	ERVL-MaLR	12.3393	24.4453	11.8222	0.0	0.0	0.0	6.1323	0.0	6.5548	0.0	6.0995	0.0	0.0	0.0	0.0	0.0	0.0	0.0	0.0	0.0	0.0	0.0
chr1	4223000	4223604	MER4A1_	LTR	-	ERV1	12.3393	24.4453	0.0	0.0	0.0	0.0	6.1323	0.0	0.0	0.0	0.0	0.0	0.0	0.0	0.0	0.0	0.0	0.0	0.0	0.0	0.0	0.0
chr1	4249812	4250261	MER83	LTR	-	ERV1	0.0	0.0	0.0	12.7541	0.0	0.0	0.0	0.0	0.0	0.0	0.0	0.0	0.0	0.0	0.0	0.0	0.0	0.0	0.0	0.0	0.0	0.0
chr1	4282478	4282960	MLT1J	LTR	+	ERVL-MaLR	0.0	0.0	0.0	25.5082	0.0	0.0	0.0	0.0	0.0	0.0	0.0	0.0	0.0	0.0	0.0	0.0	0.0	5.54	0.0	0.0	0.0	0.0
chr1	4326323	4326772	LTR53	LTR	+	ERVL	0.0	0.0	0.0	0.0	0.0	23.0635	0.0	0.0	0.0	0.0	0.0	0.0	0.0	0.0	0.0	0.0	0.0	0.0	0.0	0.0	0.0	0.0
chr1	4365886	4366248	MLT1A	LTR	+	ERVL-MaLR	0.0	0.0	0.0	0.0	0.0	23.0635	0.0	0.0	0.0	0.0	0.0	0.0	7.3994	0.0	0.0	0.0	0.0	0.0	0.0	0.0	0.0	0.0
chr1	4381114	4382190	MER11A	LTR	-	ERVK	0.0	0.0	0.0	0.0	0.0	23.0635	0.0	0.0	0.0	0.0	0.0	0.0	0.0	0.0	0.0	0.0	0.0	0.0	0.0	0.0	0.0	0.0
chr1	4440644	4441327	LTR8	LTR	-	ERV1	0.0	0.0	0.0	0.0	0.0	23.0635	0.0	0.0	0.0	0.0	0.0	0.0	0.0	0.0	0.0	0.0	0.0	0.0	0.0	0.0	0.0	0.0
chr1	4491752	4492314	MER77	LTR	+	ERVL	0.0	0.0	0.0	0.0	40.8843	0.0	0.0	0.0	0.0	0.0	0.0	0.0	0.0	0.0	0.0	0.0	0.0	0.0	0.0	0.0	0.0	0.0
chr1	4501450	4501827	MLT1A	LTR	-	ERVL-MaLR	0.0	0.0	0.0	0.0	20.4422	0.0	0.0	0.0	0.0	0.0	0.0	0.0	0.0	0.0	0.0	0.0	0.0	0.0	0.0	0.0	0.0	0.0
chr1	4534854	4535220	THE1B	LTR	+	ERVL-MaLR	0.0	0.0	0.0	0.0	40.8843	0.0	0.0	0.0	0.0	0.0	0.0	0.0	0.0	0.0	0.0	0.0	0.0	0.0	0.0	0.0	0.0	0.0
chr1	4587567	4591911	HERVL66-int__LTR66	LTR	-	ERVL	0.0	0.0	0.0	0.0	20.4422	92.254	0.0	0.0	0.0	0.0	0.0	0.0	8.3951	0.0	0.0	0.0	0.0	0.0	0.0	0.0	0.0	0.0
chr1	4659723	4660241	MER66B	LTR	+	ERV1	0.0	0.0	0.0	0.0	91.9897	0.0	0.0	0.0	0.0	0.0	0.0	0.0	0.0	0.0	0.0	0.0	0.0	0.0	0.0	0.0	7.3832	6.5763
chr1	4669298	4669661	THE1D	LTR	-	ERVL-MaLR	0.0	0.0	0.0	0.0	10.2211	0.0	0.0	0.0	0.0	0.0	0.0	0.0	8.3951	0.0	0.0	0.0	0.0	0.0	0.0	0.0	0.0	0.0
chr1	4745989	4746442	MLT1C	LTR	-	ERVL-MaLR	0.0	0.0	0.0	0.0	0.0	46.127	0.0	0.0	0.0	0.0	0.0	0.0	0.0	0.0	0.0	0.0	0.0	0.0	0.0	0.0	0.0	0.0
chr1	4795794	4796261	MLT1C	LTR	-	ERVL-MaLR	0.0	0.0	0.0	0.0	10.2211	0.0	0.0	0.0	0.0	0.0	0.0	0.0	0.0	0.0	0.0	0.0	0.0	0.0	0.0	0.0	0.0	0.0
chr1	4816392	4817073	LTR8	LTR	+	ERV1	0.0	0.0	0.0	6.37706	0.0	0.0	0.0	0.0	0.0	0.0	0.0	0.0	0.0	0.0	0.0	0.0	0.0	0.0	0.0	0.0	0.0	0.0
chr1	4819404	4819985	LTR24B	LTR	-	ERV1	0.0	0.0	0.0	12.7541	0.0	0.0	0.0	0.0	0.0	0.0	0.0	0.0	0.0	0.0	0.0	0.0	0.0	0.0	0.0	0.0	4.3911	0.0
chr1	4820137	4820702	MER34C2	LTR	+	ERV1	0.0	0.0	0.0	0.0	0.0	23.0635	0.0	0.0	0.0	0.0	0.0	0.0	0.0	0.0	0.0	0.0	0.0	0.0	0.0	0.0	0.0	0.0
chr1	4833551	4840999	THE1B__THE1B-int	LTR	-	ERVL-MaLR	0.0	0.0	0.0	0.0	20.4422	0.0	0.0	0.0	0.0	0.0	0.0	0.0	0.0	0.0	0.0	0.0	0.0	0.0	0.0	0.0	0.0	9.563
chr1	4853245	4853638	MSTA	LTR	+	ERVL-MaLR	0.0	0.0	0.0	0.0	10.2211	0.0	0.0	0.0	0.0	0.0	0.0	0.0	0.0	0.0	0.0	0.0	0.0	0.0	0.0	0.0	0.0	0.0
chr1	4918029	4920315	THE1B__THE1B-int	LTR	-	ERVL-MaLR	0.0	0.0	0.0	0.0	20.4422	23.0635	0.0	0.0	0.0	0.0	0.0	0.0	0.0	0.0	0.0	0.0	0.0	0.0	5.8854	0.0	7.3832	0.0
chr1	4930640	4931166	MLT2B2	LTR	-	ERVL	0.0	0.0	0.0	0.0	0.0	23.0635	0.0	0.0	0.0	0.0	0.0	0.0	0.0	0.0	0.0	0.0	0.0	0.0	0.0	0.0	0.0	0.0
chr1	4977588	4978092	LTR42	LTR	-	ERVL	0.0	0.0	0.0	0.0	10.2211	0.0	0.0	0.0	0.0	0.0	6.0995	0.0	0.0	0.0	0.0	0.0	0.0	0.0	0.0	0.0	0.0	0.0
chr1	4995068	4995542	MLT1C	LTR	+	ERVL-MaLR	0.0	0.0	0.0	0.0	20.4422	0.0	0.0	0.0	0.0	0.0	0.0	0.0	6.4079	0.0	0.0	0.0	0.0	0.0	0.0	0.0	0.0	0.0
chr1	5033769	5034098	THE1D	LTR	-	ERVL-MaLR	0.0	0.0	17.7333	38.2624	61.3265	0.0	0.0	0.0	0.0	5.3742	0.0	0.0	0.0	1.882	0.0	0.0	0.0	0.0	0.0	0.0	0.0	0.0
chr1	5042187	5042557	THE1B	LTR	-	ERVL-MaLR	0.0	0.0	0.0	12.7541	0.0	0.0	6.1323	0.0	0.0	0.0	0.0	0.0	0.0	0.0	0.0	0.0	0.0	0.0	0.0	0.0	0.0	0.0
chr1	5044795	5053098	HERVH-int__LTR7	LTR	+	ERV1	49.3573	97.781	65.0221	51.0165	61.3265	46.127	7.4419	0.0	7.5471	6.3567	0.0	6.4576	7.3994	7.0217	0.0	6.4434	0.0	6.5244	6.8732	6.3646	6.3918	7.5687
chr1	5068814	5069341	LTR54	LTR	-	ERV1	0.0	0.0	0.0	0.0	10.2211	0.0	0.0	0.0	0.0	0.0	0.0	0.0	0.0	0.0	0.0	0.0	0.0	0.0	0.0	0.0	0.0	0.0
chr1	5110370	5111147	LTR39	LTR	+	ERV1	24.6787	0.0	0.0	12.7541	20.4422	0.0	0.0	0.0	0.0	0.0	0.0	0.0	6.4079	0.0	0.0	0.0	0.0	0.0	0.0	0.0	0.0	0.0
chr1	5119096	5119481	LTR37A	LTR	-	ERV1	0.0	0.0	0.0	0.0	20.4422	0.0	0.0	0.0	0.0	0.0	0.0	0.0	0.0	0.0	0.0	0.0	0.0	0.0	0.0	0.0	0.0	0.0
chr1	5125632	5126228	MLT1E2	LTR	-	ERVL-MaLR	0.0	0.0	0.0	0.0	0.0	23.0635	0.0	0.0	0.0	0.0	0.0	0.0	0.0	0.0	0.0	0.0	0.0	0.0	0.0	0.0	0.0	0.0
chr1	5290149	5290722	MER34B	LTR	+	ERV1	0.0	0.0	0.0	12.7541	0.0	0.0	0.0	0.0	0.0	0.0	0.0	0.0	0.0	0.0	0.0	0.0	0.0	0.0	0.0	0.0	0.0	0.0
chr1	5298925	5299456	MLT1G	LTR	+	ERVL-MaLR	0.0	0.0	0.0	0.0	0.0	23.0635	0.0	0.0	0.0	0.0	0.0	0.0	0.0	0.0	0.0	0.0	0.0	0.0	0.0	0.0	0.0	0.0
chr1	5310362	5310783	MSTD	LTR	-	ERVL-MaLR	0.0	0.0	0.0	0.0	20.4422	0.0	0.0	0.0	0.0	0.0	0.0	0.0	0.0	0.0	0.0	0.0	0.0	0.0	0.0	0.0	0.0	0.0
chr1	5327097	5327737	MER77B	LTR	-	ERVL	0.0	0.0	0.0	0.0	0.0	23.0635	0.0	0.0	0.0	0.0	0.0	0.0	0.0	0.0	0.0	0.0	0.0	0.0	0.0	0.0	0.0	0.0
chr1	5350729	5351105	THE1B	LTR	+	ERVL-MaLR	0.0	0.0	0.0	0.0	40.8843	0.0	0.0	0.0	0.0	0.0	0.0	0.0	0.0	0.0	0.0	7.4351	0.0	0.0	0.0	0.0	0.0	0.0
chr1	5446219	5446599	MSTA	LTR	-	ERVL-MaLR	0.0	0.0	0.0	0.0	0.0	23.0635	0.0	0.0	0.0	0.0	0.0	0.0	0.0	0.0	0.0	0.0	0.0	0.0	0.0	0.0	0.0	0.0
chr1	5452133	5452698	MER4E	LTR	-	ERV1	0.0	0.0	0.0	0.0	0.0	11.5317	0.0	0.0	0.0	0.0	0.0	0.0	0.0	0.0	0.0	0.0	0.0	0.0	0.0	0.0	0.0	0.0
chr1	5463732	5464062	THE1A	LTR	-	ERVL-MaLR	0.0	0.0	0.0	0.0	20.4422	0.0	0.0	0.0	0.0	0.0	0.0	0.0	0.0	0.0	0.0	0.0	0.0	0.0	0.0	0.0	0.0	7.5687
chr1	5518732	5521066	THE1B__THE1B-int	LTR	-	ERVL-MaLR	0.0	0.0	0.0	0.0	20.4422	0.0	0.0	0.0	0.0	0.0	0.0	0.0	8.3951	0.0	0.0	0.0	0.0	0.0	0.0	6.3646	0.0	6.5763
chr1	5528783	5531229	MSTA__MSTA-int	LTR	+	ERVL-MaLR	0.0	0.0	0.0	0.0	20.4422	0.0	0.0	0.0	0.0	0.0	0.0	0.0	0.0	0.0	0.0	0.0	0.0	0.0	6.8732	0.0	0.0	0.0
chr1	5532790	5534923	MLT1G1__MLT1G1-int	LTR	-	ERVL-MaLR	0.0	0.0	0.0	0.0	0.0	11.5317	0.0	0.0	0.0	0.0	6.0995	0.0	0.0	0.0	0.0	0.0	0.0	0.0	0.0	0.0	0.0	0.0
chr1	5553695	5554064	THE1B	LTR	-	ERVL-MaLR	0.0	0.0	0.0	0.0	0.0	46.127	0.0	0.0	0.0	0.0	0.0	0.0	0.0	0.0	0.0	0.0	0.0	0.0	0.0	0.0	0.0	0.0
chr1	5572498	5572886	MSTA	LTR	+	ERVL-MaLR	0.0	0.0	0.0	25.5082	0.0	0.0	0.0	0.0	0.0	0.0	0.0	0.0	0.0	0.0	0.0	0.0	0.0	0.0	0.0	0.0	0.0	0.0
chr1	5573600	5574610	LTR5B	LTR	-	ERVK	12.3393	0.0	0.0	0.0	0.0	0.0	0.0	0.0	0.0	0.0	0.0	0.0	0.0	0.0	0.0	0.0	0.0	0.0	0.0	0.0	0.0	0.0
chr1	5584426	5584813	MSTA	LTR	-	ERVL-MaLR	0.0	0.0	0.0	0.0	61.3265	0.0	0.0	0.0	0.0	0.0	0.0	0.0	0.0	0.0	0.0	0.0	0.0	0.0	0.0	0.0	0.0	0.0
chr1	5596997	5597365	MLT1B	LTR	-	ERVL-MaLR	0.0	0.0	0.0	31.8853	0.0	0.0	0.0	0.0	0.0	0.0	0.0	0.0	0.0	0.0	0.0	0.0	0.0	0.0	0.0	0.0	0.0	0.0
chr1	5612865	5613336	MLT1C	LTR	+	ERVL-MaLR	0.0	0.0	0.0	12.7541	0.0	0.0	0.0	0.0	0.0	0.0	0.0	0.0	0.0	0.0	0.0	0.0	0.0	5.54	0.0	0.0	0.0	0.0
chr1	5729175	5729681	LTR40a	LTR	+	ERVL	24.6787	0.0	17.7333	19.1312	0.0	0.0	7.9249	2.4418	6.5548	6.9358	5.1203	0.0	5.5121	5.0546	0.0	0.0	0.0	0.0	4.9096	0.0	0.0	0.0
chr1	5768063	5768501	MLT1C	LTR	-	ERVL-MaLR	0.0	0.0	5.9111	0.0	0.0	0.0	0.0	0.0	5.5701	0.0	0.0	0.0	0.0	6.0328	0.0	0.0	0.0	0.0	0.0	0.0	0.0	0.0
chr1	5789164	5790242	MER11C	LTR	+	ERVK	0.0	0.0	0.0	0.0	20.4422	0.0	0.0	0.0	0.0	0.0	0.0	0.0	0.0	0.0	0.0	0.0	0.0	0.0	0.0	0.0	0.0	0.0
chr1	5819670	5820105	MLT1H	LTR	-	ERVL-MaLR	0.0	0.0	0.0	12.7541	0.0	0.0	0.0	0.0	0.0	0.0	0.0	0.0	0.0	5.0546	0.0	0.0	0.0	0.0	0.0	0.0	7.9653	0.0
chr1	5827662	5828150	MLT1K	LTR	-	ERVL-MaLR	160.411	293.343	200.978	223.197	183.979	0.0	0.0	0.0	5.5701	7.668	0.0	0.0	0.0	0.0	0.0	0.0	0.0	0.0	0.0	0.0	0.0	0.0
chr1	5844402	5844786	MLT2D	LTR	-	ERVL	0.0	0.0	0.0	0.0	40.8843	0.0	0.0	0.0	0.0	0.0	0.0	0.0	0.0	0.0	0.0	0.0	0.0	0.0	0.0	0.0	0.0	0.0
chr1	5851649	5852027	MSTA	LTR	+	ERVL-MaLR	0.0	0.0	0.0	12.7541	0.0	0.0	0.0	0.0	0.0	0.0	0.0	0.0	0.0	0.0	0.0	0.0	0.0	0.0	0.0	0.0	0.0	0.0
chr1	5853881	5854254	THE1B	LTR	-	ERVL-MaLR	0.0	0.0	0.0	0.0	0.0	23.0635	0.0	0.0	0.0	0.0	0.0	0.0	0.0	0.0	0.0	0.0	0.0	0.0	0.0	0.0	0.0	0.0
chr1	5917742	5918090	MLT1I	LTR	+	ERVL-MaLR	0.0	0.0	0.0	0.0	0.0	23.0635	0.0	0.0	0.0	0.0	0.0	0.0	0.0	0.0	0.0	0.0	0.0	0.0	0.0	0.0	0.0	0.0
chr1	5921902	5922363	MLT1D	LTR	+	ERVL-MaLR	0.0	0.0	23.6444	0.0	40.8843	0.0	0.0	0.0	0.0	6.3567	0.0	0.0	0.0	0.0	0.0	0.0	0.0	0.0	0.0	0.0	0.0	0.0
chr1	5979818	5980351	MER74A	LTR	+	ERVL	0.0	0.0	0.0	0.0	10.2211	34.5952	0.0	0.0	0.0	0.0	0.0	0.0	0.0	0.0	9.2298	0.0	0.0	0.0	0.0	0.0	0.0	0.0
chr1	5983246	5983721	MER68	LTR	+	ERVL	0.0	0.0	0.0	0.0	0.0	34.5952	0.0	0.0	0.0	0.0	0.0	0.0	0.0	0.0	0.0	0.0	0.0	0.0	0.0	0.0	0.0	0.0
chr1	6004402	6004809	MLT1C	LTR	-	ERVL-MaLR	0.0	0.0	0.0	0.0	61.3265	0.0	0.0	0.0	0.0	0.0	0.0	0.0	0.0	0.0	0.0	0.0	0.0	0.0	0.0	0.0	0.0	0.0
chr1	6320345	6324897	MLT1D__MLT1D-int	LTR	-	ERVL-MaLR	0.0	0.0	0.0	0.0	0.0	161.444	0.0	0.0	0.0	0.0	0.0	0.0	0.0	0.0	0.0	7.4351	5.6644	0.0	0.0	0.0	7.3832	0.0
chr1	6322445	6322813	MLT1B	LTR	-	ERVL-MaLR	0.0	0.0	0.0	0.0	0.0	23.0635	0.0	0.0	0.0	0.0	0.0	0.0	0.0	0.0	0.0	0.0	2.0614	0.0	0.0	0.0	0.0	0.0
chr1	6348419	6348783	MLT1A0	LTR	+	ERVL-MaLR	0.0	0.0	0.0	0.0	0.0	23.0635	0.0	0.0	0.0	0.0	0.0	0.0	0.0	0.0	0.0	0.0	0.0	0.0	0.0	0.0	0.0	4.4743
chr1	6362926	6363907	LTR13	LTR	+	ERVK	0.0	0.0	0.0	6.37706	20.4422	0.0	0.0	0.0	0.0	0.0	0.0	0.0	0.0	0.0	0.0	0.0	0.0	0.0	0.0	0.0	0.0	0.0
chr1	6369958	6370366	MSTB1	LTR	+	ERVL-MaLR	0.0	0.0	0.0	12.7541	0.0	0.0	0.0	0.0	0.0	0.0	0.0	0.0	0.0	0.0	0.0	0.0	0.0	0.0	6.8732	0.0	0.0	0.0
chr1	6560296	6570283	HERVFH21-int__LTR21B	LTR	-	ERV1	0.0	0.0	0.0	0.0	40.8843	23.0635	0.0	0.0	0.0	0.0	0.0	0.0	0.0	0.0	0.0	0.0	0.0	7.1041	5.8854	0.0	7.9653	6.5763
chr1	6723371	6723800	MLT1C	LTR	+	ERVL-MaLR	0.0	0.0	0.0	0.0	0.0	80.7222	0.0	0.0	0.0	0.0	0.0	0.0	0.0	0.0	0.0	0.0	0.0	0.0	0.0	0.0	0.0	0.0
chr1	6814269	6814640	MLT1J2	LTR	+	ERVL-MaLR	0.0	0.0	0.0	0.0	20.4422	23.0635	0.0	0.0	0.0	0.0	0.0	0.0	0.0	0.0	0.0	0.0	0.0	0.0	-2.7779	-2.8084	0.0	0.0
chr1	6840884	6841383	MLT1D	LTR	-	ERVL-MaLR	0.0	0.0	0.0	0.0	0.0	23.0635	0.0	0.0	0.0	0.0	0.0	0.0	0.0	0.0	0.0	0.0	0.0	0.0	0.0	2.1553	0.0	4.1438
chr1	6844900	6845462	LTR33C	LTR	-	ERVL	24.6787	0.0	0.0	0.0	20.4422	0.0	0.0	0.0	0.0	0.0	0.0	0.0	0.0	0.0	0.0	0.0	0.0	7.1041	0.0	0.0	0.0	7.5687
chr1	6845826	6846175	THE1B	LTR	-	ERVL-MaLR	0.0	0.0	0.0	0.0	20.4422	23.0635	0.0	0.0	0.0	0.0	0.0	0.0	0.0	0.0	0.0	0.0	0.0	0.0	0.0	-3.7016	0.0	0.0
chr1	6855251	6855679	MSTA	LTR	-	ERVL-MaLR	24.6787	0.0	0.0	0.0	81.7686	69.1905	0.0	0.0	0.0	0.0	0.0	0.0	0.0	0.0	0.0	0.0	0.0	0.0	-3.6687	-0.5555	-2.9921	0.0
chr1	6919612	6921928	THE1B__THE1B-int	LTR	-	ERVL-MaLR	0.0	0.0	0.0	12.7541	0.0	69.1905	6.1323	0.0	0.0	0.0	0.0	0.0	0.0	0.0	0.0	0.0	0.0	0.0	0.0	6.3646	0.0	0.0
chr1	6957302	6957833	MLT1D	LTR	-	ERVL-MaLR	0.0	0.0	0.0	0.0	20.4422	0.0	0.0	0.0	0.0	0.0	0.0	0.0	0.0	0.0	0.0	0.0	0.0	0.0	5.8854	0.0	0.0	0.0
chr1	6995630	6996156	MER74A	LTR	-	ERVL	24.6787	0.0	0.0	0.0	0.0	0.0	0.0	0.0	0.0	0.0	0.0	0.0	0.0	0.0	0.0	0.0	0.0	0.0	4.9096	0.0	0.0	0.0
chr1	7015646	7016091	MSTA	LTR	-	ERVL-MaLR	0.0	0.0	0.0	0.0	0.0	138.381	0.0	0.0	0.0	0.0	0.0	0.0	0.0	0.0	0.0	0.0	0.0	0.0	0.0	0.0	4.4804	0.0
chr1	7062682	7063078	MLT1C	LTR	-	ERVL-MaLR	0.0	0.0	0.0	0.0	0.0	23.0635	0.0	0.0	0.0	0.0	0.0	0.0	0.0	0.0	0.0	0.0	0.0	0.0	0.0	0.0	0.0	0.0
chr1	7108733	7109302	MLT1F2	LTR	-	ERVL-MaLR	0.0	0.0	11.8222	6.37706	0.0	0.0	0.0	0.0	5.5701	0.0	0.0	6.4576	0.0	0.0	0.0	0.0	0.0	0.0	0.0	0.0	0.0	0.0
chr1	7110867	7111348	MLT1D	LTR	-	ERVL-MaLR	0.0	73.3358	0.0	6.37706	0.0	0.0	0.0	0.0	0.0	0.0	0.0	0.0	8.3951	6.0328	0.0	0.0	0.0	0.0	0.0	0.0	0.0	0.0
chr1	7289545	7290095	MLT1C	LTR	+	ERVL-MaLR	0.0	0.0	0.0	0.0	0.0	11.5317	0.0	0.0	0.0	0.0	0.0	0.0	0.0	0.0	0.0	0.0	0.0	0.0	0.0	0.0	0.0	0.0
chr1	7347527	7347983	MLT1C	LTR	-	ERVL-MaLR	0.0	0.0	0.0	25.5082	0.0	0.0	0.0	0.0	0.0	0.0	0.0	0.0	0.0	0.0	0.0	0.0	0.0	0.0	0.0	0.0	0.0	0.0
chr1	7396016	7396443	MSTB1	LTR	+	ERVL-MaLR	0.0	0.0	0.0	0.0	0.0	11.5317	0.0	0.0	0.0	0.0	0.0	0.0	0.0	0.0	0.0	0.0	0.0	0.0	0.0	0.0	0.0	0.0
chr1	7399042	7399483	MSTB1	LTR	+	ERVL-MaLR	0.0	0.0	0.0	0.0	0.0	46.127	0.0	0.0	0.0	0.0	0.0	0.0	0.0	0.0	0.0	0.0	0.0	0.0	0.0	0.0	0.0	3.4819
chr1	7576324	7576685	MLT1A0	LTR	+	ERVL-MaLR	0.0	48.8905	0.0	0.0	0.0	0.0	0.0	0.0	0.0	0.0	0.0	0.0	0.0	0.0	0.0	0.0	0.0	0.0	0.0	0.0	0.0	0.0
chr1	7584117	7584571	MER31B	LTR	-	ERV1	0.0	0.0	0.0	0.0	0.0	23.0635	0.0	0.0	0.0	0.0	0.0	0.0	8.3951	0.0	0.0	0.0	0.0	0.0	0.0	0.0	0.0	0.0
chr1	7711028	7711372	MLT1A0	LTR	-	ERVL-MaLR	0.0	0.0	0.0	0.0	81.7686	0.0	0.0	0.0	0.0	0.0	0.0	0.0	0.0	0.0	0.0	0.0	0.0	0.0	0.0	-2.8084	0.0	0.0
chr1	7789240	7789610	THE1B	LTR	+	ERVL-MaLR	0.0	0.0	0.0	0.0	0.0	23.0635	0.0	0.0	0.0	0.0	0.0	0.0	0.0	0.0	0.0	0.0	0.0	0.0	0.0	0.0	0.0	0.0
chr1	7910087	7910705	MER39B	LTR	+	ERV1	0.0	0.0	0.0	12.7541	0.0	0.0	0.0	0.0	0.0	0.0	0.0	0.0	0.0	0.0	0.0	0.0	0.0	0.0	0.0	0.0	0.0	0.0
chr1	7912865	7913475	LTR36	LTR	+	ERV1	0.0	0.0	47.2888	12.7541	0.0	0.0	0.0	5.1992	0.0	7.9298	1.4763	0.0	0.0	0.0	0.0	0.0	0.0	0.0	4.9096	0.0	0.0	0.0
chr1	7996626	7997030	MSTB	LTR	-	ERVL-MaLR	0.0	0.0	0.0	0.0	30.6632	23.0635	0.0	0.0	0.0	0.0	0.0	0.0	0.0	0.0	0.0	0.0	0.0	0.0	0.0	0.0	0.0	0.0
chr1	8227665	8228027	THE1B	LTR	+	ERVL-MaLR	0.0	0.0	5.9111	0.0	0.0	0.0	0.0	0.0	0.0	0.0	0.0	0.0	0.0	0.0	0.0	0.0	0.0	0.0	0.0	0.0	0.0	0.0
chr1	8249892	8250469	LTR29	LTR	+	ERV1	0.0	0.0	0.0	0.0	40.8843	23.0635	0.0	0.0	0.0	0.0	0.0	0.0	0.0	0.0	0.0	0.0	0.0	0.0	0.0	0.0	0.0	0.0
chr1	8267712	8268085	THE1C	LTR	-	ERVL-MaLR	0.0	0.0	0.0	0.0	0.0	23.0635	0.0	0.0	0.0	0.0	0.0	0.0	0.0	0.0	0.0	0.0	0.0	0.0	0.0	0.0	0.0	0.0
chr1	8296299	8296916	MER41B	LTR	-	ERV1	0.0	0.0	0.0	0.0	0.0	34.5952	0.0	0.0	0.0	0.0	0.0	0.0	0.0	0.0	0.0	0.0	0.0	0.0	0.0	0.0	0.0	0.0
chr1	8307607	8307989	MSTA	LTR	-	ERVL-MaLR	0.0	0.0	0.0	0.0	20.4422	0.0	0.0	0.0	0.0	0.0	0.0	0.0	0.0	0.0	0.0	0.0	0.0	0.0	0.0	0.0	0.0	0.0
chr1	8378393	8378769	MLT1B	LTR	+	ERVL-MaLR	0.0	0.0	0.0	0.0	0.0	23.0635	0.0	0.0	0.0	0.0	0.0	0.0	0.0	0.0	0.0	0.0	0.0	0.0	0.0	5.382	0.0	-3.0944
chr1	8442430	8444918	MSTA__MSTA-int	LTR	+	ERVL-MaLR	12.3393	0.0	0.0	0.0	20.4422	0.0	0.0	0.0	0.0	0.0	0.0	0.0	0.0	0.0	0.0	0.0	0.0	0.0	4.9096	0.0	0.0	0.0
chr1	8479374	8479832	MLT1D	LTR	+	ERVL-MaLR	0.0	0.0	0.0	0.0	20.4422	23.0635	0.0	0.0	0.0	0.0	0.0	0.0	0.0	0.0	0.0	0.0	0.0	0.0	0.0	0.0	6.3918	0.0
chr1	8568384	8568761	MSTC	LTR	+	ERVL-MaLR	0.0	0.0	0.0	0.0	0.0	46.127	0.0	0.0	0.0	0.0	0.0	0.0	0.0	0.0	0.0	0.0	0.0	0.0	0.0	0.0	0.0	0.0
chr1	8593262	8593631	THE1B	LTR	+	ERVL-MaLR	12.3393	0.0	0.0	0.0	20.4422	34.5952	0.0	0.0	0.0	0.0	0.0	0.0	0.0	0.0	0.0	0.0	0.0	0.0	1.2409	-2.8084	0.0	0.0
chr1	8599947	8600303	THE1B	LTR	+	ERVL-MaLR	24.6787	0.0	0.0	0.0	0.0	0.0	0.0	0.0	0.0	0.0	0.0	0.0	0.0	0.0	0.0	0.0	0.0	6.5244	0.0	-4.2491	7.3832	2.6069
chr1	8626416	8626881	LTR19A	LTR	+	ERV1	0.0	0.0	0.0	0.0	0.0	46.127	0.0	0.0	0.0	0.0	0.0	0.0	0.0	0.0	0.0	0.0	-3.6475	-3.6475	0.0	0.0	-2.9921	8.5649
chr1	8652468	8652837	THE1C	LTR	-	ERVL-MaLR	24.6787	0.0	0.0	0.0	20.4422	46.127	0.0	0.0	0.0	0.0	0.0	0.0	0.0	0.0	0.0	0.0	0.0	0.0	-2.7779	0.0	0.0	0.0
chr1	8690071	8690456	MLT1A	LTR	-	ERVL-MaLR	24.6787	0.0	0.0	0.0	0.0	23.0635	0.0	0.0	0.0	0.0	5.1203	0.0	0.0	0.0	0.0	7.4351	0.0	6.5244	0.0	-3.7016	7.3832	8.1511
chr1	8733375	8733791	MLT1F	LTR	+	ERVL-MaLR	0.0	0.0	0.0	12.7541	102.211	0.0	0.0	0.0	0.0	0.0	0.0	0.0	0.0	0.0	0.0	0.0	0.0	0.0	0.0	3.5562	0.0	0.0
chr1	8735577	8735955	MSTA	LTR	+	ERVL-MaLR	12.3393	0.0	0.0	0.0	0.0	46.127	0.0	0.0	0.0	0.0	0.0	0.0	0.0	0.0	0.0	0.0	0.0	6.5244	-2.7779	0.0	0.0	8.5649
chr1	8741382	8741775	THE1D	LTR	+	ERVL-MaLR	0.0	0.0	0.0	0.0	30.6632	0.0	0.0	0.0	0.0	0.0	0.0	0.0	0.0	0.0	0.0	0.0	6.6502	0.0	-2.7779	0.0	0.0	0.0
chr1	8745057	8745417	THE1D	LTR	+	ERVL-MaLR	0.0	0.0	0.0	0.0	20.4422	0.0	0.0	0.0	0.0	0.0	0.0	0.0	0.0	0.0	0.0	0.0	0.0	0.0	5.8854	0.0	0.0	3.5613
chr1	8804451	8804926	MLT1J	LTR	+	ERVL-MaLR	12.3393	0.0	0.0	12.7541	0.0	34.5952	0.0	0.0	0.0	0.0	0.0	0.0	0.0	0.0	0.0	0.0	0.0	0.0	0.0	-4.645	0.0	3.5613
chr1	8921051	8927668	HERVFH21-int__LTR21A	LTR	+	ERV1	0.0	0.0	0.0	0.0	0.0	23.0635	0.0	0.0	0.0	0.0	0.0	0.0	8.3951	0.0	0.0	0.0	0.0	0.0	6.8732	0.0	7.3832	8.5649
chr1	8993012	8993351	THE1B	LTR	-	ERVL-MaLR	0.0	0.0	0.0	0.0	20.4422	0.0	0.0	0.0	0.0	0.0	0.0	0.0	0.0	0.0	0.0	0.0	0.0	0.0	0.0	0.0	0.0	0.0
chr1	9124259	9125131	MER11D	LTR	+	ERVK	0.0	0.0	0.0	0.0	40.8843	0.0	0.0	0.0	0.0	0.0	0.0	0.0	0.0	0.0	0.0	0.0	8.8089	0.0	0.0	0.0	0.0	0.0
chr1	9152476	9152864	MLT2C1	LTR	-	ERVL	37.018	0.0	0.0	12.7541	0.0	0.0	0.0	5.1992	0.0	0.0	6.0995	0.0	7.3994	6.0328	0.0	0.0	0.0	0.0	0.0	0.0	0.0	0.0
chr1	9174707	9175275	MLT1E1A	LTR	+	ERVL-MaLR	0.0	0.0	0.0	0.0	20.4422	23.0635	0.0	0.0	0.0	0.0	0.0	0.0	0.0	0.0	0.0	0.0	6.6502	0.0	0.0	0.0	0.0	0.0
chr1	9302226	9304444	ERVL-int__MLT2B5	LTR	+	ERVL	37.018	48.8905	0.0	6.37706	81.7686	69.1905	6.1323	0.0	0.0	0.0	0.0	0.0	0.0	0.0	0.0	0.0	0.0	7.5165	6.4622	7.3558	8.3788	7.5687
chr1	9360427	9360851	MLT1C	LTR	-	ERVL-MaLR	0.0	0.0	5.9111	0.0	0.0	0.0	0.0	0.0	0.0	0.0	5.1203	0.0	0.0	0.0	0.0	0.0	0.0	0.0	0.0	0.0	0.0	0.0
chr1	9437239	9437530	MLT1A1	LTR	+	ERVL-MaLR	0.0	0.0	0.0	12.7541	0.0	0.0	0.0	0.0	0.0	0.0	0.0	0.0	0.0	0.0	0.0	0.0	0.0	0.0	0.0	0.0	0.0	0.0
chr1	9579107	9579841	MER21A	LTR	-	ERVL	0.0	0.0	0.0	0.0	20.4422	69.1905	0.0	0.0	0.0	0.0	7.0889	0.0	0.0	0.0	0.0	0.0	7.2303	0.0	5.8854	0.0	0.0	8.5649
chr1	9683663	9684195	MLT1G	LTR	-	ERVL-MaLR	0.0	0.0	0.0	0.0	0.0	23.0635	0.0	0.0	0.0	0.0	0.0	0.0	0.0	0.0	0.0	0.0	0.0	0.0	4.9096	0.0	0.0	0.0
chr1	10113010	10113414	MSTB	LTR	-	ERVL-MaLR	0.0	0.0	0.0	0.0	0.0	46.127	0.0	0.0	0.0	0.0	0.0	0.0	0.0	0.0	0.0	0.0	0.0	5.54	-2.7779	0.7487	-3.8985	-3.0944
chr1	10141142	10141576	MLT1D	LTR	+	ERVL-MaLR	0.0	0.0	0.0	0.0	20.4422	0.0	0.0	0.0	0.0	0.0	0.0	0.0	0.0	0.0	0.0	0.0	7.643	0.0	0.0	0.0	0.0	0.0
chr1	10416522	10416951	LTR7	LTR	-	ERV1	0.0	0.0	0.0	0.0	0.0	23.0635	0.0	0.0	0.0	0.0	0.0	0.0	0.0	0.0	0.0	0.0	0.0	0.0	4.9096	0.0	0.0	0.0
chr1	10423946	10424517	MLT1G3	LTR	-	ERVL-MaLR	0.0	0.0	11.8222	6.37706	0.0	0.0	7.122	0.0	0.0	0.0	0.0	0.0	0.0	0.0	0.0	0.0	0.0	0.0	4.9096	0.0	0.0	0.0
chr1	10425655	10426924	LTR12C	LTR	-	ERV1	0.0	0.0	0.0	0.0	0.0	11.5317	0.0	0.0	0.0	0.0	0.0	0.0	0.0	7.0217	0.0	0.0	0.0	0.0	0.0	0.0	0.0	8.5649
chr1	10579441	10579991	MER41A	LTR	-	ERV1	0.0	0.0	0.0	0.0	0.0	11.5317	0.0	0.0	0.0	0.0	0.0	0.0	0.0	0.0	0.0	0.0	0.0	6.5244	0.0	0.0	0.0	0.0
chr1	10913529	10914108	MLT1G1	LTR	-	ERVL-MaLR	0.0	24.4453	0.0	0.0	0.0	0.0	0.0	0.0	5.5701	0.0	5.1203	0.0	0.0	0.0	0.0	0.0	0.0	0.0	0.0	0.0	0.0	0.0
chr1	10973587	10974728	MER52C	LTR	+	ERV1	0.0	0.0	0.0	0.0	20.4422	0.0	0.0	0.0	0.0	0.0	0.0	0.0	0.0	0.0	0.0	0.0	0.0	0.0	5.8854	0.0	0.0	0.0
chr1	11051333	11052013	LTR8	LTR	-	ERV1	0.0	0.0	0.0	0.0	20.4422	103.786	0.0	0.0	0.0	0.0	0.0	0.0	0.0	0.0	0.0	0.0	6.6502	4.673	0.0	6.3646	0.0	0.0
chr1	11064922	11065376	MLT1J	LTR	+	ERVL-MaLR	0.0	0.0	0.0	12.7541	0.0	0.0	0.0	0.0	0.0	0.0	0.0	0.0	0.0	0.0	0.0	0.0	0.0	0.0	0.0	0.0	0.0	0.0
chr1	11104594	11105654	MER11C	LTR	+	ERVK	0.0	0.0	0.0	0.0	40.8843	0.0	0.0	0.0	0.0	0.0	0.0	0.0	0.0	0.0	0.0	0.0	0.0	0.0	4.9096	0.0	0.0	0.0
chr1	11203688	11204249	MLT1G1	LTR	+	ERVL-MaLR	0.0	0.0	0.0	0.0	0.0	23.0635	0.0	0.0	0.0	0.0	0.0	0.0	0.0	0.0	0.0	0.0	0.0	0.0	0.0	0.0	0.0	6.5763
chr1	11266520	11267231	MER50	LTR	-	ERV1	0.0	0.0	0.0	0.0	40.8843	0.0	0.0	0.0	0.0	0.0	0.0	0.0	0.0	0.0	0.0	0.0	0.0	0.0	0.0	0.0	0.0	0.0
chr1	11297113	11297477	MLT1A0	LTR	+	ERVL-MaLR	24.6787	48.8905	11.8222	0.0	20.4422	57.6587	0.0	5.1992	0.0	0.0	0.0	0.0	0.0	0.0	0.0	0.0	0.0	0.0	0.0	0.0	0.0	0.0
chr1	11308205	11308645	MLT1H	LTR	+	ERVL-MaLR	0.0	0.0	0.0	0.0	0.0	23.0635	0.0	0.0	0.0	0.0	0.0	0.0	0.0	0.0	0.0	0.0	0.0	0.0	0.0	0.0	0.0	0.0
chr1	11360175	11360727	MER41A	LTR	-	ERV1	0.0	0.0	0.0	0.0	0.0	11.5317	0.0	0.0	0.0	0.0	0.0	0.0	0.0	0.0	0.0	0.0	0.0	0.0	0.0	0.0	0.0	0.0
chr1	11378007	11385505	ERV3-16A3_I-int__LTR16	LTR	+	ERVL	0.0	0.0	0.0	0.0	0.0	23.0635	0.0	0.0	0.0	0.0	6.0995	0.0	0.0	0.0	0.0	0.0	0.0	0.0	6.8732	0.0	0.0	6.5763
chr1	11424312	11424726	MSTB	LTR	+	ERVL-MaLR	0.0	0.0	0.0	12.7541	0.0	0.0	0.0	0.0	0.0	0.0	0.0	0.0	0.0	0.0	0.0	0.0	0.0	0.0	0.0	0.0	0.0	0.0
chr1	11454796	11455280	MLT1D	LTR	-	ERVL-MaLR	0.0	0.0	0.0	0.0	20.4422	0.0	0.0	0.0	0.0	0.0	0.0	0.0	0.0	0.0	0.0	0.0	0.0	0.0	0.0	0.0	0.0	0.0
chr1	11498139	11498672	MLT1G1	LTR	-	ERVL-MaLR	0.0	0.0	0.0	12.7541	0.0	11.5317	0.0	0.0	0.0	0.0	0.0	0.0	6.4079	0.0	0.0	0.0	0.0	0.0	7.6753	6.3646	0.0	0.0
chr1	11503232	11503767	MLT2B3	LTR	-	ERVL	0.0	24.4453	0.0	0.0	0.0	0.0	0.0	0.0	0.0	0.0	5.1203	0.0	0.0	0.0	0.0	0.0	6.6502	0.0	0.0	0.0	0.0	0.0
chr1	11504484	11504886	MSTB2	LTR	+	ERVL-MaLR	0.0	0.0	0.0	12.7541	0.0	0.0	0.0	0.0	0.0	0.0	0.0	0.0	0.0	0.0	0.0	0.0	0.0	0.0	0.0	0.0	0.0	0.0
chr1	11510800	11513109	THE1A__THE1A-int	LTR	-	ERVL-MaLR	0.0	0.0	0.0	0.0	20.4422	46.127	0.0	0.0	0.0	0.0	0.0	0.0	8.3951	0.0	0.0	0.0	0.0	0.0	6.8732	6.3646	0.0	7.5687
chr1	11538155	11538583	MLT1C	LTR	-	ERVL-MaLR	0.0	0.0	0.0	0.0	20.4422	0.0	0.0	0.0	0.0	0.0	0.0	0.0	6.4079	0.0	0.0	0.0	0.0	0.0	0.0	0.0	0.0	0.0
chr1	11552224	11552749	MLT2B4	LTR	+	ERVL	0.0	0.0	0.0	6.37706	0.0	46.127	0.0	0.0	0.0	0.0	0.0	0.0	0.0	0.0	0.0	0.0	0.0	0.0	0.0	0.0	0.0	0.0
chr1	11553389	11553865	MER66B	LTR	-	ERV1	0.0	0.0	0.0	0.0	20.4422	0.0	0.0	0.0	0.0	0.0	7.4087	0.0	7.3994	0.0	0.0	7.4351	0.0	0.0	0.0	0.0	0.0	0.0
chr1	11555817	11556334	MER70A	LTR	+	ERVL	12.3393	0.0	11.8222	19.1312	40.8843	0.0	0.0	0.0	6.5548	0.0	2.3314	0.0	8.3951	2.1716	3.2273	6.4434	0.0	0.0	0.0	0.0	0.0	0.0
chr1	11565685	11566136	MLT1C	LTR	+	ERVL-MaLR	0.0	0.0	0.0	0.0	20.4422	0.0	0.0	0.0	0.0	0.0	0.0	0.0	0.0	0.0	0.0	0.0	0.0	0.0	0.0	0.0	0.0	0.0
chr1	11573222	11573652	MLT2C2	LTR	-	ERVL	0.0	0.0	0.0	12.7541	0.0	0.0	0.0	0.0	0.0	0.0	6.0995	0.0	0.0	0.0	0.0	0.0	0.0	0.0	0.0	0.0	0.0	0.0
chr1	11575772	11576215	MLT2A1	LTR	-	ERVL	0.0	0.0	0.0	25.5082	0.0	0.0	0.0	0.0	0.0	0.0	0.0	0.0	0.0	0.0	0.0	0.0	0.0	0.0	0.0	0.0	0.0	0.0
chr1	11580006	11580394	THE1C	LTR	-	ERVL-MaLR	0.0	0.0	0.0	0.0	81.7686	0.0	5.1527	0.0	0.0	5.3742	6.0995	7.0371	9.7145	0.0	0.0	7.4351	0.0	0.0	0.0	0.0	0.0	0.0
chr1	11587661	11588085	MSTA	LTR	+	ERVL-MaLR	0.0	0.0	0.0	0.0	20.4422	23.0635	0.0	0.0	0.0	0.0	0.0	0.0	0.0	0.0	0.0	0.0	0.0	0.0	0.0	0.0	0.0	0.0
chr1	11735361	11735702	MER31B	LTR	+	ERV1	0.0	0.0	23.6444	0.0	0.0	0.0	5.1527	0.0	0.0	0.0	0.0	0.0	0.0	0.0	0.0	0.0	0.0	6.5244	0.0	0.0	0.0	0.0
chr1	11812713	11813290	LTR48B	LTR	+	ERV1	0.0	0.0	5.9111	0.0	0.0	23.0635	0.0	0.0	0.0	0.0	0.0	0.0	0.0	0.0	0.0	0.0	0.0	0.0	0.0	0.0	0.0	0.0
chr1	11851171	11851669	MLT1F2	LTR	-	ERVL-MaLR	24.6787	0.0	0.0	0.0	0.0	0.0	0.0	0.0	0.0	0.0	0.0	0.0	0.0	0.0	0.0	0.0	0.0	0.0	0.0	0.0	0.0	0.0
chr1	11872538	11872995	MLT1C	LTR	-	ERVL-MaLR	24.6787	0.0	0.0	0.0	0.0	0.0	0.0	0.0	0.0	0.0	0.0	0.0	0.0	0.0	0.0	0.0	0.0	0.0	0.0	0.0	0.0	0.0
chr1	11905866	11906212	MLT1A0	LTR	-	ERVL-MaLR	0.0	0.0	0.0	0.0	0.0	11.5317	0.0	0.0	0.0	0.0	0.0	0.0	0.0	0.0	0.0	0.0	0.0	0.0	0.0	0.0	0.0	0.0
chr1	11910768	11911307	MLT2B3	LTR	-	ERVL	49.3573	48.8905	65.0221	6.37706	0.0	0.0	0.0	0.0	0.0	0.0	0.0	3.6687	0.0	0.0	0.0	0.0	0.0	0.0	0.0	0.0	0.0	0.0
chr1	11984495	11985279	MER21A	LTR	+	ERVL	49.3573	0.0	35.4666	63.7706	81.7686	115.317	0.0	0.0	6.5548	0.0	6.0995	0.0	0.0	7.603	0.0	0.0	0.0	5.54	5.8854	0.0	0.0	7.5687
chr1	12057884	12058343	MLT1F	LTR	+	ERVL-MaLR	0.0	0.0	0.0	0.0	20.4422	0.0	0.0	0.0	0.0	0.0	0.0	0.0	0.0	0.0	0.0	0.0	0.0	0.0	0.0	0.0	0.0	0.0
chr1	12086595	12086979	MLT1B	LTR	-	ERVL-MaLR	0.0	0.0	0.0	0.0	0.0	11.5317	0.0	0.0	0.0	0.0	0.0	0.0	0.0	0.0	0.0	0.0	0.0	0.0	0.0	0.0	0.0	6.5763
chr1	12215469	12216101	LTR1C1	LTR	+	ERV1	0.0	0.0	17.7333	0.0	0.0	0.0	0.0	0.0	0.0	0.0	5.1203	0.0	0.0	0.0	0.0	0.0	0.0	0.0	0.0	0.0	0.0	0.0
chr1	12354881	12355307	MER57A1	LTR	-	ERV1	0.0	0.0	0.0	0.0	0.0	23.0635	0.0	0.0	0.0	0.0	5.1203	0.0	0.0	0.0	0.0	0.0	0.0	0.0	0.0	0.0	0.0	0.0
chr1	12381475	12381885	MER57A1	LTR	+	ERV1	0.0	0.0	0.0	0.0	0.0	23.0635	0.0	0.0	0.0	0.0	0.0	0.0	0.0	0.0	0.0	0.0	0.0	0.0	0.0	0.0	0.0	0.0
chr1	12498617	12498954	MLT1A	LTR	-	ERVL-MaLR	0.0	0.0	0.0	0.0	20.4422	0.0	0.0	0.0	0.0	0.0	0.0	0.0	0.0	0.0	0.0	0.0	0.0	0.0	0.0	0.0	0.0	7.5687
chr1	12592243	12592705	MLT1C	LTR	+	ERVL-MaLR	0.0	0.0	0.0	0.0	51.1054	0.0	0.0	0.0	0.0	0.0	0.0	0.0	0.0	0.0	0.0	0.0	0.0	0.0	0.0	0.0	0.0	0.0
chr1	12607288	12607667	THE1D	LTR	+	ERVL-MaLR	0.0	0.0	0.0	0.0	0.0	23.0635	0.0	0.0	0.0	0.0	0.0	0.0	0.0	0.0	0.0	0.0	0.0	0.0	0.0	5.382	6.3918	0.0
chr1	12630212	12632001	MER52A	LTR	+	ERV1	0.0	0.0	0.0	0.0	0.0	46.127	0.0	0.0	0.0	0.0	0.0	0.0	0.0	0.0	0.0	0.0	0.0	0.0	0.0	6.3646	0.0	0.0
chr1	12668212	12668785	MLT1E1A	LTR	-	ERVL-MaLR	0.0	0.0	0.0	12.7541	0.0	0.0	0.0	0.0	0.0	0.0	0.0	0.0	0.0	0.0	0.0	0.0	0.0	0.0	0.0	0.0	0.0	0.0
chr1	12676020	12676465	MLT2A1	LTR	-	ERVL	0.0	0.0	0.0	12.7541	0.0	0.0	0.0	0.0	0.0	0.0	0.0	0.0	0.0	0.0	0.0	0.0	0.0	0.0	0.0	0.0	0.0	0.0
chr1	12684767	12685185	MSTB	LTR	-	ERVL-MaLR	0.0	0.0	0.0	0.0	0.0	57.6587	0.0	0.0	0.0	0.0	0.0	0.0	0.0	0.0	0.0	0.0	0.0	0.0	0.0	0.0	0.0	0.0
chr1	12736443	12736893	MER57A1	LTR	-	ERV1	0.0	0.0	0.0	0.0	0.0	23.0635	0.0	0.0	0.0	0.0	0.0	0.0	0.0	0.0	0.0	0.0	0.0	0.0	0.0	0.0	0.0	0.0
chr1	12832377	12832947	LTR26	LTR	+	ERV1	0.0	0.0	0.0	6.37706	51.1054	23.0635	0.0	0.0	0.0	0.0	0.0	0.0	6.4079	0.0	0.0	0.0	0.0	0.0	5.8854	0.0	0.0	0.0
chr1	12844777	12845355	LTR26	LTR	+	ERV1	0.0	0.0	0.0	12.7541	51.1054	0.0	0.0	0.0	0.0	0.0	0.0	0.0	7.3994	0.0	0.0	0.0	0.0	0.0	0.0	0.0	6.3918	0.0
chr1	12849703	12850277	LTR26	LTR	+	ERV1	0.0	0.0	0.0	0.0	20.4422	0.0	0.0	0.0	0.0	0.0	0.0	0.0	0.0	0.0	0.0	0.0	0.0	0.0	0.0	0.0	0.0	0.0
chr1	12887161	12887731	LTR26	LTR	+	ERV1	0.0	0.0	0.0	0.0	40.8843	34.5952	0.0	0.0	0.0	0.0	0.0	0.0	0.0	0.0	0.0	0.0	0.0	0.0	4.9096	0.0	2.5339	2.5689
chr1	12899230	12899806	LTR26	LTR	+	ERV1	0.0	0.0	0.0	0.0	20.4422	0.0	0.0	0.0	0.0	0.0	0.0	0.0	0.0	0.0	0.0	0.0	0.0	0.0	0.0	0.0	0.0	0.0
chr1	12900300	12900846	LTR44	LTR	+	ERV1	0.0	0.0	0.0	0.0	20.4422	0.0	0.0	0.0	0.0	0.0	0.0	0.0	7.3994	0.0	0.0	0.0	0.0	0.0	0.0	0.0	0.0	0.0
chr1	12948539	12949109	LTR26	LTR	+	ERV1	0.0	0.0	0.0	6.37706	51.1054	23.0635	0.0	0.0	0.0	0.0	0.0	0.0	0.0	0.0	0.0	0.0	0.0	0.0	5.8854	0.0	0.0	0.0
chr1	13012042	13012432	LTR57	LTR	-	ERVL	0.0	0.0	0.0	0.0	20.4422	0.0	0.0	0.0	0.0	0.0	0.0	0.0	0.0	0.0	0.0	0.0	0.0	0.0	0.0	0.0	0.0	0.0
chr1	13012446	13021988	HERVK-int__LTR5B	LTR	-	ERVK	0.0	0.0	0.0	0.0	20.4422	11.5317	0.0	0.0	0.0	0.0	0.0	0.0	7.3994	0.0	4.1615	6.4434	0.0	0.0	6.8732	0.0	7.3832	0.0
chr1	13057434	13058003	LTR26	LTR	+	ERV1	0.0	0.0	0.0	38.2624	20.4422	11.5317	0.0	0.0	0.0	0.0	0.0	0.0	0.0	0.0	0.0	0.0	0.0	0.0	0.0	0.0	6.3918	-3.0944
chr1	13066129	13066672	LTR44	LTR	-	ERV1	0.0	0.0	0.0	6.37706	20.4422	0.0	0.0	0.0	0.0	0.0	0.0	0.0	7.3994	0.0	8.6461	6.4434	0.0	0.0	0.0	0.0	0.0	0.0
chr1	13067161	13067730	LTR26	LTR	-	ERV1	0.0	0.0	0.0	0.0	40.8843	0.0	0.0	0.0	0.0	0.0	0.0	0.0	0.0	0.0	7.6497	2.9553	0.0	0.0	0.0	0.0	0.0	0.0
chr1	13109109	13109687	LTR26	LTR	+	ERV1	0.0	0.0	0.0	6.37706	30.6632	0.0	0.0	0.0	0.0	0.0	0.0	0.0	6.4079	0.0	0.0	0.0	0.0	0.0	0.0	0.0	0.0	0.0
chr1	13110179	13110724	LTR44	LTR	+	ERV1	0.0	0.0	0.0	0.0	51.1054	0.0	0.0	0.0	0.0	0.0	0.0	0.0	0.0	0.0	0.0	0.0	0.0	0.0	0.0	0.0	0.0	0.0
chr1	13117809	13118379	LTR26	LTR	+	ERV1	0.0	0.0	0.0	0.0	20.4422	0.0	0.0	0.0	0.0	0.0	0.0	0.0	0.0	0.0	0.0	0.0	0.0	0.0	0.0	0.0	0.0	0.0
chr1	13159061	13159630	LTR26	LTR	+	ERV1	0.0	0.0	0.0	0.0	40.8843	0.0	0.0	0.0	0.0	0.0	0.0	0.0	0.0	0.0	2.6649	1.4587	0.0	0.0	0.0	0.0	0.0	0.0
chr1	13160119	13160662	LTR44	LTR	+	ERV1	0.0	0.0	0.0	0.0	40.8843	0.0	0.0	0.0	0.0	0.0	0.0	0.0	9.2006	0.0	7.6497	6.4434	0.0	0.0	0.0	0.0	0.0	0.0
chr1	13168787	13169356	LTR26	LTR	-	ERV1	0.0	0.0	0.0	0.0	40.8843	11.5317	0.0	0.0	0.0	0.0	0.0	0.0	6.4079	0.0	0.0	6.4434	0.0	0.0	0.0	0.0	7.9653	6.5763
chr1	13206971	13216513	HERVK-int__LTR5B	LTR	+	ERVK	0.0	0.0	0.0	0.0	40.8843	11.5317	0.0	0.0	0.0	0.0	0.0	0.0	0.0	0.0	0.0	6.4434	0.0	0.0	4.9096	0.0	6.3918	0.0
chr1	13231554	13232009	LTR44	LTR	+	ERV1	0.0	0.0	0.0	0.0	10.2211	0.0	0.0	0.0	0.0	0.0	0.0	0.0	0.0	0.0	0.0	0.0	0.0	0.0	0.0	0.0	0.0	0.0
chr1	13242499	13242971	LTR7Y	LTR	-	ERV1	0.0	0.0	0.0	0.0	40.8843	0.0	0.0	0.0	0.0	0.0	0.0	0.0	0.0	0.0	0.0	0.0	0.0	0.0	0.0	0.0	0.0	0.0
chr1	13252682	13253252	LTR26	LTR	-	ERV1	0.0	0.0	0.0	0.0	10.2211	23.0635	0.0	0.0	0.0	0.0	0.0	0.0	0.0	0.0	0.0	0.0	0.0	0.0	0.0	0.0	0.0	6.5763
chr1	13301995	13302571	LTR26	LTR	-	ERV1	0.0	0.0	0.0	0.0	20.4422	0.0	0.0	0.0	0.0	0.0	0.0	0.0	0.0	0.0	3.2273	0.0	0.0	0.0	0.0	0.0	0.0	0.0
chr1	13314073	13314643	LTR26	LTR	-	ERV1	0.0	0.0	0.0	0.0	61.3265	11.5317	0.0	0.0	0.0	0.0	0.0	0.0	6.4079	0.0	0.0	0.0	0.0	0.0	0.0	0.0	4.9731	0.0
chr1	13352735	13362257	HERVK-int__LTR5B	LTR	+	ERVK	0.0	0.0	0.0	0.0	71.5476	23.0635	0.0	0.0	0.0	0.0	0.0	0.0	0.0	0.0	0.0	0.0	0.0	0.0	4.9096	0.0	0.0	0.0
chr1	13362271	13362661	LTR57	LTR	+	ERVL	0.0	0.0	0.0	0.0	40.8843	0.0	0.0	0.0	0.0	0.0	0.0	0.0	0.0	0.0	0.0	0.0	0.0	0.0	0.0	0.0	0.0	0.0
chr1	13377837	13378291	LTR44	LTR	+	ERV1	0.0	0.0	0.0	0.0	30.6632	0.0	0.0	0.0	0.0	0.0	0.0	0.0	0.0	0.0	0.0	0.0	0.0	5.54	0.0	0.0	0.0	0.0
chr1	13408539	13409117	LTR26	LTR	-	ERV1	0.0	0.0	0.0	0.0	20.4422	0.0	7.122	5.1992	0.0	0.0	0.0	0.0	0.0	0.0	0.0	0.0	0.0	0.0	0.0	0.0	0.0	0.0
chr1	13518586	13519094	MLT1F2	LTR	+	ERVL-MaLR	0.0	0.0	11.8222	0.0	0.0	0.0	0.0	0.0	0.0	0.0	0.0	0.0	0.0	0.0	0.0	0.0	0.0	0.0	0.0	0.0	0.0	0.0
chr1	13545966	13546452	MLT1F	LTR	-	ERVL-MaLR	0.0	0.0	0.0	0.0	0.0	46.127	0.0	0.0	0.0	5.3742	0.0	0.0	8.7162	0.0	0.0	0.0	0.0	0.0	0.0	0.0	0.0	0.0
chr1	13549122	13549483	MSTD	LTR	-	ERVL-MaLR	0.0	0.0	0.0	0.0	20.4422	0.0	0.0	0.0	0.0	0.0	0.0	0.0	0.0	0.0	0.0	0.0	0.0	0.0	0.0	0.0	0.0	0.0
chr1	13559650	13573195	HERVIP10FH-int__LTR10F	LTR	+	ERV1	24.6787	97.781	23.6444	51.0165	40.8843	92.254	0.0	0.0	5.5701	0.0	3.3105	7.4493	7.3994	6.0328	8.6461	7.4351	7.643	6.5244	5.8854	0.0	0.0	9.1486
chr1	13560840	13567494	HERVH-int__LTR7B	LTR	+	ERV1	24.6787	97.781	11.8222	51.0165	0.0	92.254	0.0	0.0	5.5701	0.0	3.3105	7.4493	7.3994	0.7233	8.6461	7.4351	0.7759	0.0	5.8854	0.0	0.0	9.1486
chr1	13628214	13628654	MLT1C	LTR	+	ERVL-MaLR	24.6787	0.0	0.0	0.0	0.0	0.0	0.0	0.0	0.0	0.0	0.0	0.0	7.3994	0.0	0.0	0.0	0.0	0.0	0.0	6.3646	0.0	0.0
chr1	13661235	13661559	THE1D	LTR	+	ERVL-MaLR	0.0	0.0	0.0	25.5082	0.0	0.0	0.0	0.0	0.0	0.0	0.0	0.0	0.0	0.0	0.0	0.0	0.0	0.0	0.0	0.0	0.0	0.0
chr1	13826602	13827080	MLT2B1	LTR	-	ERVL	0.0	0.0	11.8222	6.37706	0.0	0.0	6.1323	0.0	0.0	0.0	0.0	0.0	7.3994	0.0	0.0	7.4351	0.0	0.0	0.0	0.0	0.0	0.0
chr1	13849436	13852387	THE1B__THE1B-int	LTR	+	ERVL-MaLR	0.0	0.0	0.0	0.0	0.0	23.0635	0.0	0.0	0.0	0.0	0.0	0.0	0.0	0.0	0.0	0.0	0.0	0.0	0.0	0.0	0.0	0.0
chr1	13854707	13857024	THE1D__THE1D-int	LTR	+	ERVL-MaLR	0.0	0.0	0.0	0.0	0.0	46.127	0.0	0.0	0.0	0.0	0.0	0.0	0.0	5.0546	0.0	0.0	0.0	0.0	4.9096	0.0	0.0	0.0
chr1	13866889	13867362	MLT1C	LTR	-	ERVL-MaLR	0.0	0.0	0.0	0.0	0.0	23.0635	0.0	0.0	0.0	0.0	0.0	0.0	0.0	0.0	0.0	0.0	0.0	1.9356	0.0	0.0	0.0	0.0
chr1	13883614	13884157	MLT2B3	LTR	-	ERVL	12.3393	0.0	29.5555	12.7541	0.0	23.0635	0.0	0.0	0.0	0.0	0.0	0.0	7.3994	0.0	0.0	6.4434	0.0	0.0	0.0	0.0	0.0	0.0
chr1	13888633	13889063	LTR22A	LTR	-	ERVK	0.0	0.0	5.9111	0.0	0.0	46.127	0.0	0.0	0.0	0.0	0.0	0.0	7.3994	0.0	0.0	0.0	0.0	0.0	0.0	0.0	0.0	0.0
chr1	13924461	13924931	MER4A1	LTR	+	ERV1	0.0	0.0	0.0	0.0	0.0	11.5317	0.0	0.0	0.0	0.0	0.0	0.0	0.0	0.0	0.0	0.0	0.0	0.0	0.0	0.0	0.0	0.0
chr1	13947604	13948015	MLT1B	LTR	-	ERVL-MaLR	0.0	0.0	11.8222	0.0	0.0	0.0	0.0	0.0	0.0	0.0	0.0	0.0	0.0	0.0	0.0	0.0	0.0	0.0	0.0	0.0	0.0	0.0
chr1	13974359	13974836	MLT1D	LTR	+	ERVL-MaLR	37.018	146.672	195.066	0.0	40.8843	0.0	6.1323	0.0	0.9007	0.0	0.5058	-4.2275	8.3951	5.0546	0.0	0.0	0.0	0.0	0.0	0.0	0.0	0.0
chr1	14004710	14005128	MSTC	LTR	+	ERVL-MaLR	0.0	0.0	0.0	0.0	10.2211	0.0	0.0	0.0	0.0	0.0	0.0	0.0	0.0	0.0	0.0	0.0	0.0	0.0	0.0	0.0	0.0	0.0
chr1	14095398	14095951	MLT1G	LTR	-	ERVL-MaLR	0.0	0.0	11.8222	0.0	0.0	0.0	0.0	0.0	0.0	0.0	0.0	0.0	0.0	0.0	0.0	0.0	0.0	0.0	0.0	0.0	0.0	0.0
chr1	14103404	14103886	MLT1D	LTR	-	ERVL-MaLR	0.0	0.0	0.0	0.0	0.0	46.127	0.0	0.0	0.0	0.0	0.0	0.0	0.0	0.0	0.0	0.0	0.0	0.0	0.0	0.0	0.0	0.0
chr1	14128348	14128749	MLT1B	LTR	-	ERVL-MaLR	0.0	0.0	0.0	0.0	20.4422	0.0	0.0	0.0	0.0	0.0	0.0	0.0	0.0	0.0	0.0	0.0	0.0	0.0	0.0	0.0	0.0	0.0
chr1	14130931	14131309	MSTA	LTR	-	ERVL-MaLR	0.0	0.0	0.0	0.0	40.8843	23.0635	0.0	0.0	0.0	0.0	0.0	0.0	0.0	0.0	0.0	0.0	0.0	0.0	0.0	0.0	0.0	0.0
chr1	14144589	14145008	MSTB1	LTR	-	ERVL-MaLR	0.0	0.0	0.0	0.0	0.0	23.0635	0.0	0.0	0.0	0.0	0.0	0.0	0.0	0.0	0.0	0.0	0.0	0.0	0.0	0.0	0.0	0.0
chr1	14163086	14163780	MER50	LTR	-	ERV1	49.3573	97.781	147.778	57.3936	30.6632	23.0635	1.4151	0.0	0.0	0.0	0.0	0.0	0.0	2.6903	0.0	0.0	0.0	0.0	0.0	0.0	0.0	0.0
chr1	14177930	14178292	THE1C	LTR	+	ERVL-MaLR	0.0	0.0	0.0	0.0	0.0	23.0635	0.0	0.0	0.0	0.0	0.0	0.0	0.0	0.0	0.0	0.0	0.0	0.0	0.0	0.0	0.0	0.0
chr1	14216970	14217290	MSTD	LTR	+	ERVL-MaLR	0.0	0.0	0.0	12.7541	0.0	0.0	5.1527	6.1795	7.1346	0.0	0.0	0.0	4.5163	3.1497	0.0	0.0	0.0	0.0	0.0	0.0	0.0	0.0
chr1	14248694	14249242	MLT1G	LTR	+	ERVL-MaLR	0.0	0.0	5.9111	12.7541	0.0	0.0	0.0	0.0	0.0	0.0	5.1203	0.0	6.5099	0.0	0.0	8.752	0.0	0.0	0.0	0.0	0.0	0.0
chr1	14312608	14313058	MLT1F2	LTR	+	ERVL-MaLR	0.0	0.0	0.0	51.0165	0.0	0.0	0.0	0.0	0.0	0.0	0.0	0.0	0.0	0.0	0.0	0.0	0.0	0.0	0.0	0.0	0.0	0.0
chr1	14362048	14362578	MLT1E	LTR	-	ERVL-MaLR	0.0	0.0	0.0	0.0	0.0	34.5952	0.0	0.0	0.0	0.0	0.0	0.0	0.0	0.0	0.0	0.0	0.0	0.0	4.9096	0.0	0.0	0.0
chr1	14373970	14374826	LTR82A	LTR	-	ERVL	0.0	97.781	5.9111	0.0	0.0	0.0	0.0	0.0	0.0	0.0	5.1203	5.4739	0.0	6.0328	0.0	0.0	0.0	0.0	0.0	0.0	0.0	0.0
chr1	14672611	14673102	MLT1N2	LTR	-	ERVL-MaLR	0.0	0.0	0.0	0.0	10.2211	0.0	0.0	0.0	0.0	0.0	5.1203	0.0	0.0	0.0	0.0	0.0	0.0	0.0	4.9096	0.0	0.0	0.0
chr1	14678063	14678620	MLT2B3	LTR	+	ERVL	0.0	0.0	0.0	0.0	0.0	11.5317	0.0	0.0	0.0	0.0	0.0	0.0	0.0	0.0	0.0	0.0	5.6644	0.0	5.8854	6.3646	0.0	0.0
chr1	14680813	14681237	MSTB	LTR	-	ERVL-MaLR	0.0	0.0	0.0	0.0	10.2211	0.0	0.0	0.0	0.0	0.0	0.0	0.0	0.0	0.0	0.0	0.0	0.0	0.0	0.0	0.0	0.0	0.0
chr1	14685051	14685515	LTR16C	LTR	-	ERVL	0.0	0.0	0.0	0.0	20.4422	0.0	0.0	0.0	0.0	0.0	0.0	0.0	0.0	0.0	0.0	0.0	0.0	0.0	0.0	0.0	0.0	0.0
chr1	14711461	14711953	MLT1F2	LTR	+	ERVL-MaLR	24.6787	0.0	17.7333	38.2624	20.4422	0.0	0.0	0.0	5.5701	0.0	5.1203	0.0	0.0	0.0	0.0	0.0	0.0	0.0	0.0	6.3646	0.0	0.0
chr1	14752400	14752771	MLT1A1	LTR	-	ERVL-MaLR	0.0	0.0	0.0	0.0	0.0	46.127	0.0	0.0	0.0	0.0	0.0	0.0	0.0	0.0	0.0	0.0	0.0	0.0	0.0	0.0	0.0	0.0
chr1	14765497	14765883	LTR16B	LTR	-	ERVL	0.0	0.0	0.0	0.0	0.0	92.254	0.0	0.0	0.0	0.0	0.0	0.0	0.0	0.0	0.0	0.0	0.0	0.0	0.0	6.3646	2.4933	0.0
chr1	14830470	14830862	MSTA	LTR	-	ERVL-MaLR	0.0	0.0	0.0	0.0	40.8843	0.0	0.0	0.0	0.0	0.0	0.0	0.0	0.0	0.0	0.0	0.0	0.0	0.0	0.0	0.0	0.0	0.0
chr1	14837959	14838325	MLT1A1	LTR	-	ERVL-MaLR	0.0	0.0	0.0	12.7541	0.0	0.0	0.0	0.0	0.0	0.0	0.0	0.0	0.0	0.0	0.0	0.0	0.0	0.0	0.0	0.0	0.0	0.0
chr1	14948155	14948650	MLT1K	LTR	-	ERVL-MaLR	0.0	0.0	0.0	0.0	0.0	23.0635	0.0	0.0	0.0	0.0	0.0	0.0	0.0	0.0	0.0	0.0	0.0	0.0	0.0	0.0	0.0	7.5687
chr1	14973299	14973794	LTR10D	LTR	-	ERV1	0.0	0.0	0.0	0.0	0.0	69.1905	0.0	0.0	0.0	0.0	0.0	0.0	0.0	0.0	0.0	0.0	0.0	5.54	0.0	0.0	0.0	0.0
chr1	14973847	14974339	MLT1H1	LTR	-	ERVL-MaLR	0.0	0.0	0.0	0.0	40.8843	0.0	0.0	0.0	0.0	0.0	0.0	0.0	0.0	0.0	0.0	0.0	0.0	0.0	0.0	0.0	0.0	0.0
chr1	15045596	15045962	THE1D	LTR	-	ERVL-MaLR	49.3573	0.0	0.0	0.0	0.0	0.0	0.0	0.0	0.0	0.0	0.0	0.0	0.0	0.0	8.6461	0.0	0.0	0.0	0.0	0.0	0.0	8.5649
chr1	15052165	15052530	THE1B	LTR	-	ERVL-MaLR	0.0	0.0	0.0	0.0	0.0	69.1905	0.0	0.0	0.0	0.0	0.0	0.0	0.0	0.0	0.0	0.0	0.0	0.0	0.0	0.0	0.0	0.0
chr1	15093330	15093925	PRIMA4_LTR	LTR	-	ERV1	0.0	0.0	0.0	0.0	0.0	69.1905	0.0	0.0	0.0	0.0	0.0	0.0	0.0	0.0	0.0	0.0	0.0	0.0	0.0	0.0	0.0	0.0
chr1	15129456	15129978	MLT1D	LTR	+	ERVL-MaLR	0.0	0.0	0.0	6.37706	0.0	0.0	0.0	0.0	0.0	0.0	0.0	0.0	0.0	0.0	0.0	0.0	0.0	0.0	5.8854	0.0	0.0	0.0
chr1	15130070	15130444	MER57E2	LTR	-	ERV1	0.0	0.0	0.0	6.37706	0.0	0.0	0.0	0.0	0.0	0.0	0.0	0.0	0.0	0.0	0.0	0.0	0.0	0.0	0.0	0.0	0.0	0.0
chr1	15135337	15136296	LTR5_Hs	LTR	-	ERVK	0.0	0.0	0.0	12.7541	0.0	0.0	0.0	0.0	0.0	0.0	0.0	0.0	0.0	0.0	0.0	0.0	0.0	0.0	0.0	0.0	0.0	0.0
chr1	15150565	15151080	MLT1D	LTR	-	ERVL-MaLR	0.0	0.0	0.0	0.0	20.4422	0.0	0.0	0.0	0.0	0.0	0.0	0.0	0.0	0.0	0.0	0.0	0.0	0.0	0.0	0.0	0.0	0.0
chr1	15174641	15174987	MLT1A	LTR	-	ERVL-MaLR	0.0	0.0	0.0	0.0	10.2211	0.0	0.0	0.0	0.0	0.0	0.0	0.0	0.0	0.0	0.0	0.0	0.0	0.0	0.0	0.0	0.0	0.0
chr1	15175532	15175892	THE1B	LTR	-	ERVL-MaLR	0.0	0.0	0.0	0.0	0.0	23.0635	0.0	0.0	0.0	0.0	0.0	0.0	0.0	0.0	0.0	0.0	0.0	6.5244	2.2167	0.0	0.0	0.0
chr1	15197934	15198407	MLT1J	LTR	-	ERVL-MaLR	0.0	0.0	0.0	0.0	0.0	11.5317	0.0	0.0	0.0	0.0	0.0	0.0	0.0	0.0	0.0	0.0	6.6502	0.0	0.0	0.0	0.0	0.0
chr1	15202358	15202827	MLT1D	LTR	-	ERVL-MaLR	0.0	0.0	0.0	0.0	0.0	46.127	0.0	0.0	0.0	0.0	0.0	0.0	0.0	0.0	0.0	0.0	0.0	0.0	4.9096	0.0	0.0	0.0
chr1	15221723	15222182	MLT1D	LTR	+	ERVL-MaLR	0.0	0.0	0.0	0.0	122.653	46.127	0.0	0.0	0.0	0.0	0.0	0.0	0.0	0.0	0.0	0.0	0.0	6.5244	0.0	0.0	7.3832	0.0
chr1	15236809	15237181	THE1C	LTR	+	ERVL-MaLR	0.0	0.0	0.0	0.0	0.0	23.0635	0.0	0.0	0.0	0.0	0.0	0.0	0.0	0.0	0.0	0.0	0.0	0.0	0.0	0.0	0.0	0.0
chr1	15252136	15252591	MER66B	LTR	-	ERV1	24.6787	0.0	76.8443	31.8853	40.8843	0.0	6.1323	0.0	7.5471	6.9358	0.0	0.0	3.2531	1.3044	0.0	0.0	0.0	0.0	0.0	0.0	0.0	0.0
chr1	15322831	15323185	THE1A	LTR	-	ERVL-MaLR	0.0	0.0	0.0	0.0	0.0	46.127	0.0	0.0	0.0	0.0	0.0	0.0	0.0	0.0	0.0	0.0	0.0	0.0	0.0	0.0	0.0	0.0
chr1	15338163	15338623	MLT1D	LTR	-	ERVL-MaLR	0.0	0.0	0.0	0.0	0.0	46.127	0.0	0.0	0.0	0.0	0.0	0.0	0.0	0.0	0.0	0.0	0.0	0.0	0.0	0.0	0.0	0.0
chr1	15363020	15363430	MSTC	LTR	-	ERVL-MaLR	0.0	0.0	0.0	0.0	0.0	69.1905	0.0	0.0	0.0	0.0	0.0	0.0	0.0	0.0	0.0	0.0	0.0	0.0	0.0	0.0	0.0	0.0
chr1	15379017	15379976	LTR5_Hs	LTR	-	ERVK	0.0	0.0	0.0	0.0	20.4422	0.0	0.0	0.0	0.0	0.0	0.0	0.0	0.0	0.0	0.0	0.0	7.2303	0.0	0.0	0.0	0.0	0.0
chr1	15460869	15461247	THE1C	LTR	-	ERVL-MaLR	0.0	73.3358	11.8222	0.0	10.2211	0.0	6.1323	0.0	0.0	0.7198	0.0	0.0	0.0	0.0	0.0	0.0	0.0	0.0	0.0	0.0	0.0	0.0
chr1	15495547	15496147	PRIMA4_LTR	LTR	+	ERV1	24.6787	0.0	0.0	0.0	0.0	0.0	0.0	0.0	0.0	0.0	0.0	0.0	0.0	0.0	0.0	0.0	0.0	0.0	4.9096	0.0	0.0	0.0
chr1	15512221	15512680	MLT2B1	LTR	+	ERVL	0.0	0.0	0.0	0.0	10.2211	0.0	0.0	0.0	0.0	0.0	0.0	0.0	0.0	0.0	0.0	0.0	0.0	0.0	0.0	0.0	0.0	0.0
chr1	15802122	15802583	LTR2	LTR	+	ERV1	0.0	0.0	0.0	0.0	20.4422	0.0	0.0	0.0	0.0	0.0	0.0	0.0	0.0	0.0	0.0	0.0	0.0	7.5165	0.0	0.0	0.0	0.0
chr1	16010091	16010678	LTR71B	LTR	-	ERV1	0.0	0.0	0.0	0.0	0.0	23.0635	0.0	0.0	0.0	0.0	0.0	0.0	0.0	0.0	0.0	0.0	0.0	0.0	0.0	0.0	0.0	0.0
chr1	16102813	16108812	HERVK9-int__MER9a2	LTR	-	ERVK	0.0	0.0	0.0	0.0	0.0	11.5317	0.0	0.0	0.0	0.0	0.0	0.0	0.0	0.0	0.0	0.0	0.0	0.0	5.8854	0.0	0.0	0.0
chr1	16243403	16243774	MLT1A1	LTR	+	ERVL-MaLR	0.0	0.0	0.0	25.5082	0.0	0.0	0.0	6.7578	0.0	0.0	0.0	0.0	0.0	0.0	0.0	0.0	0.0	0.0	3.6843	6.3646	7.3832	6.5763
chr1	16318649	16318989	ERV3-16A3_LTR	LTR	-	ERVL	0.0	0.0	0.0	0.0	0.0	46.127	0.0	0.0	0.0	0.0	0.0	0.0	0.0	0.0	0.0	0.0	0.0	0.0	0.0	0.0	-2.9921	0.0
chr1	16342682	16343110	MSTB2	LTR	+	ERVL-MaLR	24.6787	0.0	0.0	0.0	0.0	0.0	0.0	0.0	0.0	0.0	0.0	0.0	0.0	0.0	0.0	0.0	0.0	7.1041	0.0	0.0	0.0	0.0
chr1	16465625	16466035	MLT1C	LTR	-	ERVL-MaLR	24.6787	0.0	17.7333	0.0	0.0	23.0635	0.0	0.0	0.0	0.0	0.0	0.0	0.0	0.0	0.0	0.0	0.0	0.0	0.0	7.3558	0.0	0.0
chr1	16495285	16495689	MLT1J2	LTR	+	ERVL-MaLR	0.0	0.0	0.0	0.0	20.4422	0.0	0.0	0.0	0.0	0.0	0.0	0.0	0.0	0.0	0.0	0.0	0.0	0.0	0.0	0.0	0.0	0.0
chr1	16540198	16541110	MER49	LTR	+	ERV1	0.0	0.0	0.0	0.0	10.2211	69.1905	0.0	0.0	0.0	0.0	0.0	0.0	0.0	0.0	0.0	0.0	0.0	0.0	6.8732	0.0	0.0	0.0
chr1	16598476	16598907	MSTB1	LTR	-	ERVL-MaLR	0.0	0.0	0.0	0.0	0.0	11.5317	0.0	0.0	0.0	0.0	0.0	0.0	0.0	0.0	0.0	0.0	0.0	0.0	-2.7779	0.0	0.0	6.5763
chr1	16661753	16662271	MER87	LTR	-	ERV1	0.0	0.0	0.0	0.0	10.2211	23.0635	0.0	0.0	0.0	0.0	0.0	0.0	0.0	0.0	0.0	7.4351	0.0	0.0	0.0	0.0	6.3918	0.0
chr1	16667985	16668531	MER41E	LTR	+	ERV1	0.0	0.0	0.0	0.0	61.3265	0.0	0.0	0.0	0.0	0.0	0.0	5.4739	0.0	0.0	0.0	6.4434	0.0	0.0	5.8854	4.1353	6.3918	6.5763
chr1	16674776	16675682	MER49	LTR	+	ERV1	0.0	0.0	0.0	0.0	0.0	23.0635	0.0	0.0	0.0	0.0	0.0	0.0	0.0	0.0	0.0	0.0	0.0	0.0	0.0	0.0	0.0	0.0
chr1	16732083	16732998	MER49	LTR	-	ERV1	0.0	0.0	0.0	0.0	10.2211	0.0	0.0	0.0	0.0	0.0	0.0	0.0	0.0	0.0	0.0	0.0	0.0	0.0	0.0	0.0	0.0	0.0
chr1	16735605	16735957	THE1A	LTR	+	ERVL-MaLR	0.0	0.0	0.0	0.0	10.2211	11.5317	0.0	0.0	0.0	0.0	0.0	0.0	8.9786	0.0	0.0	0.0	0.0	0.0	5.8854	0.0	0.0	0.0
chr1	16738932	16739478	MER41E	LTR	-	ERV1	0.0	0.0	0.0	0.0	20.4422	0.0	0.0	0.0	0.0	0.0	0.0	0.0	6.4079	5.0546	7.6497	7.4351	0.0	0.0	6.4622	0.0	0.0	0.0
chr1	16773889	16774355	MLT1D	LTR	+	ERVL-MaLR	0.0	0.0	0.0	12.7541	0.0	23.0635	0.0	0.0	0.0	0.0	0.0	0.0	7.3994	0.0	0.0	0.0	0.0	0.0	6.8732	0.0	7.3832	0.0
chr1	16866825	16867736	MER49	LTR	-	ERV1	0.0	0.0	0.0	0.0	10.2211	23.0635	0.0	0.0	0.0	0.0	0.0	0.0	0.0	0.0	0.0	0.0	0.0	0.0	0.0	0.0	0.0	0.0
chr1	16870010	16870362	THE1A	LTR	+	ERVL-MaLR	0.0	0.0	0.0	0.0	10.2211	11.5317	5.1527	0.0	0.0	0.0	0.0	0.0	0.0	0.0	0.0	7.4351	0.0	5.54	4.9096	2.663	0.0	0.0
chr1	16894412	16894962	MER41E	LTR	-	ERV1	0.0	0.0	0.0	0.0	0.0	46.127	0.0	0.0	0.0	0.0	0.0	0.0	0.0	6.0328	0.0	7.4351	0.0	0.0	6.4622	0.0	0.0	0.0
chr1	16907530	16907942	LOR1b	LTR	+	ERV1	0.0	0.0	0.0	12.7541	0.0	0.0	0.0	0.0	0.0	0.0	6.0995	0.0	0.0	0.0	0.0	0.0	0.0	0.0	0.0	0.0	0.0	0.0
chr1	17139943	17140400	MSTC	LTR	-	ERVL-MaLR	0.0	0.0	0.0	0.0	0.0	46.127	0.0	0.0	0.0	0.0	0.0	0.0	8.3951	0.0	0.0	0.0	0.0	0.0	0.0	0.0	0.0	0.0
chr1	17141329	17141743	LTR54B	LTR	+	ERV1	0.0	0.0	0.0	0.0	0.0	23.0635	0.0	0.0	0.0	0.0	0.0	0.0	0.0	0.0	0.0	0.0	0.0	0.0	0.0	0.0	0.0	0.0
chr1	17158508	17158917	MSTB1	LTR	+	ERVL-MaLR	0.0	0.0	0.0	0.0	40.8843	0.0	0.0	0.0	0.0	0.0	0.0	0.0	0.0	0.0	0.0	0.0	0.0	0.0	0.0	0.0	0.0	0.0
chr1	17160317	17160965	MER4B	LTR	-	ERV1	0.0	0.0	0.0	0.0	20.4422	0.0	0.0	0.0	0.0	0.0	0.0	0.0	0.0	0.0	0.0	0.0	0.0	0.0	0.0	0.0	0.0	0.0
chr1	17293884	17294382	LTR3B_	LTR	-	ERVK	345.501	391.124	443.333	312.476	255.527	0.0	0.0	0.8497	0.0	0.0	0.0122	0.9976	0.0	0.7377	0.0	0.0	0.0	0.0	0.0	0.0	0.0	0.0
chr1	17309088	17309584	LTR15	LTR	+	ERV1	0.0	0.0	0.0	6.37706	0.0	0.0	0.0	0.0	0.0	0.0	0.0	0.0	0.0	0.0	0.0	0.0	0.0	0.0	4.9096	0.0	0.0	7.5687
chr1	17322880	17323450	MLT1F2	LTR	-	ERVL-MaLR	0.0	0.0	0.0	0.0	10.2211	23.0635	0.0	0.0	0.0	0.0	0.0	0.0	0.0	0.0	0.0	0.0	0.0	0.0	0.0	0.0	0.0	0.0
chr1	17366877	17367336	MLT1D	LTR	-	ERVL-MaLR	0.0	0.0	0.0	12.7541	0.0	0.0	0.0	0.0	0.0	0.0	0.0	0.0	0.0	0.0	0.0	0.0	0.0	0.0	0.0	0.0	0.0	0.0
chr1	17486712	17487026	MLT1A0	LTR	+	ERVL-MaLR	0.0	0.0	0.0	0.0	0.0	23.0635	6.1323	0.0	0.0	0.0	0.0	0.0	0.0	0.0	0.0	0.0	0.0	0.0	0.0	7.676	0.0	0.0
chr1	17593304	17593805	MLT1D	LTR	+	ERVL-MaLR	0.0	0.0	0.0	0.0	0.0	46.127	0.0	0.0	0.0	0.0	0.0	0.0	0.0	0.0	0.0	0.0	0.0	0.0	0.0	0.0	0.0	0.0
chr1	17784030	17784413	MSTA	LTR	-	ERVL-MaLR	0.0	0.0	0.0	0.0	0.0	23.0635	0.0	0.0	0.0	0.0	0.0	0.0	0.0	0.0	0.0	0.0	0.0	0.0	0.0	0.0	0.0	0.0
chr1	17789819	17791332	MER52A	LTR	-	ERV1	0.0	0.0	0.0	0.0	20.4422	0.0	0.0	0.0	0.0	0.0	0.0	0.0	0.0	0.0	0.0	0.0	0.0	0.0	4.9096	0.0	0.0	0.0
chr1	17830590	17830975	MLT1A1	LTR	+	ERVL-MaLR	37.018	0.0	17.7333	57.3936	91.9897	0.0	0.0	0.0	0.0	5.3742	0.0	0.0	-4.3314	-4.3314	-3.4881	-3.4881	0.0	0.0	5.8854	0.0	0.0	0.0
chr1	17838381	17838751	MLT1B	LTR	-	ERVL-MaLR	12.3393	97.781	0.0	0.0	0.0	0.0	0.0	0.0	0.0	0.0	0.0	0.0	0.0	0.0	0.0	0.0	0.0	0.0	0.0	0.0	0.0	0.0
chr1	17839284	17839645	MLT1A0	LTR	+	ERVL-MaLR	24.6787	0.0	0.0	12.7541	20.4422	0.0	0.0	0.0	0.0	0.0	0.0	0.0	0.0	0.0	0.0	0.0	0.0	0.0	0.0	0.0	0.0	0.0
chr1	17848001	17848366	MLT1A0	LTR	-	ERVL-MaLR	0.0	0.0	0.0	6.37706	0.0	0.0	0.0	0.0	0.0	0.0	0.0	0.0	0.0	0.0	0.0	0.0	0.0	0.0	6.8732	0.0	0.0	0.0
chr1	17849899	17850260	THE1B	LTR	+	ERVL-MaLR	0.0	0.0	0.0	6.37706	0.0	0.0	0.0	0.0	0.0	0.0	0.0	0.0	0.0	0.0	0.0	0.0	0.0	0.0	0.0	0.0	0.0	0.0
chr1	17850635	17851154	MLT1F1	LTR	+	ERVL-MaLR	12.3393	0.0	0.0	0.0	0.0	0.0	0.0	0.0	0.0	0.0	0.0	0.0	0.0	0.0	0.0	0.0	0.0	0.0	0.0	0.0	0.0	0.0
chr1	17868173	17868603	MSTB	LTR	+	ERVL-MaLR	49.3573	0.0	0.0	19.1312	0.0	0.0	0.0	0.0	0.0	0.0	0.0	0.0	0.0	0.0	0.0	0.0	0.0	0.0	0.0	0.0	0.0	0.0
chr1	17902086	17902566	LTR16A1	LTR	+	ERVL	0.0	0.0	0.0	0.0	10.2211	0.0	0.0	0.0	0.0	0.0	0.0	0.0	8.9786	0.0	0.0	0.0	0.0	0.0	0.0	0.0	0.0	0.0
chr1	17909494	17909992	LTR33A_	LTR	-	ERVL	0.0	0.0	11.8222	12.7541	0.0	0.0	0.0	0.0	0.0	0.0	0.0	0.0	0.0	0.0	0.0	0.0	0.0	0.0	0.0	0.0	0.0	0.0
chr1	17915358	17915802	MER4A1	LTR	+	ERV1	0.0	0.0	0.0	25.5082	0.0	0.0	0.0	0.0	0.0	0.0	0.0	0.0	7.3994	0.0	0.0	0.0	0.0	0.0	0.0	0.0	0.0	0.0
chr1	17940822	17941278	LTR16A1	LTR	+	ERVL	0.0	0.0	0.0	0.0	0.0	23.0635	0.0	0.0	0.0	0.0	0.0	0.0	0.0	0.0	0.0	0.0	0.0	0.0	0.0	0.0	0.0	0.0
chr1	17941281	17944864	ERVL-E-int__MLT2E__MLT2F	LTR	-	ERVL	0.0	0.0	0.0	0.0	40.8843	0.0	0.0	0.0	0.0	0.0	0.0	0.0	0.0	0.0	0.0	0.0	0.0	0.0	4.9096	0.0	0.0	8.5649
chr1	17953276	17953745	LTR33	LTR	-	ERVL	0.0	48.8905	0.0	0.0	0.0	0.0	0.0	0.0	0.0	0.0	0.0	0.0	0.0	0.0	0.0	0.0	0.0	0.0	0.0	0.0	6.3918	0.0
chr1	17958830	17959215	MSTA	LTR	+	ERVL-MaLR	0.0	0.0	0.0	0.0	0.0	46.127	0.0	0.0	0.0	0.0	0.0	0.0	0.0	0.0	0.0	0.0	0.0	0.0	0.0	0.0	0.0	0.0
chr1	18014811	18015184	THE1B	LTR	-	ERVL-MaLR	0.0	0.0	0.0	0.0	0.0	11.5317	0.0	0.0	0.0	0.0	0.0	0.0	0.0	0.0	0.0	0.0	0.0	0.0	0.0	0.0	0.0	0.0
chr1	18021018	18021427	MLT1I	LTR	+	ERVL-MaLR	0.0	0.0	0.0	0.0	0.0	46.127	0.0	0.0	0.0	0.0	0.0	0.0	0.0	0.0	0.0	0.0	0.0	0.0	0.0	0.0	0.0	0.0
chr1	18061543	18062005	LTR16C	LTR	+	ERVL	0.0	0.0	0.0	0.0	20.4422	0.0	0.0	0.0	0.0	0.0	0.0	0.0	0.0	0.0	0.0	0.0	0.0	0.0	0.0	0.0	0.0	0.0
chr1	18087013	18087390	THE1D	LTR	+	ERVL-MaLR	0.0	0.0	0.0	0.0	0.0	92.254	0.0	0.0	0.0	0.0	0.0	0.0	0.0	0.0	0.0	0.0	0.0	0.0	0.0	0.0	3.3997	0.0
chr1	18094717	18095095	THE1B	LTR	-	ERVL-MaLR	0.0	0.0	0.0	0.0	10.2211	0.0	0.0	0.0	0.0	0.0	0.0	0.0	0.0	0.0	0.0	0.0	0.0	0.0	0.0	0.0	0.0	0.0
chr1	18165172	18165572	MLT1B	LTR	-	ERVL-MaLR	0.0	0.0	29.5555	19.1312	0.0	0.0	0.0	6.1795	0.0	0.0	0.0	0.0	0.0	0.0	0.0	0.0	0.0	0.0	0.0	0.0	0.0	0.0
chr1	18165572	18166162	LTR10C	LTR	+	ERV1	0.0	48.8905	59.111	25.5082	0.0	0.0	0.0	0.0	0.0	0.0	0.0	0.0	0.0	0.0	0.0	0.0	0.0	0.0	0.0	0.0	0.0	0.0
chr1	18193355	18193790	MLT2A1	LTR	-	ERVL	0.0	0.0	0.0	0.0	20.4422	0.0	0.0	0.0	0.0	0.0	0.0	0.0	0.0	0.0	0.0	7.4351	0.0	0.0	0.0	0.0	0.0	0.0
chr1	18200321	18200754	MLT1C	LTR	-	ERVL-MaLR	0.0	0.0	0.0	0.0	0.0	11.5317	0.0	0.0	0.0	0.0	0.0	0.0	0.0	0.0	0.0	0.0	0.0	0.0	0.0	0.0	1.941	0.0
chr1	18202403	18202782	THE1D	LTR	-	ERVL-MaLR	0.0	0.0	0.0	0.0	0.0	11.5317	0.0	0.0	0.0	0.0	0.0	0.0	0.0	0.0	0.0	0.0	0.0	0.0	0.0	0.0	0.0	0.0
chr1	18236104	18236459	THE1B	LTR	+	ERVL-MaLR	0.0	0.0	0.0	0.0	61.3265	0.0	0.0	0.0	0.0	0.0	0.0	0.0	0.0	0.0	0.0	0.0	0.0	0.0	0.0	0.0	0.0	-3.0944
chr1	18395256	18395668	MSTB1	LTR	+	ERVL-MaLR	86.3753	48.8905	70.9332	44.6394	102.211	11.5317	2.1932	6.1795	7.5471	5.3742	0.3392	1.6891	0.0	6.0328	0.0	0.0724	0.0	0.0	0.0	0.0	0.0	0.0
chr1	18397119	18397454	MLT1A0	LTR	+	ERVL-MaLR	0.0	0.0	23.6444	0.0	0.0	0.0	0.0	0.0	0.0	0.0	0.0	0.0	0.0	0.0	0.0	0.0	0.0	0.0	0.0	0.0	0.0	0.0
chr1	18414521	18414969	LTR16E1	LTR	+	ERVL	999.485	660.022	1306.35	733.362	950.56	0.0	0.6883	0.4489	1.9597	5.3742	1.4482	1.7838	2.3147	1.9911	9.6443	1.197	0.0	0.0	0.0	0.0	0.0	0.0
chr1	18415516	18416156	MER41B	LTR	+	ERV1	0.0	0.0	23.6444	0.0	51.1054	0.0	0.0	0.0	6.5548	5.3742	3.6642	0.0	0.0	6.0328	0.0	0.0	0.0	0.0	0.0	0.0	0.0	0.0
chr1	18417435	18418010	MER34C_	LTR	-	ERV1	24.6787	0.0	41.3777	31.8853	30.6632	0.0	0.0	0.0	7.1346	6.3567	0.0	0.0	0.0	0.0	0.0	0.0	0.0	0.0	5.8854	0.0	0.0	0.0
chr1	18419988	18420652	LTR8A	LTR	-	ERV1	0.0	97.781	23.6444	57.3936	0.0	0.0	0.0	0.0	0.0	0.0	0.0	0.0	0.0	0.0	0.0	0.0	0.0	0.0	0.0	0.0	0.0	0.0
chr1	18421213	18421771	LTR48B	LTR	+	ERV1	0.0	0.0	0.0	12.7541	0.0	11.5317	0.0	0.0	0.0	6.9358	0.0	0.0	0.0	0.0	0.0	0.0	0.0	0.0	5.8854	0.0	0.0	0.0
chr1	18422180	18422855	MER41B	LTR	+	ERV1	24.6787	48.8905	0.0	0.0	20.4422	0.0	0.0	0.0	0.0	0.0	0.0	0.0	0.0	0.0	0.0	0.0	0.0	0.0	0.0	0.0	0.0	0.0
chr1	18434930	18435383	MLT1G	LTR	+	ERVL-MaLR	0.0	0.0	0.0	0.0	0.0	11.5317	0.0	0.0	0.0	0.0	0.0	0.0	0.0	0.0	0.0	0.0	0.0	0.0	0.0	0.0	0.0	0.0
chr1	18543277	18543786	MLT1D	LTR	+	ERVL-MaLR	37.018	48.8905	0.0	51.0165	20.4422	23.0635	6.1323	0.0	0.0	0.0	0.0	0.0	0.0	0.0	0.0	0.0	0.0	0.0	6.8732	0.0	0.0	7.1683
chr1	18579266	18579639	THE1C	LTR	-	ERVL-MaLR	0.0	0.0	0.0	0.0	0.0	23.0635	0.0	0.0	0.0	0.0	0.0	0.0	0.0	0.0	0.0	0.0	0.0	0.0	0.0	0.0	0.0	7.5687
chr1	18592487	18592919	MLT1J2	LTR	+	ERVL-MaLR	0.0	0.0	0.0	12.7541	0.0	0.0	0.0	0.0	0.0	0.0	0.0	0.0	0.0	0.0	0.0	0.0	0.0	0.0	0.0	0.0	0.0	0.0
chr1	18756211	18756620	MSTA	LTR	+	ERVL-MaLR	0.0	0.0	0.0	0.0	0.0	23.0635	7.122	0.0	0.0	0.0	0.0	0.0	0.0	0.0	0.0	0.0	0.0	0.0	7.454	0.0	0.0	0.0
chr1	18792277	18792805	MER89	LTR	+	ERV1	0.0	0.0	0.0	0.0	20.4422	0.0	0.0	0.0	0.0	0.0	0.0	0.0	0.0	0.0	0.0	0.0	0.0	0.0	0.0	0.0	0.0	0.0
chr1	18831252	18831658	MSTA	LTR	+	ERVL-MaLR	0.0	0.0	0.0	0.0	0.0	23.0635	0.0	0.0	0.0	0.0	0.0	0.0	0.0	0.0	0.0	0.0	0.0	0.0	0.0	0.0	0.0	0.0
chr1	18968442	18968820	MSTA	LTR	+	ERVL-MaLR	0.0	0.0	0.0	0.0	10.2211	0.0	0.0	0.0	0.0	0.0	0.0	0.0	7.3994	0.0	0.0	0.0	0.0	0.0	0.0	0.0	0.0	0.0
chr1	19370264	19370782	MER68	LTR	-	ERVL	24.6787	0.0	0.0	0.0	0.0	0.0	0.0	0.0	0.0	0.0	0.0	0.0	0.0	0.0	0.0	0.0	0.0	7.5165	5.8854	0.0	0.0	0.0
chr1	19465150	19465496	MLT1A0	LTR	+	ERVL-MaLR	0.0	0.0	0.0	0.0	0.0	11.5317	0.0	0.0	0.0	0.0	0.0	0.0	0.0	0.0	0.0	6.4434	0.0	0.0	0.0	-3.7016	-2.9921	7.5687
chr1	19512747	19513129	MSTA	LTR	+	ERVL-MaLR	24.6787	0.0	0.0	0.0	0.0	0.0	0.0	0.0	0.0	0.0	0.0	0.0	0.0	0.0	0.0	0.0	0.0	0.0	0.0	0.0	0.0	0.0
chr1	19517543	19517899	THE1B	LTR	-	ERVL-MaLR	0.0	0.0	0.0	0.0	0.0	11.5317	0.0	0.0	0.0	0.0	0.0	0.0	0.0	0.0	0.0	0.0	0.0	0.0	0.0	5.382	0.0	0.0
chr1	19541476	19547695	HERVK9-int__MER9a3	LTR	+	ERVK	0.0	0.0	0.0	6.37706	0.0	0.0	0.0	0.0	0.0	0.0	0.0	0.0	0.0	0.0	0.0	0.0	0.0	0.0	0.0	0.0	0.0	0.0
chr1	19712779	19713275	MLT1H	LTR	-	ERVL-MaLR	0.0	0.0	0.0	6.37706	0.0	0.0	0.0	0.0	0.0	0.0	0.0	0.0	0.0	0.0	0.0	0.0	0.0	0.0	0.0	0.0	0.0	0.0
chr1	19791842	19792187	THE1B	LTR	+	ERVL-MaLR	0.0	0.0	0.0	0.0	0.0	11.5317	0.0	0.0	0.0	0.0	0.0	0.0	0.0	0.0	0.0	0.0	0.0	0.0	0.0	0.0	0.0	0.0
chr1	19932159	19932710	LTR14	LTR	-	ERVK	0.0	0.0	0.0	0.0	40.8843	0.0	0.0	0.0	0.0	0.0	0.0	0.0	0.0	0.0	0.0	0.0	0.0	0.0	0.0	0.0	0.0	0.0
chr1	19948948	19949413	LTR79	LTR	+	ERVL	0.0	0.0	0.0	0.0	0.0	69.1905	0.0	0.0	0.0	0.0	0.0	0.0	0.0	0.0	0.0	0.0	0.0	0.0	0.0	0.0	0.0	0.0
chr1	19959003	19959432	LTR7B	LTR	-	ERV1	0.0	0.0	0.0	12.7541	20.4422	0.0	0.0	0.0	0.0	0.0	0.0	0.0	0.0	0.0	0.0	0.0	0.0	0.0	0.0	0.0	0.0	0.0
chr1	19983700	19985016	LTR12C	LTR	-	ERV1	0.0	0.0	0.0	0.0	30.6632	0.0	0.0	0.0	0.0	0.0	0.0	0.0	0.0	0.0	0.0	1.4587	0.0	0.0	0.0	0.0	0.0	0.0
chr1	19989641	19990689	MER11C	LTR	+	ERVK	0.0	0.0	0.0	0.0	20.4422	0.0	0.0	0.0	0.0	0.0	0.0	0.0	0.0	0.0	0.0	0.0	0.0	0.0	0.0	0.0	0.0	0.0
chr1	19997410	20003727	HERVK9-int__MER9a2	LTR	+	ERVK	0.0	0.0	0.0	0.0	20.4422	0.0	0.0	0.0	0.0	0.0	0.0	0.0	6.4079	0.0	0.0	0.0	0.0	0.0	0.0	0.0	0.0	0.0
chr1	20009854	20012107	MLT1A1__MLT1A1-int	LTR	-	ERVL-MaLR	0.0	0.0	0.0	0.0	40.8843	11.5317	0.0	0.0	0.0	0.0	0.0	0.0	0.0	0.0	0.0	0.0	0.0	0.0	0.0	0.0	6.3918	6.5763
chr1	20028814	20029712	LTR1A2	LTR	-	ERV1	0.0	0.0	0.0	0.0	0.0	11.5317	0.0	0.0	0.0	0.0	0.0	0.0	0.0	0.0	8.6461	0.0	0.0	0.0	0.0	0.0	8.3788	0.0
chr1	20030027	20031015	LTR5B	LTR	-	ERVK	24.6787	0.0	0.0	0.0	0.0	0.0	0.0	0.0	0.0	0.0	0.0	0.0	0.0	0.0	0.0	0.0	0.0	0.0	0.0	0.0	0.0	0.0
chr1	20086406	20086900	MLT1G1	LTR	-	ERVL-MaLR	0.0	0.0	0.0	0.0	40.8843	0.0	0.0	0.0	0.0	0.0	0.0	0.0	0.0	0.0	0.0	0.0	0.0	0.0	0.0	0.0	0.0	0.0
chr1	20106301	20106864	LTR26D	LTR	+	ERV1	0.0	0.0	0.0	0.0	20.4422	0.0	0.0	0.0	0.0	0.0	0.0	0.0	0.0	0.0	0.0	0.0	0.0	0.0	0.0	0.0	0.0	0.0
chr1	20225699	20226119	MSTA	LTR	-	ERVL-MaLR	0.0	0.0	0.0	0.0	10.2211	0.0	0.0	0.0	0.0	0.0	0.0	0.0	0.0	0.0	0.0	0.0	0.0	0.0	0.0	0.0	0.0	0.0
chr1	20331428	20331866	ERV3-16A3_LTR	LTR	-	ERVL	0.0	0.0	0.0	0.0	40.8843	0.0	0.0	0.0	0.0	0.0	0.0	0.0	0.0	0.0	0.0	0.0	0.0	0.0	0.0	0.0	0.0	0.0
chr1	20463039	20463389	LTR16	LTR	-	ERVL	0.0	0.0	0.0	0.0	0.0	69.1905	0.0	0.0	0.0	0.0	0.0	0.0	0.0	0.0	0.0	0.0	0.0	0.0	0.0	0.0	0.0	6.5763
chr1	20496470	20496897	MSTA	LTR	+	ERVL-MaLR	0.0	0.0	0.0	0.0	0.0	23.0635	0.0	0.0	0.0	0.0	0.0	0.0	0.0	0.0	0.0	0.0	0.0	0.0	0.0	0.0	0.0	0.0
chr1	20546285	20546661	MSTA	LTR	+	ERVL-MaLR	0.0	0.0	0.0	0.0	20.4422	0.0	0.0	0.0	0.0	0.0	0.0	0.0	0.0	0.0	0.0	0.0	0.0	0.0	0.0	0.0	0.0	0.0
chr1	20598506	20603714	MLT1A__MLT1A-int	LTR	-	ERVL-MaLR	0.0	0.0	0.0	0.0	0.0	23.0635	0.0	0.0	0.0	0.0	0.0	0.0	0.0	0.0	0.0	0.0	0.0	0.0	4.9096	0.0	6.3918	0.0
chr1	20604191	20604547	MLT1A0	LTR	-	ERVL-MaLR	0.0	0.0	0.0	0.0	0.0	11.5317	0.0	0.0	0.0	0.0	0.0	0.0	0.0	0.0	0.0	0.0	0.0	0.0	0.0	0.0	0.0	0.0
chr1	20630538	20631419	MER4D	LTR	-	ERV1	0.0	0.0	0.0	0.0	10.2211	0.0	0.0	0.0	0.0	0.0	0.0	0.0	0.0	0.0	0.0	0.0	0.0	0.0	5.8854	0.0	0.0	0.0
chr1	20914175	20914651	MLT1D	LTR	+	ERVL-MaLR	0.0	0.0	0.0	0.0	20.4422	0.0	0.0	0.0	0.0	0.0	0.0	0.0	0.0	0.0	0.0	0.0	0.0	0.0	0.0	0.0	7.3832	0.0
chr1	21030219	21030586	THE1B	LTR	+	ERVL-MaLR	0.0	0.0	0.0	0.0	0.0	46.127	0.0	0.0	0.0	0.0	0.0	0.0	0.0	0.0	0.0	0.0	6.6502	0.0	0.0	0.0	0.0	0.0
chr1	21040704	21041121	MER57A1	LTR	+	ERV1	24.6787	0.0	0.0	0.0	0.0	69.1905	0.0	0.0	0.0	0.0	0.0	0.0	0.0	0.0	0.0	0.0	0.0	7.1041	0.0	-4.2491	-2.9921	0.0
chr1	21084179	21084566	THE1D	LTR	-	ERVL-MaLR	0.0	0.0	0.0	0.0	0.0	23.0635	0.0	0.0	0.0	0.0	0.0	0.0	0.0	0.0	0.0	0.0	0.0	0.0	-3.6687	0.0	0.0	3.5613
chr1	21190399	21190817	MER4A1	LTR	+	ERV1	0.0	0.0	0.0	0.0	40.8843	0.0	0.0	0.0	0.0	0.0	0.0	0.0	0.0	0.0	0.0	0.0	0.0	0.0	0.0	0.0	0.0	0.0
chr1	21267256	21267629	THE1B	LTR	-	ERVL-MaLR	0.0	0.0	0.0	0.0	0.0	23.0635	0.0	0.0	0.0	0.0	0.0	0.0	0.0	0.0	0.0	0.0	0.0	0.0	0.0	0.0	0.0	0.0
chr1	21384594	21385246	MER50	LTR	-	ERV1	0.0	0.0	5.9111	25.5082	0.0	23.0635	0.0	6.1795	0.0	6.3567	0.0	0.0	0.0	6.0328	0.0	0.0	0.0	0.0	0.0	0.0	0.0	0.0
chr1	21385294	21385752	LTR2	LTR	-	ERV1	49.3573	0.0	11.8222	25.5082	0.0	23.0635	5.1527	6.1795	0.0	0.0	5.1203	0.0	0.0	6.0328	0.0	0.0	0.0	0.0	0.0	0.0	0.0	0.0
chr1	21392490	21392881	THE1D	LTR	-	ERVL-MaLR	0.0	0.0	0.0	0.0	0.0	11.5317	0.0	0.0	0.0	0.0	0.0	0.0	0.0	0.0	0.0	0.0	8.2255	0.0	0.0	0.0	0.0	0.0
chr1	21396460	21397061	LTR10E	LTR	+	ERV1	0.0	0.0	0.0	0.0	40.8843	0.0	0.0	0.0	0.0	0.0	0.0	0.0	0.0	0.0	0.0	0.0	0.0	0.0	0.0	0.0	0.0	0.0
chr1	21457800	21458465	PABL_A	LTR	-	ERV1	0.0	0.0	0.0	0.0	0.0	23.0635	0.0	0.0	0.0	0.0	0.0	0.0	6.4079	0.0	0.0	0.0	0.0	1.9356	0.0	0.0	0.0	0.0
chr1	21461817	21462247	MSTB1	LTR	+	ERVL-MaLR	0.0	0.0	0.0	0.0	0.0	23.0635	0.0	0.0	0.0	0.0	0.0	6.4576	6.4079	0.0	0.0	0.0	0.0	0.0	0.0	0.0	0.0	0.0
chr1	21754484	21755157	LTR41	LTR	+	ERVL	0.0	0.0	0.0	0.0	40.8843	57.6587	0.0	0.0	0.0	0.0	0.0	0.0	0.0	0.0	0.0	0.0	0.0	0.0	4.9096	0.0	0.0	0.0
chr1	21970523	21971019	MER41A	LTR	+	ERV1	0.0	0.0	0.0	0.0	10.2211	46.127	0.0	0.0	0.0	0.0	0.0	0.0	0.0	0.0	0.0	0.0	0.0	0.0	0.0	0.0	6.3918	0.0
chr1	21989880	21990243	THE1C	LTR	-	ERVL-MaLR	0.0	0.0	0.0	6.37706	0.0	11.5317	0.0	0.0	0.0	0.0	0.0	0.0	6.4079	0.0	0.0	0.0	5.6644	0.0	0.0	0.0	0.0	0.0
chr1	21996199	21996695	MER41A	LTR	+	ERV1	0.0	0.0	0.0	0.0	0.0	34.5952	0.0	0.0	0.0	0.0	0.0	0.0	0.0	0.0	0.0	0.0	0.0	0.0	0.0	0.0	0.0	0.0
chr1	22013067	22013430	THE1C	LTR	-	ERVL-MaLR	0.0	0.0	0.0	6.37706	0.0	11.5317	0.0	0.0	0.0	0.0	0.0	0.0	0.0	0.0	0.0	0.0	7.643	0.0	5.8854	0.0	0.0	0.0
chr1	22074724	22075231	LTR54	LTR	-	ERV1	12.3393	0.0	0.0	0.0	0.0	23.0635	0.0	0.0	0.0	0.0	0.0	0.0	0.0	0.0	0.0	0.0	5.6644	6.5244	0.0	0.0	0.0	0.0
chr1	22103968	22104355	THE1C	LTR	-	ERVL-MaLR	49.3573	0.0	0.0	0.0	40.8843	0.0	0.0	0.0	0.0	0.0	0.0	0.0	0.0	0.0	0.0	0.0	0.0	0.0	0.0	0.0	0.0	0.0
chr1	22179144	22179600	MLT1J	LTR	+	ERVL-MaLR	0.0	0.0	0.0	0.0	20.4422	0.0	0.0	0.0	0.0	0.0	0.0	0.0	0.0	0.0	0.0	0.0	0.0	0.0	0.0	0.0	0.0	0.0
chr1	22203220	22203614	MLT1J2	LTR	-	ERVL-MaLR	0.0	0.0	0.0	0.0	0.0	11.5317	0.0	0.0	0.0	0.0	0.0	0.0	0.0	0.0	0.0	0.0	0.0	0.0	0.0	0.0	0.0	0.0
chr1	22224761	22225275	MLT1F1	LTR	+	ERVL-MaLR	0.0	0.0	0.0	12.7541	0.0	0.0	0.0	0.0	0.0	0.0	0.0	0.0	0.0	0.0	0.0	0.0	0.0	0.0	0.0	0.0	0.0	0.0
chr1	22283674	22284217	MLT1K	LTR	-	ERVL-MaLR	0.0	0.0	0.0	0.0	0.0	11.5317	0.0	0.0	0.0	0.0	5.1203	0.0	8.3951	0.0	0.0	0.0	0.0	0.0	0.0	0.0	7.3832	0.0
chr1	22293555	22294440	MER21C	LTR	+	ERVL	0.0	0.0	0.0	0.0	10.2211	0.0	0.0	0.0	0.0	0.0	0.0	0.0	0.0	0.0	0.0	0.0	0.0	0.0	0.0	0.0	0.0	0.0
chr1	22359083	22359498	MSTB	LTR	+	ERVL-MaLR	0.0	0.0	0.0	0.0	0.0	46.127	0.0	0.0	0.0	0.0	0.0	0.0	0.0	0.0	0.0	0.0	0.0	0.0	0.0	0.0	0.0	0.0
chr1	22442278	22442764	LTR21A	LTR	-	ERV1	0.0	0.0	0.0	0.0	40.8843	11.5317	0.0	0.0	0.0	0.0	0.0	0.0	0.0	0.0	0.0	0.0	0.0	0.0	5.8854	0.0	0.0	0.0
chr1	22464944	22465945	MER52C	LTR	-	ERV1	0.0	0.0	0.0	0.0	0.0	69.1905	0.0	0.0	0.0	0.0	0.0	0.0	0.0	0.0	0.0	0.0	0.0	0.0	0.0	0.0	0.0	0.0
chr1	22498928	22499446	MLT1F2	LTR	-	ERVL-MaLR	0.0	0.0	0.0	0.0	10.2211	0.0	0.0	0.0	0.0	0.0	0.0	0.0	0.0	0.0	0.0	0.0	0.0	0.0	0.0	0.0	0.0	0.0
chr1	22515355	22515814	MLT1D	LTR	-	ERVL-MaLR	0.0	0.0	0.0	0.0	0.0	69.1905	0.0	0.0	0.0	0.0	0.0	0.0	0.0	0.0	0.0	0.0	0.0	0.0	0.0	0.0	0.0	0.0
chr1	22693649	22694184	MLT1F1	LTR	-	ERVL-MaLR	0.0	0.0	11.8222	0.0	0.0	0.0	0.0	0.0	0.0	0.0	0.0	0.0	0.0	0.0	0.0	0.0	0.0	0.0	0.0	0.0	0.0	0.0
chr1	22890619	22890993	THE1C	LTR	+	ERVL-MaLR	0.0	0.0	0.0	0.0	0.0	69.1905	0.0	0.0	0.0	0.0	0.0	0.0	0.0	0.0	0.0	0.0	0.0	0.0	0.0	0.0	0.0	0.0
chr1	22935455	22935899	MER51E	LTR	+	ERV1	0.0	0.0	0.0	0.0	30.6632	0.0	0.0	0.0	0.0	0.0	0.0	0.0	0.0	0.0	0.0	0.0	0.0	0.0	0.0	0.0	7.3832	0.0
chr1	22947960	22948380	MLT1A1	LTR	+	ERVL-MaLR	0.0	0.0	0.0	0.0	30.6632	0.0	0.0	0.0	0.0	0.0	0.0	0.0	0.0	0.0	0.0	0.0	0.0	0.0	0.0	0.0	0.0	0.0
chr1	22997504	23004403	HERVH-int__LTR7C	LTR	-	ERV1	0.0	0.0	0.0	0.0	10.2211	23.0635	0.0	0.0	0.0	0.0	0.0	0.0	0.0	0.0	0.0	0.0	0.0	0.0	0.0	0.0	7.3832	3.4819
chr1	23174005	23174524	MLT2B1	LTR	-	ERVL	0.0	0.0	0.0	0.0	0.0	46.127	0.0	0.0	0.0	0.0	0.0	0.0	0.0	0.0	0.0	0.0	0.0	0.0	0.0	0.0	0.0	0.0
chr1	23475017	23475487	MLT1N2	LTR	+	ERVL-MaLR	0.0	0.0	0.0	0.0	51.1054	23.0635	0.0	0.0	0.0	0.0	0.0	0.0	0.0	0.0	0.0	0.0	0.0	0.0	0.0	0.0	0.0	0.0
chr1	23489768	23490346	MER41B	LTR	-	ERV1	0.0	0.0	0.0	12.7541	0.0	0.0	0.0	0.0	0.0	0.0	0.0	0.0	0.0	0.0	0.0	0.0	0.0	0.0	0.0	0.0	0.0	0.0
chr1	23596992	23597591	MER41B	LTR	+	ERV1	0.0	0.0	0.0	0.0	0.0	23.0635	0.0	0.0	0.0	0.0	0.0	0.0	7.3994	0.0	0.0	0.0	0.0	0.0	0.0	0.0	0.0	0.0
chr1	23604683	23605128	MLT1C	LTR	+	ERVL-MaLR	0.0	0.0	0.0	12.7541	0.0	0.0	0.0	0.0	0.0	0.0	0.0	0.0	0.0	0.0	0.0	0.0	0.0	0.0	0.0	0.0	0.0	0.0
chr1	23704570	23704912	THE1D	LTR	-	ERVL-MaLR	0.0	0.0	0.0	0.0	0.0	11.5317	0.0	0.0	0.0	0.0	0.0	0.0	0.0	0.0	0.0	0.0	0.0	0.0	0.0	-2.8084	0.0	0.0
chr1	23764842	23765198	MLT1A0	LTR	+	ERVL-MaLR	0.0	0.0	0.0	12.7541	61.3265	46.127	0.0	0.0	0.0	0.0	0.0	0.0	0.0	0.0	0.0	0.0	0.0	0.0	6.4622	0.0	0.0	0.0
chr1	23887709	23888236	HERV1_LTRd	LTR	+	ERV1	0.0	0.0	0.0	0.0	0.0	34.5952	0.0	0.0	0.0	0.0	0.0	0.0	0.0	0.0	0.0	0.0	0.0	0.0	0.0	0.0	0.0	0.0
chr1	24157946	24158368	LTR16C	LTR	-	ERVL	24.6787	0.0	0.0	0.0	0.0	0.0	0.0	0.0	0.0	0.0	0.0	0.0	0.0	0.0	0.0	0.0	0.0	0.0	4.0065	-3.7016	0.0	0.0
chr1	24233747	24234167	MSTA	LTR	-	ERVL-MaLR	0.0	0.0	0.0	0.0	0.0	34.5952	0.0	0.0	0.0	0.0	0.0	0.0	0.0	0.0	0.0	0.0	0.0	0.0	0.0	0.0	0.0	0.0
chr1	24435817	24436173	MLT1A0	LTR	-	ERVL-MaLR	0.0	0.0	0.0	0.0	0.0	23.0635	0.0	0.0	0.0	0.0	0.0	0.0	0.0	0.0	0.0	0.0	0.0	0.0	0.0	0.0	0.0	0.0
chr1	24461944	24462321	THE1C	LTR	-	ERVL-MaLR	0.0	0.0	0.0	0.0	0.0	23.0635	0.0	0.0	0.0	0.0	0.0	0.0	0.0	0.0	0.0	0.0	0.0	0.0	0.0	0.0	0.0	0.0
chr1	24582302	24582809	MLT1D	LTR	+	ERVL-MaLR	0.0	0.0	0.0	12.7541	20.4422	0.0	0.0	0.0	0.0	0.0	0.0	0.0	0.0	0.0	0.0	0.0	0.0	0.0	0.0	0.0	0.0	0.0
chr1	24697118	24697883	LTR12	LTR	-	ERV1	86.3753	0.0	53.1999	114.787	0.0	0.0	0.0	7.1695	8.3511	6.3567	0.6942	2.3644	0.0	2.251	10.6434	7.4351	0.0	0.0	0.0	0.0	0.0	0.0
chr1	24801184	24801562	MSTA	LTR	-	ERVL-MaLR	0.0	0.0	0.0	0.0	0.0	23.0635	0.0	0.0	0.0	0.0	0.0	0.0	0.0	0.0	0.0	0.0	0.0	6.5244	-2.7779	0.0	0.0	0.0
chr1	24807302	24807749	LTR10F	LTR	-	ERV1	24.6787	0.0	0.0	12.7541	61.3265	115.317	0.0	0.0	0.0	0.0	0.0	0.0	8.9786	0.0	0.0	0.0	0.0	0.0	0.0	2.663	0.0	9.1486
chr1	24871364	24871835	LTR33A_	LTR	-	ERVL	0.0	0.0	0.0	0.0	102.211	23.0635	0.0	0.0	0.0	0.0	6.0995	0.0	0.0	0.0	0.0	0.0	0.0	0.0	5.8854	0.0	0.0	0.0
chr1	24886888	24887310	MLT1C	LTR	-	ERVL-MaLR	0.0	0.0	0.0	0.0	10.2211	0.0	0.0	0.0	0.0	0.0	5.1203	0.0	0.0	0.0	0.0	0.0	0.0	0.0	0.0	0.0	0.0	0.0
chr1	24977914	24978483	LTR48B	LTR	+	ERV1	0.0	0.0	0.0	0.0	10.2211	0.0	0.0	0.0	0.0	0.0	6.0995	0.0	0.0	0.0	0.0	0.0	0.0	0.0	0.0	0.0	0.0	0.0
chr1	25003555	25004064	MLT1E1A	LTR	+	ERVL-MaLR	0.0	0.0	0.0	0.0	61.3265	0.0	0.0	0.0	0.0	0.0	0.0	0.0	0.0	0.0	0.0	0.0	0.0	0.0	0.0	0.0	0.0	0.0
chr1	25052450	25052830	MLT1A	LTR	+	ERVL-MaLR	0.0	0.0	0.0	0.0	10.2211	0.0	0.0	0.0	0.0	0.0	0.0	0.0	0.0	0.0	0.0	0.0	0.0	0.0	0.0	0.0	0.0	0.0
chr1	25094221	25094688	MLT1J	LTR	-	ERVL-MaLR	0.0	0.0	0.0	0.0	0.0	23.0635	0.0	0.0	0.0	0.0	0.0	0.0	0.0	0.0	0.0	0.0	0.0	0.0	0.0	0.0	0.0	0.0
chr1	25114487	25114979	MLT1D	LTR	-	ERVL-MaLR	0.0	0.0	0.0	0.0	0.0	23.0635	0.0	0.0	0.0	0.0	0.0	0.0	6.4079	0.0	0.0	0.0	0.0	0.0	0.0	0.0	0.0	0.0
chr1	25132962	25133383	MSTB1	LTR	+	ERVL-MaLR	0.0	0.0	0.0	0.0	0.0	11.5317	0.0	0.0	0.0	0.0	0.0	0.0	0.0	0.0	0.0	0.0	0.0	0.0	0.0	0.0	8.3788	0.0
chr1	25168368	25168949	LTR22B2	LTR	+	ERVK	0.0	0.0	0.0	0.0	10.2211	0.0	0.0	0.0	0.0	0.0	0.0	0.0	0.0	0.0	0.0	0.0	0.0	0.0	0.0	0.0	0.0	0.0
chr1	25176543	25176908	THE1B	LTR	+	ERVL-MaLR	0.0	0.0	0.0	0.0	20.4422	0.0	0.0	0.0	0.0	0.0	0.0	0.0	0.0	0.0	0.0	0.0	0.0	0.0	0.0	0.0	0.0	0.0
chr1	25210253	25211177	MER21C	LTR	-	ERVL	0.0	0.0	0.0	25.5082	0.0	0.0	0.0	0.0	0.0	0.0	0.0	0.0	0.0	0.0	0.0	0.0	0.0	0.0	0.0	0.0	0.0	0.0
chr1	25217016	25217399	MLT1B	LTR	+	ERVL-MaLR	0.0	0.0	0.0	12.7541	0.0	0.0	0.0	0.0	0.0	0.0	0.0	0.0	0.0	0.0	0.0	0.0	0.0	5.54	0.0	0.0	-2.9921	0.0
chr1	25237233	25237723	MLT1G3	LTR	-	ERVL-MaLR	0.0	0.0	0.0	0.0	20.4422	0.0	0.0	0.0	0.0	0.0	0.0	0.0	9.393	0.0	0.0	0.0	0.0	0.0	0.0	0.0	0.0	0.0
chr1	25249932	25250448	LTR6A	LTR	-	ERV1	24.6787	0.0	0.0	0.0	20.4422	0.0	0.0	0.0	0.0	0.0	0.0	0.0	0.0	0.0	0.0	0.0	0.0	0.0	0.0	0.0	0.0	0.0
chr1	25262459	25262994	MLT2B3	LTR	-	ERVL	12.3393	0.0	0.0	0.0	0.0	11.5317	0.0	0.0	0.0	0.0	0.0	0.0	7.3994	0.0	0.0	0.0	0.0	0.0	7.1926	7.676	8.6999	6.5763
chr1	25310183	25313390	MSTD__MSTD-int	LTR	+	ERVL-MaLR	0.0	0.0	0.0	0.0	0.0	23.0635	0.0	0.0	0.0	0.0	0.0	0.0	7.3994	0.0	0.0	0.0	0.0	0.0	6.8732	0.0	0.0	0.0
chr1	25322706	25323269	LTR6A	LTR	-	ERV1	0.0	0.0	0.0	0.0	20.4422	0.0	0.0	0.0	0.0	0.0	0.0	0.0	0.0	0.0	0.0	0.0	0.0	0.0	0.0	0.0	0.0	0.0
chr1	25332786	25333320	MLT2B3	LTR	-	ERVL	0.0	0.0	0.0	0.0	0.0	11.5317	0.0	0.0	0.0	0.0	0.0	0.0	0.0	0.0	0.0	0.0	5.6644	7.5165	5.2825	5.382	0.0	6.5763
chr1	25539584	25539931	MLT1A0	LTR	-	ERVL-MaLR	0.0	0.0	0.0	6.37706	0.0	0.0	6.1323	0.0	0.0	0.0	7.6703	6.4576	0.0	0.0	0.0	0.0	0.0	0.0	0.0	0.0	0.0	0.0
chr1	25558399	25558875	MLT1D	LTR	-	ERVL-MaLR	0.0	0.0	5.9111	0.0	0.0	69.1905	0.0	0.0	0.0	0.0	5.1203	0.0	0.0	0.0	0.0	8.431	0.0	0.0	0.0	0.0	0.0	0.0
chr1	25613655	25614173	MLT2B1	LTR	+	ERVL	0.0	0.0	11.8222	0.0	40.8843	0.0	0.0	0.0	0.0	0.0	0.0	0.0	0.0	0.0	0.0	0.0	0.0	0.0	0.0	0.0	0.0	0.0
chr1	25635853	25636869	MER11A	LTR	-	ERVK	0.0	0.0	0.0	0.0	40.8843	0.0	0.0	0.0	0.0	0.0	0.0	0.0	7.9815	0.0	0.0	0.0	0.0	6.5244	0.0	0.0	0.0	0.0
chr1	25671873	25672454	MLT2B3	LTR	-	ERVL	0.0	0.0	0.0	0.0	10.2211	46.127	0.0	0.0	0.0	0.0	6.0995	0.0	0.0	0.0	0.0	0.0	0.0	5.54	0.0	0.0	0.0	7.5687
chr1	25707992	25708602	MER41B	LTR	-	ERV1	0.0	0.0	0.0	0.0	0.0	23.0635	0.0	0.0	0.0	0.0	0.0	0.0	0.0	0.0	0.0	0.0	0.0	0.0	0.0	0.0	0.0	0.0
chr1	25710961	25711363	MLT1H	LTR	-	ERVL-MaLR	0.0	0.0	0.0	0.0	20.4422	34.5952	0.0	0.0	0.0	0.0	0.0	0.0	0.0	0.0	0.0	0.0	0.0	0.0	0.0	0.0	0.0	0.0
chr1	25714897	25715433	MLT1K	LTR	-	ERVL-MaLR	0.0	0.0	0.0	12.7541	20.4422	11.5317	0.0	0.0	0.0	0.0	0.0	0.0	0.0	0.0	0.0	0.0	0.0	0.0	0.0	0.0	0.0	0.0
chr1	25715799	25716282	MLT1J	LTR	-	ERVL-MaLR	0.0	0.0	0.0	0.0	0.0	11.5317	0.0	0.0	0.0	0.0	0.0	0.0	0.0	0.0	0.0	0.0	0.0	0.0	0.0	0.0	0.0	0.0
chr1	25890298	25890752	LTR22A	LTR	+	ERVK	789.717	1271.15	413.777	382.624	20.4422	0.0	0.0	0.0	0.0	0.0	0.0	0.0	0.0	0.0742	0.0	0.0	0.0	0.0	0.0	0.0	0.0	0.0
chr1	25971199	25971747	MLT1M	LTR	+	ERVL-MaLR	0.0	0.0	0.0	0.0	0.0	46.127	0.0	0.0	0.0	0.0	0.0	0.0	0.0	0.0	0.0	0.0	0.0	0.0	0.0	0.0	0.0	0.0
chr1	25978481	25978889	MLT1J2	LTR	+	ERVL-MaLR	0.0	0.0	0.0	6.37706	0.0	0.0	0.0	0.0	0.0	0.0	0.0	0.0	0.0	0.0	0.0	0.0	0.0	5.54	0.0	0.0	4.9731	0.0
chr1	26000702	26001275	MER90a	LTR	-	ERV1	0.0	0.0	0.0	6.37706	0.0	23.0635	0.0	0.0	0.0	0.0	0.0	0.0	0.0	0.0	0.0	0.0	0.0	0.0	4.9096	0.0	0.0	0.0
chr1	26078311	26079032	LTR8	LTR	+	ERV1	0.0	0.0	0.0	0.0	0.0	46.127	0.0	0.0	0.0	0.0	0.0	0.0	0.0	0.0	0.0	0.0	0.0	0.0	6.8732	0.0	0.0	0.0
chr1	26093338	26093914	LTR10C	LTR	+	ERV1	0.0	0.0	0.0	0.0	0.0	46.127	0.0	0.0	0.0	0.0	0.0	0.0	0.0	0.0	0.0	0.0	0.0	0.0	0.0	0.0	0.0	0.0
chr1	26236634	26237213	MER4B	LTR	-	ERV1	0.0	0.0	0.0	0.0	20.4422	0.0	0.0	0.0	0.0	0.0	0.0	0.0	8.3951	0.0	0.0	0.0	0.0	0.0	0.0	-2.8084	0.0	6.5763
chr1	27021998	27022302	MER61B	LTR	+	ERV1	0.0	97.781	5.9111	0.0	0.0	11.5317	0.0	0.0	0.0	0.0	0.0	0.0	0.0	0.0	0.0	0.0	0.0	0.0	0.0	0.0	0.0	0.0
chr1	27049500	27050089	LTR9B	LTR	-	ERV1	0.0	0.0	0.0	0.0	20.4422	46.127	0.0	0.0	0.0	0.0	0.0	0.0	7.3994	0.0	0.0	0.0	0.0	0.0	0.0	0.0	0.0	0.0
chr1	27054481	27054937	MLT1H2	LTR	+	ERVL-MaLR	0.0	0.0	11.8222	12.7541	0.0	0.0	0.0	0.0	0.0	0.0	0.0	0.0	0.0	0.0	0.0	0.0	0.0	0.0	0.0	0.0	0.0	0.0
chr1	27083982	27084448	MLT1J	LTR	+	ERVL-MaLR	0.0	0.0	0.0	0.0	10.2211	0.0	0.0	0.0	0.0	0.0	0.0	0.0	0.0	0.0	0.0	0.0	0.0	0.0	0.0	0.0	0.0	0.0
chr1	27222724	27223075	MLT1A0	LTR	-	ERVL-MaLR	0.0	0.0	0.0	0.0	20.4422	0.0	0.0	0.0	0.0	0.0	0.0	0.0	0.0	0.0	0.0	0.0	0.0	0.0	0.0	0.0	0.0	0.0
chr1	27255999	27256538	MLT1N2	LTR	-	ERVL-MaLR	0.0	0.0	0.0	0.0	0.0	23.0635	0.0	0.0	0.0	0.0	0.0	0.0	0.0	0.0	0.0	0.0	0.0	0.0	0.0	0.0	0.0	0.0
chr1	27324612	27325008	MSTA	LTR	-	ERVL-MaLR	37.018	0.0	0.0	0.0	0.0	46.127	0.0	0.0	0.0	0.0	6.0995	0.0	0.0	0.0	0.0	8.431	7.2303	6.5244	3.7853	4.5474	0.0	-3.0944
chr1	27652553	27652944	MSTD	LTR	-	ERVL-MaLR	0.0	0.0	0.0	0.0	0.0	11.5317	0.0	0.0	0.0	0.0	0.0	0.0	0.0	0.0	0.0	0.0	0.0	0.0	0.0	0.0	0.0	0.0
chr1	27679573	27682171	THE1B__THE1B-int	LTR	-	ERVL-MaLR	0.0	0.0	0.0	0.0	30.6632	0.0	0.0	0.0	0.0	0.0	0.0	0.0	7.3994	0.0	0.0	0.0	7.2303	0.0	0.0	0.0	0.0	0.0
chr1	27701071	27701684	MLT2F	LTR	-	ERVL	0.0	0.0	5.9111	0.0	0.0	0.0	0.0	0.0	0.0	0.0	0.0	0.0	0.0	0.0	0.0	0.0	0.0	0.0	0.0	0.0	0.0	0.0
chr1	27713359	27713920	LTR19B	LTR	+	ERV1	0.0	0.0	0.0	0.0	0.0	23.0635	0.0	0.0	0.0	0.0	0.0	0.0	0.0	0.0	0.0	0.0	0.0	0.0	0.0	0.0	0.0	0.0
chr1	27806677	27807041	THE1D	LTR	-	ERVL-MaLR	24.6787	0.0	0.0	0.0	0.0	0.0	0.0	0.0	0.0	0.0	0.0	0.0	0.0	0.0	0.0	0.0	0.0	0.0	4.9096	0.0	6.3918	0.0
chr1	27867123	27867598	LTR15	LTR	-	ERV1	0.0	0.0	0.0	0.0	0.0	23.0635	0.0	0.0	0.0	0.0	0.0	0.0	0.0	0.0	0.0	0.0	0.0	0.0	0.0	0.0	0.0	0.0
chr1	27931901	27932302	MLT1A1	LTR	+	ERVL-MaLR	0.0	0.0	0.0	0.0	30.6632	0.0	0.0	0.0	0.0	0.0	0.0	0.0	0.0	0.0	0.0	0.0	0.0	0.0	0.0	0.0	0.0	0.0
chr1	28069728	28070142	MLT1D	LTR	+	ERVL-MaLR	0.0	0.0	0.0	0.0	40.8843	92.254	0.0	0.0	0.0	0.0	0.0	0.0	0.0	0.0	0.0	0.0	0.0	0.0	0.0	0.0	0.0	0.0
chr1	28286999	28287385	LTR16	LTR	+	ERVL	0.0	0.0	0.0	12.7541	20.4422	0.0	0.0	0.0	0.0	0.0	0.0	0.0	0.0	0.0	0.0	0.0	0.0	0.0	0.0	0.0	0.0	0.0
chr1	28309702	28310180	MLT1D	LTR	-	ERVL-MaLR	0.0	0.0	0.0	0.0	183.979	0.0	0.0	0.0	0.0	0.0	0.0	0.0	0.0	0.0	0.0	0.0	0.0	0.0	6.8732	0.0	0.0	0.0
chr1	28420199	28420583	THE1C	LTR	+	ERVL-MaLR	0.0	0.0	0.0	0.0	10.2211	11.5317	0.0	0.0	0.0	0.0	0.0	0.0	0.0	0.0	0.0	0.0	0.0	0.0	0.0	6.3646	0.0	-3.0944
chr1	28524928	28525381	LTR2	LTR	-	ERV1	49.3573	0.0	0.0	12.7541	61.3265	103.786	0.0	0.0	0.0	0.0	0.0	0.0	0.0	0.0	0.0	0.0	0.0	0.0	0.0	0.0	0.0	0.0
chr1	28803989	28804485	MLT1H	LTR	-	ERVL-MaLR	0.0	0.0	0.0	0.0	20.4422	0.0	0.0	0.0	0.0	0.0	0.0	0.0	0.0	0.0	0.0	0.0	0.0	0.0	0.0	0.0	0.0	0.0
chr1	28833342	28833696	MLT2C1	LTR	-	ERVL	0.0	0.0	0.0	12.7541	20.4422	0.0	0.0	0.0	0.0	0.0	0.0	0.0	0.0	0.0	0.0	0.0	0.0	0.0	0.0	0.0	0.0	0.0
chr1	28942102	28942946	MER21B	LTR	-	ERVL	0.0	0.0	0.0	0.0	10.2211	0.0	0.0	0.0	0.0	0.0	0.0	0.0	0.0	0.0	0.0	0.0	0.0	0.0	0.0	0.0	0.0	0.0
chr1	29130244	29131642	LTR12C	LTR	-	ERV1	0.0	0.0	5.9111	25.5082	10.2211	0.0	0.0	0.0	5.5701	0.0	0.0	0.0	0.0	0.0	8.6461	0.0	0.0	0.0	0.0	0.0	0.0	0.0
chr1	29252730	29253553	MER21A	LTR	-	ERVL	0.0	0.0	0.0	0.0	0.0	23.0635	0.0	0.0	0.0	0.0	0.0	0.0	0.0	0.0	0.0	0.0	6.6502	0.0	0.0	0.0	7.3832	0.0
chr1	29332262	29333003	LTR41C	LTR	+	ERVL	0.0	0.0	0.0	6.37706	0.0	23.0635	0.0	0.0	0.0	0.0	0.0	0.0	0.0	0.0	0.0	0.0	0.0	0.0	5.8854	0.0	0.0	0.0
chr1	29338081	29339047	LTR5_Hs	LTR	-	ERVK	0.0	0.0	0.0	0.0	10.2211	23.0635	0.0	0.0	0.0	0.0	0.0	0.0	0.0	0.0	0.0	0.0	0.0	0.0	0.0	0.0	0.0	0.0
chr1	29359332	29360290	LTR5_Hs	LTR	+	ERVK	0.0	0.0	0.0	0.0	20.4422	23.0635	0.0	0.0	0.0	0.0	0.0	0.0	0.0	0.0	0.0	0.0	0.0	0.0	0.0	0.0	0.0	6.5763
chr1	29368267	29368669	MLT1A	LTR	-	ERVL-MaLR	0.0	0.0	0.0	12.7541	0.0	0.0	0.0	0.0	0.0	0.0	0.0	0.0	3.6176	0.0	10.6434	0.0	0.0	0.0	0.0	0.0	0.0	0.0
chr1	29376076	29376521	MLT2A1	LTR	-	ERVL	0.0	0.0	11.8222	0.0	0.0	0.0	0.0	0.0	0.0	0.0	0.0	0.0	0.0	0.0	0.0	0.0	0.0	0.0	0.0	0.0	6.3918	0.0
chr1	29426138	29426616	MLT1K	LTR	-	ERVL-MaLR	0.0	0.0	0.0	0.0	20.4422	0.0	0.0	0.0	0.0	0.0	0.0	0.0	0.0	0.0	0.0	0.0	0.0	0.0	0.0	0.0	0.0	0.0
chr1	29477398	29477997	MLT1E1A	LTR	-	ERVL-MaLR	0.0	0.0	0.0	0.0	20.4422	0.0	0.0	0.0	0.0	0.0	0.0	0.0	0.0	0.0	0.0	0.0	0.0	0.0	0.0	0.0	0.0	0.0
chr1	29486875	29487249	THE1D	LTR	+	ERVL-MaLR	0.0	0.0	0.0	12.7541	0.0	0.0	0.0	0.0	0.0	0.0	6.0995	0.0	0.0	0.0	0.0	0.0	0.0	0.0	6.4622	0.0	0.0	0.0
chr1	29493239	29493636	MSTA	LTR	+	ERVL-MaLR	24.6787	0.0	0.0	0.0	0.0	0.0	0.0	0.0	0.0	0.0	0.0	0.0	0.0	0.0	0.0	0.0	0.0	0.0	0.0	0.0	0.0	0.0
chr1	29544292	29544804	MLT1H	LTR	+	ERVL-MaLR	0.0	0.0	0.0	0.0	10.2211	0.0	0.0	0.0	0.0	0.0	0.0	0.0	0.0	0.0	0.0	2.9553	0.0	0.0	0.0	0.0	0.0	0.0
chr1	29623342	29624005	LTR41C	LTR	-	ERVL	12.3393	0.0	0.0	0.0	0.0	0.0	0.0	0.0	0.0	0.0	0.0	0.0	0.0	0.0	0.0	0.0	0.0	0.0	0.0	0.0	0.0	0.0
chr1	29641372	29641743	MLT1I	LTR	-	ERVL-MaLR	0.0	0.0	0.0	0.0	61.3265	0.0	0.0	0.0	0.0	0.0	0.0	0.0	0.0	0.0	0.0	0.0	0.0	0.0	0.0	0.0	0.0	0.0
chr1	29675230	29675556	MSTA	LTR	-	ERVL-MaLR	0.0	0.0	0.0	0.0	0.0	23.0635	0.0	0.0	0.0	0.0	0.0	0.0	0.0	0.0	0.0	0.0	0.0	0.0	0.0	0.0	0.0	8.5649
chr1	29691166	29691527	MSTD	LTR	+	ERVL-MaLR	0.0	0.0	0.0	12.7541	20.4422	0.0	0.0	6.1795	0.0	0.0	0.0	6.4576	0.0	0.0	0.0	0.0	0.0	0.0	5.8854	0.0	0.0	0.0
chr1	29719139	29719543	LTR52	LTR	+	ERVL	0.0	0.0	0.0	0.0	30.6632	0.0	0.0	0.0	0.0	0.0	0.0	0.0	0.0	0.0	0.0	4.0086	0.0	0.0	0.0	0.0	0.0	0.0
chr1	29750308	29750873	MLT1K	LTR	+	ERVL-MaLR	0.0	0.0	11.8222	0.0	0.0	0.0	0.0	0.0	0.0	0.0	0.0	0.0	0.0	0.0	0.0	0.0	0.0	0.0	0.0	0.0	0.0	0.0
chr1	29821499	29822130	LTR9D	LTR	-	ERV1	0.0	0.0	0.0	12.7541	0.0	0.0	0.0	0.0	0.0	0.0	0.0	0.0	0.0	0.0	0.0	0.0	0.0	0.0	5.8854	0.0	0.0	0.0
chr1	29867631	29870537	MLT1G__MLT1G-int	LTR	-	ERVL-MaLR	0.0	0.0	0.0	0.0	0.0	23.0635	0.0	0.0	0.0	0.0	0.0	0.0	8.3951	0.0	0.0	0.0	0.0	0.0	6.8732	0.0	0.0	0.0
chr1	29868641	29869196	LTR31	LTR	+	ERV1	0.0	0.0	0.0	0.0	0.0	23.0635	0.0	0.0	0.0	0.0	0.0	0.0	0.0	0.0	0.0	0.0	0.0	0.0	0.0	0.0	0.0	0.0
chr1	29875535	29876081	MER89	LTR	+	ERV1	0.0	0.0	0.0	12.7541	0.0	0.0	0.0	0.0	0.0	0.0	0.0	0.0	0.0	0.0	0.0	0.0	0.0	0.0	0.0	0.0	0.0	0.0
chr1	29883498	29890340	MER66-int__MER66B	LTR	+	ERV1	0.0	0.0	0.0	0.0	0.0	23.0635	0.0	0.0	0.0	0.0	0.0	0.0	8.3951	0.0	0.0	0.0	0.0	0.0	6.8732	0.0	0.0	0.0
chr1	29896762	29897277	MLT1N2	LTR	-	ERVL-MaLR	0.0	0.0	0.0	25.5082	0.0	0.0	0.0	0.0	0.0	0.0	0.0	0.0	0.0	0.0	0.0	0.0	0.0	0.0	0.0	0.0	3.4847	0.0
chr1	29916167	29916541	MLT1B	LTR	-	ERVL-MaLR	0.0	0.0	0.0	6.37706	0.0	0.0	0.0	0.0	6.5548	0.0	0.0	0.0	0.0	0.0	0.0	0.0	0.0	0.0	5.8854	0.0	0.0	0.0
chr1	29924999	29925463	MLT1H	LTR	+	ERVL-MaLR	0.0	0.0	0.0	12.7541	0.0	0.0	0.0	0.0	0.0	0.0	0.0	0.0	0.0	0.0	0.0	0.0	0.0	0.0	0.0	0.0	7.3832	0.0
chr1	29951374	29951786	LTR47B2	LTR	+	ERVL	0.0	0.0	0.0	0.0	0.0	46.127	0.0	0.0	0.0	0.0	0.0	0.0	0.0	0.0	0.0	0.0	0.0	0.0	0.0	0.0	0.0	0.0
chr1	29956859	29957366	LTR33A	LTR	-	ERVL	0.0	0.0	0.0	0.0	20.4422	0.0	0.0	0.0	0.0	0.0	0.0	0.0	0.0	0.0	0.0	0.0	0.0	0.0	0.0	0.0	0.0	0.0
chr1	29971609	29972086	LTR16E1	LTR	+	ERVL	0.0	0.0	0.0	0.0	20.4422	0.0	0.0	0.0	0.0	0.0	0.0	0.0	0.0	0.0	0.0	0.0	0.0	0.0	0.0	0.0	0.0	0.0
chr1	29985408	29986178	LTR66	LTR	+	ERVL	0.0	0.0	0.0	0.0	40.8843	0.0	0.0	0.0	0.0	0.0	0.0	0.0	0.0	0.0	0.0	0.0	0.0	0.0	0.0	0.0	8.3788	0.0
chr1	30023430	30023858	MLT1I	LTR	+	ERVL-MaLR	0.0	0.0	11.8222	0.0	0.0	0.0	0.0	0.0	0.0	0.0	0.0	0.0	0.0	0.0	0.0	0.0	0.0	0.0	0.0	0.0	0.0	0.0
chr1	30027649	30028010	MLT1A	LTR	+	ERVL-MaLR	49.3573	0.0	23.6444	0.0	0.0	0.0	0.0	0.0	0.0	0.0	0.0	0.0	0.0	0.0	0.0	0.0	0.0	0.0	0.0	0.0	0.0	0.0
chr1	30062441	30062961	LTR36	LTR	+	ERV1	0.0	0.0	0.0	0.0	20.4422	0.0	0.0	0.0	0.0	0.0	0.0	0.0	0.0	0.0	0.0	0.0	0.0	0.0	0.0	0.0	0.0	0.0
chr1	30142421	30144708	THE1A__THE1A-int	LTR	-	ERVL-MaLR	0.0	0.0	0.0	0.0	0.0	69.1905	0.0	0.0	0.0	0.0	0.0	0.0	7.3994	0.0	0.0	0.0	0.0	0.0	5.8854	8.6724	6.3918	0.0
chr1	30153861	30154635	MER4E1	LTR	-	ERV1	0.0	0.0	0.0	0.0	0.0	23.0635	0.0	0.0	0.0	0.0	0.0	0.0	0.0	0.0	0.0	0.0	0.0	0.0	0.0	0.0	6.3918	0.0
chr1	30211637	30212149	MLT2A2	LTR	+	ERVL	0.0	0.0	0.0	0.0	0.0	57.6587	0.0	0.0	0.0	0.0	0.0	0.0	0.0	0.0	0.0	0.0	0.0	0.0	0.0	0.0	0.0	0.0
chr1	30229413	30230182	LTR17	LTR	+	ERV1	0.0	0.0	0.0	0.0	0.0	69.1905	0.0	0.0	0.0	0.0	0.0	0.0	0.0	0.0	0.0	0.0	0.0	0.0	6.8732	0.0	0.0	0.0
chr1	30231992	30232621	LTR41C	LTR	-	ERVL	0.0	0.0	0.0	25.5082	0.0	0.0	0.0	0.0	0.0	0.0	0.0	0.0	0.0	0.0	0.0	0.0	0.0	0.0	0.0	0.0	0.0	6.5763
chr1	30235887	30236224	MLT1A1	LTR	-	ERVL-MaLR	0.0	0.0	0.0	0.0	0.0	23.0635	0.0	0.0	0.0	0.0	0.0	0.0	0.0	0.0	0.0	0.0	0.0	0.0	0.0	0.0	0.0	0.0
chr1	30277056	30277429	MLT1B	LTR	+	ERVL-MaLR	0.0	0.0	0.0	12.7541	0.0	0.0	0.0	0.0	0.0	0.0	0.0	0.0	0.0	0.0	0.0	0.0	0.0	0.0	0.0	0.0	0.0	0.0
chr1	30297342	30297758	MSTA	LTR	+	ERVL-MaLR	0.0	0.0	0.0	12.7541	0.0	0.0	0.0	0.0	0.0	0.0	0.0	0.0	0.0	0.0	0.0	0.0	0.0	0.0	5.8854	0.0	8.3788	0.0
chr1	30363596	30363906	MLT1B	LTR	-	ERVL-MaLR	0.0	0.0	0.0	0.0	40.8843	0.0	0.0	0.0	0.0	0.0	0.0	0.0	0.0	0.0	0.0	0.0	0.0	0.0	0.0	0.0	0.0	0.0
chr1	30396878	30397304	MLT1C	LTR	+	ERVL-MaLR	0.0	0.0	0.0	12.7541	0.0	0.0	0.0	0.0	0.0	0.0	0.0	0.0	0.0	0.0	0.0	0.0	0.0	0.0	0.0	0.0	0.0	0.0
chr1	30399844	30400278	MLT1K	LTR	+	ERVL-MaLR	0.0	0.0	0.0	12.7541	0.0	11.5317	0.0	0.0	0.0	0.0	0.0	0.0	0.0	0.0	0.0	0.0	0.0	0.0	0.0	0.0	0.0	0.0
chr1	30436213	30438371	THE1A__THE1A-int	LTR	+	ERVL-MaLR	0.0	0.0	0.0	0.0	0.0	46.127	0.0	0.0	0.0	0.0	0.0	0.0	0.0	0.0	0.0	0.0	0.0	0.0	0.0	0.0	0.0	0.0
chr1	30444739	30445187	MER70A	LTR	-	ERVL	0.0	0.0	0.0	0.0	20.4422	0.0	0.0	0.0	0.0	0.0	0.0	0.0	0.0	0.0	0.0	0.0	0.0	0.0	0.0	0.0	0.0	4.4743
chr1	30501081	30501462	MSTA	LTR	+	ERVL-MaLR	24.6787	0.0	0.0	0.0	0.0	11.5317	0.0	0.0	0.0	0.0	0.0	0.0	0.0	0.0	0.0	0.0	0.0	0.0	0.0	0.0	0.0	0.0
chr1	30513442	30513898	LTR16E1	LTR	+	ERVL	0.0	0.0	0.0	25.5082	20.4422	0.0	0.0	0.0	0.0	0.0	0.0	0.0	0.0	0.0	0.0	6.4434	0.0	0.0	0.0	0.0	0.0	0.0
chr1	30521862	30522387	LTR33	LTR	+	ERVL	24.6787	0.0	0.0	0.0	40.8843	0.0	0.0	0.0	0.0	0.0	0.0	0.0	0.0	0.0	0.0	0.0	0.0	0.0	6.8732	0.0	0.0	0.0
chr1	30536965	30537393	MER57A1	LTR	+	ERV1	0.0	0.0	23.6444	0.0	0.0	0.0	0.0	0.0	0.0	0.0	0.0	0.0	8.3951	7.0217	0.0	0.0	0.0	0.0	0.0	0.0	0.0	0.0
chr1	30552745	30553131	MSTA	LTR	+	ERVL-MaLR	0.0	0.0	0.0	6.37706	0.0	0.0	0.0	0.0	0.0	0.0	0.0	0.0	0.0	0.0	0.0	0.0	0.0	0.0	0.0	0.0	0.0	0.0
chr1	30554040	30554419	MSTC	LTR	-	ERVL-MaLR	0.0	48.8905	17.7333	38.2624	0.0	0.0	5.1527	0.0	7.1346	0.0	0.8928	0.0	3.5249	2.1716	0.0	0.0	0.0	0.0	0.0	0.0	0.0	0.0
chr1	30561013	30569979	MER65-int__MER65A	LTR	+	ERV1	49.3573	0.0	35.4666	178.558	30.6632	46.127	6.7104	7.9725	7.1346	7.668	5.1203	2.777	5.5121	6.0328	8.6461	0.0	0.0	1.8925	7.454	6.3646	7.3832	1.6302
chr1	30562606	30563099	MER51E	LTR	+	ERV1	0.0	0.0	0.0	31.8853	0.0	0.0	0.0	0.0	0.0	0.0	5.1203	0.0	0.0	2.251	0.0	0.0	0.0	0.0	6.4622	0.0	0.0	0.0
chr1	30600941	30601572	LTR27	LTR	+	ERV1	37.018	48.8905	29.5555	89.2789	20.4422	0.0	0.0	0.0	1.8855	1.6873	0.8928	0.0	0.0	6.0328	0.0	0.0	0.0	0.0	0.0	0.0	0.0	0.0
chr1	30607759	30608249	LTR45B	LTR	+	ERV1	49.3573	146.672	23.6444	31.8853	81.7686	0.0	2.9728	7.9725	6.5548	6.3567	0.0	7.0371	0.0	2.8286	0.0	0.0	0.0	0.0	0.0	0.0	0.0	0.0
chr1	30608500	30608991	MLT1H	LTR	+	ERVL-MaLR	0.0	0.0	0.0	0.0	0.0	23.0635	0.0	6.1795	0.0	0.0	0.0	0.0	0.0	0.0	0.0	0.0	0.0	0.0	0.0	0.0	0.0	0.0
chr1	30637216	30637588	MLT1I	LTR	+	ERVL-MaLR	0.0	0.0	0.0	0.0	10.2211	0.0	0.0	0.0	0.0	0.0	0.0	0.0	0.0	0.0	0.0	0.0	0.0	0.0	0.0	0.0	0.0	0.0
chr1	30848386	30848857	MLT1C	LTR	-	ERVL-MaLR	0.0	0.0	0.0	0.0	0.0	23.0635	0.0	0.0	0.0	0.0	0.0	0.0	0.0	0.0	0.0	0.0	0.0	0.0	0.0	0.0	0.0	0.0
chr1	31146614	31147119	LTR16A2	LTR	-	ERVL	0.0	0.0	0.0	0.0	0.0	92.254	0.0	0.0	0.0	0.0	0.0	0.0	0.0	0.0	0.0	0.0	0.0	0.0	5.8854	0.0	0.0	0.0
chr1	31257267	31257649	MSTB1	LTR	+	ERVL-MaLR	0.0	0.0	0.0	0.0	0.0	46.127	0.0	0.0	0.0	0.0	0.0	0.0	0.0	0.0	0.0	0.0	0.0	1.9356	0.0	0.0	3.928	0.0
chr1	31302585	31302946	THE1D	LTR	-	ERVL-MaLR	0.0	0.0	0.0	0.0	0.0	92.254	0.0	0.0	0.0	0.0	0.0	0.0	0.0	0.0	0.0	0.0	0.0	0.0	0.0	0.0	0.0	0.0
chr1	31310411	31310767	MSTD	LTR	+	ERVL-MaLR	0.0	0.0	0.0	0.0	0.0	69.1905	0.0	0.0	0.0	0.0	0.0	0.0	0.0	0.0	0.0	0.0	0.0	0.0	0.0	0.0	0.0	0.0
chr1	31311453	31311804	MLT1A1	LTR	-	ERVL-MaLR	0.0	0.0	0.0	0.0	0.0	23.0635	0.0	0.0	0.0	0.0	0.0	0.0	0.0	0.0	0.0	0.0	0.0	0.0	0.0	0.0	0.0	0.0
chr1	31311794	31312155	MLT1A1	LTR	+	ERVL-MaLR	0.0	0.0	0.0	0.0	0.0	46.127	0.0	0.0	0.0	0.0	0.0	0.0	0.0	0.0	0.0	0.0	0.0	0.0	0.0	0.0	0.0	0.0
chr1	31321097	31321474	THE1C	LTR	+	ERVL-MaLR	0.0	0.0	5.9111	0.0	20.4422	0.0	0.0	0.0	0.0	0.0	0.0	0.0	0.0	0.0	0.0	0.0	0.0	0.0	0.0	-3.7016	0.0	0.0
chr1	31324303	31325864	MER52A	LTR	+	ERV1	0.0	0.0	0.0	25.5082	0.0	92.254	0.0	0.0	0.0	0.0	0.0	0.0	0.0	0.0	0.0	0.0	5.6644	5.54	2.2623	6.3646	0.0	0.0
chr1	31345585	31345961	MSTA	LTR	-	ERVL-MaLR	12.3393	0.0	0.0	0.0	0.0	0.0	0.0	0.0	0.0	0.0	0.0	0.0	0.0	0.0	0.0	0.0	0.0	0.0	0.0	0.0	0.0	0.0
chr1	31480359	31480883	MER9a2	LTR	+	ERVK	0.0	0.0	0.0	0.0	0.0	23.0635	0.0	0.0	0.0	0.0	0.0	0.0	0.0	0.0	0.0	0.0	0.0	0.0	0.0	0.0	0.0	0.0
chr1	31482870	31483342	LTR2B	LTR	-	ERV1	0.0	0.0	5.9111	0.0	0.0	0.0	0.0	0.0	0.0	0.0	0.0	0.0	0.0	0.0	0.0	0.0	0.0	0.0	0.0	0.0	0.0	0.0
chr1	31483346	31484023	LTR84b	LTR	+	ERVL	0.0	0.0	5.9111	0.0	0.0	0.0	0.0	0.0	0.0	0.0	0.0	0.0	0.0	0.0	0.0	0.0	0.0	0.0	0.0	0.0	0.0	0.0
chr1	31527783	31528147	THE1B	LTR	-	ERVL-MaLR	0.0	0.0	0.0	0.0	20.4422	0.0	0.0	0.0	0.0	0.0	0.0	0.0	0.0	0.0	0.0	0.0	0.0	0.0	0.0	0.0	0.0	0.0
chr1	31528850	31529207	THE1D	LTR	-	ERVL-MaLR	0.0	0.0	0.0	38.2624	0.0	0.0	0.0	0.0	0.0	0.0	0.0	0.0	0.0	0.0	0.0	0.0	0.0	0.0	5.8854	0.0	0.0	0.0
chr1	31570566	31571029	MLT1D	LTR	-	ERVL-MaLR	0.0	0.0	0.0	0.0	81.7686	23.0635	0.0	0.0	0.0	0.0	6.6774	0.0	0.0	0.0	0.0	0.0	6.6502	6.5244	0.0	0.0	0.0	0.0
chr1	31595525	31596011	MER31A	LTR	+	ERV1	0.0	0.0	0.0	0.0	0.0	11.5317	0.0	0.0	0.0	0.0	0.0	0.0	0.0	0.0	0.0	0.0	0.0	0.0	0.0	0.0	0.0	0.0
chr1	31970845	31971245	LTR79	LTR	+	ERVL	0.0	0.0	0.0	12.7541	0.0	0.0	0.0	0.0	0.0	0.0	0.0	0.0	0.0	0.0	0.0	0.0	0.0	0.0	0.0	0.0	0.0	0.0
chr1	32396543	32396899	THE1B	LTR	-	ERVL-MaLR	0.0	0.0	0.0	0.0	0.0	34.5952	0.0	0.0	0.0	0.0	0.0	0.0	0.0	0.0	0.0	0.0	0.0	0.0	0.0	0.0	0.0	0.0
chr1	32423681	32424098	LTR21B	LTR	-	ERV1	24.6787	48.8905	17.7333	38.2624	20.4422	46.127	6.7104	0.0	0.0	0.0	0.0	0.0	0.0	3.1497	0.0	0.0	0.0	0.0	5.8854	0.0	0.0	0.0
chr1	32432336	32438038	HERVH-int__LTR7	LTR	+	ERV1	98.7146	146.672	141.866	267.837	61.3265	69.1905	8.2862	6.1795	6.5548	8.3434	6.0995	6.4576	0.0	7.603	0.0	9.5986	0.0	5.54	7.867	3.5562	8.3788	7.5687
chr1	32439558	32440250	LTR8A	LTR	-	ERV1	0.0	0.0	0.0	12.7541	0.0	0.0	0.0	0.0	0.0	0.0	0.0	0.0	0.0	0.0	0.0	0.0	0.0	0.0	6.8732	0.0	0.0	0.0
chr1	32448197	32449195	LTR13	LTR	+	ERVK	0.0	0.0	0.0	12.7541	0.0	46.127	0.0	0.0	0.0	0.0	0.0	0.0	0.0	0.0	0.0	0.0	0.0	0.0	4.9096	0.0	0.0	0.0
chr1	32480088	32480489	MLT1B	LTR	-	ERVL-MaLR	0.0	0.0	0.0	0.0	20.4422	0.0	0.0	0.0	0.0	0.0	0.0	0.0	0.0	0.0	0.0	0.0	0.0	0.0	0.0	0.0	0.0	0.0
chr1	32510168	32510465	ERV3-16A3_LTR	LTR	+	ERVL	0.0	0.0	0.0	12.7541	0.0	0.0	0.0	0.0	0.0	0.0	0.0	0.0	0.0	0.0	0.0	0.0	0.0	0.0	0.0	0.0	0.0	0.0
chr1	32535209	32535709	MLT1G	LTR	+	ERVL-MaLR	24.6787	0.0	0.0	0.0	0.0	0.0	0.0	0.0	0.0	7.3478	0.0	0.0	0.0	0.0	0.0	0.0	0.0	0.0	5.8854	6.3646	0.0	0.0
chr1	32541530	32541906	MLT1A1	LTR	-	ERVL-MaLR	24.6787	48.8905	0.0	0.0	0.0	0.0	0.0	0.0	0.0	0.0	0.0	0.0	0.0	0.0	0.0	0.0	5.6644	0.0	0.0	-2.8084	8.3788	0.0
chr1	32559900	32560302	MSTA	LTR	-	ERVL-MaLR	0.0	0.0	0.0	0.0	20.4422	46.127	0.0	0.0	0.0	0.0	0.0	0.0	0.0	0.0	0.0	0.0	0.0	0.0	0.0	3.5562	3.4847	0.0
chr1	32567012	32567393	MSTA	LTR	-	ERVL-MaLR	0.0	0.0	0.0	0.0	20.4422	0.0	0.0	0.0	0.0	0.0	0.0	0.0	0.0	0.0	0.0	0.0	0.0	0.0	0.0	0.0	0.0	0.0
chr1	32580716	32581067	MSTD	LTR	-	ERVL-MaLR	74.036	0.0	0.0	12.7541	0.0	0.0	0.0	0.0	0.0	0.0	0.0	0.0	0.0	0.0	0.0	0.0	0.0	0.0	0.2988	0.0	0.0	0.0
chr1	32581674	32582030	THE1D	LTR	-	ERVL-MaLR	0.0	0.0	0.0	0.0	0.0	46.127	0.0	0.0	0.0	0.0	0.0	0.0	0.0	0.0	0.0	0.0	0.0	0.0	0.0	0.0	0.0	5.4705
chr1	32605955	32607618	MER52A	LTR	-	ERV1	0.0	0.0	0.0	0.0	0.0	11.5317	0.0	0.0	0.0	0.0	0.0	0.0	7.3994	0.0	0.0	0.0	0.0	0.0	5.8854	7.3558	0.0	0.0
chr1	32635669	32636390	LTR8	LTR	+	ERV1	0.0	0.0	0.0	0.0	0.0	69.1905	0.0	0.0	0.0	0.0	0.0	0.0	0.0	0.0	0.0	0.0	0.0	0.0	0.0	1.7196	7.3832	0.0
chr1	32643908	32644464	LTR6B	LTR	-	ERV1	24.6787	0.0	0.0	0.0	0.0	46.127	0.0	0.0	0.0	0.0	6.0995	0.0	7.9815	0.0	0.0	0.0	0.0	0.0	0.0	0.0	0.0	0.0
chr1	32666687	32667653	LTR13A	LTR	+	ERVK	0.0	0.0	0.0	0.0	40.8843	69.1905	0.0	0.0	0.0	0.0	0.0	0.0	0.0	0.0	0.0	0.0	2.0614	8.5126	0.0	0.5864	0.0	0.0
chr1	32705596	32706127	MLT1G1	LTR	-	ERVL-MaLR	0.0	0.0	0.0	25.5082	0.0	0.0	0.0	0.0	0.0	0.0	0.0	0.0	0.0	0.0	0.0	0.0	0.0	0.0	0.0	0.0	0.0	0.0
chr1	32926974	32927363	MSTA	LTR	-	ERVL-MaLR	0.0	0.0	0.0	0.0	10.2211	0.0	0.0	0.0	0.0	0.0	0.0	0.0	0.0	0.0	0.0	0.0	0.0	0.0	0.0	0.0	0.0	0.0
chr1	32932022	32932588	LTR67B	LTR	-	ERVL	0.0	0.0	5.9111	0.0	20.4422	46.127	0.0	0.0	0.0	0.0	0.0	0.0	7.3994	0.0	0.0	0.0	2.0614	0.0	0.0	0.0	0.0	0.0
chr1	33043702	33044174	LTR19A	LTR	+	ERV1	0.0	0.0	0.0	0.0	0.0	23.0635	0.0	0.0	0.0	0.0	0.0	0.0	0.0	0.0	0.0	0.0	0.0	0.0	0.0	6.3646	0.0	6.5763
chr1	33050500	33050962	MLT1J	LTR	-	ERVL-MaLR	12.3393	0.0	0.0	0.0	20.4422	0.0	0.0	0.0	0.0	0.0	0.0	0.0	0.0	0.0	0.0	8.431	0.0	0.0	4.9096	0.0	8.9624	0.0
chr1	33063515	33068692	HERVK-int__LTR5B__LTR5_Hs	LTR	+	ERVK	49.3573	0.0	0.0	12.7541	0.0	0.0	0.0	0.0	0.0	0.0	0.0	0.0	8.9786	0.0	0.0	0.0	0.0	0.0	0.0	0.0	3.3997	0.0
chr1	33130203	33130753	MLT1F2	LTR	+	ERVL-MaLR	0.0	0.0	0.0	0.0	0.0	11.5317	0.0	0.0	0.0	0.0	0.0	0.0	0.0	0.0	0.0	0.0	0.0	0.0	0.0	0.0	7.3832	0.0
chr1	33196835	33197412	MLT2B3	LTR	+	ERVL	0.0	0.0	0.0	0.0	10.2211	0.0	0.0	0.0	0.0	0.0	0.0	0.0	0.0	0.0	0.0	0.0	0.0	0.0	0.0	0.0	0.0	0.0
chr1	33211935	33212343	MSTA	LTR	+	ERVL-MaLR	0.0	0.0	0.0	0.0	0.0	46.127	0.0	0.0	0.0	0.0	0.0	0.0	7.3994	0.0	0.0	0.0	0.0	0.0	0.0	0.0	0.0	0.0
chr1	33212434	33212857	MSTB	LTR	-	ERVL-MaLR	0.0	0.0	0.0	0.0	40.8843	0.0	0.0	0.0	0.0	0.0	0.0	0.0	0.0	0.0	0.0	0.0	0.0	0.0	0.0	0.0	0.0	0.0
chr1	33235510	33235861	MER31A	LTR	-	ERV1	0.0	0.0	0.0	0.0	0.0	46.127	0.0	0.0	0.0	0.0	0.0	0.0	0.0	0.0	0.0	0.0	0.0	0.0	4.9096	0.0	0.0	0.0
chr1	33238604	33239002	MLT1B	LTR	+	ERVL-MaLR	0.0	0.0	0.0	12.7541	61.3265	0.0	0.0	0.0	0.0	0.0	0.0	0.0	0.0	0.0	0.0	0.0	0.0	0.0	0.0	0.0	0.0	0.0
chr1	33447545	33448021	LTR33	LTR	-	ERVL	0.0	0.0	0.0	0.0	0.0	11.5317	0.0	0.0	0.0	0.0	0.0	0.0	0.0	0.0	0.0	0.0	0.0	0.0	0.0	0.0	0.0	0.0
chr1	33547875	33548237	MSTA	LTR	+	ERVL-MaLR	0.0	0.0	0.0	0.0	51.1054	0.0	0.0	0.0	0.0	0.0	0.0	0.0	0.0	0.0	0.0	0.0	0.0	0.0	0.0	0.0	6.3918	0.0
chr1	33861649	33862106	LTR33	LTR	-	ERVL	0.0	0.0	0.0	0.0	0.0	46.127	0.0	0.0	0.0	0.0	0.0	0.0	0.0	0.0	0.0	0.0	0.0	0.0	0.0	0.0	0.0	0.0
chr1	33939951	33940396	MLT1C	LTR	-	ERVL-MaLR	98.7146	0.0	35.4666	0.0	0.0	0.0	0.0	0.0	0.0	6.3567	2.3314	0.0	0.0	0.0	0.0	0.0	0.0	0.0	0.0	0.0	0.0	0.0
chr1	33968309	33968822	MLT1E1	LTR	+	ERVL-MaLR	0.0	0.0	0.0	12.7541	0.0	0.0	0.0	0.0	0.0	0.0	0.0	0.0	0.0	0.0	0.0	0.0	0.0	0.0	0.0	0.0	0.0	7.5687
chr1	33972351	33972837	MLT1D	LTR	+	ERVL-MaLR	49.3573	73.3358	29.5555	63.7706	40.8843	0.0	7.122	7.1695	5.5701	6.3567	0.0	2.8262	0.0	7.3414	0.0	5.5264	0.0	0.0	0.0	0.0	0.0	6.5763
chr1	34062846	34065102	THE1A__THE1A-int	LTR	-	ERVL-MaLR	0.0	0.0	0.0	0.0	20.4422	0.0	0.0	0.0	0.0	0.0	0.0	0.0	0.0	0.0	0.0	0.0	0.0	0.0	7.1926	7.3558	0.0	0.0
chr1	34228344	34228875	MLT1F2	LTR	-	ERVL-MaLR	0.0	0.0	0.0	0.0	40.8843	0.0	0.0	0.0	0.0	0.0	0.0	0.0	0.0	0.0	0.0	0.0	0.0	0.0	0.0	0.0	0.0	0.0
chr1	34269793	34270178	MLT1A	LTR	-	ERVL-MaLR	0.0	0.0	0.0	0.0	0.0	34.5952	0.0	0.0	0.0	0.0	0.0	0.0	0.0	0.0	0.0	0.0	0.0	0.0	0.0	0.0	9.1843	0.0
chr1	34368281	34368775	MLT1D	LTR	-	ERVL-MaLR	0.0	0.0	0.0	0.0	20.4422	0.0	0.0	0.0	0.0	0.0	0.0	0.0	0.0	0.0	0.0	0.0	0.0	0.0	0.0	0.0	0.0	0.0
chr1	34400299	34400736	MLT1D	LTR	-	ERVL-MaLR	0.0	0.0	0.0	0.0	0.0	11.5317	0.0	0.0	0.0	0.0	0.0	0.0	0.0	0.0	0.0	0.0	0.0	0.0	0.0	0.0	0.0	0.0
chr1	34402338	34404918	MSTD__MSTD-int	LTR	-	ERVL-MaLR	0.0	0.0	0.0	0.0	0.0	46.127	0.0	0.0	0.0	0.0	6.0995	0.0	0.0	0.0	0.0	0.0	0.0	0.0	0.0	0.0	0.0	7.5687
chr1	34421225	34421659	MLT1B	LTR	+	ERVL-MaLR	0.0	0.0	0.0	0.0	0.0	23.0635	0.0	0.0	0.0	0.0	0.0	0.0	0.0	0.0	0.0	0.0	0.0	0.0	0.0	0.0	0.0	0.0
chr1	34443800	34444259	MLT1D	LTR	-	ERVL-MaLR	0.0	0.0	0.0	0.0	40.8843	0.0	0.0	0.0	0.0	0.0	0.0	0.0	0.0	0.0	0.0	0.0	0.0	8.5126	0.0	0.0	0.0	0.0
chr1	34578830	34579457	MER41B	LTR	-	ERV1	0.0	0.0	0.0	0.0	0.0	46.127	0.0	0.0	0.0	0.0	0.0	0.0	0.0	0.0	0.0	0.0	0.0	0.0	0.0	0.0	0.0	0.0
chr1	34600528	34612040	ERVL-E-int__LTR33	LTR	-	ERVL	86.3753	97.781	59.111	57.3936	61.3265	23.0635	0.0	6.1795	0.0	0.0	5.1203	0.0	8.9786	0.0	0.0	7.4351	0.0	0.0	5.8854	6.3646	8.3788	7.5687
chr1	34606765	34607338	LTR67B	LTR	+	ERVL	0.0	0.0	0.0	0.0	20.4422	0.0	0.0	0.0	0.0	0.0	0.0	0.0	0.0	0.0	0.0	0.0	0.0	0.0	0.0	0.0	0.0	0.0
chr1	34627946	34628301	THE1D	LTR	+	ERVL-MaLR	0.0	0.0	0.0	0.0	20.4422	0.0	0.0	0.0	0.0	0.0	0.0	0.0	0.0	0.0	0.0	0.0	0.0	0.0	0.0	0.0	0.0	0.0
chr1	34631959	34636749	HERVH-int__LTR7A__LTR7B	LTR	-	ERV1	148.072	562.241	147.778	280.591	183.979	46.127	5.1527	6.1795	5.5701	6.3567	6.0995	2.777	4.9344	6.0328	0.0	8.0173	6.6502	0.0	5.8854	6.3646	8.3788	8.5649
chr1	34649368	34649831	LTR79	LTR	-	ERVL	61.6966	0.0	76.8443	19.1312	30.6632	0.0	1.4498	5.1992	7.1346	5.3742	2.3314	3.6687	6.4079	7.3414	0.0	0.0	0.0	0.0	0.0	0.0	0.0	0.0
chr1	34666243	34666739	LTR33B	LTR	-	ERVL	0.0	0.0	0.0	0.0	20.4422	23.0635	0.0	0.0	0.0	0.0	0.0	0.0	0.0	0.0	0.0	0.0	0.0	0.0	0.0	0.0	0.0	0.0
chr1	34722014	34722589	LTR50	LTR	+	ERVL	0.0	0.0	0.0	0.0	40.8843	46.127	0.0	0.0	0.0	0.0	6.0995	0.0	6.4079	0.0	0.0	0.0	6.6502	0.0	0.0	0.0	0.0	0.0
chr1	34732757	34733101	THE1B	LTR	-	ERVL-MaLR	0.0	0.0	0.0	12.7541	0.0	0.0	0.0	0.0	0.0	0.0	6.0995	0.0	0.0	0.0	9.6443	0.0	0.0	0.0	0.0	0.0	0.0	0.0
chr1	34734451	34734873	MLT1D	LTR	+	ERVL-MaLR	0.0	0.0	0.0	0.0	20.4422	0.0	0.0	0.0	0.0	0.0	0.0	0.0	0.0	0.0	0.0	0.0	0.0	0.0	0.0	0.0	0.0	0.0
chr1	34797895	34798347	MLT1C	LTR	-	ERVL-MaLR	0.0	0.0	0.0	12.7541	0.0	0.0	0.0	0.0	0.0	0.0	0.0	0.0	0.0	0.0	0.0	0.0	0.0	0.0	0.0	0.0	0.0	0.0
chr1	34806666	34810055	MLT1A1__MLT1A1-int	LTR	-	ERVL-MaLR	0.0	0.0	0.0	0.0	40.8843	0.0	0.0	0.0	0.0	0.0	0.0	0.0	8.9786	0.0	0.0	0.0	0.0	0.0	4.9096	0.0	0.0	8.8861
chr1	34823666	34824085	MLT1J2	LTR	+	ERVL-MaLR	24.6787	0.0	0.0	0.0	0.0	0.0	0.0	0.0	0.0	0.0	0.0	0.0	0.0	0.0	0.0	0.0	0.0	0.0	0.0	0.0	0.0	0.0
chr1	34845892	34846278	MLT1B	LTR	+	ERVL-MaLR	49.3573	0.0	0.0	0.0	10.2211	0.0	0.0	0.0	0.0	0.0	0.0	0.0	0.0	0.0	0.0	0.0	0.0	0.0	0.0	0.0	0.0	0.0
chr1	34861370	34861943	LTR48B	LTR	-	ERV1	0.0	0.0	0.0	12.7541	0.0	0.0	0.0	0.0	0.0	0.0	0.0	0.0	0.0	0.0	0.0	0.0	0.0	0.0	0.0	0.0	0.0	0.0
chr1	34890354	34890903	MLT1F2	LTR	+	ERVL-MaLR	0.0	0.0	0.0	0.0	20.4422	0.0	0.0	0.0	0.0	0.0	0.0	0.0	0.0	0.0	0.0	0.0	0.0	0.0	0.0	0.0	0.0	0.0
chr1	34933044	34933651	MLT1H	LTR	+	ERVL-MaLR	0.0	0.0	0.0	0.0	102.211	0.0	0.0	0.0	0.0	0.0	0.0	0.0	0.0	0.0	0.0	0.0	0.0	0.0	0.0	0.0	0.0	0.0
chr1	34934197	34934712	MLT2B2	LTR	+	ERVL	0.0	0.0	0.0	0.0	71.5476	0.0	0.0	0.0	0.0	0.0	0.0	0.0	0.0	0.0	0.0	0.0	0.0	0.0	0.0	0.0	0.0	6.5763
chr1	34935697	34936084	MSTA	LTR	-	ERVL-MaLR	0.0	0.0	0.0	0.0	112.432	0.0	0.0	0.0	0.0	0.0	0.0	0.0	0.0	0.0	0.0	0.0	0.0	0.0	0.0	0.0	0.0	0.0
chr1	34937702	34938203	MER66B	LTR	+	ERV1	0.0	0.0	0.0	0.0	10.2211	0.0	0.0	0.0	0.0	0.0	0.0	0.0	0.0	0.0	0.0	0.0	0.0	0.0	0.0	0.0	0.0	0.0
chr1	34961279	34961782	LTR42	LTR	-	ERVL	0.0	0.0	0.0	0.0	112.432	0.0	0.0	0.0	0.0	0.0	0.0	0.0	0.0	0.0	0.0	0.0	0.0	0.0	0.0	0.0	0.0	0.0
chr1	34970946	34971359	MSTB1	LTR	+	ERVL-MaLR	0.0	0.0	0.0	0.0	20.4422	0.0	0.0	0.0	0.0	0.0	0.0	0.0	0.0	0.0	0.0	0.0	0.0	0.0	5.8854	0.0	0.0	0.0
chr1	35032692	35033249	LTR54	LTR	-	ERV1	0.0	0.0	0.0	0.0	20.4422	0.0	0.0	0.0	0.0	0.0	0.0	0.0	0.0	0.0	0.0	0.0	0.0	0.0	0.0	0.0	0.0	0.0
chr1	35077244	35077935	LTR8	LTR	+	ERV1	0.0	0.0	0.0	0.0	20.4422	0.0	0.0	0.0	0.0	0.0	0.0	0.0	0.0	0.0	0.0	0.0	0.0	0.0	0.0	0.0	0.0	0.0
chr1	35146564	35147036	LTR2C	LTR	-	ERV1	49.3573	0.0	0.0	0.0	61.3265	0.0	0.0	0.0	0.0	0.0	0.0	0.0	0.0	0.0	0.0	0.0	0.0	0.0	0.0	0.0	0.0	0.0
chr1	35205625	35206358	LTR1F2	LTR	-	ERV1	0.0	0.0	0.0	12.7541	0.0	0.0	0.0	0.0	0.0	0.0	0.0	0.0	0.0	0.0	0.0	0.0	0.0	0.0	0.0	0.0	0.0	0.0
chr1	35277951	35280937	MLT1C__MLT1C-int	LTR	-	ERVL-MaLR	0.0	0.0	0.0	0.0	71.5476	23.0635	0.0	6.1795	0.0	0.0	0.0	0.0	0.0	0.0	0.0	0.0	0.0	6.5244	4.9096	6.3646	0.0	0.0
chr1	35282153	35282496	MSTB2	LTR	+	ERVL-MaLR	24.6787	0.0	0.0	0.0	0.0	23.0635	0.0	0.0	0.0	0.0	0.0	0.0	0.0	0.0	0.0	0.0	0.0	5.54	2.6578	0.0	0.0	0.0
chr1	35284599	35284985	MLT1A	LTR	-	ERVL-MaLR	0.0	0.0	0.0	25.5082	0.0	0.0	0.0	0.0	5.5701	5.3742	0.0	5.4739	1.6795	1.3044	0.0	0.0	0.0	0.0	4.9096	0.0	7.3832	6.5763
chr1	35390271	35390664	LTR7	LTR	-	ERV1	24.6787	0.0	0.0	0.0	0.0	0.0	0.0	0.0	0.0	0.0	0.0	0.0	0.0	0.0	0.0	0.0	0.0	7.1041	0.0	0.0	0.0	0.0
chr1	35463736	35466051	THE1B__THE1B-int	LTR	+	ERVL-MaLR	0.0	0.0	0.0	0.0	0.0	23.0635	0.0	0.0	0.0	0.0	0.0	0.0	0.0	0.0	0.0	0.0	0.0	6.5244	0.0	3.5562	0.0	0.0
chr1	35499218	35499580	MLT1A0	LTR	+	ERVL-MaLR	0.0	0.0	0.0	0.0	0.0	57.6587	0.0	0.0	0.0	0.0	0.0	0.0	0.0	0.0	0.0	0.0	0.0	0.0	0.0	0.0	3.3997	0.0
chr1	35645764	35651744	ERV3-16A3_I-int__LTR16A1	LTR	+	ERVL	0.0	0.0	0.0	0.0	10.2211	23.0635	0.0	0.0	0.0	0.0	0.0	0.0	0.0	0.0	0.0	6.4434	0.0	0.0	7.454	0.0	8.3788	8.5649
chr1	35675543	35676012	MER70A	LTR	+	ERVL	0.0	0.0	0.0	0.0	0.0	46.127	0.0	0.0	0.0	0.0	0.0	0.0	0.0	0.0	0.0	0.0	0.0	0.0	0.0	0.0	-2.9921	0.0
chr1	35694118	35694501	MLT1A0	LTR	+	ERVL-MaLR	0.0	0.0	11.8222	0.0	0.0	0.0	0.0	0.0	0.0	0.0	0.0	0.0	0.0	0.0	0.0	0.0	0.0	0.0	0.0	0.0	6.3918	0.0
chr1	35727135	35727504	LTR16A	LTR	-	ERVL	0.0	0.0	5.9111	0.0	0.0	23.0635	0.0	0.0	0.0	0.0	0.0	0.0	0.0	0.0	0.0	0.0	0.0	0.0	0.0	0.0	0.0	0.0
chr1	35992729	35993210	MLT1F	LTR	-	ERVL-MaLR	24.6787	0.0	0.0	0.0	20.4422	0.0	0.0	0.0	0.0	0.0	0.0	0.0	0.0	0.0	0.0	0.0	0.0	0.0	0.0	0.0	0.0	0.0
chr1	36196782	36197868	LTR12C	LTR	+	ERV1	24.6787	0.0	0.0	0.0	0.0	0.0	0.0	0.0	0.0	0.0	6.0995	0.0	0.0	0.0	0.0	0.0	0.0	0.0	5.8854	0.0	0.0	0.0
chr1	36206471	36206817	MER51B	LTR	+	ERV1	0.0	0.0	0.0	6.37706	0.0	0.0	0.0	0.0	0.0	0.0	0.0	0.0	0.0	0.0	0.0	0.0	0.0	0.0	0.0	0.0	0.0	0.0
chr1	36240095	36240673	MLT2B3	LTR	-	ERVL	0.0	0.0	0.0	0.0	61.3265	46.127	0.0	0.0	0.0	0.0	0.0	0.0	0.0	0.0	0.0	0.0	7.2303	0.0	0.9645	4.5474	0.0	0.0
chr1	36264810	36265144	MLT1C	LTR	-	ERVL-MaLR	0.0	0.0	0.0	0.0	0.0	23.0635	0.0	0.0	0.0	0.0	0.0	0.0	0.0	0.0	0.0	0.0	0.0	5.54	0.0	0.0	-2.9921	0.0
chr1	36454473	36454837	MLT1A	LTR	+	ERVL-MaLR	0.0	0.0	0.0	0.0	0.0	11.5317	0.0	0.0	0.0	0.0	0.0	0.0	0.0	0.0	0.0	0.0	0.0	0.0	0.0	0.0	0.0	0.0
chr1	36465009	36465694	MER67C	LTR	+	ERV1	0.0	0.0	0.0	0.0	61.3265	0.0	0.0	0.0	0.0	0.0	0.0	0.0	0.0	0.0	0.0	0.0	0.0	0.0	0.0	0.0	0.0	0.0
chr1	36599846	36600424	MLT1E2	LTR	+	ERVL-MaLR	0.0	0.0	0.0	0.0	10.2211	0.0	0.0	0.0	0.0	0.0	0.0	0.0	0.0	0.0	0.0	7.4351	0.0	0.0	0.0	0.0	2.222	0.0
chr1	36604828	36605350	MLT1F2	LTR	+	ERVL-MaLR	0.0	0.0	0.0	0.0	30.6632	0.0	0.0	0.0	0.0	0.0	0.0	0.0	0.0	0.0	0.0	0.0	0.0	0.0	0.0	0.0	0.0	6.5763
chr1	36645415	36645799	MLT1B	LTR	+	ERVL-MaLR	0.0	0.0	17.7333	38.2624	40.8843	0.0	7.122	6.1795	0.0	6.3567	4.3	6.4576	0.0	7.8243	0.0	0.0	0.0	0.0	0.0	0.0	0.0	0.0
chr1	36679149	36679619	MLT1D	LTR	-	ERVL-MaLR	0.0	0.0	0.0	0.0	20.4422	0.0	0.0	0.0	7.5471	0.0	0.0	0.0	0.0	0.0	0.0	0.0	0.0	0.0	0.0	0.0	0.0	0.0
chr1	36687249	36687694	MLT1C	LTR	+	ERVL-MaLR	0.0	0.0	0.0	0.0	0.0	23.0635	0.0	0.0	0.0	0.0	0.0	0.0	0.0	0.0	0.0	0.0	0.0	0.0	5.8854	0.0	0.0	0.0
chr1	36728926	36729352	LTR16	LTR	-	ERVL	0.0	0.0	0.0	6.37706	0.0	0.0	0.0	0.0	0.0	0.0	0.0	0.0	0.0	0.0	0.0	0.0	0.0	6.5244	0.0	0.0	0.0	0.0
chr1	36912315	36917781	LTR16E1__THE1B__THE1B-int	LTR	+	ERVL-MaLR	0.0	0.0	0.0	0.0	20.4422	0.0	0.0	0.0	0.0	0.0	0.0	0.0	0.0	0.0	0.0	0.0	0.0	0.0	0.0	0.0	0.0	0.0
chr1	37229260	37229616	THE1A	LTR	-	ERVL-MaLR	0.0	0.0	0.0	0.0	10.2211	0.0	0.0	0.0	0.0	0.0	0.0	0.0	0.0	0.0	0.0	0.0	0.0	0.0	0.0	0.0	2.5339	0.0
chr1	37279327	37279855	LTR33A	LTR	-	ERVL	0.0	0.0	0.0	12.7541	0.0	0.0	0.0	0.0	0.0	0.0	0.0	0.0	0.0	0.0	0.0	0.0	0.0	0.0	0.0	0.0	6.3918	0.0
chr1	37461529	37461960	MLT1C	LTR	+	ERVL-MaLR	0.0	0.0	0.0	0.0	0.0	23.0635	0.0	0.0	0.0	0.0	0.0	0.0	0.0	0.0	0.0	0.0	0.0	0.0	0.0	0.0	0.0	0.0
chr1	37518068	37519559	LTR12C	LTR	+	ERV1	123.393	293.343	177.333	95.6559	163.537	69.1905	5.1527	6.7578	7.1346	0.0	5.1203	2.777	7.9815	6.0328	8.6461	10.0131	7.9634	6.5244	5.8854	0.0	0.0	0.0
chr1	37551433	37551801	MLT1B	LTR	+	ERVL-MaLR	0.0	0.0	0.0	0.0	0.0	23.0635	0.0	0.0	0.0	0.0	0.0	0.0	0.0	0.0	0.0	0.0	0.0	0.0	0.0	0.0	0.0	0.0
chr1	37641111	37641479	MLT2D	LTR	+	ERVL	0.0	0.0	0.0	0.0	0.0	23.0635	0.0	0.0	0.0	0.0	0.0	0.0	0.0	0.0	0.0	0.0	0.0	0.0	0.0	0.0	0.0	0.0
chr1	37697182	37697707	MER68	LTR	-	ERVL	12.3393	0.0	0.0	0.0	0.0	0.0	0.0	0.0	0.0	0.0	0.0	0.0	0.0	0.0	0.0	0.0	0.0	0.0	0.0	0.0	0.0	0.0
chr1	37763061	37763558	MLT1D	LTR	-	ERVL-MaLR	0.0	0.0	11.8222	0.0	0.0	0.0	0.0	0.0	0.0	0.0	0.0	0.0	0.0	0.0	0.0	0.0	6.6502	0.0	0.0	0.0	0.0	0.0
chr1	37903066	37907814	MER41-int__MER41A	LTR	+	ERV1	0.0	0.0	0.0	12.7541	61.3265	46.127	0.0	0.0	0.0	0.0	0.0	0.0	0.0	0.0	0.0	0.0	0.0	0.0	0.0	5.382	0.0	0.0
chr1	37907814	37914173	HERVH-int__LTR7B	LTR	+	ERV1	24.6787	0.0	0.0	6.37706	0.0	184.508	0.0	0.0	0.0	0.0	0.0	0.0	0.0	0.0	0.0	0.0	6.6502	8.0989	5.8854	0.0	7.3832	0.0
chr1	38180374	38180738	THE1B	LTR	+	ERVL-MaLR	0.0	0.0	0.0	0.0	0.0	11.5317	0.0	0.0	0.0	0.0	0.0	0.0	7.9815	0.0	0.0	0.0	0.0	0.0	0.0	0.0	0.0	0.0
chr1	38223864	38224211	THE1B	LTR	+	ERVL-MaLR	0.0	0.0	0.0	12.7541	0.0	0.0	0.0	0.0	0.0	0.0	6.0995	0.0	0.0	0.0	0.0	0.0	0.0	0.0	0.0	0.0	0.0	0.0
chr1	38224423	38225119	LTR8	LTR	-	ERV1	0.0	0.0	0.0	0.0	0.0	46.127	0.0	0.0	0.0	0.0	0.0	0.0	0.0	0.0	0.0	0.0	0.0	0.0	0.0	0.0	0.0	0.0
chr1	38232135	38232647	LTR33A	LTR	-	ERVL	0.0	0.0	0.0	0.0	0.0	11.5317	0.0	0.0	0.0	0.0	0.0	0.0	0.0	0.0	0.0	0.0	0.0	0.0	0.0	0.0	0.0	0.0
chr1	38242828	38243288	MLT1C	LTR	+	ERVL-MaLR	0.0	0.0	47.2888	6.37706	0.0	0.0	7.9249	0.0	7.1346	5.3742	1.744	0.0	6.4079	7.0217	0.0	8.0173	0.0	0.0	6.8732	0.0	0.0	0.0
chr1	38254348	38254719	LTR16	LTR	-	ERVL	0.0	0.0	0.0	0.0	40.8843	0.0	0.0	0.0	0.0	0.0	0.0	0.0	0.0	0.0	0.0	0.0	0.0	0.0	0.0	0.0	0.0	0.0
chr1	38311183	38311730	MLT2B4	LTR	-	ERVL	37.018	0.0	17.7333	0.0	51.1054	0.0	0.0	0.0	0.0	0.0	0.0	0.0	0.0	0.0	0.0	0.0	0.0	0.0	0.0	0.0	0.0	7.5687
chr1	38315008	38315842	MER21B	LTR	+	ERVL	0.0	0.0	0.0	0.0	10.2211	23.0635	0.0	0.0	0.0	0.0	0.0	0.0	0.0	0.0	0.0	0.0	0.0	0.0	0.0	7.9378	0.0	0.0
chr1	38345404	38345842	MLT1H	LTR	-	ERVL-MaLR	0.0	0.0	0.0	0.0	40.8843	0.0	0.0	0.0	0.0	0.0	0.0	0.0	0.0	0.0	0.0	0.0	0.0	0.0	0.0	0.0	0.0	0.0
chr1	38363957	38364683	LTR48	LTR	+	ERV1	0.0	0.0	0.0	0.0	10.2211	23.0635	0.0	0.0	0.0	0.0	0.0	0.0	0.0	0.0	0.0	0.0	0.0	0.0	4.9096	0.0	0.0	0.0
chr1	38375178	38375937	LTR8B	LTR	-	ERV1	12.3393	0.0	0.0	0.0	0.0	46.127	0.0	0.0	0.0	0.0	0.0	0.0	0.0	0.0	0.0	0.0	0.0	0.0	0.0	0.0	0.0	0.0
chr1	38409768	38410131	THE1B	LTR	+	ERVL-MaLR	0.0	0.0	0.0	0.0	20.4422	0.0	0.0	0.0	0.0	0.0	0.0	0.0	0.0	0.0	0.0	0.0	0.0	0.0	0.0	0.0	7.3832	0.0
chr1	38425113	38430779	HERVH-int__LTR7	LTR	+	ERV1	0.0	48.8905	0.0	12.7541	51.1054	23.0635	6.1323	0.0	0.0	0.0	0.0	0.0	6.4079	0.0	0.0	0.0	0.0	6.5244	5.8854	3.5562	7.3832	7.5687
chr1	38450697	38451136	MLT1C	LTR	-	ERVL-MaLR	0.0	0.0	0.0	0.0	143.095	0.0	0.0	0.0	0.0	0.0	0.0	0.0	0.0	0.0	0.0	0.0	0.0	0.0	0.0	6.3646	0.0	0.0
chr1	38479733	38480107	THE1B	LTR	-	ERVL-MaLR	0.0	0.0	0.0	0.0	10.2211	0.0	0.0	0.0	0.0	0.0	0.0	0.0	0.0	0.0	0.0	0.0	0.0	0.0	0.0	0.0	0.0	0.0
chr1	38517888	38518318	MLT1C	LTR	-	ERVL-MaLR	0.0	0.0	0.0	0.0	20.4422	0.0	0.0	0.0	0.0	0.0	0.0	0.0	0.0	0.0	0.0	0.0	0.0	0.0	0.0	0.0	3.3997	0.0
chr1	38552838	38553141	MLT1B	LTR	-	ERVL-MaLR	0.0	48.8905	0.0	0.0	0.0	0.0	0.0	0.0	0.0	0.0	0.0	0.0	0.0	0.0	0.0	0.0	0.0	0.0	0.0	0.0	0.0	0.0
chr1	38593390	38593740	MLT1C	LTR	-	ERVL-MaLR	0.0	0.0	0.0	0.0	0.0	23.0635	0.0	0.0	6.5548	0.0	0.0	0.0	0.0	0.0	0.0	0.0	0.0	0.0	0.0	0.0	0.0	0.0
chr1	38622529	38622960	MLT1C	LTR	+	ERVL-MaLR	0.0	0.0	0.0	0.0	0.0	23.0635	0.0	0.0	0.0	0.0	0.0	0.0	0.0	0.0	0.0	0.0	0.0	0.0	0.0	0.0	0.0	0.0
chr1	38641372	38642221	LTR1B1	LTR	-	ERV1	0.0	0.0	0.0	0.0	20.4422	0.0	0.0	0.0	0.0	0.0	0.0	0.0	0.0	0.0	0.0	0.0	0.0	0.0	0.0	0.0	0.0	0.0
chr1	38675899	38676262	MLT1A0	LTR	-	ERVL-MaLR	0.0	0.0	0.0	6.37706	0.0	0.0	0.0	0.0	0.0	0.0	0.0	0.0	0.0	0.0	0.0	0.0	0.0	0.0	0.0	0.0	0.0	0.0
chr1	38725271	38725865	LTR10C	LTR	+	ERV1	0.0	0.0	0.0	0.0	0.0	23.0635	0.0	0.0	0.0	0.0	0.0	0.0	0.0	0.0	0.0	0.0	0.0	0.0	0.0	0.0	0.0	0.0
chr1	38753749	38754154	MSTB	LTR	+	ERVL-MaLR	0.0	0.0	0.0	12.7541	0.0	0.0	0.0	0.0	0.0	0.0	0.0	0.0	6.4079	0.0	0.0	0.0	0.0	0.0	0.0	0.0	0.0	0.0
chr1	38787039	38787614	MER74B	LTR	-	ERVL	0.0	0.0	0.0	12.7541	0.0	0.0	0.0	0.0	0.0	0.0	0.0	0.0	0.0	0.0	0.0	0.0	0.0	0.0	0.0	0.0	0.0	0.0
chr1	38811218	38811981	LTR1B0	LTR	+	ERV1	0.0	0.0	0.0	0.0	0.0	11.5317	0.0	0.0	0.0	0.0	0.0	0.0	0.0	0.0	0.0	0.0	0.0	0.0	0.0	0.0	0.0	0.0
chr1	38831914	38832297	MLT1J2	LTR	-	ERVL-MaLR	0.0	0.0	0.0	0.0	10.2211	0.0	0.0	0.0	0.0	0.0	0.0	0.0	9.9772	0.0	0.0	0.0	0.0	0.0	0.0	0.0	0.0	0.0
chr1	38917794	38918216	MLT2D	LTR	+	ERVL	0.0	0.0	0.0	12.7541	0.0	0.0	0.0	0.0	0.0	0.0	0.0	0.0	0.0	0.0	0.0	0.0	0.0	0.0	0.0	0.0	0.0	0.0
chr1	38947279	38947925	LTR8A	LTR	+	ERV1	24.6787	0.0	0.0	0.0	40.8843	0.0	0.0	0.0	0.0	0.0	0.0	0.0	0.0	0.0	0.0	0.0	0.0	0.0	0.0	0.0	0.0	0.0
chr1	39504600	39505581	LTR5B	LTR	-	ERVK	0.0	0.0	0.0	0.0	0.0	11.5317	0.0	0.0	0.0	0.0	0.0	0.0	0.0	0.0	0.0	0.0	0.0	0.0	4.9096	0.0	0.0	0.0
chr1	39603743	39604218	LTR12F	LTR	+	ERV1	0.0	0.0	0.0	0.0	0.0	11.5317	0.0	0.0	0.0	0.0	0.0	0.0	0.0	0.0	0.0	0.0	0.0	0.0	4.9096	0.0	0.0	0.0
chr1	39610647	39611845	LTR12D	LTR	-	ERV1	0.0	0.0	0.0	12.7541	20.4422	0.0	0.0	0.0	0.0	0.0	0.0	0.0	0.0	0.0	9.9658	9.4289	0.0	0.0	5.8854	0.0	0.0	0.0
chr1	39673269	39673811	MLT1H1	LTR	+	ERVL-MaLR	0.0	0.0	11.8222	0.0	0.0	0.0	0.0	0.0	0.0	0.0	0.0	0.0	0.0	0.0	0.0	0.0	0.0	0.0	0.0	0.0	0.0	0.0
chr1	39711806	39712350	MER74A	LTR	-	ERVL	37.018	0.0	0.0	0.0	0.0	0.0	0.0	0.0	0.0	0.0	0.0	0.0	0.0	0.0	0.0	0.0	0.0	0.0	0.0	0.0	0.0	0.0
chr1	39978480	39978835	MSTC	LTR	+	ERVL-MaLR	0.0	0.0	0.0	6.37706	0.0	0.0	0.0	0.0	0.0	0.0	0.0	0.0	0.0	0.0	0.0	0.0	0.0	0.0	0.0	0.0	0.0	0.0
chr1	40084571	40085570	LTR13	LTR	+	ERVK	0.0	0.0	0.0	12.7541	0.0	46.127	0.0	0.0	0.0	0.0	5.1203	0.0	0.0	0.0	0.0	0.0	0.0	0.0	0.0	0.0	7.3832	0.0
chr1	40383011	40383454	LTR33A	LTR	-	ERVL	0.0	0.0	0.0	0.0	0.0	69.1905	0.0	0.0	0.0	0.0	0.0	0.0	0.0	0.0	0.0	0.0	0.0	0.0	0.0	0.0	0.0	0.0
chr1	40387671	40389155	LTR12C	LTR	+	ERV1	0.0	0.0	0.0	0.0	0.0	46.127	0.0	0.0	0.0	0.0	5.1203	0.0	0.0	0.0	0.0	0.0	0.0	0.0	0.0	6.3646	0.0	0.0
chr1	40468488	40468835	THE1D	LTR	-	ERVL-MaLR	37.018	0.0	0.0	0.0	0.0	0.0	0.0	0.0	5.5701	0.0	0.0	0.0	0.0	0.0	9.6443	0.0	0.0	6.5244	8.1877	8.3514	7.3832	0.0
chr1	40471746	40472757	LTR5A	LTR	+	ERVK	0.0	0.0	0.0	0.0	0.0	23.0635	0.0	0.0	0.0	0.0	0.0	0.0	0.0	0.0	0.0	0.0	0.0	5.54	0.0	0.0	0.0	0.0
chr1	40500113	40500596	MLT1O	LTR	-	ERVL-MaLR	12.3393	0.0	0.0	0.0	0.0	0.0	0.0	0.0	0.0	0.0	0.0	0.0	0.0	0.0	0.0	0.0	0.0	0.0	0.0	0.0	0.0	0.0
chr1	40557436	40559335	LTR12C	LTR	-	ERV1	0.0	0.0	0.0	12.7541	10.2211	0.0	0.0	0.0	0.0	0.0	0.0	0.0	0.0	0.0	0.0	7.4351	0.0	0.0	5.8854	0.0	0.0	0.0
chr1	40610751	40611156	MER83	LTR	-	ERV1	0.0	0.0	0.0	0.0	0.0	11.5317	0.0	0.0	0.0	0.0	0.0	0.0	0.0	0.0	0.0	0.0	0.0	0.0	0.0	0.0	0.0	0.0
chr1	40954687	40955242	LTR16A2	LTR	-	ERVL	0.0	0.0	0.0	0.0	30.6632	0.0	0.0	0.0	0.0	0.0	0.0	0.0	0.0	0.0	0.0	0.0	0.0	0.0	0.0	0.0	0.0	0.0
chr1	41031868	41032219	MLT1A0	LTR	+	ERVL-MaLR	24.6787	0.0	0.0	0.0	0.0	11.5317	0.0	0.0	0.0	0.0	0.0	0.0	0.0	0.0	0.0	0.0	0.0	1.8925	-3.6687	0.0	0.0	0.0
chr1	41053318	41056342	MLT1H1__MLT1H1-int	LTR	+	ERVL-MaLR	24.6787	0.0	0.0	0.0	61.3265	46.127	0.0	0.0	0.0	0.0	5.1203	0.0	0.0	0.0	0.0	0.0	0.0	5.54	3.6843	0.0	0.0	0.0
chr1	41117066	41118069	LTR13	LTR	+	ERVK	24.6787	0.0	0.0	0.0	0.0	0.0	0.0	0.0	0.0	0.0	0.0	0.0	0.0	0.0	0.0	0.0	0.0	0.0	0.0	0.0	0.0	0.0
chr1	41127609	41128003	MLT1A	LTR	+	ERVL-MaLR	0.0	0.0	0.0	0.0	10.2211	0.0	0.0	0.0	0.0	0.0	0.0	0.0	0.0	0.0	0.0	0.0	0.0	0.0	5.8854	0.0	0.0	0.0
chr1	41175038	41175563	MLT2B1	LTR	+	ERVL	74.036	0.0	0.0	0.0	0.0	0.0	0.0	0.0	0.0	0.0	0.0	0.0	0.0	0.0	0.0	0.0	5.6644	0.0	-2.7779	0.0	0.0	0.0
chr1	41243611	41244191	MLT1E3	LTR	-	ERVL-MaLR	0.0	0.0	0.0	0.0	0.0	11.5317	0.0	0.0	0.0	0.0	0.0	0.0	0.0	0.0	0.0	0.0	0.0	0.0	0.0	0.0	0.0	0.0
chr1	41271017	41271483	LTR16C	LTR	-	ERVL	24.6787	0.0	0.0	0.0	0.0	0.0	0.0	0.0	0.0	0.0	0.0	0.0	0.0	0.0	0.0	0.0	0.0	0.0	0.0	0.0	0.0	0.0
chr1	41308515	41308883	THE1C	LTR	-	ERVL-MaLR	0.0	0.0	0.0	6.37706	0.0	0.0	0.0	0.0	0.0	0.0	0.0	0.0	0.0	0.0	0.0	0.0	0.0	0.0	0.0	0.0	0.0	0.0
chr1	41313570	41314074	MLT1H2	LTR	-	ERVL-MaLR	0.0	0.0	0.0	0.0	0.0	11.5317	0.0	0.0	0.0	0.0	6.0995	0.0	0.0	0.0	0.0	0.0	0.0	0.0	0.0	0.0	0.0	0.0
chr1	41400071	41400559	MLT1H	LTR	+	ERVL-MaLR	0.0	0.0	0.0	0.0	0.0	23.0635	0.0	0.0	0.0	0.0	0.0	0.0	0.0	0.0	0.0	0.0	0.0	0.0	0.0	0.0	0.0	0.0
chr1	41444179	41445119	MamGypLTR3a	LTR	-	Gypsy	0.0	0.0	0.0	0.0	20.4422	0.0	0.0	0.0	0.0	0.0	0.0	0.0	0.0	0.0	0.0	0.0	0.0	0.0	0.0	0.0	0.0	0.0
chr1	41512149	41512552	MSTA	LTR	+	ERVL-MaLR	0.0	0.0	0.0	0.0	20.4422	0.0	0.0	0.0	0.0	0.0	0.0	0.0	0.0	0.0	0.0	0.0	0.0	0.0	0.0	0.0	6.3918	0.0
chr1	41593715	41594195	MLT1D	LTR	-	ERVL-MaLR	24.6787	0.0	0.0	0.0	0.0	0.0	0.0	0.0	0.0	0.0	0.0	0.0	0.0	0.0	0.0	0.0	0.0	0.0	0.0	0.0	0.0	0.0
chr1	41595588	41596007	MLT2A2	LTR	+	ERVL	0.0	0.0	0.0	0.0	40.8843	0.0	0.0	0.0	0.0	0.0	5.1203	0.0	8.3951	0.0	0.0	0.0	0.0	0.0	0.0	0.0	0.0	0.0
chr1	41604457	41604747	MLT1A1	LTR	+	ERVL-MaLR	0.0	0.0	0.0	19.1312	0.0	0.0	0.0	0.0	0.0	0.0	0.0	0.0	0.0	0.0	0.0	0.0	0.0	0.0	4.9096	0.0	0.0	0.0
chr1	41731432	41731913	MLT1F	LTR	+	ERVL-MaLR	0.0	0.0	0.0	12.7541	0.0	0.0	0.0	0.0	0.0	0.0	0.0	0.0	6.4079	0.0	0.0	0.0	0.0	0.0	0.0	0.0	0.0	0.0
chr1	41853257	41853627	THE1D	LTR	-	ERVL-MaLR	0.0	0.0	0.0	0.0	40.8843	0.0	0.0	0.0	0.0	0.0	0.0	0.0	0.0	0.0	0.0	0.0	0.0	0.0	4.9096	0.0	0.0	0.0
chr1	41897302	41897630	MLT1A0	LTR	+	ERVL-MaLR	0.0	0.0	0.0	0.0	0.0	23.0635	0.0	0.0	0.0	0.0	0.0	0.0	0.0	0.0	0.0	0.0	0.0	0.0	0.0	0.0	0.0	0.0
chr1	42039627	42040193	MLT1K	LTR	+	ERVL-MaLR	0.0	0.0	5.9111	0.0	0.0	0.0	0.0	0.0	6.5548	0.0	0.0	0.0	0.0	6.0328	0.0	0.0	0.0	0.0	0.0	0.0	0.0	0.0
chr1	42092337	42097003	MSTB1__MSTB1-int	LTR	-	ERVL-MaLR	0.0	0.0	0.0	0.0	0.0	23.0635	0.0	0.0	0.0	0.0	0.0	0.0	0.0	0.0	0.0	0.0	0.0	0.0	0.0	0.0	0.0	7.5687
chr1	42107723	42108239	MLT1J	LTR	+	ERVL-MaLR	0.0	0.0	0.0	0.0	0.0	23.0635	0.0	0.0	0.0	0.0	0.0	0.0	0.0	0.0	0.0	0.0	0.0	0.0	0.0	0.0	0.0	0.0
chr1	42127029	42127512	MLT1H	LTR	-	ERVL-MaLR	0.0	0.0	0.0	0.0	0.0	11.5317	0.0	0.0	0.0	0.0	0.0	0.0	0.0	0.0	0.0	0.0	0.0	0.0	0.0	0.0	0.0	0.0
chr1	42142858	42143341	MLT1H	LTR	-	ERVL-MaLR	0.0	0.0	0.0	0.0	61.3265	0.0	0.0	0.0	0.0	0.0	0.0	0.0	0.0	0.0	0.0	0.0	0.0	0.0	0.0	0.0	0.0	0.0
chr1	42193772	42194141	MLT1A1	LTR	+	ERVL-MaLR	0.0	0.0	0.0	0.0	0.0	23.0635	0.0	0.0	0.0	0.0	0.0	0.0	0.0	0.0	0.0	0.0	0.0	0.0	0.0	0.0	0.0	0.0
chr1	42206123	42206581	MLT1J	LTR	+	ERVL-MaLR	0.0	0.0	0.0	0.0	0.0	23.0635	0.0	0.0	0.0	0.0	0.0	0.0	0.0	0.0	0.0	0.0	0.0	0.0	0.0	0.0	0.0	0.0
chr1	42297951	42298313	THE1C	LTR	+	ERVL-MaLR	12.3393	0.0	0.0	0.0	20.4422	69.1905	0.0	0.0	0.0	5.3742	0.0	0.0	0.0	0.0	0.0	8.431	0.0	0.0	1.2862	3.5562	4.1131	0.0
chr1	42306907	42307593	LTR50	LTR	+	ERVL	0.0	0.0	0.0	0.0	40.8843	46.127	0.0	0.0	0.0	0.0	0.0	0.0	0.0	0.0	0.0	0.0	6.6502	6.5244	0.0	-2.8084	0.0	0.0
chr1	42362616	42362996	MSTA	LTR	+	ERVL-MaLR	0.0	0.0	0.0	0.0	0.0	23.0635	0.0	0.0	0.0	0.0	0.0	0.0	0.0	0.0	0.0	0.0	0.0	0.0	7.454	0.0	0.0	0.0
chr1	42370253	42370763	MLT1J	LTR	+	ERVL-MaLR	0.0	0.0	0.0	0.0	20.4422	0.0	0.0	0.0	0.0	0.0	0.0	0.0	0.0	0.0	0.0	0.0	0.0	0.0	0.0	0.0	0.0	0.0
chr1	42468123	42468603	MLT1J	LTR	-	ERVL-MaLR	0.0	0.0	0.0	6.37706	0.0	0.0	0.0	0.0	0.0	0.0	0.0	0.0	0.0	0.0	0.0	0.0	0.0	0.0	0.0	0.0	0.0	0.0
chr1	42486270	42486806	MER68	LTR	+	ERVL	0.0	0.0	11.8222	0.0	0.0	46.127	0.0	5.1992	0.0	0.0	0.0	0.0	0.0	0.0	0.0	0.0	0.0	0.0	2.2167	0.0	0.0	0.0
chr1	42503188	42503827	LTR9	LTR	-	ERV1	0.0	0.0	0.0	0.0	10.2211	0.0	0.0	0.0	0.0	0.0	0.0	0.0	0.0	0.0	0.0	0.0	0.0	0.0	0.0	0.0	0.0	0.0
chr1	42503863	42504372	MER9a2	LTR	-	ERVK	0.0	0.0	0.0	0.0	10.2211	0.0	0.0	0.0	0.0	0.0	0.0	0.0	0.0	0.0	0.0	0.0	0.0	5.54	0.0	0.0	0.0	0.0
chr1	42603045	42603447	MLT1A1	LTR	-	ERVL-MaLR	0.0	0.0	0.0	0.0	10.2211	0.0	0.0	0.0	0.0	0.0	0.0	0.0	0.0	0.0	0.0	0.0	0.0	0.0	0.0	0.0	0.0	0.0
chr1	42626569	42628840	THE1A__THE1A-int	LTR	+	ERVL-MaLR	0.0	0.0	0.0	0.0	0.0	46.127	0.0	0.0	0.0	0.0	0.0	0.0	8.9786	0.0	0.0	0.0	0.0	0.0	0.0	0.0	0.0	3.4819
chr1	42633779	42634153	THE1C	LTR	-	ERVL-MaLR	0.0	0.0	0.0	0.0	10.2211	0.0	0.0	0.0	0.0	0.0	0.0	0.0	0.0	0.0	0.0	0.0	0.0	0.0	0.0	0.0	0.0	0.0
chr1	42797172	42797713	MER68	LTR	-	ERVL	24.6787	0.0	0.0	0.0	0.0	0.0	0.0	0.0	0.0	0.0	0.0	0.0	0.0	0.0	0.0	0.0	0.0	0.0	2.1317	0.0	0.0	0.0
chr1	42804191	42804705	MER9a2	LTR	-	ERVK	0.0	0.0	0.0	0.0	40.8843	0.0	0.0	0.0	0.0	0.0	0.0	0.0	0.0	0.0	0.0	0.0	0.0	0.0	0.0	0.0	0.0	0.0
chr1	42856711	42859884	HERVH-int__LTR7C	LTR	+	ERV1	0.0	0.0	0.0	0.0	20.4422	23.0635	0.0	0.0	0.0	0.0	0.0	0.0	0.0	0.0	0.0	0.0	6.6502	5.54	7.454	6.9437	8.3788	0.0
chr1	42879811	42881352	MER52A	LTR	-	ERV1	0.0	0.0	0.0	25.5082	40.8843	0.0	0.0	0.0	0.0	0.0	0.0	0.0	0.0	0.0	0.0	0.0	0.0	0.0	0.0	0.0	0.0	0.0
chr1	42916108	42917544	LTR12C	LTR	-	ERV1	24.6787	0.0	0.0	0.0	0.0	0.0	0.0	0.0	0.0	0.0	0.0	0.0	0.0	0.0	0.0	0.0	0.0	0.0	0.0	0.0	0.0	0.0
chr1	43085533	43091157	HERVH-int__LTR7	LTR	+	ERV1	12.3393	48.8905	11.8222	0.0	20.4422	46.127	0.0	5.1992	1.8855	0.0	5.1203	0.0	0.0	0.0	0.0	0.0	6.6502	0.0	6.8732	0.0	4.0668	0.0
chr1	43101062	43102819	MER52A	LTR	-	ERV1	12.3393	0.0	0.0	0.0	0.0	0.0	0.0	0.0	0.0	0.0	0.0	0.0	0.0	0.0	0.0	0.0	0.0	0.0	0.0	0.0	0.0	0.0
chr1	43106344	43108077	LTR12C	LTR	-	ERV1	0.0	0.0	0.0	0.0	20.4422	0.0	0.0	0.0	0.0	0.0	0.0	0.0	0.0	0.0	0.0	0.0	0.0	0.0	4.9096	0.0	0.0	0.0
chr1	43135800	43136358	MER41A	LTR	-	ERV1	0.0	0.0	0.0	31.8853	0.0	0.0	0.0	0.0	5.5701	0.0	0.0	0.0	0.0	0.0	0.0	0.0	0.0	0.0	0.0	0.0	0.0	0.0
chr1	43138775	43139741	LTR13A	LTR	+	ERVK	49.3573	48.8905	23.6444	25.5082	40.8843	46.127	5.1527	0.0	0.0	0.0	0.0	0.0	0.0	0.0	0.0	0.0	0.0	0.0	2.2167	0.0	0.0	0.0
chr1	43189634	43190051	MSTB	LTR	-	ERVL-MaLR	0.0	0.0	0.0	0.0	61.3265	0.0	0.0	0.0	0.0	0.0	0.0	0.0	0.0	0.0	0.0	0.0	0.0	0.0	3.6843	3.5562	0.0	0.0
chr1	43356036	43356442	MLT1C	LTR	+	ERVL-MaLR	0.0	0.0	0.0	12.7541	40.8843	0.0	0.0	0.0	0.0	0.0	0.0	0.0	0.0	0.0	0.0	0.0	0.0	0.0	0.0	0.0	0.0	0.0
chr1	43466279	43466887	MLT1E3	LTR	+	ERVL-MaLR	0.0	0.0	0.0	0.0	0.0	69.1905	0.0	0.0	0.0	0.0	0.0	0.0	0.0	0.0	0.0	0.0	0.0	0.0	0.0	0.0	7.3832	0.0
chr1	43467897	43469532	MER52A	LTR	-	ERV1	0.0	0.0	0.0	12.7541	0.0	0.0	0.0	0.0	0.0	0.0	5.1203	6.4576	7.9815	0.0	0.0	0.0	0.0	0.0	0.0	0.0	0.0	0.0
chr1	43680459	43680940	MLT1D	LTR	-	ERVL-MaLR	0.0	0.0	0.0	0.0	20.4422	0.0	0.0	0.0	0.0	0.0	0.0	0.0	0.0	0.0	0.0	0.0	0.0	0.0	0.0	0.0	2.9323	0.0
chr1	43711124	43711517	MLT1I	LTR	-	ERVL-MaLR	0.0	0.0	0.0	0.0	20.4422	0.0	0.0	0.0	0.0	0.0	0.0	0.0	0.0	0.0	0.0	0.0	0.0	0.0	0.0	0.0	0.0	0.0
chr1	44048966	44049341	MLT1A	LTR	-	ERVL-MaLR	0.0	0.0	0.0	0.0	0.0	46.127	0.0	0.0	0.0	0.0	0.0	0.0	0.0	0.0	0.0	0.0	0.0	0.0	0.0	0.0	0.0	0.0
chr1	44173126	44181125	MER4-int__MER4A1	LTR	-	ERV1	0.0	0.0	0.0	0.0	40.8843	46.127	7.122	0.0	0.0	0.0	0.0	0.0	0.0	0.0	0.0	0.0	0.0	0.0	5.8854	0.0	0.0	0.0
chr1	44253505	44254024	MLT1F	LTR	+	ERVL-MaLR	0.0	0.0	0.0	0.0	0.0	69.1905	0.0	0.0	0.0	0.0	0.0	0.0	0.0	0.0	0.0	0.0	0.0	0.0	6.8732	0.0	0.0	0.0
chr1	44275856	44276272	MSTB1	LTR	-	ERVL-MaLR	0.0	0.0	0.0	12.7541	0.0	0.0	0.0	0.0	0.0	0.0	0.0	0.0	0.0	0.0	0.0	0.0	0.0	0.0	-2.7779	-3.7016	6.3918	0.0
chr1	44628921	44629360	MLT1H	LTR	-	ERVL-MaLR	0.0	0.0	0.0	0.0	51.1054	0.0	5.1527	0.0	0.0	0.0	0.0	0.0	0.0	0.0	0.0	0.0	0.0	0.0	0.0	0.0	0.0	0.0
chr1	44687047	44687436	MLT1B	LTR	-	ERVL-MaLR	0.0	48.8905	0.0	0.0	0.0	0.0	0.0	0.0	0.0	0.0	0.0	0.0	0.0	0.0	0.0	0.0	0.0	0.0	5.8854	6.3646	0.0	0.0
chr1	44930982	44931480	MLT1F2	LTR	+	ERVL-MaLR	0.0	0.0	0.0	0.0	0.0	23.0635	0.0	0.0	0.0	0.0	0.0	0.0	0.0	0.0	0.0	0.0	0.0	0.0	0.0	0.0	0.0	0.0
chr1	45077236	45078306	MER11C	LTR	-	ERVK	0.0	0.0	0.0	12.7541	0.0	23.0635	0.0	0.0	0.0	0.0	0.0	0.0	0.0	0.0	0.0	0.0	0.0	0.0	0.0	0.0	0.0	0.0
chr1	45196863	45197301	MER101	LTR	+	ERV1	24.6787	0.0	0.0	0.0	0.0	0.0	0.0	0.0	0.0	0.0	0.0	0.0	0.0	0.0	0.0	0.0	0.0	0.0	0.0	0.0	0.0	0.0
chr1	45200868	45201343	MLT1C	LTR	+	ERVL-MaLR	24.6787	0.0	0.0	0.0	0.0	0.0	0.0	0.0	0.0	0.0	0.0	0.0	0.0	0.0	0.0	0.0	0.0	0.0	0.0	0.0	0.0	0.0
chr1	45212383	45217042	ERV3-16A3_I-int__ERV3-16A3_LTR__LTR16B2	LTR	-	ERVL	0.0	0.0	0.0	12.7541	40.8843	23.0635	0.0	0.0	0.0	6.3567	5.1203	0.0	0.0	0.0	0.0	0.0	0.0	0.0	0.0	0.0	0.0	0.0
chr1	45257119	45259786	MSTA__MSTA-int	LTR	+	ERVL-MaLR	0.0	0.0	0.0	0.0	20.4422	103.786	0.0	0.0	0.0	0.0	0.0	0.0	0.0	0.0	0.0	0.0	0.0	0.0	6.8732	0.0	0.0	3.5613
chr1	45266082	45266586	LTR18B	LTR	-	ERVL	0.0	0.0	0.0	6.37706	0.0	0.0	0.0	0.0	0.0	0.0	0.0	0.0	0.0	0.0	0.0	0.0	0.0	0.0	0.0	0.0	0.0	0.0
chr1	45268342	45270954	THE1A__THE1A-int	LTR	+	ERVL-MaLR	12.3393	0.0	0.0	0.0	51.1054	23.0635	0.0	0.0	0.0	0.0	0.0	0.0	0.0	0.0	0.0	0.0	0.0	0.0	0.0	0.0	0.0	0.0
chr1	45381258	45381739	MLT1H	LTR	+	ERVL-MaLR	0.0	0.0	0.0	0.0	30.6632	0.0	0.0	0.0	0.0	0.0	0.0	0.0	0.0	0.0	0.0	0.0	0.0	5.54	6.4622	0.0	0.0	0.0
chr1	45399977	45400483	MLT1D	LTR	+	ERVL-MaLR	0.0	0.0	0.0	0.0	20.4422	0.0	0.0	0.0	0.0	0.0	0.0	0.0	0.0	0.0	0.0	0.0	0.0	0.0	0.0	0.0	0.0	0.0
chr1	45407489	45407841	THE1B	LTR	+	ERVL-MaLR	0.0	0.0	0.0	0.0	20.4422	0.0	0.0	0.0	0.0	0.0	0.0	0.0	0.0	0.0	0.0	0.0	0.0	0.0	0.0	-2.8084	0.0	0.0
chr1	45429566	45430091	LTR54	LTR	+	ERV1	0.0	0.0	0.0	0.0	102.211	34.5952	0.0	0.0	0.0	0.0	0.0	0.0	0.0	0.0	0.0	0.0	0.0	0.0	0.0	0.0	0.0	0.0
chr1	45444690	45445436	LTR8B	LTR	+	ERV1	0.0	0.0	0.0	0.0	20.4422	0.0	0.0	0.0	0.0	0.0	0.0	0.0	0.0	0.0	0.0	0.0	6.6502	0.0	0.0	0.0	0.0	0.0
chr1	45448362	45448789	MSTB	LTR	-	ERVL-MaLR	0.0	0.0	0.0	0.0	10.2211	0.0	0.0	0.0	0.0	0.0	0.0	0.0	0.0	0.0	0.0	0.0	0.0	0.0	0.0	0.0	0.0	0.0
chr1	45454987	45455590	LTR26D	LTR	+	ERV1	0.0	0.0	0.0	12.7541	0.0	0.0	0.0	0.0	0.0	0.0	0.0	0.0	0.0	0.0	0.0	0.0	0.0	0.0	0.0	0.0	0.0	0.0
chr1	45475602	45476158	MLT2B3	LTR	+	ERVL	0.0	0.0	0.0	0.0	30.6632	0.0	0.0	0.0	0.0	0.0	0.0	0.0	7.9815	0.0	0.0	0.0	0.0	0.0	5.8854	0.0	0.0	0.0
chr1	45513510	45514465	LTR5_Hs	LTR	+	ERVK	0.0	0.0	0.0	0.0	20.4422	103.786	0.0	0.0	0.0	0.0	0.0	0.0	0.0	0.0	8.6461	0.0	1.6718	1.3833	0.0	0.0	0.0	3.5613
chr1	45528102	45529068	LTR5_Hs	LTR	+	ERVK	0.0	0.0	0.0	0.0	20.4422	0.0	0.0	0.0	0.0	0.0	0.0	0.0	8.9786	0.0	0.0	0.0	5.6644	0.0	4.9096	0.0	0.0	0.0
chr1	45576397	45577481	MER11B	LTR	+	ERVK	49.3573	0.0	0.0	0.0	30.6632	0.0	0.0	0.0	0.0	0.0	0.0	0.0	0.0	0.0	0.0	0.0	0.0	0.0	0.0	0.0	6.3918	0.0
chr1	45841606	45842103	MER84	LTR	-	ERV1	0.0	0.0	0.0	0.0	20.4422	23.0635	0.0	0.0	0.0	0.0	0.0	0.0	0.0	0.0	0.0	0.0	0.0	0.0	0.0	0.0	0.0	0.0
chr1	45844792	45845132	MLT1A0	LTR	-	ERVL-MaLR	0.0	0.0	11.8222	0.0	0.0	0.0	0.0	0.0	0.0	0.0	0.0	0.0	0.0	0.0	0.0	0.0	0.0	0.0	0.0	0.0	0.0	0.0
chr1	45848177	45848686	MER68	LTR	+	ERVL	0.0	0.0	0.0	0.0	40.8843	23.0635	0.0	0.0	0.0	0.0	0.0	0.0	0.0	0.0	0.0	0.0	0.0	0.0	0.0	0.0	0.0	0.0
chr1	45890280	45890696	MLT1B	LTR	-	ERVL-MaLR	0.0	0.0	0.0	0.0	40.8843	0.0	0.0	0.0	0.0	0.0	0.0	0.0	0.0	0.0	0.0	0.0	0.0	0.0	0.0	0.0	0.0	0.0
chr1	45924650	45925040	MLT1B	LTR	+	ERVL-MaLR	0.0	0.0	0.0	0.0	91.9897	57.6587	0.0	0.0	0.0	0.0	0.0	0.0	0.0	0.0	0.0	0.0	0.0	0.0	0.0	2.5736	0.0	0.0
chr1	45926916	45927988	MER11C	LTR	-	ERVK	0.0	0.0	0.0	0.0	51.1054	92.254	0.0	0.0	0.0	0.0	0.0	0.0	0.0	0.0	0.0	0.0	1.0757	0.0	0.0	0.0	0.0	0.0
chr1	45970981	45971728	LTR41B	LTR	-	ERVL	0.0	0.0	0.0	0.0	51.1054	46.127	0.0	0.0	0.0	0.0	0.0	0.0	0.0	0.0	0.0	0.0	0.0	0.0	0.0	0.0	0.0	0.0
chr1	46053399	46053760	MLT1A0	LTR	+	ERVL-MaLR	0.0	0.0	0.0	12.7541	20.4422	0.0	0.0	0.0	0.0	0.0	0.0	0.0	0.0	0.0	0.0	0.0	0.0	0.0	0.0	0.0	0.0	0.0
chr1	46065405	46065877	MLT1J	LTR	+	ERVL-MaLR	0.0	0.0	0.0	0.0	20.4422	0.0	0.0	0.0	0.0	0.0	0.0	0.0	0.0	0.0	0.0	0.0	0.0	0.0	0.0	0.0	0.0	7.5687
chr1	46075670	46076202	MLT2B3	LTR	-	ERVL	0.0	0.0	0.0	0.0	20.4422	23.0635	0.0	0.0	0.0	0.0	0.0	0.0	0.0	0.0	8.6461	0.0	0.0	0.0	0.0	0.0	0.0	0.0
chr1	46238849	46239206	THE1B	LTR	-	ERVL-MaLR	0.0	0.0	0.0	0.0	0.0	69.1905	0.0	0.0	0.0	0.0	0.0	0.0	0.0	0.0	0.0	0.0	0.0	0.0	0.0	0.0	0.0	0.0
chr1	46320295	46321263	LTR5_Hs	LTR	+	ERVK	24.6787	0.0	0.0	0.0	0.0	0.0	0.0	0.0	0.0	0.0	0.0	0.0	0.0	0.0	0.0	0.0	0.0	0.0	6.8732	0.0	0.0	0.0
chr1	46325547	46332557	Harlequin-int__LTR2B	LTR	-	ERV1	0.0	0.0	0.0	0.0	61.3265	23.0635	0.0	6.1795	0.0	0.0	0.0	0.0	0.0	0.0	0.0	0.0	0.0	6.5244	6.8732	0.0	0.0	0.0
chr1	46368261	46368674	MLT1H	LTR	+	ERVL-MaLR	0.0	0.0	0.0	0.0	0.0	69.1905	0.0	0.0	0.0	0.0	0.0	0.0	0.0	0.0	0.0	0.0	0.0	6.5244	0.0	0.0	7.3832	0.0
chr1	46379644	46380004	MLT1A1	LTR	-	ERVL-MaLR	0.0	0.0	0.0	0.0	20.4422	0.0	0.0	0.0	0.0	0.0	0.0	0.0	0.0	0.0	0.0	0.0	0.0	0.0	0.0	0.0	0.0	0.0
chr1	46383761	46393974	HERVIP10FH-int__LTR10F	LTR	-	ERV1	24.6787	0.0	0.0	0.0	0.0	46.127	0.0	0.0	0.0	0.0	6.0995	0.0	0.0	0.0	0.0	0.0	0.0	7.1041	7.1926	7.3558	7.3832	9.1486
chr1	46385781	46391326	HERV17-int__LTR17	LTR	-	ERV1	24.6787	0.0	0.0	0.0	0.0	46.127	0.0	0.0	0.0	0.0	6.0995	0.0	0.0	0.0	0.0	0.0	0.0	7.1041	4.9096	6.3646	0.0	9.1486
chr1	46395863	46396842	LTR5B	LTR	-	ERVK	0.0	0.0	0.0	12.7541	0.0	0.0	0.0	0.0	0.0	0.0	0.0	0.0	0.0	0.0	0.0	0.0	0.0	0.0	6.8732	0.0	3.5144	0.0
chr1	46618557	46619000	LTR33	LTR	-	ERVL	0.0	0.0	0.0	0.0	0.0	23.0635	0.0	0.0	0.0	0.0	0.0	0.0	7.3994	0.0	0.0	0.0	0.0	0.0	0.0	0.0	0.0	0.0
chr1	46699702	46700219	MLT1F1	LTR	+	ERVL-MaLR	0.0	0.0	0.0	0.0	0.0	126.849	0.0	0.0	5.5701	0.0	0.0	0.0	0.0	0.0	0.0	0.0	3.0026	0.0	0.0	0.0	0.0	0.0
chr1	46756511	46757382	MER11D	LTR	+	ERVK	0.0	0.0	0.0	0.0	10.2211	46.127	0.0	0.0	0.0	0.0	0.0	0.0	0.0	0.0	0.0	0.0	0.0	0.0	0.0	0.0	0.0	0.0
chr1	46835382	46835770	MSTA	LTR	-	ERVL-MaLR	0.0	0.0	0.0	0.0	0.0	46.127	0.0	0.0	0.0	0.0	0.0	0.0	0.0	0.0	0.0	0.0	0.0	0.0	0.0	0.0	0.0	0.0
chr1	46900688	46908072	HERVK11-int__MER11A	LTR	+	ERVK	0.0	0.0	0.0	0.0	0.0	23.0635	0.0	0.0	0.0	0.0	0.0	0.0	0.0	0.0	0.0	0.0	0.0	0.0	6.8732	0.0	7.3832	0.0
chr1	46913528	46913981	MLT2A2	LTR	-	ERVL	0.0	0.0	0.0	0.0	0.0	23.0635	0.0	0.0	0.0	0.0	0.0	0.0	0.0	0.0	0.0	0.0	0.0	0.0	0.0	0.0	0.0	0.0
chr1	46927824	46928254	MSTA1	LTR	+	ERVL-MaLR	0.0	0.0	0.0	0.0	0.0	11.5317	0.0	0.0	0.0	0.0	0.0	0.0	0.0	0.0	0.0	0.0	0.0	0.0	0.0	0.0	0.0	0.0
chr1	47307314	47308383	MER11C	LTR	+	ERVK	0.0	0.0	0.0	0.0	122.653	69.1905	0.0	0.0	0.0	0.0	0.0	0.0	0.0	0.0	0.0	0.0	0.0	0.0	6.8732	0.0	0.0	7.5687
chr1	47378968	47379540	MER4B	LTR	-	ERV1	0.0	0.0	0.0	12.7541	0.0	23.0635	0.0	0.0	0.0	0.0	0.0	0.0	0.0	0.0	0.0	0.0	0.0	0.0	0.0	0.0	0.0	0.0
chr1	47477098	47477575	MLT1D	LTR	-	ERVL-MaLR	0.0	0.0	0.0	0.0	0.0	23.0635	0.0	0.0	0.0	0.0	0.0	0.0	0.0	0.0	0.0	0.0	0.0	0.0	4.9096	0.0	0.0	0.0
chr1	47541525	47543804	THE1B__THE1B-int	LTR	+	ERVL-MaLR	0.0	0.0	0.0	0.0	20.4422	0.0	0.0	0.0	0.0	0.0	0.0	0.0	0.0	5.0546	9.6443	0.0	6.6502	7.1041	0.0	0.0	7.3832	0.0
chr1	47607416	47609765	THE1D__THE1D-int	LTR	-	ERVL-MaLR	0.0	0.0	0.0	0.0	0.0	23.0635	0.0	0.0	0.0	0.0	0.0	0.0	0.0	0.0	0.0	0.0	0.0	0.0	0.0	0.0	0.0	0.0
chr1	47716819	47717411	MLT1E2	LTR	+	ERVL-MaLR	0.0	0.0	0.0	0.0	30.6632	0.0	0.0	0.0	0.0	0.0	0.0	0.0	0.0	0.0	0.0	0.0	0.0	0.0	0.0	0.0	2.3302	0.0
chr1	47899765	47900147	LTR16A	LTR	+	ERVL	0.0	0.0	0.0	0.0	30.6632	23.0635	0.0	0.0	0.0	0.0	0.0	0.0	0.0	0.0	0.0	0.0	0.0	0.0	0.0	0.0	0.0	7.5687
chr1	47972346	47972718	MLT1A0	LTR	+	ERVL-MaLR	0.0	0.0	0.0	0.0	0.0	23.0635	0.0	0.0	0.0	0.0	0.0	0.0	0.0	0.0	0.0	0.0	0.0	0.0	0.0	0.0	0.0	0.0
chr1	48107539	48107904	THE1D	LTR	-	ERVL-MaLR	0.0	0.0	0.0	0.0	0.0	23.0635	0.0	0.0	0.0	0.0	0.0	0.0	0.0	0.0	0.0	0.0	0.0	0.0	4.9096	5.382	0.0	0.0
chr1	48123337	48123752	MLT2D	LTR	+	ERVL	0.0	0.0	0.0	0.0	0.0	46.127	0.0	0.0	0.0	0.0	0.0	0.0	0.0	0.0	0.0	0.0	0.0	0.0	0.0	0.0	0.0	0.0
chr1	48186348	48191622	MER50__MER50-int	LTR	-	ERV1	0.0	0.0	0.0	12.7541	0.0	23.0635	0.0	0.0	0.0	0.0	0.0	0.0	0.0	0.0	0.0	0.0	0.0	0.0	5.8854	0.0	6.3918	9.8845
chr1	48209001	48214821	HERVH-int__LTR7	LTR	-	ERV1	61.6966	97.781	88.6665	89.2789	122.653	0.0	0.0	6.1795	0.0	1.7071	0.1899	0.0	8.9786	8.0161	0.0	0.0	0.0	6.5244	6.8732	6.3646	7.3832	7.5687
chr1	48251473	48251922	LTR16C	LTR	+	ERVL	0.0	0.0	0.0	0.0	0.0	46.127	0.0	0.0	0.0	0.0	0.0	0.0	0.0	0.0	0.0	0.0	0.0	0.0	0.0	0.0	0.0	0.0
chr1	48258021	48258393	LTR16A	LTR	+	ERVL	0.0	0.0	0.0	0.0	10.2211	11.5317	0.0	0.0	0.0	0.0	0.0	0.0	0.0	0.0	0.0	0.0	0.0	0.0	0.0	-2.8084	0.0	0.0
chr1	48371701	48373950	THE1A__THE1A-int	LTR	-	ERVL-MaLR	0.0	0.0	0.0	0.0	0.0	23.0635	0.0	0.0	0.0	0.0	0.0	0.0	0.0	0.0	0.0	0.0	0.0	5.54	0.0	6.3646	7.3832	0.0
chr1	48378439	48378794	THE1A	LTR	-	ERVL-MaLR	0.0	0.0	0.0	0.0	102.211	23.0635	0.0	0.0	0.0	0.0	0.0	0.0	0.0	0.0	0.0	0.0	0.0	0.0	0.0	-2.8084	0.0	0.0
chr1	48379033	48379400	THE1C	LTR	-	ERVL-MaLR	0.0	0.0	11.8222	0.0	20.4422	0.0	0.0	0.0	0.0	0.0	0.0	0.0	0.0	0.0	0.0	0.0	0.0	0.0	0.0	0.0	0.0	0.0
chr1	48393635	48394004	MLT1A	LTR	-	ERVL-MaLR	0.0	0.0	0.0	12.7541	0.0	0.0	0.0	0.0	0.0	0.0	0.0	0.0	0.0	0.0	0.0	0.0	0.0	0.0	0.0	0.0	0.0	0.0
chr1	48405295	48405833	MLT1F1	LTR	-	ERVL-MaLR	0.0	0.0	0.0	0.0	0.0	23.0635	0.0	0.0	0.0	0.0	0.0	0.0	0.0	0.0	0.0	0.0	0.0	0.0	5.8854	0.0	0.0	0.0
chr1	48408613	48410908	THE1D__THE1D-int	LTR	-	ERVL-MaLR	0.0	0.0	0.0	0.0	0.0	46.127	0.0	0.0	0.0	0.0	0.0	0.0	0.0	0.0	0.0	0.0	7.643	5.54	3.2044	0.0	0.0	0.0
chr1	48495562	48495993	LTR16C	LTR	-	ERVL	0.0	0.0	11.8222	0.0	20.4422	0.0	0.0	0.0	0.0	0.0	0.0	0.0	0.0	0.0	0.0	0.0	0.0	0.0	0.0	0.0	0.0	7.5687
chr1	48512607	48513071	LTR16C	LTR	+	ERVL	0.0	0.0	0.0	0.0	0.0	23.0635	0.0	0.0	0.0	0.0	0.0	0.0	0.0	0.0	0.0	0.0	0.0	0.0	0.0	0.0	0.0	0.0
chr1	48513244	48520256	HERVK9-int__MER9a1	LTR	-	ERVK	0.0	0.0	0.0	0.0	20.4422	69.1905	0.0	0.0	0.0	0.0	0.0	0.0	0.0	0.0	0.0	0.0	0.0	0.0	0.0	0.0	7.3832	0.0
chr1	48550167	48550650	MLT1D	LTR	-	ERVL-MaLR	0.0	0.0	0.0	0.0	10.2211	0.0	0.0	0.0	0.0	0.0	0.0	0.0	0.0	0.0	0.0	0.0	0.0	0.0	6.8732	0.0	0.0	0.0
chr1	48615756	48616134	MLT1A1	LTR	-	ERVL-MaLR	0.0	0.0	0.0	6.37706	0.0	0.0	0.0	0.0	0.0	0.0	0.0	0.0	0.0	0.0	0.0	0.0	0.0	0.0	0.0	0.0	0.0	0.0
chr1	48791967	48792411	MLT1C	LTR	+	ERVL-MaLR	0.0	0.0	0.0	0.0	10.2211	0.0	0.0	0.0	0.0	0.0	0.0	0.0	0.0	0.0	0.0	0.0	0.0	0.0	0.0	0.0	0.0	0.0
chr1	48918440	48918780	MLT1A0	LTR	+	ERVL-MaLR	0.0	0.0	0.0	0.0	0.0	92.254	0.0	0.0	0.0	0.0	0.0	0.0	0.0	0.0	0.0	0.0	0.0	0.0	0.0	0.0	0.0	0.0
chr1	48951417	48951791	MLT1A0	LTR	+	ERVL-MaLR	0.0	0.0	0.0	0.0	0.0	23.0635	0.0	0.0	0.0	0.0	0.0	0.0	0.0	0.0	0.0	0.0	0.0	0.0	0.0	0.0	0.0	0.0
chr1	49058205	49060454	THE1C__THE1C-int	LTR	+	ERVL-MaLR	0.0	0.0	0.0	0.0	0.0	69.1905	0.0	0.0	6.5548	0.0	0.0	0.0	0.0	0.0	0.0	0.0	0.0	0.0	4.9096	0.0	0.0	0.0
chr1	49082321	49084665	THE1B__THE1B-int	LTR	-	ERVL-MaLR	0.0	0.0	0.0	0.0	0.0	57.6587	0.0	0.0	0.0	0.0	0.0	0.0	0.0	0.0	0.0	0.0	0.0	5.54	5.8854	0.0	0.0	0.0
chr1	49100051	49100487	LTR16A	LTR	-	ERVL	0.0	0.0	0.0	0.0	0.0	23.0635	0.0	0.0	0.0	0.0	0.0	0.0	0.0	0.0	0.0	0.0	0.0	0.0	0.0	0.0	0.0	0.0
chr1	49156347	49156865	MLT1F	LTR	-	ERVL-MaLR	0.0	0.0	0.0	0.0	0.0	23.0635	0.0	0.0	0.0	0.0	0.0	0.0	0.0	0.0	0.0	0.0	0.0	0.0	0.0	0.0	0.0	0.0
chr1	49200285	49201100	MER21C	LTR	-	ERVL	0.0	0.0	0.0	0.0	0.0	46.127	0.0	0.0	0.0	0.0	0.0	0.0	0.0	0.0	0.0	0.0	0.0	5.54	0.0	0.0	7.3832	6.5763
chr1	49269322	49276968	LTR49__LTR49-int	LTR	+	ERV1	0.0	0.0	0.0	0.0	20.4422	23.0635	0.0	6.1795	0.0	0.0	0.0	0.0	0.0	0.0	0.0	0.0	0.0	0.0	0.0	0.0	3.4847	5.4705
chr1	49291720	49293457	MER52A	LTR	+	ERV1	0.0	0.0	0.0	0.0	20.4422	0.0	0.0	0.0	0.0	0.0	0.0	0.0	0.0	0.0	0.0	0.0	0.0	0.0	0.0	0.0	0.0	0.0
chr1	49312081	49312469	MLT1A1	LTR	+	ERVL-MaLR	0.0	0.0	0.0	0.0	0.0	23.0635	0.0	0.0	0.0	0.0	0.0	0.0	0.0	0.0	0.0	0.0	0.0	0.0	5.8854	0.0	0.0	0.0
chr1	49326793	49327274	MLT1D	LTR	-	ERVL-MaLR	0.0	0.0	0.0	0.0	20.4422	0.0	0.0	0.0	0.0	0.0	0.0	0.0	0.0	0.0	0.0	0.0	0.0	0.0	0.0	0.0	0.0	0.0
chr1	49353541	49354290	LTR1F	LTR	+	ERV1	0.0	0.0	0.0	0.0	20.4422	0.0	0.0	0.0	0.0	0.0	0.0	0.0	0.0	0.0	0.0	0.0	0.0	0.0	0.0	0.0	0.0	0.0
chr1	49408401	49408951	MLT2A2	LTR	+	ERVL	0.0	0.0	0.0	0.0	40.8843	0.0	0.0	0.0	0.0	0.0	0.0	0.0	0.0	0.0	0.0	0.0	0.0	0.0	0.0	0.0	0.0	0.0
chr1	49427451	49428142	LTR12	LTR	-	ERV1	0.0	0.0	0.0	0.0	0.0	23.0635	0.0	0.0	0.0	0.0	0.0	0.0	0.0	0.0	0.0	0.0	0.0	0.0	0.0	0.0	0.0	0.0
chr1	49448160	49448715	MLT1K	LTR	-	ERVL-MaLR	0.0	0.0	0.0	0.0	20.4422	0.0	0.0	0.0	0.0	0.0	0.0	0.0	0.0	0.0	0.0	0.0	0.0	0.0	5.8854	0.0	0.0	-3.0944
chr1	49492824	49493195	THE1C	LTR	-	ERVL-MaLR	0.0	0.0	0.0	0.0	0.0	23.0635	0.0	0.0	0.0	0.0	0.0	0.0	0.0	0.0	0.0	0.0	0.0	0.0	0.0	0.0	0.0	0.0
chr1	49610478	49610834	MLT1A1	LTR	+	ERVL-MaLR	0.0	0.0	0.0	0.0	0.0	23.0635	0.0	0.0	0.0	0.0	0.0	0.0	0.0	0.0	0.0	0.0	0.0	0.0	0.0	0.0	0.0	0.0
chr1	49621122	49621711	LTR10C	LTR	-	ERV1	0.0	0.0	0.0	0.0	0.0	46.127	0.0	0.0	0.0	0.0	0.0	0.0	0.0	0.0	0.0	0.0	0.0	0.0	0.0	0.0	0.0	0.0
chr1	49677652	49678003	MLT1A	LTR	+	ERVL-MaLR	0.0	0.0	0.0	0.0	0.0	23.0635	0.0	0.0	0.0	0.0	0.0	0.0	0.0	0.0	0.0	0.0	0.0	0.0	0.0	0.0	0.0	3.4819
chr1	49908234	49908647	MSTA	LTR	+	ERVL-MaLR	0.0	0.0	0.0	0.0	20.4422	0.0	0.0	0.0	0.0	0.0	0.0	0.0	0.0	0.0	0.0	0.0	0.0	0.0	0.0	0.0	0.0	0.0
chr1	49912681	49915045	MSTD__MSTD-int	LTR	-	ERVL-MaLR	0.0	0.0	0.0	0.0	40.8843	0.0	0.0	0.0	0.0	0.0	0.0	0.0	0.0	0.0	0.0	0.0	0.0	0.0	0.0	0.0	0.0	0.0
chr1	50061571	50061961	ERV3-16A3_LTR	LTR	+	ERVL	0.0	0.0	0.0	0.0	0.0	34.5952	0.0	0.0	0.0	0.0	0.0	0.0	0.0	0.0	0.0	0.0	0.0	0.0	0.0	0.0	0.0	0.0
chr1	50218683	50219209	LTR45C	LTR	+	ERV1	0.0	0.0	0.0	0.0	0.0	11.5317	0.0	0.0	0.0	0.0	0.0	0.0	0.0	0.0	0.0	0.0	0.0	0.0	0.0	0.0	0.0	0.0
chr1	50233874	50236182	THE1B__THE1B-int	LTR	+	ERVL-MaLR	0.0	0.0	0.0	0.0	0.0	23.0635	0.0	0.0	0.0	0.0	0.0	0.0	0.0	0.0	0.0	0.0	0.0	0.0	0.0	0.0	0.0	0.0
chr1	50264199	50264677	MLT2B1	LTR	+	ERVL	0.0	0.0	11.8222	0.0	0.0	0.0	0.0	0.0	0.0	0.0	0.0	0.0	0.0	0.0	0.0	0.0	0.0	0.0	0.0	0.0	0.0	6.5763
chr1	50386662	50387048	MLT1A	LTR	-	ERVL-MaLR	0.0	0.0	0.0	0.0	0.0	46.127	0.0	0.0	0.0	0.0	0.0	0.0	0.0	0.0	0.0	0.0	0.0	0.0	0.0	0.0	0.0	0.0
chr1	50462928	50463465	MER68	LTR	+	ERVL	0.0	0.0	0.0	0.0	0.0	69.1905	0.0	0.0	0.0	0.0	0.0	0.0	0.0	0.0	0.0	0.0	0.0	0.0	0.0	0.0	0.0	0.0
chr1	50607881	50608369	MER66B	LTR	-	ERV1	0.0	0.0	0.0	0.0	0.0	23.0635	0.0	0.0	0.0	0.0	0.0	0.0	0.0	0.0	0.0	0.0	0.0	0.0	0.0	0.0	0.0	0.0
chr1	50716438	50717166	LTR12	LTR	+	ERV1	0.0	0.0	0.0	0.0	0.0	23.0635	0.0	0.0	0.0	0.0	0.0	0.0	0.0	0.0	0.0	0.0	0.0	0.0	0.0	0.0	0.0	0.0
chr1	50720515	50721119	MER34C2	LTR	+	ERV1	61.6966	24.4453	11.8222	0.0	10.2211	0.0	0.0	0.0	0.0	5.3742	0.0	5.4739	0.0	0.0	0.0	0.0	0.0	0.0	0.0	0.0	0.0	0.0
chr1	50730573	50731346	MER54B	LTR	+	ERVL	0.0	0.0	0.0	0.0	0.0	69.1905	0.0	0.0	0.0	0.0	0.0	0.0	0.0	0.0	0.0	0.0	0.0	5.54	4.9096	0.0	0.0	0.0
chr1	50733429	50733816	MLT1A	LTR	+	ERVL-MaLR	0.0	0.0	0.0	0.0	0.0	46.127	0.0	0.0	0.0	0.0	0.0	0.0	0.0	0.0	0.0	0.0	0.0	5.54	0.0	-2.8084	0.0	0.0
chr1	50745416	50748085	MSTA__MSTA-int	LTR	+	ERVL-MaLR	0.0	0.0	0.0	0.0	40.8843	184.508	0.0	0.0	0.0	0.0	0.0	0.0	0.0	0.0	0.0	0.0	5.6644	0.0	5.8854	0.0	6.3918	0.0
chr1	50754684	50756953	THE1B__THE1B-int	LTR	-	ERVL-MaLR	0.0	0.0	0.0	0.0	0.0	46.127	0.0	0.0	0.0	0.0	0.0	0.0	0.0	0.0	0.0	0.0	6.6502	7.5165	6.8732	0.0	0.0	0.0
chr1	50833058	50833824	MER21C	LTR	-	ERVL	0.0	0.0	0.0	0.0	0.0	46.127	0.0	0.0	0.0	0.0	0.0	0.0	0.0	0.0	0.0	0.0	0.0	0.0	0.0	0.0	0.0	0.0
chr1	50880365	50880736	MLT1A	LTR	+	ERVL-MaLR	0.0	0.0	0.0	0.0	10.2211	23.0635	0.0	0.0	0.0	0.0	0.0	0.0	0.0	0.0	0.0	0.0	0.0	0.0	0.0	0.0	0.0	0.0
chr1	50942585	50947014	HERVL40-int__LTR40b	LTR	-	ERVL	0.0	0.0	0.0	0.0	61.3265	92.254	0.0	0.0	0.0	0.0	0.0	0.0	0.0	0.0	0.0	0.0	6.6502	7.5165	3.1075	0.0	7.3832	6.5763
chr1	51065886	51068139	THE1B__THE1B-int	LTR	-	ERVL-MaLR	0.0	0.0	0.0	0.0	40.8843	0.0	0.0	0.0	0.0	0.0	0.0	0.0	0.0	0.0	0.0	0.0	0.0	0.0	0.0	0.0	6.3918	0.0
chr1	51122931	51123346	MSTC	LTR	-	ERVL-MaLR	0.0	0.0	0.0	0.0	10.2211	0.0	0.0	0.0	0.0	0.0	0.0	0.0	0.0	0.0	0.0	0.0	0.0	0.0	0.0	0.0	0.0	0.0
chr1	51218620	51223269	MLT1H1__MLT1H1-int	LTR	-	ERVL-MaLR	0.0	0.0	0.0	12.7541	20.4422	23.0635	0.0	0.0	0.0	0.0	5.1203	0.0	0.0	6.0328	0.0	8.431	0.0	0.0	0.0	0.0	0.0	0.0
chr1	51339861	51340214	MLT1A0	LTR	+	ERVL-MaLR	0.0	0.0	0.0	0.0	20.4422	0.0	0.0	0.0	0.0	0.0	0.0	0.0	0.0	0.0	0.0	0.0	0.0	0.0	0.0	0.0	0.0	2.0375
chr1	51426466	51426852	MLT2D	LTR	+	ERVL	24.6787	0.0	0.0	0.0	0.0	0.0	0.0	0.0	0.0	0.0	0.0	0.0	0.0	0.0	0.0	0.0	0.0	0.0	0.0	0.0	6.3918	0.0
chr1	51494588	51494946	MLT1C	LTR	-	ERVL-MaLR	0.0	0.0	0.0	0.0	40.8843	0.0	0.0	0.0	0.0	0.0	0.0	0.0	0.0	0.0	0.0	0.0	0.0	0.0	5.8854	0.0	0.0	0.0
chr1	51498810	51499225	MLT1A1	LTR	+	ERVL-MaLR	0.0	0.0	0.0	12.7541	0.0	23.0635	0.0	0.0	6.5548	0.0	0.0	0.0	7.3994	0.0	0.0	0.0	0.0	6.5244	0.0	0.0	-2.9921	-3.0944
chr1	51622405	51622925	MLT1F1	LTR	-	ERVL-MaLR	0.0	0.0	0.0	0.0	0.0	23.0635	0.0	0.0	0.0	0.0	0.0	0.0	0.0	0.0	0.0	0.0	5.6644	8.0989	3.2044	0.0	0.0	0.0
chr1	51634706	51635066	THE1B	LTR	-	ERVL-MaLR	49.3573	0.0	0.0	0.0	0.0	0.0	0.0	0.0	0.0	0.0	0.0	0.0	0.0	0.0	0.0	0.0	8.2255	0.0	4.9096	0.0	0.0	0.0
chr1	51642933	51643275	MSTD	LTR	-	ERVL-MaLR	0.0	0.0	0.0	0.0	20.4422	0.0	0.0	0.0	0.0	0.0	0.0	0.0	0.0	0.0	0.0	0.0	7.643	0.0	0.0	0.0	0.0	0.0
chr1	51843165	51843704	MER34B	LTR	+	ERV1	0.0	0.0	0.0	0.0	20.4422	0.0	0.0	0.0	0.0	0.0	0.0	0.0	0.0	0.0	0.0	0.0	0.0	0.0	0.0	0.0	7.3832	0.0
chr1	51846449	51847931	LTR12C	LTR	-	ERV1	24.6787	0.0	0.0	0.0	20.4422	23.0635	0.0	0.0	0.0	0.0	0.0	0.0	0.0	0.0	0.0	7.4351	7.9634	0.0	0.0	0.0	0.0	0.0
chr1	51925763	51926185	LTR33A_	LTR	-	ERVL	0.0	0.0	0.0	0.0	0.0	11.5317	0.0	0.0	0.0	0.0	0.0	0.0	0.0	0.0	0.0	0.0	0.0	0.0	0.0	0.0	0.0	0.0
chr1	51967843	51968319	MLT1D	LTR	+	ERVL-MaLR	0.0	0.0	0.0	0.0	0.0	23.0635	0.0	0.0	0.0	0.0	0.0	0.0	0.0	0.0	0.0	0.0	0.0	0.0	0.0	-2.8084	0.0	0.0
chr1	51997275	51997773	MLT1H	LTR	-	ERVL-MaLR	0.0	0.0	0.0	0.0	20.4422	0.0	0.0	0.0	0.0	0.0	0.0	0.0	0.0	0.0	0.0	0.0	0.0	0.0	0.0	0.0	0.0	0.0
chr1	52006244	52007211	LTR5_Hs	LTR	+	ERVK	0.0	0.0	0.0	0.0	61.3265	0.0	0.0	0.0	0.0	0.0	0.0	0.0	0.0	0.0	0.0	8.431	0.0	0.0	0.0	0.0	0.0	0.0
chr1	52110338	52110761	LTR16A	LTR	-	ERVL	0.0	0.0	0.0	12.7541	0.0	69.1905	0.0	0.0	0.0	0.0	0.0	0.0	0.0	0.0	0.0	0.0	0.0	0.0	5.8854	0.0	0.0	0.0
chr1	52152822	52159748	ERV3-16A3_I-int__ERV3-16A3_LTR	LTR	-	ERVL	24.6787	0.0	0.0	12.7541	61.3265	69.1905	0.0	0.0	0.0	0.0	0.0	0.0	0.0	0.0	0.0	0.0	6.6502	0.3912	5.8854	0.0	0.0	7.5687
chr1	52214623	52215075	MLT2B1	LTR	-	ERVL	0.0	0.0	0.0	0.0	0.0	69.1905	0.0	0.0	0.0	0.0	0.0	0.0	0.0	0.0	0.0	0.0	0.0	0.0	0.0	5.382	0.0	6.5763
chr1	52217021	52225626	HERVIP10B3-int__LTR10B2	LTR	-	ERV1	0.0	0.0	0.0	25.5082	40.8843	115.317	0.0	0.0	0.0	0.0	0.0	0.0	0.0	0.0	0.0	0.0	0.0	5.54	6.8732	0.0	8.3788	6.5763
chr1	52258990	52259381	MLT1C	LTR	-	ERVL-MaLR	0.0	0.0	0.0	0.0	0.0	23.0635	0.0	0.0	0.0	0.0	0.0	0.0	0.0	0.0	0.0	0.0	0.0	0.0	5.8854	0.0	7.3832	0.0
chr1	52305489	52307095	MER52A	LTR	+	ERV1	0.0	0.0	0.0	0.0	0.0	23.0635	0.0	0.0	0.0	0.0	0.0	0.0	0.0	0.0	0.0	0.0	7.2303	8.0989	0.0	0.0	0.0	7.5687
chr1	52312821	52313245	MLT1B	LTR	+	ERVL-MaLR	37.018	0.0	0.0	0.0	10.2211	46.127	1.4498	0.0	0.0	0.0	7.0889	5.4739	6.4079	0.0	0.0	0.0	0.0	5.54	6.4622	5.382	0.0	0.0
chr1	52335273	52335783	MLT1G	LTR	-	ERVL-MaLR	0.0	0.0	0.0	0.0	40.8843	0.0	0.0	0.0	0.0	0.0	0.0	0.0	7.3994	0.0	0.0	0.0	0.0	0.0	5.8854	0.0	0.0	7.5687
chr1	52369960	52370315	THE1D	LTR	+	ERVL-MaLR	0.0	0.0	0.0	0.0	40.8843	0.0	0.0	0.0	0.0	0.0	0.0	0.0	8.9786	0.0	0.0	7.4351	7.9634	0.0	1.2409	6.3646	0.0	7.5687
chr1	52414098	52414575	MLT1H	LTR	-	ERVL-MaLR	0.0	0.0	0.0	12.7541	20.4422	0.0	0.0	0.0	0.0	0.0	0.0	0.0	0.0	0.0	0.0	0.0	0.0	0.0	0.0	0.0	0.0	0.0
chr1	52452291	52453102	MER21B	LTR	+	ERVL	0.0	0.0	0.0	38.2624	20.4422	0.0	0.0	0.0	0.0	0.0	0.0	0.0	8.3951	0.0	0.0	0.0	0.0	0.0	0.0	0.0	0.0	4.4743
chr1	52534005	52534482	LTR79	LTR	+	ERVL	0.0	0.0	0.0	0.0	10.2211	11.5317	0.0	0.0	0.0	0.0	0.0	0.0	0.0	0.0	0.0	0.0	0.0	0.0	0.0	0.0	0.0	0.0
chr1	52571643	52572319	MER51A	LTR	+	ERV1	0.0	0.0	0.0	0.0	10.2211	0.0	0.0	0.0	0.0	0.0	0.0	0.0	0.0	0.0	0.0	0.0	0.0	0.0	6.8732	0.0	0.0	0.0
chr1	52589015	52589636	MER51A	LTR	+	ERV1	0.0	0.0	0.0	0.0	20.4422	0.0	0.0	0.0	0.0	0.0	0.0	0.0	0.0	0.0	0.0	0.0	0.0	0.0	0.0	0.0	0.0	0.0
chr1	52601456	52601866	LTR16A	LTR	+	ERVL	0.0	0.0	0.0	12.7541	0.0	0.0	0.0	0.0	0.0	0.0	0.0	0.0	0.0	0.0	0.0	0.0	0.0	0.0	0.0	0.0	0.0	0.0
chr1	52683908	52684282	MSTA	LTR	+	ERVL-MaLR	24.6787	0.0	0.0	12.7541	0.0	0.0	0.0	0.0	0.0	0.0	0.0	0.0	0.0	0.0	0.0	0.0	0.0	6.5244	2.1317	0.0	3.928	0.0
chr1	52691773	52692285	MLT1F1	LTR	+	ERVL-MaLR	0.0	0.0	0.0	12.7541	0.0	0.0	0.0	0.0	0.0	0.0	0.0	0.0	0.0	0.0	0.0	0.0	0.0	0.0	0.0	0.0	0.0	0.0
chr1	52728989	52729339	MLT1A0	LTR	-	ERVL-MaLR	0.0	0.0	0.0	0.0	0.0	69.1905	0.0	0.0	0.0	0.0	0.0	0.0	0.0	0.0	0.0	0.0	0.0	0.0	0.0	0.0	3.3997	0.0
chr1	52878125	52878585	MLT1H2	LTR	-	ERVL-MaLR	0.0	0.0	0.0	0.0	20.4422	299.825	0.0	0.0	0.0	0.0	0.0	0.0	0.0	0.0	0.0	0.0	0.0	0.0	0.0	0.0	0.0	0.0
chr1	52880426	52881002	MLT1E1A	LTR	+	ERVL-MaLR	0.0	0.0	0.0	0.0	30.6632	126.849	0.0	0.0	0.0	0.0	0.0	0.0	0.0	0.0	0.0	0.0	0.0	5.54	0.0	0.0	0.0	0.0
chr1	52915677	52916248	MLT1E1A	LTR	+	ERVL-MaLR	0.0	0.0	0.0	25.5082	0.0	69.1905	0.0	0.0	0.0	0.0	0.0	0.0	0.0	0.0	0.0	0.0	6.6502	6.5244	0.0	0.0	0.0	0.0
chr1	52949370	52949958	LTR10C	LTR	-	ERV1	0.0	0.0	0.0	0.0	0.0	23.0635	0.0	0.0	0.0	0.0	0.0	0.0	0.0	0.0	0.0	0.0	0.0	0.0	0.0	0.0	0.0	3.4819
chr1	52967599	52968014	LTR3B	LTR	-	ERVK	0.0	0.0	0.0	0.0	0.0	11.5317	0.0	0.0	0.0	0.0	0.0	0.0	0.0	0.0	0.0	0.0	0.0	0.0	0.0	0.0	0.0	0.0
chr1	52971449	52972060	MER39B	LTR	-	ERV1	24.6787	0.0	0.0	0.0	20.4422	0.0	0.0	0.0	0.0	0.0	0.0	0.0	0.0	0.0	0.0	0.0	0.0	0.0	7.454	0.0	0.0	0.0
chr1	53011895	53012531	MER39B	LTR	+	ERV1	0.0	0.0	0.0	0.0	61.3265	0.0	0.0	0.0	0.0	0.0	0.0	0.0	0.0	0.0	0.0	0.0	0.0	0.0	0.0	0.0	6.3918	0.0
chr1	53141047	53141487	MER31B	LTR	+	ERV1	0.0	0.0	0.0	0.0	40.8843	0.0	0.0	0.0	0.0	0.0	0.0	0.0	0.0	0.0	0.0	0.0	0.0	0.0	0.0	0.0	0.0	0.0
chr1	53168236	53169249	LTR5A	LTR	-	ERVK	0.0	0.0	0.0	25.5082	0.0	23.0635	0.0	0.0	0.0	0.0	0.0	0.0	0.0	0.0	0.0	0.0	0.0	0.0	0.0	0.0	0.0	0.0
chr1	53185248	53186207	LTR13_	LTR	-	ERVK	0.0	0.0	0.0	0.0	20.4422	0.0	0.0	0.0	0.0	0.0	0.0	0.0	0.0	0.0	0.0	0.0	0.0	0.0	5.8854	0.0	0.0	7.5687
chr1	53204633	53207286	THE1D__THE1D-int	LTR	+	ERVL-MaLR	24.6787	0.0	0.0	0.0	40.8843	0.0	0.0	0.0	0.0	0.0	0.0	0.0	7.3994	0.0	0.0	7.4351	0.0	0.0	5.8854	6.3646	7.3832	3.4819
chr1	53233958	53234353	MLT1A1	LTR	+	ERVL-MaLR	0.0	0.0	0.0	0.0	51.1054	23.0635	0.0	0.0	0.0	0.0	0.0	0.0	0.0	0.0	0.0	0.0	0.0	0.0	0.0	0.0	0.0	0.0
chr1	53360542	53361551	LTR13	LTR	-	ERVK	0.0	0.0	0.0	0.0	0.0	23.0635	0.0	0.0	0.0	0.0	0.0	0.0	0.0	0.0	0.0	0.0	0.0	0.0	5.8854	0.0	0.0	7.5687
chr1	53424336	53430029	HERVH-int__LTR7B	LTR	+	ERV1	148.072	244.453	118.222	159.427	71.5476	46.127	3.7552	1.1036	0.9209	0.7217	0.7678	6.4576	7.3994	6.0328	0.0	7.4351	0.0	5.54	5.8854	0.0	8.3788	7.5687
chr1	53432879	53435177	HERVH-int__LTR7	LTR	+	ERV1	12.3393	0.0	0.0	0.0	20.4422	0.0	0.0	0.0	0.0	0.0	5.1203	0.0	0.0	0.0	0.0	0.0	0.0	0.0	5.8854	0.0	0.0	7.5687
chr1	53444447	53445459	LTR13	LTR	+	ERVK	0.0	0.0	0.0	0.0	30.6632	0.0	0.0	0.0	0.0	0.0	0.0	0.0	0.0	0.0	0.0	0.0	0.0	0.0	0.0	0.0	0.0	5.4705
chr1	53476498	53481939	ERVL-E-int__LTR33	LTR	-	ERVL	0.0	0.0	0.0	0.0	40.8843	0.0	0.0	0.0	0.0	0.0	0.0	0.0	0.0	0.0	0.0	0.0	0.0	0.0	4.9096	5.382	0.0	0.0
chr1	53566601	53568916	MSTA__MSTA-int	LTR	+	ERVL-MaLR	0.0	0.0	0.0	0.0	0.0	23.0635	0.0	0.0	0.0	0.0	7.6703	0.0	8.3951	0.0	0.0	0.0	0.0	0.0	0.0	0.0	0.0	0.0
chr1	53599170	53599578	MSTC	LTR	+	ERVL-MaLR	0.0	0.0	0.0	0.0	30.6632	0.0	0.0	0.0	0.0	0.0	0.0	0.0	0.0	0.0	0.0	0.0	0.0	0.0	5.8854	0.0	0.0	0.0
chr1	53751562	53752058	MLT1J	LTR	+	ERVL-MaLR	0.0	0.0	0.0	6.37706	0.0	0.0	0.0	0.0	0.0	0.0	0.0	0.0	0.0	0.0	0.0	0.0	0.0	0.0	0.0	0.0	0.0	0.0
chr1	53758216	53760827	THE1B__THE1B-int	LTR	-	ERVL-MaLR	0.0	0.0	0.0	12.7541	102.211	92.254	0.0	0.0	0.0	0.0	0.0	0.0	9.9772	0.0	0.0	0.0	5.6644	8.0989	4.9096	0.0	0.0	0.0
chr1	53848893	53849509	MER76	LTR	-	ERVL	0.0	0.0	0.0	0.0	40.8843	0.0	0.0	0.0	0.0	0.0	0.0	0.0	0.0	0.0	0.0	0.0	0.0	0.0	0.0	0.0	0.0	0.0
chr1	53856816	53857350	MLT1F2	LTR	+	ERVL-MaLR	24.6787	0.0	0.0	12.7541	20.4422	69.1905	0.0	0.0	0.0	0.0	0.0	0.0	0.0	0.0	0.0	0.0	0.0	0.0	0.0	0.0	0.0	0.0
chr1	53912960	53913417	LTR16A1	LTR	+	ERVL	24.6787	0.0	0.0	0.0	40.8843	0.0	0.0	0.0	0.0	0.0	0.0	0.0	0.0	0.0	2.2613	8.431	0.0	0.0	0.0	0.0	0.0	0.0
chr1	53913644	53914005	MLT1B	LTR	+	ERVL-MaLR	0.0	0.0	0.0	25.5082	0.0	0.0	0.0	0.0	0.0	0.0	0.0	0.0	0.0	0.0	0.0	0.0	0.0	0.0	0.0	0.0	0.0	7.5687
chr1	53991629	53993280	MER52A	LTR	-	ERV1	0.0	0.0	0.0	12.7541	0.0	0.0	0.0	0.0	6.5548	0.0	0.0	0.0	0.0	0.0	0.0	0.0	0.0	0.0	6.8732	0.0	0.0	0.0
chr1	54003216	54004787	LTR12C	LTR	-	ERV1	12.3393	0.0	0.0	0.0	61.3265	0.0	5.1527	0.0	0.0	0.0	6.0995	0.0	0.0	0.0	0.0	9.4289	0.0	0.0	5.8854	0.0	0.0	0.0
chr1	54071194	54071718	MLT1F	LTR	-	ERVL-MaLR	12.3393	0.0	0.0	0.0	10.2211	23.0635	0.0	0.0	0.0	0.0	0.0	0.0	7.3994	0.0	0.0	0.0	0.0	0.0	0.0	0.0	0.0	0.0
chr1	54108298	54108663	MLT1B	LTR	+	ERVL-MaLR	12.3393	0.0	0.0	0.0	61.3265	0.0	0.0	0.0	0.0	0.0	0.0	0.0	0.0	0.0	0.0	0.0	0.0	0.0	0.0	0.0	0.0	0.0
chr1	54116283	54116772	LTR16C	LTR	-	ERVL	0.0	0.0	0.0	0.0	20.4422	0.0	0.0	0.0	0.0	0.0	0.0	0.0	0.0	0.0	0.0	0.0	0.0	0.0	0.0	0.0	0.0	0.0
chr1	54307530	54308064	MER41A	LTR	+	ERV1	0.0	0.0	0.0	0.0	20.4422	0.0	0.0	0.0	0.0	0.0	0.0	0.0	0.0	0.0	0.0	0.0	0.0	0.0	-2.7779	-2.8084	7.3832	2.5689
chr1	54316734	54317085	MLT1A0	LTR	-	ERVL-MaLR	49.3573	0.0	0.0	0.0	10.2211	69.1905	0.0	0.0	0.0	0.0	0.0	0.0	0.0	0.0	0.0	0.0	0.5108	0.0	0.0	0.0	5.3867	0.0
chr1	54466917	54469807	THE1A__THE1A-int	LTR	+	ERVL-MaLR	0.0	0.0	0.0	6.37706	20.4422	0.0	0.0	0.0	0.0	5.3742	0.0	0.0	0.0	0.0	0.0	7.4351	0.0	0.0	6.4622	0.0	0.0	7.5687
chr1	54528534	54531186	MLT1J__MLT1J-int	LTR	-	ERVL-MaLR	0.0	0.0	0.0	0.0	20.4422	0.0	0.0	0.0	0.0	0.0	0.0	0.0	0.0	0.0	0.0	0.0	0.0	0.0	5.8854	0.0	0.0	0.0
chr1	54816461	54816892	MLT1C	LTR	-	ERVL-MaLR	0.0	0.0	0.0	12.7541	20.4422	0.0	0.0	0.0	0.0	0.0	0.0	0.0	0.0	0.0	0.0	0.0	0.0	0.0	4.9096	0.0	0.0	0.0
chr1	54858937	54859430	MLT1F1	LTR	+	ERVL-MaLR	0.0	0.0	0.0	0.0	20.4422	299.825	0.0	0.0	0.0	0.0	0.0	0.0	0.0	0.0	0.0	0.0	0.0	0.0	0.0	0.0	6.3918	0.0
chr1	54876762	54877210	MER4A1	LTR	-	ERV1	0.0	0.0	0.0	0.0	0.0	23.0635	0.0	0.0	0.0	0.0	0.0	0.0	0.0	0.0	0.0	0.0	0.0	0.0	5.8854	-2.8084	6.3918	0.0
chr1	54897903	54903584	HERVH-int__LTR7	LTR	-	ERV1	1567.09	1662.28	880.754	1020.33	490.612	34.5952	5.1527	5.1992	0.7105	5.3742	6.6774	5.4739	1.6742	6.0328	8.6461	6.4434	0.0	6.5244	0.0	0.0	7.3832	6.5763
chr1	54911008	54919525	HERV17-int__LTR17	LTR	-	ERV1	24.6787	0.0	5.9111	12.7541	0.0	0.0	0.0	0.0	0.0	0.0	0.0	0.0	0.0	0.0	0.0	0.0	0.0	0.0	6.8732	0.0	0.0	0.0
chr1	54924042	54925032	MER11C	LTR	-	ERVK	12.3393	0.0	0.0	0.0	0.0	0.0	0.0	0.0	0.0	0.0	0.0	0.0	0.0	0.0	0.0	0.0	0.0	0.0	0.0	0.0	0.0	0.0
chr1	54926151	54926507	MLT1A0	LTR	+	ERVL-MaLR	123.393	146.672	183.244	146.672	51.1054	0.0	0.8837	3.4319	0.0	0.0	0.0	0.0	0.0	0.0	0.0	0.0	0.0	0.0	0.0	0.0	0.0	8.8861
chr1	54955557	54963921	MER51-int__MER51B	LTR	+	ERV1	629.306	904.474	425.599	567.559	255.527	0.0	3.1439	3.0987	0.9186	1.821	1.6482	6.4576	0.0	1.8717	0.0	0.2648	0.0	0.0	0.0	7.3558	7.3832	0.0
chr1	55022707	55028369	HERVH-int__LTR7	LTR	+	ERV1	111.054	146.672	141.866	114.787	81.7686	126.849	6.7104	5.1992	6.5548	6.3567	1.4398	6.4576	0.0	7.603	0.0	0.0	7.643	7.5165	8.3248	6.3646	7.3832	6.5763
chr1	55030952	55033231	THE1A__THE1A-int	LTR	+	ERVL-MaLR	0.0	0.0	11.8222	0.0	0.0	23.0635	0.0	0.0	0.0	0.0	6.0995	0.0	0.0	6.6104	8.6461	0.0	7.643	6.5244	7.454	0.0	0.0	8.1511
chr1	55036010	55036394	MLT1I	LTR	+	ERVL-MaLR	24.6787	0.0	0.0	6.37706	0.0	0.0	0.0	0.0	0.0	0.0	0.0	0.0	0.0	0.0	0.0	0.0	0.0	0.0	0.0	0.0	0.0	0.0
chr1	55036867	55037314	MLT1C	LTR	-	ERVL-MaLR	0.0	0.0	0.0	0.0	0.0	23.0635	0.0	0.0	0.0	0.0	5.1203	0.0	0.0	0.0	0.0	0.0	0.0	0.0	0.0	0.0	0.0	0.0
chr1	55042767	55043196	MSTB1	LTR	+	ERVL-MaLR	0.0	0.0	0.0	0.0	20.4422	0.0	0.0	0.0	0.0	0.0	0.0	0.0	0.0	0.0	0.0	0.0	0.0	0.0	0.0	0.0	0.0	0.0
chr1	55048024	55048419	MLT1D	LTR	-	ERVL-MaLR	0.0	0.0	0.0	0.0	30.6632	0.0	0.0	0.0	0.0	0.0	0.0	0.0	0.0	0.0	0.0	0.0	0.0	0.0	0.0	0.0	0.0	7.5687
chr1	55155600	55156067	LTR33A	LTR	+	ERVL	0.0	0.0	0.0	12.7541	0.0	80.7222	0.0	0.0	0.0	0.0	0.0	0.0	0.0	0.0	0.0	0.0	0.0	0.0	0.0	7.9378	6.3918	0.0
chr1	55180112	55180615	MLT1G3	LTR	+	ERVL-MaLR	24.6787	0.0	0.0	0.0	20.4422	46.127	0.0	0.0	0.0	0.0	0.0	0.0	0.0	0.0	0.0	0.0	0.0	0.0	0.0	0.0	0.0	0.0
chr1	55285264	55285738	MLT1D	LTR	+	ERVL-MaLR	0.0	0.0	0.0	0.0	40.8843	0.0	0.0	0.0	0.0	0.0	0.0	0.0	0.0	0.0	0.0	0.0	0.0	0.0	0.0	0.0	0.0	0.0
chr1	55314394	55314761	THE1D	LTR	-	ERVL-MaLR	0.0	0.0	0.0	0.0	20.4422	0.0	0.0	0.0	0.0	0.0	0.0	0.0	0.0	0.0	0.0	6.4434	0.0	0.0	0.0	0.0	0.0	0.0
chr1	55337738	55338433	LTR41C	LTR	-	ERVL	24.6787	0.0	0.0	0.0	0.0	0.0	0.0	0.0	0.0	0.0	0.0	0.0	8.3951	0.0	0.0	0.0	0.0	0.0	0.0	0.0	0.0	7.5687
chr1	55338507	55338860	THE1D	LTR	+	ERVL-MaLR	0.0	0.0	23.6444	12.7541	0.0	0.0	0.0	0.0	0.0	0.0	0.0	0.0	0.0	0.0	0.0	0.0	0.0	0.0	0.0	0.0	0.0	6.5763
chr1	55359207	55359649	MLT1C	LTR	+	ERVL-MaLR	0.0	48.8905	0.0	0.0	0.0	23.0635	0.0	0.0	0.0	0.0	0.0	0.0	0.0	0.0	0.0	0.0	0.0	0.0	0.0	0.0	-2.9921	0.0
chr1	55405812	55406244	MLT1C	LTR	+	ERVL-MaLR	12.3393	0.0	5.9111	44.6394	0.0	0.0	6.7104	0.0	0.0	0.0	0.0	0.0	0.0	0.0	0.0	0.0	0.0	0.0	0.0	0.0	0.0	0.0
chr1	55412009	55412320	MER57E1	LTR	+	ERV1	0.0	0.0	5.9111	6.37706	0.0	34.5952	0.0	0.0	0.0	0.0	0.0	0.0	0.0	0.0	0.0	0.0	0.0	0.0	0.0	0.0	0.0	0.0
chr1	55412352	55412800	MER31B	LTR	-	ERV1	0.0	0.0	5.9111	6.37706	0.0	34.5952	0.0	0.0	0.0	0.0	0.0	0.0	0.0	0.0	0.0	0.0	0.0	0.0	0.0	0.0	0.0	0.0
chr1	55416949	55417304	MLT1B	LTR	-	ERVL-MaLR	0.0	0.0	0.0	0.0	0.0	23.0635	0.0	0.0	0.0	0.0	0.0	0.0	0.0	0.0	0.0	0.0	0.0	0.0	0.0	0.0	0.0	0.0
chr1	55422057	55422473	MLT1J1	LTR	+	ERVL-MaLR	0.0	97.781	47.2888	12.7541	0.0	0.0	0.0	6.1795	0.0	0.0	0.5058	0.0	0.0	3.2399	0.0	0.0	0.0	0.0	0.0	0.0	0.0	0.0
chr1	55444015	55444516	MER39	LTR	-	ERV1	0.0	0.0	11.8222	0.0	20.4422	0.0	0.0	0.0	0.0	0.0	0.0	0.0	9.393	0.0	0.0	0.0	0.0	0.0	0.0	0.0	0.0	0.0
chr1	55479541	55480097	MER34C_	LTR	+	ERV1	24.6787	0.0	0.0	0.0	0.0	0.0	0.0	0.0	0.0	0.0	0.0	0.0	0.0	0.0	0.0	0.0	0.0	0.0	0.0	0.0	0.0	0.0
chr1	55515829	55516236	MLT1B	LTR	-	ERVL-MaLR	0.0	0.0	0.0	0.0	30.6632	0.0	0.0	0.0	0.0	0.0	0.0	0.0	0.0	0.0	0.0	0.0	0.0	0.0	0.0	0.0	0.0	0.0
chr1	55544646	55545074	LTR16B	LTR	-	ERVL	0.0	0.0	0.0	0.0	0.0	23.0635	0.0	0.0	0.0	0.0	0.0	0.0	0.0	0.0	0.0	0.0	0.0	0.0	0.0	0.0	0.0	0.0
chr1	55550659	55551081	LTR33	LTR	-	ERVL	0.0	0.0	0.0	0.0	20.4422	0.0	0.0	0.0	0.0	0.0	0.0	0.0	0.0	0.0	0.0	0.0	0.0	0.0	0.0	0.0	0.0	0.0
chr1	55568467	55568943	MLT1D	LTR	+	ERVL-MaLR	0.0	0.0	0.0	0.0	0.0	34.5952	0.0	0.0	0.0	0.0	0.0	0.0	0.0	0.0	0.0	0.0	0.0	0.0	0.0	0.0	0.0	0.0
chr1	55592526	55592941	LTR16A	LTR	+	ERVL	0.0	0.0	35.4666	0.0	0.0	0.0	0.0	0.0	5.5701	0.0	0.0	0.0	0.0	5.0546	0.0	0.0	0.0	0.0	0.0	0.0	0.0	0.0
chr1	55607278	55609628	THE1C__THE1C-int	LTR	-	ERVL-MaLR	0.0	0.0	0.0	0.0	20.4422	23.0635	0.0	0.0	0.0	0.0	0.0	0.0	0.0	0.0	0.0	0.0	0.0	0.0	6.8732	0.0	0.0	0.0
chr1	55615265	55615661	MLT1C	LTR	+	ERVL-MaLR	0.0	0.0	0.0	0.0	20.4422	0.0	0.0	0.0	0.0	0.0	0.0	0.0	0.0	0.0	0.0	0.0	0.0	0.0	0.0	0.0	0.0	0.0
chr1	55624642	55625088	MER65A	LTR	+	ERV1	0.0	0.0	11.8222	12.7541	0.0	0.0	0.0	0.0	0.0	0.0	0.0	0.0	0.0	0.0	0.0	0.0	0.0	0.0	0.0	0.0	0.0	0.0
chr1	55637052	55637419	MLT1B	LTR	+	ERVL-MaLR	0.0	0.0	0.0	0.0	0.0	46.127	0.0	0.0	0.0	0.0	0.0	0.0	0.0	0.0	0.0	0.0	0.0	0.0	0.0	0.0	0.0	0.0
chr1	55693239	55693741	MLT1G3	LTR	-	ERVL-MaLR	0.0	0.0	11.8222	19.1312	0.0	0.0	0.0	0.0	0.0	0.0	0.0	0.0	0.0	0.0	0.0	0.0	0.0	0.0	0.0	0.0	0.0	0.0
chr1	55711133	55711606	MLT1H	LTR	+	ERVL-MaLR	0.0	0.0	0.0	6.37706	0.0	0.0	0.0	0.0	0.0	0.0	0.0	0.0	0.0	0.0	0.0	0.0	0.0	0.0	0.0	0.0	0.0	0.0
chr1	55744803	55747313	MLT1A1__MLT1A1-int	LTR	-	ERVL-MaLR	12.3393	0.0	0.0	12.7541	40.8843	0.0	0.0	0.0	0.0	0.0	0.0	0.0	0.0	0.0	0.0	0.0	0.0	0.0	0.0	0.0	0.0	8.5649
chr1	55753686	55754055	MLT1A	LTR	+	ERVL-MaLR	0.0	0.0	0.0	0.0	0.0	11.5317	0.0	0.0	0.0	0.0	0.0	0.0	0.0	0.0	0.0	0.0	0.0	5.54	0.0	0.0	0.0	8.5649
chr1	55769214	55769582	MLT1A0	LTR	+	ERVL-MaLR	0.0	0.0	0.0	25.5082	0.0	34.5952	0.0	0.0	0.0	0.0	0.0	0.0	0.0	0.0	0.0	0.0	0.0	0.0	6.4622	0.0	0.0	0.0
chr1	55779422	55779895	MLT2B1	LTR	-	ERVL	0.0	0.0	0.0	12.7541	0.0	0.0	0.0	0.0	0.0	0.0	0.0	0.0	0.0	0.0	0.0	0.0	0.0	0.0	0.0	0.0	0.0	0.0
chr1	55783183	55788968	HERV17-int__LTR17	LTR	-	ERV1	24.6787	97.781	29.5555	204.066	81.7686	46.127	0.0	0.0	6.5548	5.3742	0.0	6.4576	2.1043	0.0	0.0	0.0	0.0	0.0	0.0	0.0	0.0	7.5687
chr1	55793727	55795000	MER52C	LTR	+	ERV1	0.0	0.0	0.0	12.7541	0.0	0.0	0.0	0.0	0.0	0.0	0.0	0.0	0.0	0.0	0.0	0.0	0.0	0.0	0.0	0.0	0.0	0.0
chr1	55804611	55804964	THE1B	LTR	+	ERVL-MaLR	0.0	0.0	0.0	0.0	0.0	69.1905	0.0	0.0	0.0	0.0	0.0	5.4739	0.0	0.0	0.0	0.0	0.0	0.0	7.867	0.0	0.0	5.4705
chr1	55821554	55821919	MER57B1	LTR	+	ERV1	0.0	48.8905	0.0	12.7541	61.3265	23.0635	0.0	0.0	0.0	0.0	0.0	0.0	0.0	0.0	0.0	0.0	0.0	0.0	0.0	0.0	0.0	0.0
chr1	55828299	55828663	LTR16A1	LTR	-	ERVL	0.0	0.0	0.0	6.37706	40.8843	0.0	0.0	0.0	0.0	0.0	0.0	0.0	0.0	0.0	0.0	0.0	0.0	0.0	0.0	0.0	0.0	0.0
chr1	55850873	55851226	ERV3-16A3_LTR	LTR	+	ERVL	24.6787	0.0	35.4666	12.7541	10.2211	0.0	0.0	0.0	0.0	0.0	2.3314	0.0	0.0	0.0	0.0	0.0	0.0	0.0	0.0	0.0	0.0	0.0
chr1	55871889	55872263	THE1D	LTR	-	ERVL-MaLR	37.018	0.0	11.8222	51.0165	0.0	0.0	1.4151	0.0	7.1346	8.1514	0.0	0.0	0.0	0.0	0.0	0.0	0.0	0.0	0.0	0.0	0.0	0.0
chr1	55882686	55883072	MLT1B	LTR	+	ERVL-MaLR	0.0	0.0	0.0	0.0	61.3265	0.0	0.0	0.0	0.0	0.0	0.0	0.0	0.0	0.0	0.0	0.0	0.0	0.0	0.0	0.0	0.0	0.0
chr1	55885723	55886173	LTR33A	LTR	-	ERVL	0.0	0.0	0.0	0.0	0.0	46.127	0.0	0.0	0.0	0.0	0.0	0.0	0.0	0.0	0.0	0.0	0.0	0.0	0.0	0.0	0.0	0.0
chr1	55918081	55918473	MSTA	LTR	-	ERVL-MaLR	0.0	0.0	0.0	0.0	20.4422	69.1905	0.0	0.0	0.0	0.0	0.0	0.0	0.0	0.0	0.0	0.0	0.0	0.0	0.0	0.0	0.0	0.0
chr1	55918707	55918911	LTR91	LTR	+	ERVL	0.0	0.0	0.0	0.0	20.4422	0.0	0.0	0.0	0.0	0.0	0.0	0.0	0.0	0.0	0.0	0.0	0.0	0.0	0.0	0.0	0.0	0.0
chr1	55919572	55919928	THE1D	LTR	+	ERVL-MaLR	0.0	0.0	0.0	0.0	10.2211	0.0	0.0	0.0	0.0	0.0	0.0	0.0	0.0	0.0	0.0	0.0	0.0	0.0	0.0	0.0	-2.9921	0.0
chr1	55933052	55935331	THE1A__THE1A-int	LTR	-	ERVL-MaLR	0.0	0.0	0.0	0.0	51.1054	0.0	0.0	0.0	0.0	0.0	0.0	0.0	0.0	0.0	0.0	0.0	0.0	0.0	0.0	0.0	0.0	0.0
chr1	55952796	55953233	MLT2A1	LTR	+	ERVL	0.0	0.0	0.0	6.37706	40.8843	0.0	0.0	0.0	0.0	0.0	0.0	0.0	0.0	0.0	0.0	0.0	0.0	0.0	0.0	0.0	0.0	0.0
chr1	55953445	55953992	LTR16E2	LTR	+	ERVL	0.0	0.0	0.0	0.0	51.1054	0.0	0.0	0.0	0.0	0.0	0.0	0.0	0.0	0.0	0.0	0.0	0.0	0.0	6.8732	0.0	6.3918	0.0
chr1	56007485	56008333	LTR82A	LTR	+	ERVL	0.0	0.0	0.0	0.0	30.6632	0.0	0.0	0.0	0.0	0.0	0.0	0.0	0.0	0.0	0.0	0.0	0.0	0.0	0.0	0.0	0.0	0.0
chr1	56023928	56024364	LTR3B	LTR	-	ERVK	0.0	0.0	0.0	0.0	0.0	46.127	0.0	0.0	0.0	0.0	0.0	0.0	0.0	0.0	0.0	0.0	0.0	0.0	0.0	0.0	0.0	0.0
chr1	56039407	56041931	MLT1A1__MLT1A1-int	LTR	-	ERVL-MaLR	0.0	0.0	0.0	0.0	20.4422	0.0	0.0	0.0	0.0	0.0	0.0	0.0	0.0	0.0	0.0	0.0	0.0	0.0	0.0	0.0	0.0	0.0
chr1	56056919	56057302	MLT1I	LTR	-	ERVL-MaLR	0.0	0.0	0.0	0.0	20.4422	0.0	0.0	0.0	0.0	0.0	0.0	0.0	0.0	0.0	0.0	0.0	0.0	0.0	0.0	0.0	0.0	0.0
chr1	56076739	56077152	LTR16A	LTR	-	ERVL	24.6787	0.0	23.6444	38.2624	0.0	0.0	0.0	0.0	5.5701	0.0	0.0	7.0371	0.0	0.0	0.0	0.0	0.0	0.0	0.0	0.0	0.0	0.0
chr1	56093458	56093913	LTR16C	LTR	+	ERVL	0.0	0.0	0.0	0.0	40.8843	0.0	0.0	0.0	0.0	0.0	0.0	0.0	0.0	0.0	0.0	0.0	0.0	0.0	0.0	0.0	0.0	0.0
chr1	56142010	56144012	MLT1F__MLT1F-int	LTR	-	ERVL-MaLR	111.054	146.672	118.222	25.5082	20.4422	23.0635	7.122	5.1992	0.0	0.716	0.0	2.685	6.4079	0.0	0.0	0.0	0.0	0.0	4.9096	0.0	0.0	6.5763
chr1	56212037	56212507	LTR33A_	LTR	-	ERVL	0.0	0.0	0.0	0.0	10.2211	23.0635	0.0	0.0	0.0	0.0	0.0	0.0	0.0	0.0	0.0	0.0	0.0	0.0	0.0	0.0	0.0	0.0
chr1	56286398	56286900	MER31A	LTR	-	ERV1	0.0	0.0	0.0	6.37706	0.0	0.0	0.0	0.0	0.0	0.0	0.0	0.0	0.0	0.0	0.0	0.0	0.0	0.0	0.0	0.0	0.0	0.0
chr1	56322143	56322701	MLT2B4	LTR	-	ERVL	12.3393	0.0	0.0	0.0	0.0	0.0	0.0	0.0	0.0	0.0	6.0995	0.0	0.0	6.0328	0.0	0.0	0.0	0.0	0.0	0.0	0.0	0.0
chr1	56357148	56357535	MLT1A	LTR	-	ERVL-MaLR	0.0	0.0	0.0	0.0	0.0	69.1905	0.0	0.0	0.0	0.0	0.0	0.0	0.0	0.0	0.0	0.0	0.0	5.54	0.0	0.0	0.0	0.0
chr1	56360366	56360995	MLT1G3	LTR	-	ERVL-MaLR	0.0	0.0	0.0	0.0	0.0	46.127	0.0	0.0	0.0	5.3742	0.0	0.0	8.3951	0.0	0.0	0.0	0.0	0.0	0.0	0.0	0.0	0.0
chr1	56364843	56365281	MLT2D	LTR	-	ERVL	0.0	0.0	0.0	0.0	0.0	23.0635	0.0	0.0	0.0	0.0	0.0	0.0	0.0	0.0	0.0	0.0	0.0	0.0	0.0	0.0	0.0	0.0
chr1	56429358	56429705	MLT1A0	LTR	+	ERVL-MaLR	0.0	0.0	0.0	0.0	0.0	46.127	0.0	0.0	0.0	0.0	0.0	0.0	0.0	0.0	0.0	0.0	0.0	0.0	0.0	0.0	0.0	0.0
chr1	56438843	56439218	MLT1B	LTR	-	ERVL-MaLR	0.0	0.0	0.0	25.5082	0.0	11.5317	0.0	0.0	0.0	0.0	0.0	0.0	0.0	0.0	0.0	0.0	0.0	0.0	0.0	0.0	0.0	0.0
chr1	56450163	56450578	LTR33	LTR	-	ERVL	0.0	0.0	0.0	0.0	0.0	46.127	0.0	0.0	0.0	0.0	0.0	0.0	0.0	0.0	0.0	0.0	0.0	0.0	0.0	0.0	0.0	3.0066
chr1	56466574	56466961	MLT1B	LTR	-	ERVL-MaLR	0.0	0.0	0.0	0.0	0.0	23.0635	0.0	0.0	0.0	0.0	0.0	0.0	0.0	0.0	0.0	0.0	0.0	0.0	0.0	0.0	7.3832	0.0
chr1	56622451	56624854	THE1D__THE1D-int	LTR	+	ERVL-MaLR	0.0	0.0	0.0	0.0	0.0	46.127	0.0	0.0	7.5471	0.0	0.0	0.0	0.0	0.0	0.0	0.0	0.0	0.0	5.8854	0.0	0.0	0.0
chr1	56638140	56638613	MER31B	LTR	+	ERV1	0.0	0.0	0.0	0.0	20.4422	0.0	0.0	0.0	0.0	0.0	0.0	0.0	0.0	0.0	0.0	0.0	0.0	0.0	0.0	0.0	0.0	0.0
chr1	56686415	56686832	MSTB	LTR	-	ERVL-MaLR	0.0	0.0	0.0	0.0	20.4422	0.0	0.0	0.0	0.0	0.0	0.0	0.0	0.0	0.0	0.0	0.0	0.0	0.0	0.0	2.1155	0.0	0.0
chr1	56694470	56694825	MLT1A0	LTR	-	ERVL-MaLR	0.0	0.0	0.0	0.0	10.2211	0.0	0.0	0.0	0.0	0.0	0.0	0.0	0.0	0.0	0.0	0.0	0.0	0.0	0.0	0.0	0.0	0.0
chr1	56735538	56735890	THE1D	LTR	+	ERVL-MaLR	0.0	0.0	0.0	0.0	0.0	23.0635	0.0	0.0	0.0	0.0	0.0	0.0	0.0	0.0	0.0	0.0	0.0	0.0	0.0	0.0	0.0	0.0
chr1	56764744	56765072	MLT1A	LTR	-	ERVL-MaLR	0.0	48.8905	23.6444	44.6394	20.4422	0.0	0.0	0.0	0.0	0.0	0.0	0.0	0.0	0.0	0.0	0.0	0.0	0.0	0.0	0.0	0.0	0.0
chr1	56805613	56805975	THE1B	LTR	+	ERVL-MaLR	0.0	0.0	0.0	0.0	0.0	46.127	0.0	0.0	0.0	0.0	0.0	0.0	0.0	0.0	0.0	0.0	0.0	0.0	0.0	0.0	0.0	0.0
chr1	56813202	56813570	THE1B	LTR	-	ERVL-MaLR	0.0	0.0	0.0	0.0	0.0	11.5317	0.0	0.0	0.0	0.0	0.0	0.0	8.9786	0.0	0.0	0.0	0.0	0.0	0.0	0.0	0.0	0.0
chr1	56865227	56865576	MLT1A0	LTR	-	ERVL-MaLR	0.0	0.0	0.0	0.0	0.0	23.0635	0.0	0.0	0.0	0.0	0.0	0.0	0.0	0.0	0.0	0.0	0.0	0.0	0.0	0.0	0.0	0.0
chr1	56903146	56903518	THE1C	LTR	+	ERVL-MaLR	0.0	0.0	0.0	0.0	20.4422	0.0	0.0	0.0	0.0	0.0	0.0	0.0	0.0	0.0	0.0	0.0	0.0	0.0	0.0	0.0	0.0	0.0
chr1	56918369	56918728	MLT1A0	LTR	-	ERVL-MaLR	0.0	0.0	0.0	0.0	10.2211	0.0	0.0	0.0	0.0	0.0	0.0	0.0	0.0	0.0	0.0	0.0	0.0	0.0	0.0	0.0	0.0	0.0
chr1	56949120	56949519	MSTD	LTR	+	ERVL-MaLR	0.0	0.0	0.0	0.0	20.4422	0.0	0.0	0.0	0.0	0.0	0.0	0.0	0.0	0.0	0.0	0.0	0.0	0.0	0.0	0.0	0.0	0.0
chr1	56974142	56974688	MLT1H1	LTR	-	ERVL-MaLR	0.0	0.0	0.0	12.7541	0.0	0.0	0.0	0.0	0.0	0.0	0.0	0.0	0.0	0.0	0.0	0.0	0.0	0.0	0.0	0.0	0.0	0.0
chr1	56976010	56976373	THE1B	LTR	+	ERVL-MaLR	0.0	0.0	0.0	0.0	0.0	23.0635	0.0	0.0	0.0	0.0	0.0	0.0	0.0	0.0	0.0	0.0	0.0	0.0	0.0	0.0	0.0	0.0
chr1	57028083	57030351	THE1A__THE1A-int	LTR	+	ERVL-MaLR	0.0	0.0	0.0	6.37706	10.2211	23.0635	0.0	0.0	0.0	0.0	0.0	0.0	0.0	0.0	0.0	0.0	0.0	0.0	0.0	0.0	7.3832	8.1511
chr1	57084048	57084505	MLT1C	LTR	+	ERVL-MaLR	0.0	0.0	11.8222	12.7541	0.0	0.0	0.0	0.0	0.0	0.0	0.0	0.0	0.0	0.0	0.0	0.0	0.0	0.0	0.0	0.0	0.0	0.0
chr1	57171858	57172320	MLT1C	LTR	-	ERVL-MaLR	0.0	0.0	0.0	0.0	20.4422	0.0	0.0	0.0	0.0	0.0	0.0	0.0	0.0	0.0	0.0	0.0	0.0	0.0	0.0	0.0	0.0	0.0
chr1	57257588	57258054	MLT1D	LTR	-	ERVL-MaLR	0.0	0.0	0.0	0.0	0.0	46.127	0.0	0.0	0.0	0.0	0.0	0.0	0.0	0.0	0.0	0.0	0.0	0.0	5.8854	0.0	0.0	0.0
chr1	57266967	57267398	MLT1D	LTR	+	ERVL-MaLR	0.0	48.8905	0.0	6.37706	0.0	0.0	0.0	5.1992	0.0	0.0	0.0	0.0	0.0	0.0	0.0	0.0	0.0	0.0	0.0	0.0	-2.9921	0.0
chr1	57268795	57269310	LTR33A	LTR	-	ERVL	49.3573	0.0	0.0	31.8853	0.0	0.0	0.0	5.1992	0.0	0.0	0.0	0.0	0.0	0.0	0.0	7.4351	0.0	0.0	0.0	0.0	0.0	0.0
chr1	57288354	57288704	MLT1A	LTR	+	ERVL-MaLR	0.0	0.0	0.0	12.7541	20.4422	0.0	0.0	0.0	0.0	0.0	0.0	0.0	0.0	0.0	0.0	0.0	0.0	0.0	-2.7779	0.0	0.0	0.0
chr1	57316843	57317431	MLT1F2	LTR	+	ERVL-MaLR	12.3393	0.0	0.0	0.0	0.0	0.0	0.0	0.0	0.0	0.0	0.0	0.0	0.0	0.0	0.0	0.0	0.0	0.0	0.0	0.0	0.0	6.5763
chr1	57357604	57357960	THE1C	LTR	-	ERVL-MaLR	0.0	0.0	0.0	0.0	0.0	11.5317	0.0	0.0	0.0	0.0	0.0	0.0	0.0	0.0	0.0	0.0	0.0	0.0	0.0	0.0	0.0	0.0
chr1	57531051	57531483	LTR7	LTR	+	ERV1	0.0	0.0	0.0	0.0	0.0	11.5317	0.0	0.0	0.0	0.0	0.0	0.0	0.0	0.0	0.0	0.0	0.0	0.0	0.0	0.0	-2.9921	6.5763
chr1	57557023	57570431	HERVL-int__MLT2A1	LTR	+	ERVL	0.0	0.0	0.0	0.0	40.8843	46.127	0.0	0.0	0.0	0.0	0.0	0.0	0.0	0.0	0.0	0.0	0.0	0.0	5.8854	5.382	7.9653	7.5687
chr1	57572654	57573062	MSTA	LTR	-	ERVL-MaLR	0.0	0.0	0.0	0.0	10.2211	0.0	0.0	0.0	0.0	0.0	0.0	0.0	0.0	0.0	0.0	0.0	0.0	0.0	5.8854	0.0	0.0	0.0
chr1	57582139	57582497	THE1D	LTR	-	ERVL-MaLR	12.3393	0.0	5.9111	25.5082	0.0	0.0	0.0	0.0	0.0	0.0	0.0	0.0	0.0	0.0	0.0	0.0	0.0	0.0	0.0	0.0	0.0	6.5763
chr1	57592705	57593012	MLT1A	LTR	-	ERVL-MaLR	0.0	0.0	0.0	0.0	61.3265	0.0	5.1527	0.0	0.0	0.0	0.0	0.0	0.0	7.3414	2.2613	3.0426	0.0	0.0	3.1075	0.0	0.0	0.0
chr1	57612268	57612784	MLT1D	LTR	+	ERVL-MaLR	0.0	0.0	0.0	0.0	40.8843	0.0	0.0	0.0	0.0	0.0	0.0	0.0	0.0	0.0	0.0	0.0	0.0	6.5244	5.8854	0.0	0.0	0.0
chr1	57615174	57615591	MLT1J	LTR	+	ERVL-MaLR	0.0	0.0	11.8222	12.7541	0.0	0.0	5.1527	0.0	0.0	0.0	0.0	0.0	0.0	0.0	0.0	0.0	0.0	0.0	7.454	0.0	6.3918	0.0
chr1	57626938	57627412	MLT2B1	LTR	+	ERVL	0.0	0.0	0.0	0.0	0.0	23.0635	0.0	0.0	0.0	0.0	0.0	0.0	0.0	0.0	0.0	0.0	0.0	0.0	0.0	0.0	0.0	0.0
chr1	57644708	57645256	MLT2F	LTR	-	ERVL	0.0	0.0	0.0	6.37706	0.0	0.0	0.0	0.0	0.0	0.0	0.0	0.0	0.0	0.0	0.0	0.0	0.0	0.0	0.0	0.0	0.0	0.0
chr1	57651841	57652566	LTR8A	LTR	+	ERV1	0.0	0.0	0.0	0.0	10.2211	0.0	0.0	0.0	0.0	0.0	0.0	0.0	0.0	0.0	0.0	0.0	0.0	0.0	5.8854	0.0	0.0	0.0
chr1	57672997	57673336	MLT1A0	LTR	-	ERVL-MaLR	0.0	48.8905	23.6444	0.0	0.0	0.0	0.0	7.4894	0.0	3.0238	0.0	0.0	0.0	0.0	0.0	0.0	0.0	0.0	0.0	0.0	-2.9921	0.0
chr1	57676923	57677309	MLT1A	LTR	+	ERVL-MaLR	0.0	0.0	0.0	0.0	10.2211	0.0	0.0	0.0	0.0	0.0	0.0	0.0	0.0	0.0	0.0	0.0	0.0	0.0	0.0	0.0	0.0	6.5763
chr1	57691090	57693900	HERV9N-int__LTR12	LTR	+	ERV1	0.0	0.0	0.0	0.0	0.0	23.0635	0.0	0.0	0.0	0.0	0.0	0.0	0.0	0.0	0.0	0.0	0.0	0.0	0.0	5.382	0.0	0.0
chr1	57709476	57710098	LTR9A1	LTR	-	ERV1	0.0	0.0	0.0	0.0	0.0	11.5317	0.0	0.0	0.0	0.0	0.0	0.0	0.0	0.0	0.0	0.0	0.0	0.0	0.0	0.0	0.0	0.0
chr1	57725173	57725585	MER110	LTR	+	ERV1	37.018	48.8905	35.4666	19.1312	0.0	0.0	1.4151	2.4418	0.0	0.0	5.1203	5.4739	0.0	5.0546	0.0	0.0	0.0	0.0	5.8854	0.0	0.0	-3.0944
chr1	57757318	57757781	MLT1C	LTR	-	ERVL-MaLR	0.0	48.8905	41.3777	57.3936	40.8843	0.0	7.7035	6.1795	7.5471	7.9298	0.4972	5.4739	6.4079	3.3042	0.0	0.0	0.0	0.0	2.6578	8.6724	0.0	0.0
chr1	57766602	57767404	MER21B	LTR	-	ERVL	0.0	0.0	11.8222	0.0	0.0	0.0	0.0	0.0	0.0	0.0	0.0	0.0	0.0	0.0	0.0	0.0	0.0	0.0	0.0	0.0	0.0	0.0
chr1	57806224	57806675	MLT1C	LTR	+	ERVL-MaLR	0.0	0.0	0.0	0.0	0.0	69.1905	0.0	0.0	0.0	0.0	0.0	0.0	0.0	0.0	0.0	0.0	0.0	0.0	0.0	0.0	0.0	0.0
chr1	57811196	57811617	MSTA	LTR	+	ERVL-MaLR	0.0	0.0	0.0	0.0	30.6632	0.0	0.0	0.0	0.0	0.0	0.0	0.0	0.0	0.0	0.0	0.0	0.0	0.0	0.0	0.0	0.0	0.0
chr1	57840495	57842841	THE1D__THE1D-int	LTR	-	ERVL-MaLR	0.0	0.0	0.0	0.0	30.6632	0.0	0.0	0.0	0.0	0.0	0.0	0.0	0.0	0.0	0.0	0.0	0.0	0.0	0.0	0.0	0.0	0.0
chr1	57872184	57872544	MLT1A0	LTR	+	ERVL-MaLR	0.0	0.0	17.7333	0.0	0.0	0.0	0.0	0.0	0.0	0.0	0.0	0.0	0.0	0.0	0.0	0.0	0.0	0.0	-2.7779	-3.7016	4.0668	0.0
chr1	57953581	57954076	LTR33	LTR	+	ERVL	0.0	0.0	0.0	0.0	0.0	11.5317	0.0	0.0	0.0	0.0	0.0	0.0	0.0	0.0	0.0	0.0	0.0	0.0	0.0	0.0	0.0	0.0
chr1	57958592	57959009	MLT1B	LTR	-	ERVL-MaLR	24.6787	0.0	23.6444	0.0	0.0	0.0	0.0	0.0	0.0	0.0	0.0	0.0	0.0	0.0	0.0	0.0	0.0	0.0	0.0	2.1155	2.222	0.0
chr1	57969856	57970235	MLT1A0	LTR	+	ERVL-MaLR	0.0	0.0	11.8222	12.7541	0.0	0.0	0.0	6.1795	0.0	0.0	0.0	0.0	0.0	6.0328	0.0	0.0	0.0	0.0	0.0	0.0	0.0	0.0
chr1	57996916	57997589	MER50	LTR	+	ERV1	0.0	0.0	0.0	0.0	40.8843	0.0	0.0	0.0	0.0	0.0	0.0	0.0	0.0	0.0	0.0	0.0	0.0	0.0	0.0	0.0	0.0	0.0
chr1	58012502	58012857	MLT1A0	LTR	+	ERVL-MaLR	0.0	0.0	0.0	0.0	20.4422	0.0	0.0	0.0	0.0	0.0	0.0	0.0	0.0	0.0	0.0	0.0	0.0	0.0	0.0	-3.7016	0.0	-3.0944
chr1	58033971	58034535	MLT1F2	LTR	+	ERVL-MaLR	0.0	0.0	0.0	0.0	40.8843	0.0	0.0	0.0	0.0	0.0	0.0	0.0	0.0	0.0	0.0	0.0	0.0	0.0	0.0	0.0	0.0	0.0
chr1	58061253	58061706	MLT1C	LTR	-	ERVL-MaLR	0.0	0.0	0.0	0.0	0.0	23.0635	0.0	0.0	0.0	0.0	0.0	0.0	0.0	0.0	0.0	0.0	0.0	0.0	0.0	0.0	0.0	0.0
chr1	58065641	58066062	LTR16A	LTR	-	ERVL	0.0	0.0	0.0	12.7541	0.0	0.0	0.0	0.0	0.0	0.0	0.0	0.0	0.0	0.0	0.0	0.0	0.0	0.0	7.454	0.0	0.0	0.0
chr1	58081263	58081680	MLT1I	LTR	-	ERVL-MaLR	0.0	0.0	0.0	6.37706	0.0	0.0	0.0	0.0	0.0	0.0	0.0	0.0	0.0	0.0	0.0	0.0	0.0	0.0	0.0	0.0	0.0	0.0
chr1	58093868	58094364	LTR33A_	LTR	+	ERVL	0.0	0.0	0.0	0.0	0.0	11.5317	0.0	0.0	0.0	0.0	0.0	0.0	0.0	0.0	0.0	0.0	0.0	0.0	0.0	0.0	0.0	0.0
chr1	58167159	58167996	LTR12	LTR	+	ERV1	0.0	0.0	0.0	25.5082	0.0	0.0	0.0	0.0	0.0	0.0	0.0	0.0	0.0	0.0	0.0	0.0	0.0	0.0	0.0	5.382	7.3832	7.5687
chr1	58196512	58196880	THE1D	LTR	-	ERVL-MaLR	0.0	0.0	0.0	0.0	0.0	46.127	0.0	0.0	0.0	0.0	0.0	0.0	0.0	0.0	0.0	0.0	0.0	0.0	0.0	0.0	0.0	0.0
chr1	58302944	58303423	LTR33A_	LTR	+	ERVL	0.0	0.0	0.0	0.0	0.0	23.0635	0.0	0.0	0.0	0.0	0.0	0.0	0.0	0.0	0.0	0.0	0.0	0.0	0.0	0.0	0.0	0.0
chr1	58310940	58311372	MER31B	LTR	+	ERV1	0.0	0.0	0.0	0.0	0.0	23.0635	0.0	0.0	0.0	0.0	0.0	0.0	0.0	0.0	0.0	0.0	0.0	0.0	0.0	0.0	7.3832	0.0
chr1	58320728	58321242	LTR33A_	LTR	+	ERVL	0.0	0.0	0.0	0.0	61.3265	0.0	0.0	0.0	0.0	0.0	0.0	0.0	0.0	0.0	0.0	0.0	0.0	0.0	5.8854	0.0	0.0	0.0
chr1	58327888	58328251	LTR16A	LTR	+	ERVL	0.0	0.0	0.0	0.0	10.2211	0.0	0.0	0.0	0.0	0.0	0.0	0.0	0.0	0.0	0.0	0.0	0.0	0.0	0.0	0.0	0.0	3.4819
chr1	58384507	58385052	MLT2A2	LTR	-	ERVL	0.0	0.0	0.0	0.0	0.0	34.5952	0.0	0.0	0.0	0.0	0.0	0.0	0.0	0.0	0.0	0.0	0.0	0.0	0.0	0.0	0.0	8.5649
chr1	58391811	58392421	LTR33C	LTR	-	ERVL	0.0	0.0	0.0	0.0	40.8843	0.0	0.0	0.0	0.0	0.0	0.0	0.0	0.0	0.0	0.0	0.0	0.0	0.0	0.0	0.0	7.3832	0.0
chr1	58429802	58430185	MLT1A0	LTR	-	ERVL-MaLR	0.0	0.0	0.0	0.0	20.4422	0.0	0.0	0.0	0.0	0.0	0.0	0.0	0.0	0.0	0.0	0.0	0.0	0.0	0.0	0.0	0.0	0.0
chr1	58455069	58455523	LTR16C	LTR	-	ERVL	0.0	0.0	0.0	0.0	0.0	46.127	0.0	0.0	0.0	0.0	0.0	0.0	0.0	0.0	0.0	0.0	0.0	0.0	0.0	0.0	0.0	0.0
chr1	58466004	58466451	LTR16B2	LTR	+	ERVL	0.0	0.0	0.0	0.0	20.4422	23.0635	0.0	0.0	0.0	0.0	0.0	0.0	0.0	0.0	0.0	0.0	0.0	0.0	0.0	0.0	0.0	0.0
chr1	58551154	58551513	MLT1A0	LTR	+	ERVL-MaLR	0.0	0.0	0.0	0.0	20.4422	0.0	0.0	0.0	0.0	0.0	0.0	0.0	0.0	0.0	0.0	0.0	0.0	0.0	0.0	0.0	0.0	-3.0944
chr1	58591103	58591611	MLT1H1	LTR	+	ERVL-MaLR	0.0	48.8905	94.5777	38.2624	0.0	0.0	8.1168	0.0	0.0	0.0	0.0	0.0	0.0	0.9934	0.0	0.0	0.0	0.0	0.0	0.0	0.0	0.0
chr1	58605773	58606422	LTR9D	LTR	-	ERV1	0.0	0.0	0.0	0.0	0.0	23.0635	0.0	0.0	0.0	0.0	0.0	0.0	0.0	0.0	0.0	0.0	0.0	0.0	4.9096	0.0	0.0	0.0
chr1	58610247	58610615	THE1C	LTR	-	ERVL-MaLR	0.0	0.0	0.0	0.0	10.2211	0.0	0.0	0.0	0.0	0.0	0.0	0.0	0.0	0.0	0.0	0.0	0.0	0.0	0.0	7.3558	0.0	0.0
chr1	58613819	58614421	LTR26	LTR	+	ERV1	0.0	0.0	0.0	0.0	0.0	23.0635	0.0	0.0	0.0	0.0	0.0	0.0	0.0	0.0	0.0	0.0	0.0	0.0	0.0	0.0	0.0	0.0
chr1	58623248	58624834	LTR12C	LTR	+	ERV1	0.0	0.0	0.0	0.0	40.8843	0.0	0.0	0.0	0.0	0.0	0.0	0.0	0.0	0.0	0.0	0.0	8.4472	0.0	0.0	0.0	0.0	6.5763
chr1	58687512	58687988	LTR46	LTR	+	ERV1	0.0	0.0	0.0	0.0	40.8843	69.1905	0.0	0.0	0.0	0.0	0.0	0.0	8.9786	0.0	0.0	0.0	0.0	0.0	-2.7779	-2.8084	6.3918	0.0
chr1	58704422	58705121	MER4A	LTR	+	ERV1	0.0	0.0	0.0	0.0	0.0	34.5952	0.0	0.0	0.0	0.0	0.0	0.0	0.0	0.0	0.0	0.0	0.0	0.0	0.0	0.0	0.0	0.0
chr1	58716292	58716705	MSTA	LTR	-	ERVL-MaLR	0.0	0.0	0.0	0.0	0.0	23.0635	0.0	0.0	0.0	0.0	6.0995	0.0	0.0	0.0	0.0	0.0	0.0	0.0	0.0	0.0	0.0	0.0
chr1	58734241	58734656	MSTA	LTR	-	ERVL-MaLR	0.0	0.0	0.0	0.0	0.0	11.5317	0.0	0.0	0.0	0.0	0.0	0.0	0.0	0.0	0.0	0.0	0.0	0.0	0.0	0.0	0.0	0.0
chr1	58786781	58788831	MLT1I__MLT1I-int	LTR	-	ERVL-MaLR	0.0	0.0	0.0	0.0	0.0	23.0635	0.0	0.0	0.0	0.0	0.0	0.0	0.0	0.0	0.0	0.0	0.0	0.0	0.0	0.0	0.0	0.0
chr1	58788932	58789286	THE1B	LTR	+	ERVL-MaLR	0.0	0.0	0.0	0.0	0.0	46.127	0.0	0.0	0.0	0.0	0.0	0.0	0.0	0.0	0.0	0.0	0.0	0.0	0.0	0.0	0.0	0.0
chr1	58792894	58793256	MLT1J1	LTR	+	ERVL-MaLR	0.0	0.0	0.0	0.0	0.0	23.0635	0.0	0.0	0.0	0.0	0.0	0.0	0.0	0.0	0.0	0.0	0.0	0.0	0.0	0.0	6.3918	0.0
chr1	59011314	59011859	MLT1D	LTR	+	ERVL-MaLR	24.6787	0.0	0.0	0.0	0.0	0.0	0.0	0.0	0.0	0.0	0.0	0.0	0.0	0.0	0.0	0.0	0.0	0.0	0.0	0.0	0.0	0.0
chr1	59034174	59034542	MLT1A0	LTR	-	ERVL-MaLR	0.0	0.0	5.9111	0.0	0.0	0.0	0.0	0.0	0.0	0.0	0.0	0.0	0.0	0.0	0.0	0.0	0.0	0.0	0.0	0.0	0.0	0.0
chr1	59060855	59061293	LTR16B2	LTR	+	ERVL	0.0	0.0	23.6444	25.5082	0.0	0.0	0.0	0.0	0.0	5.3742	0.0	0.0	0.0	0.0	0.0	0.0	0.0	0.0	0.0	0.0	0.0	0.0
chr1	59062760	59063199	MLT1F2	LTR	-	ERVL-MaLR	24.6787	0.0	11.8222	0.0	20.4422	0.0	0.0	0.0	0.0	0.0	0.0	0.0	0.0	0.0	0.0	0.0	0.0	0.0	0.0	0.0	0.0	6.5763
chr1	59063332	59063988	LTR50	LTR	-	ERVL	24.6787	97.781	59.111	0.0	20.4422	0.0	6.1323	0.0	0.0	0.0	0.0	0.0	0.0	0.0	0.0	0.0	0.0	0.0	0.0	0.0	0.0	0.0
chr1	59087302	59087647	THE1A	LTR	-	ERVL-MaLR	24.6787	0.0	0.0	0.0	0.0	0.0	0.0	0.0	0.0	0.0	0.0	0.0	0.0	0.0	0.0	0.0	0.0	0.0	0.0	0.0	0.0	0.0
chr1	59088974	59089328	THE1A	LTR	-	ERVL-MaLR	0.0	0.0	0.0	0.0	20.4422	0.0	0.0	0.0	0.0	0.0	0.0	0.0	0.0	0.0	0.0	0.0	0.0	0.0	0.0	0.0	0.0	0.0
chr1	59100852	59101372	MLT1F2	LTR	+	ERVL-MaLR	0.0	0.0	0.0	0.0	61.3265	0.0	0.0	0.0	0.0	0.0	0.0	0.0	0.0	0.0	0.0	0.0	0.0	0.0	0.0	0.0	0.0	0.0
chr1	59131272	59131630	MLT1A0	LTR	+	ERVL-MaLR	0.0	0.0	0.0	0.0	20.4422	0.0	0.0	0.0	0.0	0.0	0.0	0.0	0.0	0.0	0.0	0.0	0.0	0.0	0.0	0.0	0.0	0.0
chr1	59136990	59137498	MLT1G1	LTR	-	ERVL-MaLR	0.0	0.0	0.0	0.0	10.2211	0.0	0.0	0.0	0.0	0.0	0.0	0.0	0.0	0.0	0.0	0.0	0.0	0.0	0.0	0.0	0.0	0.0
chr1	59182148	59182685	MLT1F	LTR	+	ERVL-MaLR	0.0	0.0	0.0	0.0	10.2211	0.0	0.0	0.0	0.0	0.0	0.0	0.0	0.0	0.0	0.0	0.0	0.0	0.0	0.0	0.0	1.9657	0.0
chr1	59193509	59194036	MLT1F1	LTR	-	ERVL-MaLR	0.0	0.0	0.0	0.0	0.0	11.5317	0.0	0.0	0.0	0.0	0.0	0.0	0.0	0.0	0.0	0.0	0.0	0.0	0.0	0.0	0.0	0.0
chr1	59220301	59231293	ERV3-16A3_I-int__LTR16__LTR16A	LTR	-	ERVL	0.0	0.0	0.0	25.5082	51.1054	23.0635	0.0	0.0	0.0	0.0	0.0	0.0	0.0	0.0	0.0	0.0	0.0	0.0	5.8854	6.3646	7.3832	0.0
chr1	59260438	59260926	LTR33	LTR	+	ERVL	0.0	0.0	0.0	0.0	0.0	69.1905	0.0	0.0	0.0	0.0	6.0995	0.0	0.0	0.0	0.0	0.0	0.0	0.0	0.0	0.0	0.0	0.0
chr1	59293800	59294579	LTR1A2	LTR	+	ERV1	0.0	0.0	0.0	25.5082	0.0	0.0	0.0	0.0	0.0	0.0	0.0	0.0	0.0	0.0	0.0	0.0	0.0	0.0	0.0	0.0	0.0	0.0
chr1	59299560	59300036	LTR10F	LTR	-	ERV1	222.108	440.015	165.511	114.787	40.8843	0.0	0.0	0.0	6.5548	6.3567	5.1203	0.0	0.0	0.7233	0.0	7.4351	0.0	0.0	0.0	0.0	7.3832	0.0
chr1	59377239	59377615	THE1C	LTR	-	ERVL-MaLR	0.0	0.0	0.0	0.0	0.0	46.127	0.0	0.0	0.0	0.0	0.0	0.0	0.0	0.0	0.0	0.0	0.0	0.0	0.0	0.0	0.0	7.5687
chr1	59412044	59412570	LTR16E2	LTR	+	ERVL	24.6787	0.0	5.9111	0.0	0.0	0.0	5.1527	0.0	0.0	0.0	0.0	0.0	0.0	0.0	0.0	0.0	0.0	0.0	0.0	0.0	0.0	0.0
chr1	59431717	59432604	MER21C	LTR	+	ERVL	0.0	0.0	0.0	6.37706	0.0	0.0	0.0	0.0	0.0	0.0	0.0	0.0	0.0	0.0	0.0	0.0	0.0	0.0	0.0	0.0	0.0	8.5649
chr1	59447508	59447871	THE1B	LTR	+	ERVL-MaLR	0.0	0.0	0.0	0.0	20.4422	0.0	0.0	0.0	0.0	0.0	0.0	0.0	0.0	0.0	0.0	0.0	0.0	0.0	4.9096	0.0	0.0	0.0
chr1	59471060	59471412	THE1D	LTR	+	ERVL-MaLR	0.0	0.0	0.0	0.0	10.2211	0.0	0.0	0.0	0.0	0.0	0.0	0.0	0.0	0.0	0.0	0.0	0.0	0.0	4.9096	0.0	0.0	0.0
chr1	59471947	59473492	LTR12C	LTR	+	ERV1	0.0	48.8905	0.0	0.0	51.1054	0.0	5.1527	0.0	0.0	0.0	7.6703	0.0	8.3951	6.0328	0.0	0.0	0.0	0.0	0.0	0.0	0.0	0.0
chr1	59514548	59515871	THE1A__THE1A-int	LTR	+	ERVL-MaLR	0.0	0.0	0.0	0.0	10.2211	46.127	0.0	0.0	0.0	0.0	0.0	0.0	0.0	0.0	0.0	0.0	0.0	0.0	0.0	0.0	0.0	6.5763
chr1	59518470	59518891	MSTA	LTR	+	ERVL-MaLR	0.0	0.0	0.0	0.0	40.8843	0.0	0.0	0.0	0.0	0.0	0.0	0.0	0.0	0.0	0.0	0.0	0.0	0.0	0.0	0.0	0.0	0.0
chr1	59523850	59525435	MER52A	LTR	+	ERV1	0.0	0.0	0.0	6.37706	102.211	0.0	0.0	0.0	0.0	0.0	0.0	0.0	0.0	0.0	0.0	0.0	0.0	0.0	0.0	0.0	0.0	7.5687
chr1	59558297	59559412	MER11A	LTR	-	ERVK	49.3573	0.0	0.0	12.7541	20.4422	0.0	0.0	0.0	0.0	0.0	0.0	0.0	0.0	0.0	0.0	0.0	0.0	0.0	4.9096	0.0	0.0	0.0
chr1	59607072	59607544	MLT1H	LTR	-	ERVL-MaLR	0.0	0.0	0.0	0.0	0.0	34.5952	0.0	0.0	0.0	0.0	0.0	0.0	0.0	0.0	0.0	0.0	0.0	0.0	0.0	0.0	0.0	0.0
chr1	59624518	59624879	THE1B	LTR	-	ERVL-MaLR	0.0	0.0	0.0	0.0	40.8843	0.0	0.0	0.0	0.0	0.0	0.0	0.0	0.0	0.0	0.0	0.0	0.0	0.0	0.0	0.0	0.0	0.0
chr1	59735925	59737958	THE1B__THE1B-int	LTR	+	ERVL-MaLR	0.0	0.0	0.0	0.0	0.0	11.5317	0.0	0.0	0.0	0.0	0.0	0.0	0.0	0.0	0.0	0.0	0.0	0.0	5.8854	0.0	0.0	0.0
chr1	59785412	59787672	THE1B__THE1B-int	LTR	-	ERVL-MaLR	0.0	0.0	0.0	0.0	20.4422	0.0	0.0	0.0	0.0	0.0	0.0	0.0	0.0	0.0	0.0	0.0	0.0	0.0	0.0	0.0	0.0	0.0
chr1	59845008	59845329	MLT1A0	LTR	-	ERVL-MaLR	0.0	0.0	0.0	0.0	40.8843	0.0	0.0	0.0	0.0	0.0	0.0	0.0	0.0	0.0	0.0	0.0	0.0	0.0	0.0	0.0	0.0	0.0
chr1	59881270	59881772	MLT1H	LTR	-	ERVL-MaLR	0.0	0.0	0.0	0.0	10.2211	11.5317	0.0	0.0	0.0	0.0	0.0	0.0	0.0	0.0	0.0	7.4351	0.0	0.0	0.0	0.0	0.0	0.0
chr1	59888377	59890653	THE1B__THE1B-int	LTR	-	ERVL-MaLR	0.0	0.0	0.0	0.0	40.8843	0.0	0.0	0.0	0.0	0.0	0.0	0.0	0.0	0.0	0.0	0.0	0.0	0.0	6.8732	0.0	0.0	0.0
chr1	59909222	59909732	MLT1D	LTR	+	ERVL-MaLR	0.0	0.0	0.0	0.0	0.0	11.5317	0.0	0.0	0.0	0.0	0.0	0.0	0.0	0.0	0.0	0.0	0.0	0.0	0.0	0.0	0.0	0.0
chr1	59914344	59915366	LTR5B	LTR	+	ERVK	0.0	0.0	0.0	0.0	20.4422	0.0	0.0	0.0	0.0	0.0	0.0	0.0	0.0	0.0	0.0	0.0	0.0	0.0	0.0	0.0	0.0	0.0
chr1	59968801	59970229	LTR12C	LTR	-	ERV1	209.769	317.788	183.244	184.935	143.095	0.0	2.1932	6.1795	0.9186	2.6785	0.4972	0.1761	0.0	6.6104	0.0	8.431	0.0	0.0	5.8854	0.0	0.0	0.0
chr1	60009022	60009486	MLT1C	LTR	+	ERVL-MaLR	0.0	0.0	0.0	0.0	0.0	46.127	0.0	0.0	0.0	0.0	0.0	0.0	0.0	0.0	0.0	0.0	0.0	0.0	0.0	0.0	0.0	0.0
chr1	60041651	60042195	MER74A	LTR	+	ERVL	0.0	0.0	0.0	6.37706	0.0	0.0	0.0	0.0	0.0	0.0	0.0	0.0	0.0	0.0	0.0	0.0	0.0	0.0	0.0	0.0	6.3918	0.0
chr1	60086868	60087409	MLT2A2	LTR	+	ERVL	0.0	0.0	0.0	0.0	0.0	11.5317	0.0	0.0	0.0	0.0	0.0	0.0	0.0	0.0	0.0	0.0	0.0	0.0	0.0	0.0	0.0	0.0
chr1	60087906	60088309	MLT1B	LTR	-	ERVL-MaLR	0.0	0.0	0.0	0.0	0.0	11.5317	0.0	0.0	0.0	0.0	0.0	0.0	0.0	0.0	0.0	0.0	0.0	0.0	0.0	0.0	0.0	2.5689
chr1	60135648	60136029	MSTA	LTR	+	ERVL-MaLR	0.0	0.0	0.0	0.0	10.2211	0.0	0.0	0.0	0.0	0.0	0.0	0.0	0.0	0.0	0.0	0.0	0.0	0.0	0.0	0.0	7.3832	0.0
chr1	60183767	60186059	THE1B__THE1B-int	LTR	-	ERVL-MaLR	0.0	0.0	0.0	0.0	0.0	23.0635	0.0	0.0	0.0	0.0	0.0	0.0	0.0	0.0	0.0	0.0	0.0	0.0	5.8854	0.0	7.3832	3.5613
chr1	60190277	60190693	MSTB	LTR	+	ERVL-MaLR	0.0	0.0	0.0	0.0	20.4422	0.0	0.0	0.0	0.0	0.0	0.0	0.0	0.0	0.0	0.0	0.0	0.0	0.0	0.0	0.0	0.0	0.0
chr1	60207301	60207664	THE1D	LTR	-	ERVL-MaLR	0.0	0.0	0.0	0.0	0.0	23.0635	0.0	0.0	0.0	0.0	0.0	0.0	0.0	0.0	0.0	0.0	0.0	0.0	0.0	0.0	0.0	0.0
chr1	60277213	60277616	MLT1B	LTR	-	ERVL-MaLR	0.0	0.0	0.0	0.0	0.0	23.0635	0.0	0.0	0.0	0.0	0.0	0.0	0.0	0.0	0.0	0.0	0.0	0.0	0.0	0.0	0.0	0.0
chr1	60370716	60373169	MSTB__MSTB-int	LTR	+	ERVL-MaLR	0.0	0.0	0.0	0.0	0.0	46.127	0.0	0.0	0.0	0.0	0.0	0.0	0.0	0.0	0.0	0.0	0.0	0.0	5.8854	0.0	0.0	0.0
chr1	60400079	60400467	MLT1I	LTR	+	ERVL-MaLR	12.3393	0.0	0.0	0.0	20.4422	0.0	0.0	0.0	0.0	0.0	0.0	0.0	0.0	0.0	0.0	0.0	0.0	0.0	0.0	0.0	0.0	0.0
chr1	60432108	60432593	MLT1K	LTR	-	ERVL-MaLR	0.0	0.0	0.0	0.0	20.4422	0.0	0.0	0.0	0.0	0.0	0.0	0.0	0.0	0.0	0.0	0.0	0.0	0.0	0.0	0.0	0.0	0.0
chr1	60433164	60435460	THE1B__THE1B-int	LTR	-	ERVL-MaLR	0.0	0.0	0.0	0.0	10.2211	23.0635	0.0	0.0	0.0	0.0	0.0	0.0	0.0	0.0	0.0	0.0	0.0	0.0	6.8732	0.0	0.0	0.0
chr1	60468237	60468734	MLT1H	LTR	-	ERVL-MaLR	0.0	0.0	0.0	0.0	0.0	23.0635	0.0	0.0	0.0	0.0	0.0	0.0	0.0	0.0	0.0	0.0	0.0	0.0	5.8854	0.0	0.0	0.0
chr1	60578248	60578577	MSTD	LTR	-	ERVL-MaLR	0.0	0.0	0.0	0.0	40.8843	0.0	0.0	0.0	0.0	0.0	0.0	0.0	0.0	0.0	0.0	0.0	0.0	0.0	0.0	0.0	0.0	0.0
chr1	60647686	60648074	MSTB1	LTR	-	ERVL-MaLR	0.0	0.0	0.0	0.0	20.4422	0.0	0.0	0.0	0.0	0.0	0.0	0.0	0.0	0.0	0.0	0.0	0.0	0.0	0.0	0.0	-2.9921	0.0
chr1	60672509	60672918	MLT1J1	LTR	+	ERVL-MaLR	0.0	0.0	0.0	0.0	20.4422	0.0	0.0	0.0	0.0	0.0	0.0	0.0	0.0	0.0	0.0	0.0	0.0	0.0	0.0	0.0	6.3918	0.0
chr1	60964416	60967420	THE1C__THE1C-int	LTR	-	ERVL-MaLR	0.0	0.0	0.0	0.0	20.4422	23.0635	0.0	0.0	0.0	0.0	0.0	0.0	0.0	0.0	0.0	0.0	0.0	0.0	0.0	0.0	6.3918	0.0
chr1	61145918	61146365	MLT1D	LTR	-	ERVL-MaLR	0.0	0.0	0.0	0.0	20.4422	0.0	0.0	0.0	0.0	0.0	0.0	0.0	0.0	0.0	0.0	0.0	0.0	0.0	0.0	0.0	0.0	0.0
chr1	61378553	61379238	MLT1E1A	LTR	-	ERVL-MaLR	0.0	0.0	0.0	25.5082	0.0	0.0	0.0	0.0	0.0	0.0	0.0	0.0	0.0	0.0	0.0	0.0	0.0	0.0	0.0	0.0	0.0	0.0
chr1	61482115	61482648	LTR26C	LTR	-	ERV1	0.0	0.0	0.0	0.0	0.0	11.5317	0.0	0.0	0.0	0.0	0.0	0.0	0.0	0.0	0.0	0.0	0.0	0.0	0.0	0.0	0.0	8.5649
chr1	61483396	61483785	MLT1B	LTR	-	ERVL-MaLR	0.0	0.0	0.0	0.0	0.0	23.0635	0.0	0.0	0.0	0.0	0.0	0.0	0.0	0.0	0.0	0.0	0.0	0.0	0.0	0.0	0.0	0.0
chr1	61505941	61506284	MLT1A1	LTR	+	ERVL-MaLR	0.0	0.0	0.0	0.0	20.4422	0.0	0.0	0.0	0.0	0.0	0.0	0.0	0.0	0.0	0.0	0.0	0.0	0.0	0.0	0.0	0.0	-3.0944
chr1	61511334	61511695	LTR16	LTR	+	ERVL	0.0	0.0	11.8222	0.0	20.4422	0.0	0.0	0.0	0.0	0.0	0.0	0.0	0.0	0.0	0.0	0.0	0.0	0.0	0.0	0.0	0.0	0.0
chr1	61554124	61554626	LTR79	LTR	-	ERVL	0.0	0.0	23.6444	0.0	0.0	11.5317	0.0	0.0	0.0	0.0	0.0	0.0	0.0	0.0	0.0	0.0	0.0	0.0	0.0	0.0	0.0	0.0
chr1	61562545	61562931	MLT1A1	LTR	-	ERVL-MaLR	0.0	0.0	0.0	0.0	10.2211	0.0	0.0	0.0	0.0	0.0	0.0	0.0	0.0	0.0	0.0	0.0	0.0	0.0	5.8854	5.382	0.0	0.0
chr1	61779718	61780122	MSTB1	LTR	-	ERVL-MaLR	0.0	0.0	0.0	0.0	0.0	46.127	0.0	0.0	0.0	0.0	0.0	0.0	0.0	0.0	0.0	0.0	0.0	0.0	5.8854	0.0	0.0	0.0
chr1	61781715	61782233	MER68	LTR	-	ERVL	0.0	0.0	0.0	0.0	10.2211	23.0635	0.0	0.0	0.0	0.0	0.0	0.0	0.0	0.0	0.0	0.0	0.0	0.0	0.0	0.0	0.0	4.4743
chr1	61844654	61845024	THE1D	LTR	+	ERVL-MaLR	0.0	0.0	0.0	0.0	20.4422	115.317	0.0	0.0	0.0	0.0	0.0	0.0	0.0	0.0	0.0	0.0	0.0	0.0	0.0	0.0	0.0	0.0
chr1	61869626	61870561	LTR1D	LTR	-	ERV1	12.3393	0.0	0.0	0.0	0.0	11.5317	0.0	0.0	0.0	0.0	0.0	0.0	0.0	0.0	0.0	0.0	0.0	1.8925	0.0	0.0	0.0	0.0
chr1	61877412	61877798	MSTA	LTR	+	ERVL-MaLR	0.0	0.0	0.0	0.0	10.2211	23.0635	0.0	0.0	0.0	0.0	0.0	0.0	0.0	0.0	0.0	0.0	0.0	0.0	0.0	0.0	0.0	3.5613
chr1	61894360	61896986	THE1D__THE1D-int	LTR	+	ERVL-MaLR	0.0	0.0	0.0	0.0	0.0	46.127	0.0	0.0	0.0	0.0	0.0	0.0	0.0	0.0	0.0	0.0	0.0	0.0	5.8854	0.0	0.0	8.5649
chr1	61916616	61917355	LTR8	LTR	-	ERV1	0.0	0.0	0.0	0.0	40.8843	0.0	0.0	0.0	0.0	0.0	0.0	0.0	0.0	0.0	0.0	0.0	0.0	0.0	0.0	-2.8084	2.4933	7.5687
chr1	61920235	61920570	THE1B	LTR	+	ERVL-MaLR	0.0	0.0	0.0	12.7541	0.0	23.0635	0.0	0.0	0.0	0.0	0.0	0.0	0.0	0.0	0.0	0.0	0.0	0.0	0.0	0.0	0.0	0.0
chr1	61962663	61963132	MLT1J	LTR	-	ERVL-MaLR	0.0	0.0	0.0	0.0	10.2211	57.6587	0.0	0.0	0.0	0.0	0.0	0.0	0.0	0.0	0.0	0.0	0.0	0.0	-2.7779	-2.8084	0.0	0.0
chr1	61992930	61993777	MER21C	LTR	-	ERVL	0.0	0.0	0.0	0.0	0.0	23.0635	0.0	0.0	0.0	0.0	0.0	0.0	0.0	0.0	0.0	0.0	5.6644	0.0	0.0	0.0	0.0	0.0
chr1	62040829	62041385	MER34B	LTR	-	ERV1	0.0	0.0	0.0	0.0	10.2211	23.0635	0.0	0.0	0.0	0.0	0.0	0.0	0.0	0.0	0.0	0.0	0.0	0.0	0.0	2.1155	0.0	0.0
chr1	62055753	62056257	MLT2B2	LTR	-	ERVL	24.6787	0.0	0.0	0.0	0.0	0.0	0.0	0.0	0.0	0.0	0.0	0.0	0.0	0.0	0.0	0.0	0.0	0.0	0.0	-3.7016	0.0	0.0
chr1	62086723	62087593	LTR28B	LTR	-	ERV1	0.0	0.0	0.0	0.0	10.2211	57.6587	0.0	0.0	0.0	0.0	0.0	0.0	6.4079	0.0	0.0	0.0	0.0	0.0	0.0	0.0	0.0	0.0
chr1	62170976	62171967	LTR5B	LTR	-	ERVK	0.0	0.0	0.0	0.0	0.0	23.0635	0.0	0.0	5.5701	5.3742	0.0	0.0	0.0	0.0	0.0	0.0	0.0	0.0	0.0	0.0	0.0	0.0
chr1	62224079	62224465	MLT1A	LTR	+	ERVL-MaLR	0.0	0.0	0.0	0.0	0.0	69.1905	0.0	0.0	0.0	0.0	0.0	0.0	0.0	0.0	0.0	0.0	5.6644	0.0	-4.9209	-5.2106	2.9614	3.0066
chr1	62234474	62235157	LTR8	LTR	+	ERV1	0.0	0.0	0.0	0.0	30.6632	0.0	0.0	0.0	0.0	0.0	0.0	0.0	0.0	0.0	0.0	0.0	0.0	0.0	3.6441	7.9378	6.3918	7.5687
chr1	62244390	62244743	THE1B	LTR	+	ERVL-MaLR	0.0	0.0	0.0	0.0	0.0	46.127	0.0	0.0	0.0	0.0	0.0	0.0	0.0	0.0	0.0	0.0	0.0	0.0	4.9096	0.0	0.0	6.5763
chr1	62250956	62251409	LTR40b	LTR	+	ERVL	0.0	0.0	0.0	25.5082	0.0	23.0635	0.0	0.0	0.0	0.0	0.0	0.0	0.0	0.0	0.0	0.0	6.6502	0.0	0.0	0.0	0.0	0.0
chr1	62277365	62277899	MLT1G	LTR	+	ERVL-MaLR	0.0	0.0	0.0	0.0	20.4422	69.1905	0.0	0.0	0.0	0.0	0.0	0.0	0.0	0.0	0.0	7.4351	6.6502	0.0	0.0	0.0	0.0	0.0
chr1	62309024	62309381	MLT1A0	LTR	-	ERVL-MaLR	0.0	0.0	0.0	0.0	0.0	11.5317	0.0	0.0	0.0	0.0	0.0	0.0	0.0	0.0	0.0	0.0	0.0	0.0	0.0	0.0	0.0	0.0
chr1	62349676	62350124	MLT1D	LTR	-	ERVL-MaLR	0.0	0.0	0.0	0.0	0.0	23.0635	0.0	0.0	0.0	0.0	0.0	0.0	0.0	0.0	0.0	0.0	0.0	0.0	0.0	0.0	0.0	0.0
chr1	62410632	62411231	MLT1D	LTR	-	ERVL-MaLR	0.0	0.0	0.0	0.0	10.2211	0.0	0.0	0.0	0.0	0.0	0.0	0.0	0.0	0.0	0.0	0.0	0.0	0.0	0.0	0.0	0.0	0.0
chr1	62428850	62429163	MLT1A0	LTR	-	ERVL-MaLR	0.0	0.0	0.0	0.0	0.0	11.5317	0.0	0.0	0.0	0.0	0.0	0.0	0.0	0.0	0.0	0.0	0.0	0.0	0.0	0.0	0.0	0.0
chr1	62559719	62560243	MER68	LTR	+	ERVL	0.0	0.0	0.0	0.0	0.0	23.0635	0.0	0.0	0.0	0.0	0.0	6.4576	0.0	0.0	0.0	0.0	5.6644	0.0	0.0	0.0	6.3918	0.0
chr1	62646374	62646768	MLT1B	LTR	+	ERVL-MaLR	0.0	0.0	0.0	0.0	0.0	34.5952	0.0	0.0	0.0	0.0	0.0	0.0	0.0	0.0	0.0	0.0	0.0	0.0	0.0	0.0	0.0	0.0
chr1	62654593	62655111	MLT1D	LTR	+	ERVL-MaLR	0.0	0.0	0.0	0.0	0.0	34.5952	0.0	0.0	0.0	0.0	0.0	0.0	0.0	0.0	0.0	0.0	0.0	0.0	0.0	0.0	0.0	0.0
chr1	62669706	62671255	LTR12C	LTR	+	ERV1	0.0	0.0	0.0	12.7541	20.4422	69.1905	0.0	6.1795	0.0	0.0	0.0	0.0	3.6176	0.0	0.0	0.0	6.6502	0.0	0.0	0.0	0.0	0.0
chr1	62692844	62693222	THE1C	LTR	-	ERVL-MaLR	0.0	0.0	0.0	0.0	0.0	23.0635	0.0	0.0	0.0	0.0	0.0	0.0	0.0	0.0	0.0	0.0	0.0	0.0	-2.7779	0.0	7.3832	0.0
chr1	62727901	62728372	MER66B	LTR	-	ERV1	0.0	0.0	0.0	0.0	40.8843	0.0	0.0	0.0	0.0	0.0	0.0	0.0	0.0	0.0	0.0	0.0	0.0	0.0	0.0	5.382	0.0	0.0
chr1	62753256	62762661	HERV9NC-int__LTR12C	LTR	+	ERV1	0.0	0.0	0.0	0.0	40.8843	23.0635	0.0	0.0	0.0	0.0	0.0	0.0	0.0	0.0	0.0	0.0	6.6502	0.0	7.867	8.9349	0.0	8.5649
chr1	62774853	62775420	MER74B	LTR	+	ERVL	0.0	0.0	0.0	0.0	0.0	23.0635	0.0	0.0	0.0	0.0	0.0	0.0	0.0	0.0	0.0	0.0	0.0	0.0	0.0	0.0	0.0	0.0
chr1	62954633	62955096	MLT1J	LTR	-	ERVL-MaLR	0.0	0.0	5.9111	0.0	0.0	0.0	0.0	0.0	0.0	0.0	0.0	0.0	0.0	0.0	0.0	0.0	0.0	0.0	0.0	0.0	6.3918	0.0
chr1	63031372	63031894	MER4B	LTR	-	ERV1	0.0	0.0	0.0	12.7541	0.0	0.0	0.0	0.0	0.0	0.0	0.0	0.0	0.0	0.0	0.0	7.4351	0.0	0.0	0.0	0.0	0.0	0.0
chr1	63042870	63043298	LTR56	LTR	-	ERV1	0.0	0.0	0.0	0.0	20.4422	0.0	0.0	0.0	0.0	0.0	0.0	0.0	0.0	0.0	0.0	0.0	0.0	0.0	0.0	0.0	0.0	0.0
chr1	63061033	63061544	MLT2B1	LTR	-	ERVL	0.0	0.0	0.0	0.0	20.4422	11.5317	0.0	0.0	0.0	0.0	0.0	0.0	0.0	0.0	0.0	0.0	0.0	0.0	0.0	0.0	0.0	0.0
chr1	63245158	63245576	MLT1A1	LTR	-	ERVL-MaLR	0.0	0.0	0.0	0.0	20.4422	23.0635	0.0	0.0	0.0	0.0	0.0	0.0	0.0	0.0	0.0	0.0	0.0	0.0	0.0	0.0	0.0	0.0
chr1	63414725	63415067	MLT2C1	LTR	-	ERVL	0.0	0.0	0.0	0.0	0.0	23.0635	0.0	0.0	0.0	0.0	0.0	0.0	0.0	0.0	0.0	0.0	0.0	0.0	0.0	0.0	0.0	-3.0944
chr1	63469792	63470303	MER9a2	LTR	+	ERVK	0.0	0.0	0.0	0.0	20.4422	46.127	0.0	0.0	0.0	0.0	0.0	0.0	0.0	0.0	0.0	0.0	0.0	0.0	0.0	0.0	0.0	0.0
chr1	63586346	63586707	THE1C	LTR	-	ERVL-MaLR	0.0	0.0	0.0	0.0	61.3265	0.0	0.0	0.0	0.0	0.0	0.0	0.0	7.3994	0.0	0.0	0.0	0.0	0.0	4.9096	0.0	0.0	0.0
chr1	63586710	63587180	MLT1D	LTR	-	ERVL-MaLR	0.0	0.0	0.0	0.0	0.0	23.0635	0.0	0.0	0.0	0.0	0.0	0.0	0.0	0.0	0.0	0.0	0.0	0.0	0.0	0.0	0.0	0.0
chr1	63604227	63606762	MLT1J__MLT1J-int	LTR	-	ERVL-MaLR	12.3393	0.0	0.0	0.0	20.4422	46.127	0.0	0.0	0.0	0.0	0.0	0.0	7.3994	0.0	0.0	0.0	0.0	0.0	0.0	0.0	0.0	1.6302
chr1	63658774	63659141	THE1B	LTR	-	ERVL-MaLR	0.0	0.0	0.0	0.0	40.8843	0.0	0.0	0.0	0.0	0.0	0.0	0.0	0.0	0.0	0.0	0.0	0.0	0.0	0.0	0.0	7.3832	7.5687
chr1	63666511	63667205	LTR8	LTR	-	ERV1	0.0	0.0	0.0	0.0	20.4422	34.5952	0.0	0.0	0.0	0.0	0.0	0.0	0.0	0.0	0.0	0.0	0.0	0.0	0.0	0.0	0.0	0.0
chr1	63690387	63690837	MLT2A2	LTR	-	ERVL	0.0	0.0	0.0	0.0	10.2211	0.0	0.0	0.0	0.0	0.0	0.0	0.0	0.0	0.0	0.0	0.0	0.0	0.0	0.0	0.0	0.0	0.0
chr1	63705543	63708437	ERV3-16A3_I-int__LTR16A	LTR	+	ERVL	0.0	0.0	0.0	0.0	20.4422	0.0	0.0	0.0	0.0	0.0	0.0	0.0	0.0	0.0	0.0	0.0	0.0	0.0	5.8854	0.0	6.3918	0.0
chr1	63712858	63713757	MamRep1527	LTR	+	LTR	0.0	0.0	0.0	0.0	10.2211	0.0	0.0	0.0	0.0	0.0	0.0	0.0	0.0	0.0	0.0	0.0	0.0	0.0	0.0	0.0	0.0	0.0
chr1	63816244	63816604	THE1B	LTR	+	ERVL-MaLR	0.0	0.0	0.0	0.0	61.3265	0.0	0.0	0.0	0.0	0.0	0.0	0.0	0.0	0.0	0.0	0.0	0.0	0.0	-4.9209	-2.8084	-3.8985	0.0
chr1	63888861	63889354	MLT1F	LTR	-	ERVL-MaLR	0.0	0.0	0.0	0.0	61.3265	0.0	0.0	0.0	0.0	0.0	0.0	0.0	0.0	0.0	0.0	0.0	0.0	0.0	-4.9209	0.7487	0.0	2.5689
chr1	63891497	63892010	MLT2B2	LTR	+	ERVL	0.0	0.0	0.0	0.0	0.0	23.0635	0.0	0.0	0.0	0.0	0.0	0.0	6.4079	0.0	0.0	0.0	0.0	0.0	-5.176	1.9883	2.238	-3.0944
chr1	63950110	63950698	MER41B	LTR	-	ERV1	0.0	0.0	0.0	0.0	0.0	23.0635	0.0	0.0	0.0	0.0	0.0	0.0	0.0	0.0	0.0	0.0	0.0	0.0	0.0	5.382	-2.9921	0.0
chr1	64019806	64020225	MLT1C	LTR	+	ERVL-MaLR	0.0	0.0	0.0	12.7541	61.3265	0.0	0.0	0.0	0.0	0.0	0.0	0.0	0.0	0.0	0.0	0.0	0.0	0.0	-4.9209	-4.9554	0.0	0.0
chr1	64026548	64026913	THE1D	LTR	-	ERVL-MaLR	0.0	0.0	0.0	0.0	0.0	11.5317	0.0	0.0	0.0	0.0	0.0	0.0	0.0	0.0	0.0	0.0	0.0	0.0	-2.7779	-3.7016	0.0	-3.0944
chr1	64029450	64029836	MLT1A	LTR	-	ERVL-MaLR	0.0	0.0	0.0	0.0	0.0	23.0635	0.0	0.0	0.0	0.0	0.0	0.0	0.0	0.0	0.0	0.0	0.0	0.0	0.0	0.0	0.0	0.0
chr1	64064042	64064561	LTR33A_	LTR	-	ERVL	0.0	0.0	0.0	0.0	20.4422	11.5317	0.0	0.0	0.0	0.0	0.0	0.0	0.0	0.0	0.0	0.0	0.0	0.0	-3.6687	-2.8084	3.2177	0.0
chr1	64082511	64082963	LTR16B1	LTR	+	ERVL	24.6787	0.0	0.0	0.0	0.0	0.0	0.0	0.0	0.0	0.0	0.0	0.0	0.0	0.0	0.0	0.0	0.0	0.0	0.0	0.582	0.0	0.0
chr1	64240954	64241387	LTR54B	LTR	-	ERV1	0.0	0.0	0.0	0.0	0.0	23.0635	0.0	0.0	0.0	0.0	0.0	0.0	0.0	0.0	0.0	0.0	0.0	0.0	0.0	0.0	0.0	0.0
chr1	64272780	64273282	MLT1H	LTR	-	ERVL-MaLR	0.0	0.0	0.0	0.0	0.0	11.5317	0.0	0.0	0.0	0.0	0.0	0.0	0.0	0.0	0.0	0.0	0.0	0.0	0.0	0.0	0.0	0.0
chr1	64324879	64325298	MLT1C	LTR	-	ERVL-MaLR	0.0	0.0	0.0	0.0	0.0	46.127	0.0	0.0	0.0	0.0	0.0	0.0	0.0	0.0	0.0	0.0	0.0	0.0	0.0	0.0	0.0	-3.0944
chr1	64349942	64355761	HERVH-int__LTR7	LTR	-	ERV1	37.018	0.0	35.4666	12.7541	10.2211	69.1905	0.0	6.1795	6.5548	0.0	0.0	0.0	0.0	0.0	0.0	8.431	7.643	6.5244	4.9096	6.3646	2.5339	7.5687
chr1	64395361	64395803	MLT1H1	LTR	+	ERVL-MaLR	0.0	0.0	0.0	0.0	10.2211	0.0	0.0	0.0	0.0	0.0	0.0	0.0	0.0	0.0	0.0	0.0	0.0	0.0	0.0	0.0	0.0	0.0
chr1	64419819	64420187	MER34A	LTR	-	ERV1	0.0	0.0	0.0	0.0	0.0	46.127	0.0	0.0	0.0	0.0	0.0	0.0	0.0	0.0	0.0	0.0	0.0	0.0	0.0	0.0	0.0	0.0
chr1	64507908	64508301	MSTA	LTR	-	ERVL-MaLR	0.0	0.0	0.0	0.0	20.4422	0.0	0.0	0.0	0.0	0.0	0.0	0.0	0.0	0.0	0.0	0.0	0.0	0.0	2.2167	0.0	0.0	5.0567
chr1	64519785	64520607	LTR82A	LTR	-	ERVL	0.0	0.0	0.0	12.7541	0.0	0.0	0.0	0.0	0.0	0.0	0.0	0.0	0.0	0.0	0.0	0.0	0.0	0.0	-3.6687	-2.8084	0.0	4.4743
chr1	64564004	64564610	MER34C2	LTR	+	ERV1	0.0	0.0	0.0	0.0	10.2211	23.0635	0.0	0.0	0.0	0.0	0.0	0.0	0.0	0.0	0.0	0.0	0.0	0.0	0.0	0.0	0.0	0.0
chr1	64578473	64578991	MLT1G	LTR	-	ERVL-MaLR	0.0	0.0	0.0	0.0	40.8843	0.0	0.0	0.0	0.0	0.0	0.0	0.0	0.0	0.0	0.0	0.0	0.0	0.0	0.0	0.0	0.0	0.0
chr1	64583608	64583968	THE1B	LTR	-	ERVL-MaLR	12.3393	0.0	0.0	0.0	0.0	0.0	0.0	0.0	0.0	0.0	0.0	0.0	0.0	0.0	0.0	0.0	0.0	0.0	0.0	-2.8084	3.4847	0.0
chr1	64589433	64589855	MLT2D	LTR	-	ERVL	0.0	0.0	0.0	12.7541	0.0	0.0	0.0	0.0	0.0	0.0	0.0	0.0	0.0	0.0	0.0	0.0	0.0	0.0	-2.7779	-3.7016	0.0	0.0
chr1	64609856	64612206	THE1C__THE1C-int	LTR	-	ERVL-MaLR	0.0	0.0	0.0	12.7541	0.0	0.0	0.0	0.0	0.0	0.0	0.0	0.0	0.0	0.0	0.0	0.0	0.0	0.0	0.0	0.0	0.0	6.5763
chr1	64639754	64640266	MLT1F2	LTR	-	ERVL-MaLR	0.0	0.0	5.9111	0.0	0.0	11.5317	0.0	0.0	0.0	0.0	0.0	0.0	0.0	0.0	0.0	0.0	0.0	0.0	0.0	-2.8084	0.0	0.0
chr1	64728724	64729102	MLT1A1	LTR	+	ERVL-MaLR	0.0	0.0	0.0	0.0	20.4422	0.0	0.0	0.0	0.0	0.0	0.0	0.0	0.0	0.0	0.0	0.0	0.0	0.0	0.0	0.0	0.0	0.0
chr1	64729145	64734751	ERV3-16A3_I-int__LTR16B1	LTR	-	ERVL	0.0	0.0	0.0	0.0	20.4422	23.0635	0.0	0.0	0.0	0.0	0.0	0.0	0.0	0.0	0.0	0.0	0.0	5.54	0.0	0.0	0.0	0.0
chr1	64998580	64998932	THE1B	LTR	+	ERVL-MaLR	0.0	0.0	0.0	0.0	0.0	46.127	0.0	0.0	0.0	0.0	0.0	0.0	0.0	0.0	0.0	0.0	0.0	0.0	0.0	-2.8084	0.0	0.0
chr1	65020719	65021192	LTR33	LTR	-	ERVL	0.0	0.0	0.0	0.0	10.2211	0.0	0.0	0.0	0.0	0.0	0.0	0.0	0.0	0.0	0.0	0.0	0.0	0.0	0.0	0.0	0.0	0.0
chr1	65087532	65087890	THE1B	LTR	+	ERVL-MaLR	0.0	0.0	0.0	0.0	40.8843	0.0	0.0	0.0	0.0	0.0	0.0	0.0	0.0	0.0	0.0	0.0	0.0	0.0	5.8854	0.0	0.0	7.5687
chr1	65110476	65112373	MSTB__MSTB-int	LTR	-	ERVL-MaLR	0.0	0.0	0.0	12.7541	40.8843	23.0635	0.0	0.0	0.0	0.0	0.0	0.0	0.0	0.0	0.0	0.0	0.0	0.0	0.0	0.0	0.0	7.5687
chr1	65137260	65137680	LTR7B	LTR	+	ERV1	0.0	0.0	0.0	0.0	61.3265	23.0635	0.0	0.0	0.0	0.0	0.0	0.0	0.0	0.0	7.6497	0.0	6.6502	2.8769	0.0	0.0	0.0	0.0
chr1	65138333	65138729	MER51B	LTR	-	ERV1	0.0	0.0	0.0	0.0	40.8843	0.0	0.0	0.0	0.0	0.0	0.0	0.0	0.0	0.0	0.0	0.0	0.0	0.0	0.0	0.0	0.0	0.0
chr1	65139057	65139598	LTR29	LTR	+	ERV1	0.0	0.0	0.0	0.0	81.7686	0.0	0.0	0.0	0.0	0.0	0.0	0.0	0.0	0.0	0.0	0.0	0.0	0.0	0.0	0.0	0.0	0.0
chr1	65139795	65140762	LTR5_Hs	LTR	+	ERVK	0.0	0.0	0.0	0.0	20.4422	0.0	0.0	0.0	0.0	0.0	0.0	0.0	0.0	0.0	0.0	0.0	0.0	0.0	0.0	0.0	0.0	0.0
chr1	65163624	65164352	LTR8	LTR	-	ERV1	0.0	0.0	0.0	0.0	61.3265	126.849	0.0	0.0	0.0	0.0	0.0	0.0	0.0	0.0	0.0	0.0	0.0	0.0	0.0	0.0	7.3832	0.0
chr1	65192110	65195355	MSTD__MSTD-int	LTR	-	ERVL-MaLR	0.0	0.0	0.0	0.0	0.0	57.6587	0.0	0.0	0.0	0.0	0.0	0.0	0.0	0.0	0.0	0.0	0.0	0.0	0.0	0.0	7.3832	0.0
chr1	65196795	65197165	THE1B	LTR	-	ERVL-MaLR	0.0	0.0	0.0	0.0	0.0	138.381	0.0	0.0	0.0	0.0	0.0	0.0	0.0	0.0	0.0	0.0	-5.5585	-5.5585	0.0	0.0	0.0	0.0
chr1	65213719	65214082	MLT1B	LTR	+	ERVL-MaLR	0.0	0.0	0.0	0.0	0.0	11.5317	0.0	0.0	0.0	0.0	0.0	0.0	0.0	0.0	0.0	0.0	0.0	0.0	0.0	0.0	0.0	0.0
chr1	65221879	65222479	LTR9	LTR	-	ERV1	0.0	0.0	0.0	6.37706	0.0	92.254	0.0	0.0	0.0	0.0	0.0	0.0	0.0	0.0	0.0	0.0	0.0	0.0	0.0	0.0	0.0	0.0
chr1	65293097	65293493	MLT1B	LTR	-	ERVL-MaLR	0.0	0.0	0.0	0.0	10.2211	0.0	0.0	0.0	0.0	0.0	0.0	0.0	0.0	0.0	0.0	0.0	7.2303	6.5244	0.0	0.0	0.0	-3.0944
chr1	65297505	65298214	LTR8	LTR	+	ERV1	0.0	0.0	0.0	0.0	0.0	115.317	0.0	0.0	0.0	0.0	0.0	0.0	7.3994	0.0	0.0	0.0	0.0	0.0	0.0	0.0	0.0	0.0
chr1	65323210	65323581	MSTA	LTR	+	ERVL-MaLR	0.0	0.0	0.0	0.0	0.0	46.127	0.0	0.0	0.0	0.0	0.0	0.0	0.0	0.0	0.0	0.0	0.0	0.0	0.0	0.0	0.0	0.0
chr1	65336045	65336424	THE1C	LTR	-	ERVL-MaLR	0.0	0.0	0.0	0.0	0.0	23.0635	0.0	0.0	0.0	0.0	0.0	0.0	0.0	0.0	0.0	0.0	0.0	0.0	0.0	0.0	0.0	0.0
chr1	65342235	65342608	MLT1A0	LTR	+	ERVL-MaLR	0.0	0.0	0.0	0.0	0.0	23.0635	0.0	0.0	0.0	0.0	0.0	0.0	0.0	0.0	0.0	0.0	0.0	0.0	0.0	0.0	0.0	0.0
chr1	65362901	65363258	THE1D	LTR	-	ERVL-MaLR	0.0	0.0	0.0	0.0	0.0	11.5317	0.0	0.0	0.0	0.0	0.0	0.0	7.3994	0.0	0.0	0.0	0.0	0.0	1.2409	0.0	0.0	0.0
chr1	65384434	65384798	THE1B	LTR	-	ERVL-MaLR	0.0	0.0	0.0	0.0	40.8843	23.0635	0.0	0.0	0.0	0.0	0.0	0.0	0.0	0.0	0.0	0.0	0.0	0.0	0.0	0.0	0.0	0.0
chr1	65408878	65409248	MLT1A0	LTR	-	ERVL-MaLR	0.0	0.0	0.0	0.0	0.0	23.0635	0.0	0.0	0.0	0.0	0.0	0.0	0.0	0.0	0.0	0.0	0.0	0.0	0.0	0.0	0.0	0.0
chr1	65418335	65418891	MER34A1	LTR	-	ERV1	0.0	0.0	0.0	0.0	0.0	23.0635	0.0	0.0	0.0	0.0	0.0	0.0	0.0	0.0	0.0	0.0	0.0	0.0	0.0	0.0	0.0	0.0
chr1	65424574	65424974	MLT1A	LTR	-	ERVL-MaLR	0.0	0.0	0.0	0.0	0.0	23.0635	0.0	0.0	0.0	0.0	0.0	0.0	0.0	0.0	0.0	0.0	0.0	0.0	0.0	0.0	0.0	6.5763
chr1	65505437	65505864	LTR33	LTR	+	ERVL	0.0	0.0	0.0	0.0	0.0	11.5317	0.0	0.0	0.0	0.0	0.0	0.0	0.0	0.0	0.0	0.0	0.0	0.0	0.0	0.0	0.0	0.0
chr1	65520574	65521081	MER9a3	LTR	-	ERVK	0.0	0.0	0.0	0.0	10.2211	0.0	0.0	0.0	0.0	0.0	0.0	0.0	0.0	0.0	0.0	0.0	0.0	0.0	0.0	0.0	0.0	7.5687
chr1	65572680	65573299	LTR18B	LTR	-	ERVL	0.0	0.0	0.0	6.37706	0.0	0.0	0.0	0.0	0.0	0.0	0.0	0.0	0.0	0.0	0.0	0.0	0.0	0.0	0.0	0.0	0.0	0.0
chr1	65621646	65622110	LTR19A	LTR	-	ERV1	0.0	0.0	0.0	0.0	10.2211	0.0	0.0	0.0	0.0	0.0	0.0	0.0	0.0	0.0	0.0	0.0	0.0	0.0	0.0	0.0	4.3911	3.5613
chr1	65643206	65648034	HERVH-int__LTR7	LTR	-	ERV1	61.6966	97.781	47.2888	89.2789	20.4422	69.1905	5.1527	7.1695	2.4888	7.3478	1.8719	2.8095	0.0	0.7233	8.6461	8.431	7.643	5.54	5.8854	7.3558	7.3832	7.5687
chr1	65660832	65661184	THE1B	LTR	-	ERVL-MaLR	0.0	0.0	0.0	0.0	40.8843	0.0	0.0	0.0	0.0	0.0	0.0	0.0	0.0	0.0	0.0	0.0	0.0	0.0	0.0	0.0	0.0	0.0
chr1	65668027	65668615	MLT1E	LTR	-	ERVL-MaLR	0.0	0.0	0.0	0.0	0.0	34.5952	0.0	0.0	0.0	0.0	0.0	0.0	0.0	0.0	0.0	0.0	0.0	0.0	0.0	0.0	0.0	0.0
chr1	65727964	65728855	MER54A	LTR	+	ERVL	12.3393	0.0	11.8222	0.0	10.2211	0.0	5.1527	0.0	0.0	0.0	0.0	0.0	0.0	0.0	0.0	0.0	0.0	0.0	0.0	0.0	0.0	0.0
chr1	65758953	65759764	MER21B	LTR	+	ERVL	0.0	0.0	0.0	0.0	20.4422	0.0	0.0	0.0	0.0	0.0	0.0	0.0	0.0	0.0	0.0	0.0	0.0	0.0	0.0	0.0	0.0	0.0
chr1	65802096	65802623	MLT1J	LTR	-	ERVL-MaLR	12.3393	0.0	0.0	0.0	0.0	0.0	0.0	0.0	0.0	0.0	0.0	0.0	0.0	0.0	0.0	0.0	0.0	0.0	0.0	0.0	0.0	0.0
chr1	65896117	65896478	THE1B	LTR	-	ERVL-MaLR	0.0	0.0	0.0	0.0	30.6632	23.0635	0.0	0.0	0.0	0.0	0.0	0.0	0.0	0.0	0.0	0.0	0.0	0.0	0.0	0.0	0.0	0.0
chr1	65953295	65953710	MLT1D	LTR	+	ERVL-MaLR	0.0	0.0	0.0	0.0	0.0	11.5317	0.0	0.0	0.0	0.0	0.0	0.0	0.0	0.0	0.0	0.0	0.0	0.0	0.0	0.0	0.0	0.0
chr1	65974568	65976924	MSTA__MSTA-int	LTR	+	ERVL-MaLR	0.0	0.0	0.0	0.0	0.0	23.0635	0.0	0.0	0.0	0.0	0.0	0.0	0.0	0.0	0.0	0.0	0.0	0.0	4.9096	0.0	0.0	7.5687
chr1	66006569	66006943	THE1C	LTR	+	ERVL-MaLR	0.0	0.0	0.0	0.0	0.0	23.0635	0.0	0.0	0.0	0.0	0.0	0.0	0.0	0.0	0.0	0.0	0.0	0.0	0.0	0.0	0.0	7.5687
chr1	66057483	66059787	THE1B__THE1B-int	LTR	-	ERVL-MaLR	0.0	0.0	0.0	0.0	0.0	11.5317	0.0	0.0	0.0	0.0	0.0	0.0	0.0	0.0	0.0	0.0	0.0	7.5165	5.8854	0.0	0.0	6.5763
chr1	66130471	66130918	LTR16	LTR	+	ERVL	0.0	0.0	0.0	0.0	40.8843	0.0	0.0	0.0	0.0	0.0	0.0	0.0	0.0	0.0	0.0	0.0	0.0	0.0	0.0	0.0	0.0	0.0
chr1	66385433	66386348	MER21A	LTR	+	ERVL	0.0	0.0	0.0	0.0	20.4422	0.0	0.0	0.0	0.0	0.0	0.0	0.0	0.0	0.0	0.0	0.0	0.0	0.0	5.8854	0.0	0.0	0.0
chr1	66449908	66450345	MLT1C	LTR	-	ERVL-MaLR	0.0	0.0	0.0	0.0	20.4422	0.0	0.0	0.0	0.0	0.0	0.0	0.0	0.0	0.0	0.0	0.0	0.0	0.0	4.9096	0.0	0.0	0.0
chr1	66463110	66463475	MSTA	LTR	-	ERVL-MaLR	0.0	0.0	0.0	0.0	20.4422	0.0	0.0	0.0	0.0	0.0	0.0	0.0	0.0	0.0	0.0	0.0	0.0	0.0	0.0	0.0	0.0	0.0
chr1	66494133	66494495	MLT1A0	LTR	+	ERVL-MaLR	0.0	0.0	0.0	0.0	0.0	23.0635	0.0	0.0	0.0	0.0	0.0	0.0	0.0	0.0	0.0	0.0	0.0	0.0	0.0	0.0	0.0	7.5687
chr1	66505779	66506585	LTR8B	LTR	+	ERV1	0.0	0.0	0.0	0.0	0.0	46.127	0.0	0.0	0.0	0.0	0.0	0.0	0.0	0.0	0.0	0.0	0.0	0.0	0.0	0.0	0.0	0.0
chr1	66507555	66508009	LTR56	LTR	+	ERV1	0.0	0.0	0.0	0.0	40.8843	11.5317	0.0	0.0	0.0	0.0	0.0	0.0	0.0	0.0	0.0	0.0	0.0	0.0	0.0	0.0	0.0	0.0
chr1	66724954	66725521	LTR86C	LTR	-	ERVL	0.0	0.0	0.0	0.0	20.4422	0.0	0.0	0.0	0.0	0.0	0.0	0.0	0.0	0.0	0.0	0.0	0.0	0.0	0.0	0.0	0.0	0.0
chr1	66772127	66772547	MSTB	LTR	-	ERVL-MaLR	0.0	0.0	0.0	0.0	0.0	11.5317	0.0	0.0	0.0	0.0	0.0	0.0	0.0	0.0	0.0	0.0	0.0	0.0	0.0	0.0	0.0	0.0
chr1	66804230	66804541	MLT1A0	LTR	-	ERVL-MaLR	0.0	0.0	0.0	0.0	10.2211	0.0	0.0	0.0	0.0	0.0	0.0	0.0	0.0	0.0	0.0	0.0	0.0	0.0	0.0	0.0	0.0	0.0
chr1	66852936	66853562	MER73	LTR	-	ERVL	0.0	0.0	0.0	0.0	40.8843	0.0	0.0	0.0	0.0	0.0	0.0	0.0	0.0	0.0	0.0	0.0	0.0	0.0	0.0	0.0	0.0	0.0
chr1	66854931	66855463	MER74A	LTR	+	ERVL	0.0	0.0	0.0	0.0	0.0	23.0635	0.0	0.0	0.0	0.0	0.0	0.0	0.0	0.0	0.0	0.0	0.0	0.0	0.0	0.0	0.0	7.5687
chr1	66876921	66882162	LTR79__THE1B__THE1B-int	LTR	+	ERVL-MaLR	0.0	0.0	0.0	0.0	81.7686	0.0	0.0	0.0	0.0	0.0	0.0	0.0	0.0	0.0	0.0	0.0	0.0	0.0	6.8732	0.0	6.3918	7.5687
chr1	66896460	66898772	MSTC__MSTC-int	LTR	+	ERVL-MaLR	0.0	0.0	0.0	0.0	0.0	46.127	0.0	0.0	0.0	0.0	0.0	0.0	0.0	0.0	0.0	0.0	0.0	0.0	5.8854	0.0	0.0	0.0
chr1	67007160	67007474	MLT1A0	LTR	-	ERVL-MaLR	0.0	0.0	0.0	12.7541	0.0	0.0	0.0	0.0	0.0	0.0	0.0	0.0	0.0	0.0	0.0	0.0	0.0	0.0	0.0	5.382	-2.9921	6.5763
chr1	67141751	67142227	LTR15	LTR	-	ERV1	12.3393	0.0	0.0	0.0	20.4422	23.0635	0.0	0.0	0.0	0.0	0.0	0.0	0.0	0.0	0.0	0.0	0.0	0.0	0.0	0.0	0.0	0.0
chr1	67184802	67185153	MLT1A0	LTR	+	ERVL-MaLR	0.0	0.0	0.0	0.0	20.4422	0.0	0.0	0.0	0.0	0.0	0.0	0.0	0.0	0.0	0.0	0.0	0.0	0.0	0.0	0.0	0.0	0.0
chr1	67228972	67229771	MER21B	LTR	-	ERVL	0.0	0.0	0.0	25.5082	20.4422	0.0	0.0	0.0	0.0	0.0	0.0	0.0	0.0	0.0	0.0	0.0	0.0	0.0	5.8854	0.0	0.0	0.0
chr1	67240701	67253103	MER57-int__MER57A1	LTR	-	ERV1	12.3393	0.0	11.8222	12.7541	10.2211	23.0635	0.0	0.0	0.0	0.0	0.0	0.0	8.3951	0.0	0.0	0.0	0.0	0.0	6.8732	0.0	2.5339	0.0
chr1	67272294	67272644	THE1B	LTR	+	ERVL-MaLR	0.0	0.0	0.0	0.0	20.4422	23.0635	0.0	0.0	6.5548	0.0	0.0	0.0	0.0	0.0	0.0	0.0	0.0	0.0	0.0	0.0	0.0	0.0
chr1	67272675	67273177	MLT1J	LTR	+	ERVL-MaLR	0.0	0.0	0.0	0.0	10.2211	0.0	0.0	0.0	6.5548	0.0	0.0	0.0	0.0	0.0	0.0	0.0	0.0	0.0	0.0	0.0	0.0	0.0
chr1	67294985	67295583	MLT1E1	LTR	+	ERVL-MaLR	0.0	0.0	0.0	0.0	20.4422	0.0	0.0	0.0	0.0	0.0	0.0	0.0	8.9786	0.0	0.0	0.0	0.0	0.0	0.0	0.0	0.0	0.0
chr1	67383004	67385497	THE1C__THE1C-int	LTR	-	ERVL-MaLR	0.0	0.0	0.0	0.0	20.4422	23.0635	0.0	0.0	0.0	0.0	0.0	0.0	0.0	0.0	0.0	0.0	0.0	0.0	5.8854	0.0	0.0	0.0
chr1	67503499	67503981	MLT1O	LTR	-	ERVL-MaLR	0.0	0.0	0.0	0.0	0.0	23.0635	0.0	0.0	0.0	0.0	0.0	0.0	0.0	0.0	0.0	0.0	0.0	0.0	0.0	0.0	0.0	0.0
chr1	67580154	67580544	MLT1B	LTR	-	ERVL-MaLR	0.0	0.0	0.0	0.0	30.6632	0.0	0.0	0.0	0.0	0.0	0.0	0.0	0.0	0.0	0.0	0.0	0.0	0.0	0.0	0.0	0.0	0.0
chr1	67611046	67611495	MLT1C	LTR	+	ERVL-MaLR	0.0	0.0	0.0	0.0	40.8843	23.0635	0.0	0.0	0.0	0.0	0.0	0.0	0.0	0.0	0.0	0.0	0.0	0.0	0.0	0.0	0.0	0.0
chr1	67639349	67639929	MLT1H1	LTR	+	ERVL-MaLR	0.0	0.0	0.0	0.0	0.0	69.1905	0.0	0.0	0.0	0.0	0.0	0.0	0.0	0.0	0.0	0.0	0.0	0.0	0.0	0.0	0.0	0.0
chr1	67711231	67711831	MER34C2	LTR	-	ERV1	24.6787	0.0	0.0	0.0	20.4422	0.0	0.0	0.0	0.0	0.0	0.0	0.0	0.0	0.0	0.0	0.0	0.0	0.0	0.0	0.0	0.0	0.0
chr1	67740609	67740938	MLT1A0	LTR	+	ERVL-MaLR	37.018	48.8905	76.8443	63.7706	30.6632	0.0	0.0	0.0	0.0	0.0	0.0	0.0	1.8872	0.0	0.0	0.0	0.0	0.0	0.0	0.0	0.0	0.0
chr1	67821121	67821733	MLT1E2	LTR	+	ERVL-MaLR	0.0	0.0	0.0	0.0	0.0	23.0635	0.0	0.0	0.0	0.0	0.0	0.0	0.0	0.0	0.0	0.0	0.0	0.0	0.0	0.0	0.0	0.0
chr1	67872274	67872859	LTR67B	LTR	-	ERVL	0.0	0.0	0.0	0.0	0.0	23.0635	0.0	0.0	0.0	0.0	0.0	0.0	0.0	0.0	0.0	0.0	0.0	0.0	0.0	0.0	0.0	0.0
chr1	67912260	67912653	MSTD	LTR	+	ERVL-MaLR	0.0	0.0	0.0	0.0	10.2211	0.0	0.0	0.0	0.0	0.0	0.0	0.0	0.0	0.0	9.6443	0.0	0.0	0.0	4.9096	0.0	0.0	0.0
chr1	67945494	67945894	MLT1B	LTR	+	ERVL-MaLR	0.0	0.0	0.0	0.0	10.2211	0.0	0.0	0.0	0.0	0.0	0.0	0.0	0.0	0.0	0.0	0.0	0.0	0.0	5.8854	0.0	0.0	0.0
chr1	68000601	68001026	MSTA	LTR	+	ERVL-MaLR	0.0	0.0	0.0	0.0	20.4422	0.0	6.1323	0.0	0.0	0.0	0.0	0.0	0.0	0.0	0.0	0.0	0.0	0.0	0.0	0.0	0.0	0.0
chr1	68009807	68010214	MLT2C1	LTR	-	ERVL	0.0	0.0	0.0	0.0	0.0	69.1905	0.0	0.0	0.0	0.0	0.0	0.0	0.0	0.0	0.0	0.0	0.0	0.0	0.0	0.0	0.0	0.0
chr1	68013637	68013995	THE1C	LTR	+	ERVL-MaLR	0.0	0.0	0.0	0.0	20.4422	0.0	0.0	0.0	0.0	0.0	0.0	0.0	0.0	0.0	0.0	0.0	0.0	0.0	0.0	0.0	0.0	0.0
chr1	68070325	68070705	THE1D	LTR	+	ERVL-MaLR	98.7146	171.117	437.422	503.788	235.085	11.5317	0.4809	0.0	0.1895	6.9358	0.0	0.6252	0.1313	6.0328	0.0	0.7401	0.0	0.0	0.0	0.0	0.0	0.0
chr1	68082888	68083286	MSTA	LTR	-	ERVL-MaLR	0.0	0.0	0.0	12.7541	0.0	0.0	0.0	0.0	0.0	0.0	0.0	0.0	0.0	0.0	0.0	0.0	0.0	0.0	0.0	0.0	0.0	0.0
chr1	68131663	68132041	MLT1B	LTR	+	ERVL-MaLR	0.0	0.0	0.0	12.7541	0.0	0.0	0.0	0.0	0.0	0.0	0.0	0.0	6.4079	0.0	0.0	0.0	0.0	0.0	0.0	0.0	0.0	0.0
chr1	68240094	68240439	MSTB1	LTR	+	ERVL-MaLR	0.0	0.0	0.0	0.0	20.4422	0.0	0.0	0.0	0.0	0.0	0.0	0.0	0.0	0.0	0.0	0.0	0.0	0.0	0.0	0.0	2.9323	0.0
chr1	68249507	68249845	MSTA	LTR	-	ERVL-MaLR	0.0	0.0	0.0	0.0	0.0	34.5952	0.0	0.0	0.0	0.0	0.0	0.0	0.0	0.0	0.0	0.0	0.0	0.0	0.0	0.0	0.0	0.0
chr1	68256556	68257017	LTR2	LTR	+	ERV1	0.0	0.0	0.0	0.0	0.0	46.127	0.0	0.0	0.0	0.0	0.0	0.0	0.0	0.0	0.0	0.0	0.0	0.0	0.0	0.0	0.0	0.0
chr1	68279757	68280396	MER39	LTR	+	ERV1	0.0	0.0	0.0	0.0	40.8843	11.5317	0.0	0.0	0.0	0.0	0.0	0.0	0.0	0.0	0.0	0.0	0.0	0.0	0.0	0.0	0.0	0.0
chr1	68326288	68326660	MLT1A	LTR	+	ERVL-MaLR	0.0	0.0	0.0	0.0	0.0	11.5317	0.0	0.0	0.0	0.0	0.0	0.0	0.0	0.0	0.0	0.0	0.0	0.0	0.0	0.0	0.0	0.0
chr1	68345775	68346310	LTR16E2	LTR	+	ERVL	0.0	0.0	0.0	0.0	10.2211	0.0	0.0	0.0	0.0	0.0	0.0	0.0	0.0	0.0	0.0	0.0	0.0	0.0	0.0	0.0	0.0	0.0
chr1	68349998	68350476	LTR16B1	LTR	+	ERVL	0.0	0.0	0.0	0.0	10.2211	0.0	0.0	0.0	0.0	0.0	0.0	0.0	0.0	0.0	0.0	0.0	0.0	0.0	0.0	0.0	0.0	0.0
chr1	68386003	68391992	HERVH-int__LTR7	LTR	+	ERV1	135.733	48.8905	53.1999	38.2624	40.8843	46.127	0.4702	6.1795	0.0	5.3742	7.8917	7.0371	0.0	6.6104	0.0	7.4351	0.0	6.5244	0.0	0.0	7.3832	7.5687
chr1	68392125	68392789	LTR17	LTR	-	ERV1	567.609	488.905	342.844	261.46	337.296	0.0	6.1323	0.0	0.0	5.3742	0.0	0.6914	0.6281	1.2464	0.4298	0.0	0.0	0.0	0.0	0.0	0.0	6.5763
chr1	68423535	68423901	THE1D	LTR	+	ERVL-MaLR	0.0	0.0	0.0	0.0	40.8843	0.0	0.0	0.0	0.0	0.0	0.0	0.0	0.0	0.0	0.0	0.0	0.0	0.0	0.0	0.0	0.0	0.0
chr1	68462072	68462546	MLT1H	LTR	+	ERVL-MaLR	0.0	0.0	0.0	0.0	10.2211	0.0	0.0	0.0	0.0	0.0	0.0	0.0	0.0	0.0	0.0	0.0	0.0	0.0	0.0	0.0	0.0	0.0
chr1	68463434	68464007	MLT1D	LTR	-	ERVL-MaLR	0.0	0.0	0.0	0.0	0.0	115.317	0.0	0.0	0.0	0.0	0.0	0.0	0.0	0.0	0.0	0.0	0.0	0.0	0.0	0.0	0.0	0.0
chr1	68467946	68468501	LTR49	LTR	-	ERV1	0.0	0.0	0.0	0.0	10.2211	69.1905	0.0	0.0	0.0	0.0	0.0	0.0	0.0	0.0	0.0	0.0	0.0	0.0	0.0	0.0	0.0	0.0
chr1	68486116	68486507	MSTA	LTR	+	ERVL-MaLR	0.0	0.0	0.0	0.0	0.0	23.0635	0.0	0.0	0.0	0.0	0.0	0.0	0.0	0.0	0.0	0.0	0.0	0.0	3.1075	0.0	0.0	0.0
chr1	68520820	68521201	THE1D	LTR	-	ERVL-MaLR	0.0	0.0	0.0	0.0	20.4422	80.7222	0.0	0.0	0.0	0.0	0.0	0.0	0.0	0.0	0.0	0.0	0.0	0.0	5.8854	0.0	0.0	0.0
chr1	68553335	68556677	THE1B__THE1B-int	LTR	+	ERVL-MaLR	0.0	0.0	0.0	0.0	0.0	69.1905	0.0	0.0	0.0	0.0	0.0	0.0	0.0	0.0	0.0	0.0	0.0	0.0	7.454	0.0	0.0	0.0
chr1	68622420	68622908	MLT1D	LTR	-	ERVL-MaLR	0.0	0.0	0.0	0.0	20.4422	0.0	0.0	0.0	0.0	0.0	0.0	0.0	0.0	0.0	0.0	0.0	0.0	0.0	0.0	0.0	0.0	0.0
chr1	68637198	68637559	MLT1A	LTR	-	ERVL-MaLR	12.3393	0.0	0.0	0.0	0.0	0.0	6.1323	0.0	0.0	0.0	0.0	0.0	0.0	0.0	0.0	0.0	0.0	0.0	0.0	0.0	0.0	0.0
chr1	68651894	68652704	LTR101_Mam	LTR	-	ERVL	0.0	0.0	0.0	0.0	30.6632	0.0	0.0	0.0	0.0	0.0	0.0	0.0	0.0	0.0	0.0	0.0	0.0	0.0	0.0	0.0	0.0	6.5763
chr1	68707776	68708162	MLT1A	LTR	+	ERVL-MaLR	0.0	0.0	0.0	0.0	10.2211	0.0	0.0	0.0	0.0	0.0	0.0	0.0	0.0	0.0	0.0	0.0	0.0	0.0	0.0	0.0	0.0	0.0
chr1	68715405	68715940	MLT2B4	LTR	+	ERVL	0.0	0.0	0.0	0.0	10.2211	0.0	0.0	0.0	0.0	0.0	0.0	0.0	0.0	0.0	0.0	0.0	0.0	0.0	0.0	0.0	0.0	0.0
chr1	68741860	68744113	THE1A__THE1A-int	LTR	+	ERVL-MaLR	0.0	0.0	0.0	0.0	0.0	46.127	0.0	0.0	0.0	0.0	0.0	0.0	0.0	0.0	0.0	0.0	0.0	0.0	0.0	0.0	0.0	0.0
chr1	68773827	68774263	MLT1J1	LTR	+	ERVL-MaLR	0.0	0.0	0.0	0.0	0.0	23.0635	0.0	0.0	0.0	0.0	0.0	0.0	0.0	0.0	0.0	0.0	0.0	0.0	0.0	0.0	0.0	0.0
chr1	68791212	68791591	MLT1B	LTR	+	ERVL-MaLR	0.0	0.0	0.0	0.0	10.2211	0.0	0.0	0.0	0.0	0.0	0.0	0.0	0.0	0.0	0.0	0.0	0.0	0.0	0.0	0.0	6.3918	0.0
chr1	68791597	68791954	THE1B	LTR	-	ERVL-MaLR	0.0	0.0	0.0	0.0	20.4422	0.0	0.0	0.0	0.0	0.0	0.0	0.0	0.0	0.0	0.0	0.0	0.0	0.0	0.0	0.0	0.0	0.0
chr1	68796844	68797299	LTR06	LTR	-	ERV1	0.0	0.0	0.0	12.7541	0.0	0.0	0.0	0.0	0.0	0.0	0.0	0.0	0.0	0.0	0.0	0.0	0.0	0.0	0.0	0.0	0.0	0.0
chr1	68801548	68802222	PABL_A	LTR	+	ERV1	0.0	0.0	0.0	0.0	10.2211	0.0	0.0	0.0	0.0	0.0	0.0	0.0	0.0	0.0	0.0	0.0	0.0	0.0	0.0	0.0	0.0	0.0
chr1	68817108	68817497	MER57B1	LTR	-	ERV1	0.0	0.0	5.9111	0.0	0.0	0.0	0.0	0.0	0.0	0.0	0.0	0.0	0.0	0.0	0.0	0.0	0.0	0.0	0.0	0.0	0.0	0.0
chr1	68817535	68818967	LTR12C	LTR	+	ERV1	259.126	195.562	248.266	38.2624	81.7686	0.0	8.5748	9.069	10.5847	9.6627	2.3314	5.4739	0.0	7.8243	0.0	7.4351	0.0	0.0	0.0	0.0	0.0	0.0
chr1	68819118	68819505	LTR16	LTR	-	ERVL	629.306	391.124	277.822	210.443	81.7686	0.0	3.7042	5.0101	3.2323	1.9306	-0.6906	-1.1047	1.3821	2.6361	-4.4224	2.0211	6.6502	0.0	6.8732	0.0	0.0	0.0
chr1	68825935	68826300	THE1B	LTR	-	ERVL-MaLR	0.0	0.0	0.0	0.0	10.2211	0.0	0.0	0.0	0.0	0.0	0.0	0.0	0.0	0.0	0.0	0.0	0.0	0.0	0.0	0.0	0.0	0.0
chr1	68884101	68884457	THE1B	LTR	+	ERVL-MaLR	0.0	0.0	0.0	0.0	0.0	23.0635	0.0	0.0	0.0	0.0	0.0	0.0	0.0	0.0	0.0	0.0	0.0	0.0	0.0	0.0	0.0	0.0
chr1	68909600	68910370	LTR1F	LTR	+	ERV1	0.0	0.0	0.0	0.0	10.2211	0.0	0.0	0.0	0.0	0.0	0.0	0.0	0.0	0.0	0.0	0.0	0.0	0.0	0.0	0.0	0.0	0.0
chr1	68915196	68916094	MER49	LTR	+	ERV1	0.0	0.0	0.0	0.0	0.0	23.0635	0.0	0.0	0.0	0.0	0.0	0.0	0.0	0.0	0.0	0.0	0.0	0.0	5.8854	0.0	0.0	0.0
chr1	68946344	68953159	MLT1A0__MLT1A0-int	LTR	+	ERVL-MaLR	0.0	0.0	0.0	0.0	0.0	46.127	0.0	0.0	0.0	0.0	0.0	0.0	0.0	0.0	0.0	0.0	0.0	0.0	6.8732	7.3558	0.0	0.0
chr1	68980546	68980947	LTR16A	LTR	-	ERVL	0.0	0.0	0.0	0.0	40.8843	0.0	0.0	0.0	0.0	0.0	0.0	0.0	0.0	0.0	0.0	0.0	0.0	0.0	0.0	0.0	0.0	0.0
chr1	68982636	68983321	MER39	LTR	-	ERV1	0.0	0.0	0.0	0.0	20.4422	23.0635	0.0	0.0	0.0	0.0	0.0	0.0	0.0	0.0	0.0	0.0	0.0	0.0	5.8854	0.0	0.0	0.0
chr1	68984342	68984970	MLT1E3	LTR	-	ERVL-MaLR	0.0	0.0	0.0	0.0	0.0	23.0635	0.0	0.0	0.0	0.0	0.0	0.0	0.0	0.0	0.0	0.0	0.0	0.0	0.0	0.0	6.3918	0.0
chr1	69047104	69047912	LTR1A1	LTR	+	ERV1	37.018	0.0	0.0	6.37706	0.0	0.0	0.0	5.1992	0.0	0.0	0.0	0.0	0.0	0.0	0.0	0.0	0.0	0.0	0.0	0.0	0.0	0.0
chr1	69057909	69058403	MER39	LTR	-	ERV1	0.0	0.0	0.0	0.0	30.6632	0.0	0.0	0.0	0.0	0.0	0.0	0.0	0.0	0.0	0.0	0.0	0.0	0.0	0.0	0.0	0.0	0.0
chr1	69062133	69062753	LTR9B	LTR	-	ERV1	0.0	0.0	0.0	0.0	0.0	46.127	0.0	0.0	0.0	0.0	0.0	0.0	0.0	0.0	0.0	0.0	0.0	6.5244	0.0	0.0	0.0	4.4743
chr1	69062853	69063419	MER34C_	LTR	-	ERV1	0.0	0.0	0.0	0.0	0.0	92.254	0.0	0.0	0.0	0.0	0.0	0.0	0.0	0.0	0.0	0.0	0.0	6.5244	0.0	0.0	0.0	3.0066
chr1	69091141	69091765	LTR9B	LTR	+	ERV1	0.0	0.0	0.0	0.0	0.0	23.0635	0.0	0.0	0.0	0.0	0.0	0.0	0.0	0.0	0.0	0.0	0.0	0.0	0.0	0.0	0.0	0.0
chr1	69122638	69123098	LTR16C	LTR	-	ERVL	0.0	0.0	0.0	0.0	10.2211	46.127	0.0	0.0	0.0	0.0	0.0	0.0	0.0	0.0	0.0	0.0	0.0	0.0	0.0	0.0	0.0	0.0
chr1	69169075	69171355	THE1A__THE1A-int	LTR	+	ERVL-MaLR	0.0	0.0	0.0	12.7541	40.8843	23.0635	7.4419	0.0	7.5471	7.3478	0.0	7.4493	0.0	0.0	0.0	0.0	6.6502	0.0	0.0	6.3646	0.0	6.5763
chr1	69173246	69173607	MLT1A0	LTR	+	ERVL-MaLR	0.0	0.0	0.0	0.0	40.8843	0.0	0.0	0.0	0.0	0.0	0.0	0.0	0.0	0.0	0.0	0.0	0.0	0.0	0.0	0.0	0.0	0.0
chr1	69176641	69176978	MLT1A0	LTR	+	ERVL-MaLR	0.0	0.0	0.0	0.0	10.2211	0.0	0.0	0.0	0.0	0.0	0.0	0.0	0.0	0.0	0.0	0.0	0.0	0.0	0.0	0.0	0.0	0.0
chr1	69180737	69181163	MLT2D	LTR	-	ERVL	0.0	0.0	0.0	0.0	20.4422	0.0	0.0	0.0	0.0	0.0	0.0	0.0	0.0	0.0	0.0	0.0	0.0	0.0	0.0	0.0	0.0	0.0
chr1	69319254	69319634	MSTA	LTR	+	ERVL-MaLR	0.0	0.0	0.0	0.0	10.2211	0.0	0.0	0.0	0.0	0.0	0.0	0.0	0.0	0.0	0.0	0.0	0.0	0.0	0.0	0.0	0.0	0.0
chr1	69330502	69332846	THE1D__THE1D-int	LTR	-	ERVL-MaLR	0.0	0.0	0.0	0.0	20.4422	0.0	0.0	0.0	0.0	0.0	0.0	0.0	0.0	0.0	0.0	0.0	0.0	0.0	0.0	7.3558	0.0	7.5687
chr1	69357160	69363732	MER51-int__MER51B	LTR	-	ERV1	0.0	0.0	0.0	12.7541	40.8843	0.0	0.0	0.0	0.0	0.0	0.0	0.0	0.0	0.0	0.0	0.0	0.0	0.0	0.0	0.0	0.0	6.5763
chr1	69403582	69404129	MLT1H1	LTR	+	ERVL-MaLR	49.3573	0.0	29.5555	25.5082	20.4422	0.0	0.0	6.7578	0.0	5.3742	0.0	1.8344	0.0	0.0	0.0	0.0	0.0	0.0	0.0	0.0	0.0	0.0
chr1	69431152	69431683	MLT1F2	LTR	-	ERVL-MaLR	12.3393	0.0	0.0	12.7541	61.3265	0.0	6.7104	7.1695	6.5548	0.0	5.1203	7.4493	6.4079	0.0	0.0	0.0	0.0	0.0	0.0	0.0	7.3832	0.0
chr1	69452954	69453399	LTR47A	LTR	-	ERVL	0.0	0.0	11.8222	0.0	0.0	0.0	0.0	0.0	0.0	0.0	0.0	0.0	0.0	0.0	0.0	0.0	0.0	0.0	0.0	0.0	0.0	0.0
chr1	69468533	69468990	MSTB2	LTR	-	ERVL-MaLR	74.036	48.8905	94.5777	44.6394	20.4422	34.5952	7.122	6.1795	0.0	6.3567	6.0995	3.6687	0.0	0.0	0.0	0.0	0.0	0.0	0.0	0.0	0.0	0.0
chr1	69470922	69471455	MLT1G1	LTR	+	ERVL-MaLR	0.0	0.0	0.0	0.0	10.2211	0.0	0.0	0.0	0.0	0.0	0.0	0.0	0.0	0.0	0.0	0.0	0.0	0.0	0.0	0.0	0.0	0.0
chr1	69497392	69498174	LTR101_Mam	LTR	+	ERVL	12.3393	0.0	0.0	0.0	20.4422	0.0	0.0	0.0	0.0	0.0	0.0	0.0	0.0	0.0	0.0	0.0	0.0	0.0	0.0	0.0	0.0	0.0
chr1	69499036	69499585	MLT1F	LTR	-	ERVL-MaLR	0.0	0.0	0.0	0.0	10.2211	0.0	0.0	0.0	0.0	0.0	0.0	0.0	0.0	0.0	0.0	0.0	0.0	0.0	0.0	0.0	0.0	0.0
chr1	69545272	69545657	MSTD	LTR	+	ERVL-MaLR	0.0	0.0	11.8222	0.0	0.0	0.0	0.0	0.0	0.0	0.0	0.0	0.0	0.0	0.0	0.0	0.0	0.0	0.0	0.0	0.0	0.0	0.0
chr1	69605041	69605404	THE1B	LTR	+	ERVL-MaLR	0.0	0.0	0.0	0.0	0.0	11.5317	0.0	0.0	0.0	0.0	0.0	0.0	0.0	0.0	0.0	0.0	0.0	0.0	0.0	0.0	0.0	-3.0944
chr1	69613077	69613460	MLT1A0	LTR	-	ERVL-MaLR	0.0	0.0	0.0	0.0	0.0	23.0635	0.0	0.0	0.0	0.0	0.0	0.0	0.0	0.0	0.0	0.0	0.0	0.0	0.0	0.0	0.0	0.0
chr1	69681860	69682434	MLT1E1A	LTR	-	ERVL-MaLR	0.0	0.0	0.0	0.0	0.0	23.0635	0.0	0.0	0.0	0.0	0.0	0.0	0.0	0.0	0.0	0.0	0.0	0.0	0.0	0.0	6.3918	6.5763
chr1	69690637	69691266	LTR26	LTR	-	ERV1	0.0	0.0	5.9111	0.0	20.4422	0.0	0.0	0.0	0.0	0.0	0.0	0.0	0.0	0.0	0.0	0.0	0.0	0.0	0.0	0.0	0.0	0.0
chr1	69691875	69692359	LTR79	LTR	-	ERVL	0.0	0.0	0.0	0.0	0.0	11.5317	0.0	0.0	0.0	0.0	0.0	0.0	0.0	0.0	0.0	0.0	0.0	0.0	0.0	0.0	0.0	0.0
chr1	69694536	69696972	MSTB__MSTB-int	LTR	+	ERVL-MaLR	0.0	0.0	0.0	0.0	10.2211	23.0635	0.0	0.0	0.0	0.0	0.0	0.0	0.0	0.0	0.0	0.0	0.0	0.0	5.8854	0.0	0.0	0.0
chr1	69723633	69723980	MLT1A0	LTR	-	ERVL-MaLR	12.3393	0.0	0.0	6.37706	0.0	0.0	7.4419	0.0	0.0	0.0	5.1203	5.4739	0.0	0.0	0.0	0.0	0.0	0.0	0.0	0.0	0.0	0.0
chr1	69737153	69737520	THE1B	LTR	+	ERVL-MaLR	0.0	0.0	0.0	0.0	10.2211	0.0	0.0	0.0	0.0	0.0	0.0	0.0	0.0	0.0	0.0	0.0	0.0	0.0	0.0	0.0	0.0	0.0
chr1	69868679	69869116	MLT1B	LTR	-	ERVL-MaLR	0.0	0.0	11.8222	0.0	10.2211	0.0	0.0	0.0	0.0	0.0	0.0	0.0	0.0	0.0	0.0	0.0	0.0	0.0	0.0	0.0	0.0	0.0
chr1	69898866	69899363	MER90	LTR	-	ERV1	24.6787	0.0	5.9111	0.0	0.0	0.0	0.0	0.0	0.0	0.0	0.0	0.0	0.0	0.0	0.0	0.0	0.0	0.0	0.0	0.0	0.0	0.0
chr1	69899648	69899978	MLT1A1	LTR	+	ERVL-MaLR	283.805	171.117	549.733	586.69	367.959	0.0	0.222	0.0	0.0	1.1318	0.0	0.0	0.0	5.0546	2.9548	3.4671	0.0	0.0	0.0	0.0	0.0	0.0
chr1	69942407	69942871	MLT1D	LTR	-	ERVL-MaLR	0.0	0.0	0.0	0.0	0.0	11.5317	0.0	0.0	0.0	0.0	0.0	0.0	0.0	6.0328	0.0	0.0	0.0	0.0	0.0	7.3558	0.0	0.0
chr1	69976120	69976561	MLT2A2	LTR	-	ERVL	0.0	0.0	0.0	0.0	0.0	23.0635	0.0	0.0	0.0	0.0	0.0	0.0	0.0	0.0	0.0	0.0	0.0	0.0	0.0	0.0	0.0	0.0
chr1	69977547	69977905	MLT1I	LTR	+	ERVL-MaLR	0.0	0.0	0.0	0.0	0.0	34.5952	0.0	0.0	0.0	0.0	0.0	0.0	0.0	0.0	0.0	0.0	0.0	0.0	0.0	0.0	0.0	6.5763
chr1	69983429	69983854	LTR16A	LTR	+	ERVL	49.3573	97.781	82.7554	127.541	224.864	0.0	7.122	7.9725	0.0	5.3742	0.4972	0.0	0.0	5.0546	0.0	0.8961	0.0	0.0	0.0	0.0	0.0	0.0
chr1	70055488	70055864	MSTA	LTR	-	ERVL-MaLR	0.0	0.0	0.0	0.0	40.8843	0.0	0.0	0.0	0.0	0.0	0.0	0.0	0.0	0.0	0.0	0.0	0.0	0.0	0.0	0.0	0.0	0.0
chr1	70069124	70069508	THE1D	LTR	-	ERVL-MaLR	0.0	0.0	0.0	0.0	30.6632	69.1905	0.0	0.0	0.0	0.0	0.0	0.0	0.0	0.0	0.0	0.0	0.0	0.0	0.0	0.0	6.3918	0.0
chr1	70115022	70115501	MER65A	LTR	-	ERV1	0.0	0.0	0.0	0.0	0.0	46.127	0.0	0.0	0.0	0.0	0.0	0.0	0.0	0.0	0.0	0.0	0.0	0.0	0.0	0.0	0.0	0.0
chr1	70169028	70169412	MER83C	LTR	+	ERV1	24.6787	0.0	0.0	0.0	0.0	23.0635	0.0	0.0	0.0	0.0	0.0	0.0	0.0	0.0	0.0	0.0	0.0	0.0	0.0	0.0	0.0	7.5687
chr1	70171975	70172319	MLT1A0	LTR	+	ERVL-MaLR	0.0	0.0	0.0	0.0	10.2211	0.0	0.0	0.0	0.0	0.0	0.0	0.0	0.0	0.0	0.0	0.0	0.0	0.0	0.0	0.0	0.0	0.0
chr1	70185251	70185605	THE1A	LTR	+	ERVL-MaLR	0.0	0.0	0.0	0.0	0.0	11.5317	0.0	0.0	0.0	0.0	0.0	0.0	0.0	0.0	0.0	0.0	0.0	0.0	0.0	0.0	0.0	0.0
chr1	70275241	70275665	LTR54B	LTR	-	ERV1	0.0	0.0	0.0	0.0	10.2211	0.0	0.0	0.0	0.0	0.0	0.0	0.0	0.0	0.0	0.0	0.0	0.0	0.0	0.0	2.5736	-2.9921	0.0
chr1	70363277	70363627	MER51B	LTR	+	ERV1	0.0	0.0	0.0	0.0	10.2211	0.0	0.0	0.0	0.0	0.0	0.0	0.0	0.0	0.0	0.0	0.0	0.0	0.0	0.0	0.0	0.0	0.0
chr1	70385604	70385969	THE1D	LTR	-	ERVL-MaLR	0.0	0.0	0.0	0.0	0.0	69.1905	0.0	0.0	0.0	0.0	0.0	0.0	0.0	0.0	0.0	0.0	0.0	8.0989	0.0	0.0	0.0	0.0
chr1	70425502	70425933	MSTA	LTR	-	ERVL-MaLR	0.0	0.0	0.0	0.0	0.0	23.0635	0.0	0.0	0.0	0.0	0.0	0.0	0.0	0.0	0.0	0.0	0.0	0.0	0.0	0.0	0.0	0.0
chr1	70440974	70441409	LTR47A	LTR	-	ERVL	98.7146	0.0	0.0	12.7541	10.2211	115.317	5.1527	0.0	0.0	0.0	0.0	0.0	0.0	0.0	0.0	0.0	6.6502	7.1041	0.0	0.0	7.9653	0.0
chr1	70441772	70442207	MLT2C2	LTR	-	ERVL	24.6787	0.0	0.0	12.7541	0.0	57.6587	0.0	0.0	0.0	0.0	0.0	0.0	0.0	0.0	0.0	0.0	0.0	0.0	0.0	0.0	0.0	6.5763
chr1	70447103	70447487	MLT2D	LTR	-	ERVL	0.0	0.0	0.0	0.0	10.2211	0.0	0.0	0.0	0.0	0.0	0.0	0.0	0.0	0.0	0.0	0.0	0.0	0.0	0.0	0.0	0.0	0.0
chr1	70460424	70461399	LTR5_Hs	LTR	-	ERVK	12.3393	0.0	0.0	0.0	0.0	0.0	0.0	0.0	0.0	0.0	0.0	0.0	0.0	0.0	0.0	0.0	0.0	0.0	0.0	0.0	0.0	8.5649
chr1	70498724	70499111	MLT1A1	LTR	+	ERVL-MaLR	0.0	0.0	0.0	0.0	20.4422	0.0	0.0	0.0	0.0	0.0	0.0	0.0	0.0	0.0	0.0	0.0	0.0	0.0	0.0	0.0	0.0	0.0
chr1	70534443	70534881	MER110A	LTR	-	ERV1	0.0	0.0	0.0	0.0	0.0	23.0635	0.0	0.0	0.0	0.0	0.0	0.0	0.0	0.0	0.0	0.0	0.0	0.0	0.0	0.0	0.0	0.0
chr1	70588436	70593991	HERVH-int__LTR7	LTR	+	ERV1	24.6787	0.0	47.2888	0.0	0.0	0.0	6.1323	7.1695	0.0	0.0	1.4398	0.0	6.4079	6.0328	0.0	0.0	0.0	0.0	7.454	0.0	4.3911	7.5687
chr1	70617017	70617422	MSTA	LTR	-	ERVL-MaLR	0.0	0.0	0.0	0.0	30.6632	11.5317	0.0	0.0	0.0	0.0	0.0	0.0	0.0	0.0	0.0	0.0	0.0	0.0	0.0	0.0	0.0	7.5687
chr1	70627266	70627621	THE1D	LTR	-	ERVL-MaLR	0.0	0.0	5.9111	12.7541	10.2211	0.0	0.0	0.0	0.0	0.0	0.0	0.0	0.0	0.0	0.0	0.0	0.0	0.0	0.0	0.0	0.0	0.0
chr1	70627957	70631285	HERVL18-int__LTR18A	LTR	+	ERVL	0.0	0.0	5.9111	0.0	40.8843	23.0635	0.0	5.1992	0.0	0.0	0.0	0.0	0.0	0.0	0.0	0.0	0.0	0.0	0.0	0.0	7.3832	0.0
chr1	70638321	70638682	MSTD	LTR	+	ERVL-MaLR	0.0	0.0	0.0	0.0	0.0	11.5317	0.0	0.0	0.0	0.0	0.0	0.0	0.0	0.0	0.0	0.0	0.0	0.0	0.0	0.0	0.0	0.0
chr1	70783611	70784022	MSTB1	LTR	-	ERVL-MaLR	0.0	0.0	0.0	0.0	10.2211	0.0	0.0	0.0	0.0	0.0	0.0	0.0	0.0	0.0	0.0	0.0	0.0	0.0	4.9096	0.0	0.0	0.0
chr1	70788385	70788874	MER110A	LTR	-	ERV1	0.0	0.0	0.0	0.0	20.4422	11.5317	0.0	0.0	0.0	0.0	0.0	0.0	0.0	0.0	0.0	0.0	0.0	0.0	0.0	0.0	0.0	0.0
chr1	70802589	70804937	THE1B__THE1B-int	LTR	+	ERVL-MaLR	0.0	0.0	0.0	0.0	0.0	46.127	0.0	0.0	0.0	0.0	0.0	0.0	0.0	0.0	0.0	0.0	0.0	0.0	0.0	5.382	0.0	0.0
chr1	70805633	70807599	LTR2752	LTR	-	ERV1	0.0	0.0	0.0	0.0	0.0	92.254	0.0	0.0	0.0	0.0	0.0	0.0	0.0	0.0	0.0	0.0	0.0	0.0	0.0	0.0	7.3832	0.0
chr1	70832361	70834713	THE1B__THE1B-int	LTR	+	ERVL-MaLR	0.0	0.0	0.0	0.0	20.4422	46.127	0.0	0.0	0.0	0.0	0.0	0.0	0.0	0.0	0.0	0.0	0.0	0.0	0.0	0.0	0.0	8.5649
chr1	70843910	70846205	THE1A__THE1A-int	LTR	+	ERVL-MaLR	0.0	0.0	0.0	0.0	10.2211	0.0	0.0	0.0	0.0	0.0	0.0	0.0	0.0	0.0	0.0	0.0	0.0	0.0	6.8732	0.0	0.0	7.5687
chr1	70851816	70852192	THE1C	LTR	+	ERVL-MaLR	0.0	0.0	0.0	12.7541	0.0	0.0	0.0	0.0	0.0	0.0	0.0	0.0	0.0	0.0	0.0	0.0	0.0	0.0	0.0	0.0	0.0	0.0
chr1	70902882	70903351	MLT1D	LTR	+	ERVL-MaLR	0.0	0.0	0.0	0.0	10.2211	0.0	0.0	0.0	0.0	0.0	0.0	0.0	0.0	0.0	0.0	0.0	0.0	0.0	0.0	0.0	0.0	0.0
chr1	70938528	70940808	THE1A__THE1A-int	LTR	-	ERVL-MaLR	0.0	0.0	0.0	0.0	0.0	23.0635	0.0	0.0	0.0	0.0	0.0	0.0	0.0	0.0	0.0	0.0	0.0	0.0	0.0	0.0	0.0	0.0
chr1	70962426	70964700	THE1B__THE1B-int	LTR	-	ERVL-MaLR	0.0	0.0	0.0	0.0	30.6632	0.0	0.0	0.0	0.0	0.0	0.0	0.0	7.3994	0.0	0.0	0.0	0.0	0.0	0.0	0.0	0.0	7.5687
chr1	70985396	70985862	LTR3B_	LTR	+	ERVK	86.3753	0.0	165.511	12.7541	10.2211	0.0	0.0	1.1036	0.0	0.0	0.0	0.0	6.4079	0.0	9.6443	0.0	0.0	0.0	0.0	0.0	0.0	0.0
chr1	70985887	70986407	MER41A	LTR	+	ERV1	49.3573	0.0	88.6665	12.7541	0.0	0.0	0.0	5.1992	0.0	0.0	-2.7889	-2.7889	3.5249	0.0	8.6461	0.0	6.6502	0.0	0.0	0.0	0.0	0.0
chr1	70988314	70988783	MLT1J	LTR	+	ERVL-MaLR	0.0	0.0	0.0	25.5082	0.0	0.0	0.0	5.1992	0.0	0.0	0.0	0.0	0.0	0.0	0.0	0.0	0.0	0.0	0.0	0.0	0.0	0.0
chr1	71014455	71014826	MLT1A	LTR	+	ERVL-MaLR	0.0	0.0	5.9111	0.0	0.0	0.0	0.0	0.0	0.0	0.0	0.0	0.0	0.0	0.0	0.0	0.0	0.0	0.0	0.0	0.0	0.0	0.0
chr1	71052330	71052673	MLT1A1	LTR	+	ERVL-MaLR	0.0	0.0	0.0	0.0	0.0	11.5317	0.0	0.0	0.0	0.0	0.0	0.0	0.0	0.0	0.0	0.0	0.0	0.0	0.0	0.0	0.0	0.0
chr1	71090415	71090978	LTR80A	LTR	+	ERVL	0.0	0.0	0.0	0.0	30.6632	0.0	0.0	0.0	0.0	0.0	0.0	0.0	0.0	0.0	0.0	0.0	0.0	0.0	0.0	0.0	0.0	0.0
chr1	71153663	71154383	MER50	LTR	+	ERV1	0.0	0.0	0.0	0.0	0.0	11.5317	0.0	0.0	5.5701	0.0	0.0	0.0	0.0	0.0	0.0	0.0	0.0	0.0	4.9096	0.0	0.0	0.0
chr1	71162073	71162436	THE1D	LTR	+	ERVL-MaLR	0.0	0.0	0.0	0.0	0.0	23.0635	0.0	0.0	0.0	0.0	0.0	0.0	0.0	0.0	0.0	0.0	0.0	0.0	0.0	0.0	0.0	0.0
chr1	71171511	71173782	THE1C__THE1C-int	LTR	-	ERVL-MaLR	0.0	0.0	0.0	0.0	10.2211	0.0	0.0	0.0	0.0	0.0	0.0	0.0	0.0	0.0	0.0	0.0	0.0	0.0	0.0	0.0	5.3867	0.0
chr1	71273793	71274555	MamGypLTR1a	LTR	+	Gypsy	0.0	0.0	0.0	0.0	20.4422	0.0	0.0	0.0	0.0	0.0	0.0	0.0	0.0	0.0	0.0	0.0	0.0	0.0	0.0	0.0	0.0	0.0
chr1	71276190	71276563	THE1C	LTR	+	ERVL-MaLR	0.0	0.0	0.0	0.0	20.4422	0.0	0.0	0.0	0.0	0.0	0.0	0.0	0.0	0.0	0.0	0.0	0.0	0.0	0.0	0.0	0.0	0.0
chr1	71285240	71285676	MLT1J1	LTR	-	ERVL-MaLR	12.3393	0.0	11.8222	0.0	0.0	0.0	0.0	0.0	0.0	5.3742	0.0	0.0	0.0	0.0	0.0	0.0	0.0	0.0	0.0	0.0	0.0	0.0
chr1	71289717	71292034	THE1B__THE1B-int	LTR	+	ERVL-MaLR	12.3393	0.0	0.0	0.0	30.6632	46.127	0.0	0.0	0.0	0.0	0.0	0.0	0.0	0.0	0.0	0.0	0.0	0.0	5.8854	0.0	0.0	7.5687
chr1	71295357	71295787	LTR16A	LTR	+	ERVL	0.0	0.0	29.5555	0.0	0.0	0.0	0.0	0.0	0.0	0.0	0.0	0.0	0.0	0.0	0.0	0.0	0.0	0.0	0.0	0.0	0.0	0.0
chr1	71308941	71309598	MLT2F	LTR	-	ERVL	0.0	0.0	0.0	0.0	0.0	23.0635	0.0	0.0	0.0	0.0	0.0	0.0	0.0	0.0	0.0	0.0	0.0	0.0	0.0	0.0	6.3918	0.0
chr1	71315338	71315848	MER9a1	LTR	-	ERVK	0.0	0.0	0.0	0.0	10.2211	0.0	0.0	0.0	0.0	0.0	0.0	0.0	0.0	0.0	0.0	0.0	0.0	0.0	0.0	0.0	6.3918	0.0
chr1	71316014	71316591	MLT1E2	LTR	+	ERVL-MaLR	0.0	0.0	0.0	0.0	20.4422	0.0	0.0	0.0	0.0	0.0	0.0	0.0	0.0	0.0	0.0	0.0	0.0	0.0	0.0	0.0	0.0	0.0
chr1	71316599	71325260	MLT1F1__MLT1F1-int	LTR	-	ERVL-MaLR	0.0	0.0	0.0	0.0	51.1054	23.0635	0.0	0.0	0.0	0.0	0.0	0.0	0.0	0.0	0.0	0.0	0.0	6.5244	5.8854	6.3646	6.3918	6.5763
chr1	71336141	71343218	MER50__MER50-int	LTR	-	ERV1	0.0	0.0	0.0	0.0	20.4422	0.0	0.0	0.0	0.0	0.0	0.0	0.0	0.0	0.0	0.0	0.0	0.0	0.0	0.0	0.0	8.3788	8.5649
chr1	71352273	71352660	THE1D	LTR	+	ERVL-MaLR	0.0	0.0	0.0	0.0	20.4422	0.0	0.0	0.0	0.0	0.0	0.0	0.0	0.0	0.0	0.0	0.0	0.0	0.0	0.0	0.0	0.0	0.0
chr1	71375974	71376585	LTR9	LTR	-	ERV1	12.3393	0.0	0.0	0.0	0.0	0.0	0.0	0.0	0.0	0.0	0.0	0.0	0.0	0.0	0.0	0.0	0.0	0.0	0.0	0.0	0.0	0.0
chr1	71377917	71378304	MSTA	LTR	+	ERVL-MaLR	0.0	0.0	0.0	0.0	0.0	11.5317	0.0	0.0	0.0	0.0	0.0	0.0	0.0	0.0	0.0	0.0	0.0	0.0	6.8732	0.0	0.0	0.0
chr1	71381308	71381729	MSTB	LTR	-	ERVL-MaLR	0.0	0.0	0.0	0.0	0.0	23.0635	0.0	0.0	0.0	0.0	0.0	0.0	0.0	0.0	0.0	0.0	0.0	0.0	0.0	0.0	0.0	0.0
chr1	71392443	71395010	MSTB__MSTB-int	LTR	+	ERVL-MaLR	0.0	0.0	0.0	0.0	40.8843	0.0	0.0	0.0	0.0	0.0	0.0	0.0	0.0	0.0	0.0	0.0	0.0	0.0	0.0	0.0	0.0	7.5687
chr1	71433443	71433783	THE1A	LTR	-	ERVL-MaLR	0.0	0.0	0.0	0.0	10.2211	0.0	0.0	0.0	0.0	0.0	0.0	0.0	0.0	0.0	0.0	0.0	0.0	0.0	0.0	0.0	0.0	0.0
chr1	71502067	71510867	HERVP71A-int__LTR71A	LTR	+	ERV1	0.0	0.0	0.0	12.7541	40.8843	46.127	0.0	0.0	0.0	0.0	0.0	0.0	0.0	0.0	0.0	0.0	0.0	0.0	0.0	0.0	7.3832	0.0
chr1	71540720	71541132	MSTA	LTR	-	ERVL-MaLR	0.0	0.0	0.0	0.0	10.2211	0.0	0.0	0.0	0.0	0.0	0.0	0.0	0.0	0.0	0.0	0.0	0.0	0.0	0.0	0.0	0.0	0.0
chr1	71547747	71548243	MLT1F	LTR	+	ERVL-MaLR	0.0	0.0	0.0	0.0	0.0	57.6587	0.0	0.0	0.0	0.0	0.0	0.0	0.0	0.0	0.0	0.0	0.0	0.0	4.9096	0.0	6.3918	0.0
chr1	71549183	71549516	MLT1I	LTR	-	ERVL-MaLR	0.0	0.0	0.0	0.0	10.2211	11.5317	0.0	0.0	0.0	0.0	0.0	0.0	0.0	0.0	0.0	0.0	0.0	0.0	0.0	0.0	-2.9921	0.0
chr1	71605966	71606542	MLT1F	LTR	+	ERVL-MaLR	0.0	0.0	0.0	0.0	10.2211	0.0	0.0	0.0	0.0	0.0	0.0	0.0	0.0	0.0	0.0	0.0	0.0	0.0	0.0	0.0	0.0	0.0
chr1	71606856	71607345	LTR86A1	LTR	+	ERVL	0.0	0.0	0.0	0.0	10.2211	0.0	0.0	0.0	0.0	0.0	0.0	0.0	0.0	0.0	0.0	0.0	0.0	0.0	0.0	0.0	0.0	0.0
chr1	71682660	71683081	MSTB1	LTR	+	ERVL-MaLR	0.0	0.0	0.0	0.0	0.0	23.0635	0.0	0.0	0.0	0.0	0.0	0.0	0.0	0.0	0.0	0.0	0.0	0.0	5.8854	0.0	0.0	0.0
chr1	71723214	71723981	MER21C	LTR	+	ERVL	0.0	0.0	0.0	0.0	10.2211	0.0	0.0	0.0	0.0	0.0	0.0	0.0	0.0	0.0	0.0	0.0	0.0	0.0	0.0	0.0	0.0	0.0
chr1	71741644	71742059	MSTA	LTR	-	ERVL-MaLR	0.0	0.0	0.0	0.0	20.4422	149.913	0.0	0.0	0.0	0.0	0.0	0.0	0.0	0.0	0.0	0.0	0.0	0.0	0.0	0.0	0.0	3.4819
chr1	71750408	71750755	THE1B	LTR	-	ERVL-MaLR	0.0	0.0	0.0	0.0	30.6632	23.0635	0.0	0.0	0.0	0.0	0.0	0.0	0.0	0.0	0.0	0.0	0.0	0.0	0.0	0.0	0.0	0.0
chr1	71766678	71769137	MSTA__MSTA-int	LTR	+	ERVL-MaLR	0.0	0.0	0.0	0.0	20.4422	23.0635	0.0	0.0	0.0	0.0	0.0	0.0	0.0	0.0	0.0	0.0	0.0	0.0	0.0	0.0	0.0	0.0
chr1	71834230	71834711	MLT2B1	LTR	+	ERVL	0.0	0.0	0.0	25.5082	0.0	0.0	0.0	0.0	0.0	0.0	0.0	0.0	0.0	0.0	0.0	0.0	0.0	0.0	0.0	0.0	0.0	0.0
chr1	71877284	71877655	MLT1B	LTR	-	ERVL-MaLR	0.0	0.0	0.0	0.0	0.0	23.0635	0.0	0.0	0.0	0.0	0.0	0.0	0.0	0.0	0.0	0.0	0.0	0.0	0.0	0.0	0.0	0.0
chr1	71912041	71912547	MLT1D	LTR	-	ERVL-MaLR	0.0	0.0	0.0	0.0	20.4422	0.0	0.0	0.0	0.0	0.0	0.0	0.0	0.0	0.0	0.0	0.0	0.0	0.0	0.0	0.0	0.0	0.0
chr1	71931383	71931768	MSTD	LTR	-	ERVL-MaLR	0.0	0.0	0.0	0.0	51.1054	11.5317	0.0	0.0	0.0	0.0	0.0	0.0	6.4079	0.0	0.0	0.0	0.0	0.0	5.8854	0.0	0.0	-3.0944
chr1	71970918	71971363	MLT1C	LTR	+	ERVL-MaLR	0.0	0.0	0.0	0.0	0.0	23.0635	0.0	0.0	0.0	0.0	0.0	0.0	0.0	0.0	0.0	0.0	0.0	0.0	0.0	0.0	0.0	0.0
chr1	72034755	72035382	LTR9C	LTR	+	ERV1	24.6787	0.0	0.0	0.0	0.0	0.0	0.0	0.0	0.0	0.0	0.0	0.0	0.0	0.0	0.0	0.0	0.0	0.0	0.0	0.0	0.0	0.0
chr1	72072977	72073375	LTR16A	LTR	-	ERVL	0.0	0.0	0.0	0.0	10.2211	0.0	0.0	0.0	0.0	0.0	0.0	0.0	0.0	0.0	0.0	0.0	0.0	0.0	0.0	0.0	0.0	0.0
chr1	72091723	72092074	MLT1B	LTR	-	ERVL-MaLR	24.6787	0.0	0.0	0.0	0.0	0.0	0.0	0.0	0.0	0.0	0.0	0.0	0.0	0.0	0.0	0.0	0.0	0.0	0.0	0.0	0.0	0.0
chr1	72128672	72129223	MLT2B1	LTR	+	ERVL	0.0	0.0	0.0	0.0	20.4422	0.0	0.0	0.0	0.0	0.0	0.0	0.0	0.0	0.0	0.0	0.0	0.0	0.0	0.0	0.0	0.0	0.0
chr1	72140275	72140626	MSTD	LTR	-	ERVL-MaLR	0.0	0.0	0.0	0.0	20.4422	0.0	0.0	0.0	0.0	0.0	0.0	0.0	0.0	0.0	0.0	0.0	0.0	0.0	0.0	0.0	0.0	0.0
chr1	72249007	72249374	MLT1A0	LTR	+	ERVL-MaLR	0.0	0.0	0.0	0.0	20.4422	11.5317	0.0	0.0	0.0	0.0	0.0	0.0	0.0	0.0	0.0	0.0	0.0	0.0	0.0	0.0	0.0	0.0
chr1	72297503	72297865	THE1B	LTR	-	ERVL-MaLR	0.0	0.0	0.0	0.0	10.2211	0.0	0.0	0.0	0.0	0.0	0.0	0.0	0.0	0.0	0.0	0.0	0.0	0.0	0.0	0.0	0.0	7.5687
chr1	72298320	72298684	MLT1B	LTR	-	ERVL-MaLR	0.0	0.0	0.0	0.0	30.6632	0.0	0.0	0.0	0.0	0.0	0.0	0.0	0.0	0.0	0.0	0.0	0.0	0.0	4.9096	0.0	0.0	0.0
chr1	72329850	72330375	LTR40a	LTR	+	ERVL	0.0	0.0	0.0	0.0	40.8843	0.0	0.0	0.0	0.0	0.0	0.0	0.0	0.0	0.0	0.0	0.0	0.0	0.0	0.0	0.0	0.0	0.0
chr1	72379641	72381955	THE1C__THE1C-int	LTR	-	ERVL-MaLR	0.0	0.0	0.0	0.0	20.4422	0.0	0.0	0.0	0.0	0.0	0.0	0.0	0.0	0.0	0.0	0.0	0.0	0.0	5.8854	0.0	6.3918	0.0
chr1	72397099	72397465	THE1B	LTR	+	ERVL-MaLR	0.0	0.0	0.0	0.0	20.4422	0.0	0.0	0.0	0.0	0.0	0.0	0.0	0.0	0.0	0.0	0.0	0.0	0.0	0.0	0.0	0.0	0.0
chr1	72415782	72416157	THE1B	LTR	+	ERVL-MaLR	0.0	0.0	0.0	0.0	10.2211	23.0635	0.0	0.0	0.0	0.0	0.0	0.0	0.0	0.0	0.0	0.0	0.0	0.0	0.0	0.0	0.0	0.0
chr1	72429839	72430210	THE1C	LTR	+	ERVL-MaLR	0.0	0.0	0.0	0.0	0.0	23.0635	0.0	0.0	0.0	0.0	0.0	0.0	0.0	0.0	0.0	0.0	0.0	0.0	0.0	0.0	0.0	0.0
chr1	72448352	72448715	THE1B	LTR	-	ERVL-MaLR	0.0	0.0	0.0	0.0	10.2211	0.0	0.0	0.0	0.0	0.0	0.0	0.0	0.0	0.0	0.0	0.0	0.0	0.0	5.8854	7.3558	0.0	0.0
chr1	72479033	72481306	THE1B__THE1B-int	LTR	-	ERVL-MaLR	0.0	0.0	0.0	0.0	20.4422	92.254	0.0	0.0	0.0	0.0	0.0	0.0	0.0	0.0	0.0	0.0	0.0	0.0	0.0	0.0	0.0	0.0
chr1	72481486	72482262	LTR1D1	LTR	-	ERV1	0.0	0.0	0.0	0.0	0.0	46.127	0.0	0.0	0.0	0.0	0.0	0.0	0.0	0.0	0.0	0.0	0.0	0.0	0.0	0.0	0.0	0.0
chr1	72523990	72524531	MLT1D	LTR	+	ERVL-MaLR	0.0	0.0	0.0	0.0	0.0	69.1905	0.0	0.0	0.0	0.0	0.0	0.0	0.0	0.0	0.0	0.0	0.0	0.0	0.0	0.0	0.0	0.0
chr1	72536816	72543692	HERVL32-int__LTR32	LTR	-	ERVL	0.0	0.0	0.0	0.0	20.4422	23.0635	0.0	0.0	0.0	0.0	0.0	0.0	0.0	0.0	0.0	0.0	0.0	0.0	5.8854	0.0	7.3832	0.0
chr1	72577097	72577462	THE1D	LTR	+	ERVL-MaLR	0.0	0.0	0.0	0.0	10.2211	0.0	0.0	0.0	0.0	0.0	0.0	0.0	0.0	0.0	0.0	0.0	0.0	0.0	0.0	0.0	0.0	0.0
chr1	72588216	72588729	LTR16B2	LTR	-	ERVL	0.0	0.0	0.0	0.0	20.4422	23.0635	0.0	0.0	0.0	0.0	0.0	0.0	0.0	0.0	0.0	0.0	0.0	0.0	0.0	0.0	0.0	0.0
chr1	72607017	72607940	MER4D	LTR	+	ERV1	0.0	0.0	0.0	0.0	20.4422	0.0	0.0	0.0	0.0	0.0	0.0	0.0	0.0	0.0	0.0	0.0	0.0	0.0	0.0	0.0	6.3918	0.0
chr1	72623278	72623894	LTR50	LTR	+	ERVL	0.0	0.0	0.0	0.0	0.0	23.0635	0.0	0.0	0.0	0.0	0.0	0.0	0.0	0.0	0.0	0.0	0.0	0.0	0.0	0.0	0.0	1.6145
chr1	72634743	72635202	MER89	LTR	+	ERV1	0.0	0.0	0.0	0.0	10.2211	0.0	0.0	0.0	0.0	0.0	0.0	0.0	0.0	0.0	0.0	0.0	0.0	0.0	0.0	0.0	6.3918	0.0
chr1	72678385	72679040	LTR58	LTR	+	ERV1	0.0	0.0	0.0	12.7541	0.0	0.0	0.0	0.0	0.0	0.0	0.0	0.0	0.0	0.0	0.0	0.0	0.0	0.0	0.0	0.0	0.0	0.0
chr1	72695092	72695929	MER4D	LTR	-	ERV1	0.0	0.0	0.0	0.0	51.1054	69.1905	0.0	0.0	0.0	0.0	0.0	0.0	0.0	0.0	0.0	0.0	0.0	0.0	0.0	0.0	0.0	0.0
chr1	72704656	72705094	LTR16A	LTR	-	ERVL	0.0	0.0	0.0	0.0	0.0	46.127	0.0	0.0	0.0	0.0	0.0	0.0	0.0	0.0	0.0	0.0	0.0	0.0	0.0	0.0	0.0	0.0
chr1	72776779	72777256	MER31A	LTR	+	ERV1	0.0	0.0	0.0	0.0	0.0	46.127	0.0	0.0	0.0	0.0	0.0	0.0	0.0	0.0	0.0	0.0	0.0	0.0	0.0	0.0	0.0	0.0
chr1	72793496	72793967	LTR79	LTR	+	ERVL	0.0	0.0	0.0	12.7541	0.0	0.0	0.0	0.0	0.0	0.0	0.0	0.0	0.0	0.0	0.0	0.0	0.0	0.0	0.0	0.0	0.0	0.0
chr1	72805578	72806124	MLT2A2	LTR	+	ERVL	0.0	0.0	0.0	0.0	10.2211	0.0	0.0	0.0	0.0	0.0	0.0	0.0	0.0	0.0	0.0	0.0	0.0	0.0	0.0	0.0	0.0	0.0
chr1	72809261	72818535	MER57-int__MER57A1	LTR	-	ERV1	0.0	0.0	0.0	0.0	20.4422	23.0635	0.0	0.0	0.0	0.0	0.0	0.0	0.0	0.0	0.0	0.0	0.0	0.0	6.8732	6.3646	0.0	0.0
chr1	72836827	72837182	THE1D	LTR	+	ERVL-MaLR	0.0	0.0	0.0	0.0	0.0	46.127	0.0	0.0	0.0	0.0	0.0	0.0	0.0	0.0	0.0	0.0	0.0	0.0	0.0	0.0	0.0	0.0
chr1	72863246	72863846	MER77	LTR	+	ERVL	0.0	0.0	0.0	0.0	20.4422	0.0	0.0	0.0	0.0	0.0	0.0	0.0	0.0	0.0	0.0	0.0	0.0	0.0	0.0	0.0	0.0	0.0
chr1	72875649	72876245	LTR43	LTR	+	ERV1	0.0	0.0	0.0	0.0	40.8843	23.0635	0.0	0.0	0.0	0.0	0.0	0.0	0.0	0.0	0.0	0.0	0.0	0.0	0.0	0.0	0.0	0.0
chr1	72878138	72878678	MLT2B3	LTR	+	ERVL	0.0	0.0	0.0	0.0	0.0	23.0635	0.0	0.0	0.0	0.0	0.0	0.0	0.0	0.0	0.0	0.0	0.0	0.0	0.0	0.0	0.0	0.0
chr1	72890907	72891315	MLT1A	LTR	+	ERVL-MaLR	0.0	0.0	0.0	0.0	10.2211	0.0	0.0	0.0	0.0	0.0	0.0	0.0	0.0	0.0	0.0	0.0	0.0	0.0	0.0	0.0	0.0	0.0
chr1	72980445	72985490	HERVH-int__LTR7	LTR	-	ERV1	86.3753	146.672	0.0	19.1312	20.4422	288.294	0.0	7.1695	6.5548	0.1407	0.0	0.0	0.0	7.0217	0.0	0.0	0.0	8.0989	4.9096	0.0	8.3788	9.1486
chr1	72987800	72993602	HERVH-int__LTR7	LTR	-	ERV1	0.0	24.4453	11.8222	6.37706	40.8843	69.1905	7.4419	0.0	0.0	0.0	0.0	0.0	0.0	0.0	0.0	0.0	6.6502	0.0	4.9096	0.0	3.3997	8.8861
chr1	73060783	73063130	THE1C__THE1C-int	LTR	+	ERVL-MaLR	0.0	0.0	0.0	0.0	0.0	92.254	0.0	0.0	0.0	0.0	0.0	0.0	0.0	0.0	0.0	0.0	0.0	0.0	5.8854	0.0	0.0	0.0
chr1	73067701	73068068	MLT1A1	LTR	+	ERVL-MaLR	49.3573	122.226	100.489	57.3936	20.4422	0.0	0.0	0.0	0.0	0.0	0.0	0.0	0.0	3.01	0.0	0.0	0.0	0.0	5.8854	0.0	0.0	0.0
chr1	73151617	73153943	THE1C__THE1C-int	LTR	-	ERVL-MaLR	24.6787	0.0	0.0	0.0	10.2211	0.0	0.0	0.0	0.0	0.0	0.0	0.0	0.0	0.0	0.0	0.0	0.0	0.0	0.0	0.0	0.0	0.0
chr1	73162290	73162782	MER68B	LTR	+	ERVL	0.0	0.0	11.8222	19.1312	0.0	0.0	0.0	0.0	0.0	0.0	0.0	0.0	0.0	0.0	0.0	0.0	0.0	0.0	0.0	0.0	0.0	7.5687
chr1	73166634	73167197	MLT2B3	LTR	-	ERVL	0.0	0.0	5.9111	0.0	20.4422	0.0	0.0	0.0	0.0	0.0	0.0	0.0	0.0	0.0	0.0	0.0	0.0	0.0	5.8854	0.0	0.0	0.0
chr1	73180197	73181627	MER52C	LTR	-	ERV1	0.0	0.0	11.8222	0.0	0.0	0.0	0.0	0.0	0.0	0.0	0.0	0.0	0.0	0.0	0.0	0.0	0.0	0.0	0.0	0.0	0.0	0.0
chr1	73185157	73185660	MLT2B1	LTR	+	ERVL	0.0	0.0	0.0	0.0	20.4422	11.5317	0.0	0.0	0.0	0.0	0.0	0.0	0.0	0.0	0.0	0.0	0.0	0.0	0.0	0.0	0.0	0.0
chr1	73212854	73222970	THE1B__THE1B-int	LTR	-	ERVL-MaLR	0.0	0.0	0.0	0.0	20.4422	0.0	0.0	0.0	0.0	0.0	0.0	0.0	8.3951	0.0	0.0	0.0	0.0	0.0	6.4622	0.0	8.9624	8.5649
chr1	73254108	73254709	LTR12_	LTR	+	ERV1	0.0	0.0	0.0	0.0	40.8843	0.0	0.0	0.0	0.0	0.0	0.0	0.0	0.0	0.0	0.0	0.0	0.0	0.0	0.0	0.0	0.0	0.0
chr1	73268572	73270917	THE1D__THE1D-int	LTR	+	ERVL-MaLR	0.0	0.0	0.0	6.37706	20.4422	69.1905	0.0	0.0	0.0	0.0	0.0	0.0	0.0	0.0	0.0	0.0	0.0	0.0	0.0	0.0	0.0	0.0
chr1	73273766	73274262	LTR53	LTR	-	ERVL	0.0	0.0	0.0	0.0	0.0	34.5952	0.0	0.0	0.0	0.0	0.0	0.0	6.4079	0.0	0.0	0.0	0.0	0.0	0.0	0.0	0.0	0.0
chr1	73299594	73299975	MLT1A1	LTR	-	ERVL-MaLR	0.0	0.0	0.0	0.0	20.4422	0.0	0.0	0.0	0.0	0.0	0.0	0.0	0.0	0.0	0.0	0.0	0.0	0.0	0.0	0.0	0.0	0.0
chr1	73317810	73318256	MLT1C	LTR	-	ERVL-MaLR	0.0	0.0	11.8222	0.0	0.0	0.0	0.0	0.0	0.0	0.0	0.0	0.0	0.0	0.0	0.0	0.0	0.0	0.0	0.0	0.0	-2.9921	0.0
chr1	73343109	73345375	THE1B__THE1B-int	LTR	+	ERVL-MaLR	0.0	0.0	0.0	0.0	20.4422	0.0	0.0	0.0	0.0	0.0	0.0	0.0	0.0	0.0	0.0	0.0	0.0	0.0	0.0	0.0	0.0	0.0
chr1	73356305	73356670	THE1B	LTR	-	ERVL-MaLR	0.0	0.0	0.0	0.0	30.6632	0.0	0.0	0.0	0.0	0.0	0.0	0.0	0.0	0.0	0.0	0.0	0.0	0.0	5.8854	0.0	0.0	0.0
chr1	73407316	73408374	MER11C	LTR	+	ERVK	0.0	0.0	0.0	0.0	20.4422	0.0	0.0	0.0	0.0	0.0	0.0	0.0	0.0	0.0	0.0	0.0	0.0	0.0	0.0	0.0	0.0	0.0
chr1	73414752	73415263	MLT2B3	LTR	+	ERVL	49.3573	0.0	0.0	0.0	20.4422	11.5317	0.0	0.0	0.0	0.0	0.0	0.0	0.0	0.0	0.0	0.0	0.0	0.0	5.8854	0.0	4.3911	0.0
chr1	73424088	73424479	LTR52	LTR	+	ERVL	0.0	0.0	0.0	0.0	20.4422	69.1905	0.0	0.0	0.0	0.0	0.0	0.0	0.0	0.0	0.0	0.0	0.0	0.0	0.0	0.0	0.0	0.0
chr1	73447082	73449479	MSTA__MSTA-int	LTR	-	ERVL-MaLR	0.0	0.0	0.0	25.5082	61.3265	46.127	0.0	0.0	0.0	0.0	0.0	0.0	6.4079	0.0	0.0	0.0	0.0	0.0	0.0	0.0	0.0	0.0
chr1	73453401	73453803	MSTD	LTR	+	ERVL-MaLR	61.6966	0.0	0.0	0.0	0.0	0.0	1.8734	0.9308	7.1346	5.3742	5.1203	0.0	0.0	0.0	0.0	0.0	0.0	0.0	0.0	0.0	0.0	0.0
chr1	73467708	73468260	LTR33C	LTR	+	ERVL	0.0	0.0	0.0	12.7541	40.8843	0.0	0.0	0.0	0.0	0.0	0.0	0.0	0.0	0.0	0.0	0.0	5.6644	0.0	0.0	0.0	0.0	0.0
chr1	73472775	73473114	THE1C	LTR	-	ERVL-MaLR	0.0	0.0	17.7333	19.1312	0.0	0.0	5.1527	5.1992	8.3511	6.9358	6.6774	5.4739	0.0	3.2716	0.0	0.0	0.0	6.5244	0.0	0.0	0.0	0.0
chr1	73500696	73501148	MLT1D	LTR	-	ERVL-MaLR	0.0	0.0	0.0	0.0	20.4422	0.0	0.0	0.0	0.0	0.0	0.0	0.0	0.0	0.0	0.0	0.0	0.0	0.0	0.0	0.0	0.0	0.0
chr1	73504833	73505485	MLT1E1A	LTR	+	ERVL-MaLR	0.0	0.0	0.0	0.0	0.0	23.0635	0.0	0.0	0.0	0.0	0.0	0.0	0.0	0.0	0.0	0.0	0.0	0.0	0.0	0.0	0.0	0.0
chr1	73519335	73519799	MER31B	LTR	+	ERV1	0.0	0.0	0.0	0.0	0.0	23.0635	0.0	0.0	0.0	0.0	0.0	0.0	0.0	0.0	0.0	0.0	0.0	0.0	0.0	0.0	0.0	0.0
chr1	73526633	73527404	LTR1A2	LTR	+	ERV1	0.0	0.0	0.0	0.0	20.4422	23.0635	0.0	0.0	0.0	0.0	0.0	0.0	0.0	0.0	0.0	0.0	0.0	0.0	0.0	0.0	0.0	0.0
chr1	73539228	73540101	MER21C	LTR	+	ERVL	0.0	0.0	0.0	0.0	10.2211	11.5317	0.0	0.0	0.0	0.0	0.0	0.0	0.0	0.0	0.0	0.0	0.0	0.0	0.0	0.0	0.0	0.0
chr1	73549063	73551325	THE1B__THE1B-int	LTR	-	ERVL-MaLR	0.0	0.0	0.0	0.0	0.0	34.5952	0.0	0.0	0.0	0.0	0.0	0.0	0.0	0.0	0.0	0.0	0.0	5.54	4.9096	0.0	0.0	0.0
chr1	73557420	73559717	THE1C__THE1C-int	LTR	+	ERVL-MaLR	0.0	0.0	0.0	0.0	0.0	23.0635	0.0	0.0	0.0	0.0	0.0	0.0	0.0	0.0	0.0	7.4351	0.0	0.0	0.0	0.0	0.0	0.0
chr1	73573349	73573908	MLT1E1	LTR	-	ERVL-MaLR	24.6787	0.0	0.0	0.0	0.0	0.0	0.0	0.0	0.0	0.0	0.0	0.0	0.0	0.0	0.0	0.0	0.0	0.0	0.0	0.0	0.0	0.0
chr1	73589978	73590592	MER41B	LTR	-	ERV1	0.0	0.0	0.0	0.0	20.4422	0.0	0.0	0.0	0.0	0.0	0.0	0.0	0.0	0.0	0.0	0.0	0.0	0.0	0.0	0.0	0.0	0.0
chr1	73654519	73654890	THE1D	LTR	+	ERVL-MaLR	0.0	0.0	0.0	0.0	0.0	11.5317	0.0	0.0	0.0	0.0	0.0	0.0	7.9815	0.0	0.0	0.0	0.0	0.0	0.0	0.0	0.0	0.0
chr1	73665044	73667246	THE1A__THE1A-int	LTR	+	ERVL-MaLR	0.0	0.0	0.0	0.0	40.8843	0.0	0.0	0.0	0.0	0.0	0.0	0.0	0.0	0.0	0.0	0.0	0.0	0.0	0.0	0.0	0.0	0.0
chr1	73750989	73751514	MLT1H	LTR	+	ERVL-MaLR	0.0	0.0	0.0	0.0	30.6632	23.0635	0.0	0.0	0.0	0.0	0.0	0.0	0.0	0.0	0.0	0.0	0.0	0.0	4.9096	0.0	0.0	0.0
chr1	73753440	73753788	MLT1A	LTR	+	ERVL-MaLR	0.0	0.0	0.0	0.0	0.0	11.5317	0.0	0.0	0.0	0.0	0.0	0.0	0.0	0.0	0.0	0.0	0.0	0.0	0.0	0.0	0.0	0.0
chr1	73755630	73756543	MER21B	LTR	-	ERVL	0.0	0.0	0.0	0.0	20.4422	23.0635	0.0	0.0	0.0	0.0	0.0	0.0	0.0	0.0	0.0	0.0	0.0	0.0	0.0	0.0	0.0	0.0
chr1	73825721	73826312	MLT1G3	LTR	+	ERVL-MaLR	0.0	0.0	0.0	0.0	10.2211	0.0	0.0	0.0	0.0	0.0	0.0	0.0	0.0	0.0	0.0	0.0	0.0	0.0	0.0	0.0	0.0	0.0
chr1	73834472	73834957	MER34	LTR	+	ERV1	0.0	0.0	0.0	0.0	51.1054	11.5317	0.0	0.0	0.0	0.0	0.0	0.0	0.0	0.0	0.0	0.0	0.0	0.0	0.0	0.0	0.0	0.0
chr1	73854514	73854873	MLT1A	LTR	+	ERVL-MaLR	0.0	0.0	0.0	0.0	10.2211	0.0	0.0	0.0	0.0	0.0	0.0	0.0	0.0	0.0	0.0	0.0	0.0	0.0	0.0	0.0	0.0	-3.0944
chr1	73877943	73878700	LTR8B	LTR	+	ERV1	0.0	0.0	0.0	0.0	40.8843	0.0	0.0	0.0	0.0	0.0	0.0	0.0	0.0	0.0	0.0	0.0	0.0	6.5244	0.0	0.0	0.0	0.0
chr1	73898937	73899720	LTR60B	LTR	-	ERV1	0.0	0.0	0.0	0.0	10.2211	34.5952	0.0	0.0	0.0	0.0	0.0	0.0	0.0	0.0	0.0	0.0	0.0	0.0	0.0	0.0	0.0	3.4819
chr1	73923201	73923599	MLT1A	LTR	+	ERVL-MaLR	0.0	0.0	0.0	0.0	30.6632	0.0	0.0	0.0	0.0	0.0	0.0	0.0	0.0	0.0	0.0	0.0	0.0	0.0	4.9096	0.0	0.0	0.0
chr1	73988293	73988688	MER74C	LTR	-	ERVL	0.0	0.0	0.0	6.37706	10.2211	0.0	0.0	0.0	0.0	0.0	0.0	0.0	0.0	0.0	0.0	0.0	0.0	0.0	0.0	0.0	0.0	7.5687
chr1	74158627	74159280	MER92B	LTR	+	ERV1	0.0	0.0	0.0	0.0	10.2211	0.0	0.0	0.0	0.0	0.0	0.0	0.0	0.0	0.0	0.0	0.0	0.0	0.0	0.0	0.0	7.3832	0.0
chr1	74189548	74189909	THE1B	LTR	+	ERVL-MaLR	0.0	0.0	0.0	0.0	0.0	23.0635	0.0	0.0	0.0	0.0	0.0	0.0	0.0	0.0	0.0	0.0	0.0	0.0	0.0	0.0	0.0	0.0
chr1	74214322	74214677	MER51B	LTR	+	ERV1	0.0	0.0	0.0	0.0	10.2211	0.0	0.0	0.0	0.0	0.0	0.0	0.0	0.0	0.0	0.0	0.0	0.0	0.0	0.0	0.0	0.0	0.0
chr1	74214696	74215130	LTR16A	LTR	-	ERVL	0.0	0.0	0.0	0.0	10.2211	0.0	0.0	0.0	0.0	0.0	0.0	0.0	0.0	0.0	0.0	0.0	0.0	0.0	0.0	0.0	0.0	0.0
chr1	74247051	74248465	LTR12C	LTR	-	ERV1	0.0	0.0	0.0	0.0	30.6632	46.127	0.0	0.0	0.0	0.0	0.0	0.0	0.0	0.0	0.0	0.0	0.0	0.0	0.0	0.0	0.0	7.5687
chr1	74252486	74253912	LTR12C	LTR	-	ERV1	0.0	0.0	0.0	0.0	61.3265	46.127	0.0	0.0	0.0	0.0	0.0	0.0	7.3994	0.0	0.0	0.0	0.0	0.0	6.8732	0.0	0.0	0.0
chr1	74265162	74265569	ERV3-16A3_LTR	LTR	-	ERVL	0.0	0.0	0.0	0.0	10.2211	34.5952	0.0	0.0	0.0	0.0	0.0	0.0	0.0	0.0	0.0	0.0	0.0	0.0	0.0	0.0	0.0	0.0
chr1	74266004	74266559	MLT1G	LTR	-	ERVL-MaLR	0.0	0.0	0.0	0.0	10.2211	23.0635	0.0	0.0	0.0	0.0	0.0	0.0	0.0	0.0	0.0	0.0	0.0	0.0	0.0	0.0	0.0	0.0
chr1	74324921	74325363	LTR22A	LTR	+	ERVK	0.0	0.0	0.0	0.0	0.0	23.0635	0.0	0.0	0.0	0.0	0.0	0.0	0.0	0.0	0.0	0.0	0.0	0.0	4.9096	0.0	0.0	0.0
chr1	74385895	74386257	THE1B	LTR	+	ERVL-MaLR	0.0	0.0	0.0	0.0	0.0	46.127	0.0	0.0	0.0	0.0	0.0	0.0	0.0	0.0	0.0	0.0	0.0	0.0	0.0	0.0	0.0	0.0
chr1	74455455	74455972	MLT2B2	LTR	-	ERVL	0.0	0.0	0.0	0.0	10.2211	0.0	0.0	0.0	0.0	0.0	0.0	0.0	0.0	0.0	0.0	0.0	0.0	0.0	0.0	0.0	0.0	0.0
chr1	74545053	74545517	MLT2B1	LTR	+	ERVL	0.0	0.0	0.0	0.0	0.0	23.0635	0.0	0.0	0.0	0.0	0.0	0.0	0.0	0.0	0.0	0.0	0.0	0.0	0.0	0.0	0.0	0.0
chr1	74591163	74591618	LTR16A2	LTR	-	ERVL	0.0	0.0	0.0	0.0	0.0	23.0635	0.0	0.0	0.0	0.0	0.0	0.0	0.0	0.0	0.0	0.0	0.0	0.0	0.0	0.0	0.0	0.0
chr1	74637052	74637523	LTR33	LTR	+	ERVL	0.0	0.0	0.0	0.0	10.2211	11.5317	0.0	0.0	0.0	0.0	0.0	0.0	0.0	0.0	0.0	0.0	0.0	0.0	0.0	0.0	0.0	0.0
chr1	74665503	74665854	MLT1B	LTR	-	ERVL-MaLR	0.0	0.0	0.0	0.0	10.2211	0.0	0.0	0.0	0.0	0.0	0.0	0.0	0.0	0.0	0.0	0.0	0.0	0.0	0.0	0.0	0.0	0.0
chr1	74670441	74671608	MER11A	LTR	+	ERVK	0.0	0.0	5.9111	0.0	0.0	0.0	0.0	0.0	0.0	0.0	0.0	0.0	0.0	0.0	0.0	0.0	0.0	0.0	5.8854	0.0	0.0	0.0
chr1	74725238	74727410	THE1B__THE1B-int	LTR	-	ERVL-MaLR	0.0	0.0	0.0	0.0	0.0	23.0635	0.0	0.0	0.0	0.0	0.0	0.0	0.0	5.0546	0.0	0.0	0.0	6.5244	3.2044	6.9437	0.0	7.5687
chr1	74740032	74744894	HERV9N-int__LTR12__LTR12B	LTR	-	ERV1	37.018	0.0	0.0	0.0	30.6632	92.254	0.0	0.0	0.0	0.0	0.0	0.0	0.0	0.0	0.0	0.0	1.0757	6.5244	2.2167	0.0	6.3918	6.5763
chr1	74744894	74745644	LTR12	LTR	-	ERV1	0.0	0.0	0.0	0.0	30.6632	0.0	0.0	0.0	0.0	0.0	0.0	0.0	0.0	0.0	0.0	0.0	0.0	0.0	0.0	0.0	0.0	0.0
chr1	74798078	74800541	MSTB__MSTB-int	LTR	-	ERVL-MaLR	0.0	0.0	0.0	0.0	10.2211	11.5317	0.0	0.0	0.0	0.0	0.0	0.0	0.0	0.0	0.0	0.0	0.0	0.0	0.0	0.0	0.0	0.0
chr1	74846366	74846819	MSTA	LTR	-	ERVL-MaLR	0.0	0.0	0.0	0.0	40.8843	0.0	0.0	0.0	0.0	0.0	0.0	0.0	0.0	0.0	0.0	0.0	0.0	0.0	0.0	0.0	7.3832	0.0
chr1	74867474	74867946	MLT1D	LTR	-	ERVL-MaLR	0.0	0.0	0.0	0.0	20.4422	0.0	0.0	0.0	0.0	0.0	0.0	0.0	0.0	0.0	0.0	0.0	0.0	0.0	5.8854	0.0	0.0	0.0
chr1	74884030	74886315	THE1B__THE1B-int	LTR	+	ERVL-MaLR	0.0	0.0	0.0	0.0	10.2211	0.0	0.0	0.0	0.0	0.0	0.0	0.0	0.0	0.0	0.0	0.0	0.0	0.0	5.8854	0.0	0.0	0.0
chr1	74897623	74898248	MER73	LTR	+	ERVL	0.0	0.0	0.0	0.0	0.0	23.0635	0.0	0.0	0.0	0.0	0.0	0.0	0.0	0.0	0.0	0.0	0.0	0.0	0.0	0.0	0.0	0.0
chr1	74912919	74915253	THE1B__THE1B-int	LTR	-	ERVL-MaLR	0.0	0.0	0.0	0.0	20.4422	0.0	0.0	0.0	0.0	0.0	5.1203	0.0	0.0	0.0	0.0	0.0	0.0	0.0	5.8854	0.0	0.0	0.0
chr1	74951224	74952612	LTR12C	LTR	-	ERV1	0.0	0.0	0.0	0.0	20.4422	23.0635	0.0	0.0	0.0	0.0	0.0	0.0	0.0	0.0	0.0	0.0	0.0	0.0	0.0	0.0	8.3788	0.0
chr1	74956830	74957255	LTR16B	LTR	+	ERVL	0.0	0.0	0.0	0.0	0.0	23.0635	0.0	0.0	0.0	0.0	0.0	0.0	0.0	0.0	0.0	0.0	0.0	0.0	0.0	0.0	0.0	0.0
chr1	75009673	75010055	MSTA	LTR	+	ERVL-MaLR	0.0	0.0	0.0	0.0	20.4422	0.0	0.0	0.0	0.0	0.0	0.0	0.0	0.0	0.0	0.0	0.0	0.0	0.0	0.0	0.0	0.0	0.0
chr1	75011705	75012074	MLT1B	LTR	+	ERVL-MaLR	0.0	0.0	0.0	0.0	40.8843	0.0	0.0	0.0	0.0	0.0	0.0	0.0	0.0	0.0	0.0	0.0	0.0	0.0	0.0	0.0	0.0	0.0
chr1	75034052	75034417	THE1D	LTR	-	ERVL-MaLR	0.0	0.0	0.0	12.7541	20.4422	0.0	0.0	0.0	0.0	0.0	0.0	0.0	0.0	0.0	0.0	0.0	0.0	0.0	6.8732	0.0	0.0	0.0
chr1	75073982	75074357	LTR37A	LTR	+	ERV1	0.0	0.0	0.0	12.7541	0.0	0.0	0.0	0.0	0.0	0.0	0.0	0.0	0.0	0.0	0.0	0.0	0.0	0.0	0.0	0.0	0.0	0.0
chr1	75095686	75096236	MLT2B3	LTR	+	ERVL	0.0	0.0	0.0	0.0	20.4422	0.0	0.0	0.0	0.0	0.0	0.0	0.0	0.0	0.0	0.0	0.0	0.0	0.0	0.0	0.0	0.0	0.0
chr1	75212843	75213224	LTR16	LTR	+	ERVL	0.0	0.0	0.0	0.0	20.4422	0.0	0.0	0.0	0.0	0.0	0.0	0.0	0.0	0.0	0.0	0.0	5.6644	0.0	0.0	0.0	0.0	6.5763
chr1	75243709	75244190	MSTB1	LTR	+	ERVL-MaLR	0.0	0.0	0.0	0.0	0.0	23.0635	0.0	0.0	0.0	0.0	0.0	0.0	0.0	0.0	0.0	0.0	0.0	0.0	0.0	0.0	0.0	0.0
chr1	75280566	75282927	THE1C__THE1C-int	LTR	+	ERVL-MaLR	12.3393	0.0	0.0	0.0	0.0	0.0	0.0	0.0	0.0	0.0	0.0	0.0	0.0	0.0	0.0	0.0	0.0	0.0	4.9096	5.382	0.0	0.0
chr1	75311952	75312321	THE1B	LTR	+	ERVL-MaLR	0.0	0.0	0.0	12.7541	0.0	0.0	0.0	0.0	0.0	0.0	0.0	0.0	0.0	0.0	0.0	0.0	0.0	0.0	0.0	0.0	0.0	0.0
chr1	75312361	75312730	MSTD	LTR	+	ERVL-MaLR	0.0	0.0	0.0	6.37706	0.0	0.0	0.0	0.0	0.0	0.0	0.0	0.0	0.0	0.0	0.0	0.0	0.0	0.0	0.0	0.0	0.0	0.0
chr1	75344368	75344877	MLT1D	LTR	+	ERVL-MaLR	0.0	0.0	0.0	0.0	30.6632	0.0	0.0	0.0	0.0	0.0	0.0	0.0	0.0	0.0	0.0	0.0	0.0	0.0	0.0	6.3646	0.0	0.0
chr1	75377085	75383458	HERVK-int__LTR5_Hs	LTR	+	ERVK	0.0	0.0	0.0	0.0	40.8843	138.381	0.0	0.0	0.0	0.0	0.0	0.0	7.3994	5.0546	0.0	0.0	6.6502	5.54	0.0	5.382	0.0	6.5763
chr1	75415155	75417450	THE1B__THE1B-int	LTR	+	ERVL-MaLR	49.3573	0.0	0.0	0.0	0.0	0.0	0.0	0.0	0.0	0.0	0.0	0.0	0.0	0.0	0.0	0.0	0.0	0.0	0.0	0.0	0.0	0.0
chr1	75419930	75420294	MLT1A0	LTR	+	ERVL-MaLR	0.0	0.0	0.0	0.0	20.4422	0.0	0.0	0.0	0.0	0.0	0.0	0.0	0.0	0.0	0.0	0.0	0.0	0.0	0.0	0.0	0.0	0.0
chr1	75427894	75428229	MLT1I	LTR	+	ERVL-MaLR	0.0	0.0	0.0	0.0	0.0	69.1905	0.0	0.0	0.0	0.0	0.0	0.0	0.0	0.0	0.0	0.0	0.0	0.0	0.0	0.0	-2.9921	0.0
chr1	75438983	75439364	MSTD	LTR	+	ERVL-MaLR	24.6787	0.0	0.0	0.0	0.0	0.0	0.0	0.0	0.0	0.0	0.0	0.0	0.0	0.0	0.0	0.0	0.0	0.0	0.0	0.0	-2.9921	6.5763
chr1	75442367	75442829	MER31B	LTR	+	ERV1	0.0	0.0	0.0	0.0	20.4422	0.0	0.0	0.0	0.0	0.0	0.0	0.0	0.0	0.0	0.0	0.0	0.0	0.0	0.0	0.0	0.0	0.0
chr1	75445059	75445459	MSTB	LTR	+	ERVL-MaLR	24.6787	0.0	0.0	0.0	0.0	0.0	0.0	0.0	0.0	0.0	0.0	0.0	0.0	0.0	0.0	0.0	0.0	0.0	0.0	0.0	0.0	0.0
chr1	75483722	75486053	THE1D__THE1D-int	LTR	-	ERVL-MaLR	37.018	0.0	0.0	0.0	0.0	0.0	0.0	0.0	0.0	0.0	0.0	0.0	0.0	0.0	0.0	0.0	0.0	0.0	0.0	0.0	0.0	0.0
chr1	75490983	75491465	MLT1L	LTR	+	ERVL-MaLR	24.6787	0.0	0.0	0.0	0.0	0.0	0.0	0.0	0.0	0.0	0.0	0.0	0.0	0.0	0.0	0.0	0.0	0.0	0.0	0.0	0.0	0.0
chr1	75524021	75524404	MSTA	LTR	+	ERVL-MaLR	24.6787	0.0	0.0	0.0	20.4422	11.5317	0.0	0.0	0.0	0.0	0.0	0.0	0.0	0.0	0.0	0.0	0.0	0.0	0.0	0.0	0.0	0.0
chr1	75533428	75533820	MER65A	LTR	+	ERV1	0.0	0.0	0.0	0.0	20.4422	0.0	0.0	0.0	0.0	0.0	0.0	0.0	0.0	0.0	0.0	0.0	0.0	0.0	0.0	0.0	0.0	0.0
chr1	75544022	75544408	MSTD	LTR	+	ERVL-MaLR	0.0	0.0	0.0	0.0	20.4422	0.0	0.0	0.0	0.0	0.0	0.0	0.0	0.0	0.0	0.0	0.0	0.0	0.0	2.1317	0.0	0.0	0.0
chr1	75569798	75570269	LTR16C	LTR	-	ERVL	0.0	0.0	0.0	0.0	0.0	23.0635	0.0	0.0	0.0	0.0	0.0	0.0	0.0	0.0	0.0	0.0	0.0	0.0	0.0	0.0	0.0	0.0
chr1	75585981	75586446	MLT2B1	LTR	+	ERVL	24.6787	0.0	0.0	0.0	0.0	23.0635	0.0	0.0	0.0	0.0	0.0	0.0	0.0	0.0	0.0	0.0	0.0	0.0	-2.7779	7.3558	7.3832	0.0
chr1	75640066	75640509	MLT1H2	LTR	-	ERVL-MaLR	24.6787	97.781	17.7333	25.5082	20.4422	23.0635	0.0	7.7511	0.0	0.0	0.0	0.0	0.0	5.0546	0.0	0.0	0.0	0.0	5.8854	5.382	-2.9921	0.0
chr1	75683941	75686202	THE1C__THE1C-int	LTR	-	ERVL-MaLR	0.0	0.0	0.0	0.0	40.8843	0.0	0.0	0.0	0.0	0.0	0.0	0.0	0.0	0.0	0.0	0.0	0.0	0.0	0.0	0.0	6.3918	0.0
chr1	75690092	75690451	THE1D	LTR	-	ERVL-MaLR	0.0	0.0	0.0	6.37706	0.0	23.0635	0.0	0.0	0.0	0.0	0.0	0.0	0.0	0.0	0.0	0.0	0.0	0.0	0.0	0.0	0.0	0.0
chr1	75707176	75707628	LTR22A	LTR	-	ERVK	0.0	0.0	0.0	0.0	0.0	11.5317	6.1323	0.0	0.0	0.0	0.0	0.0	0.0	0.0	0.0	0.0	0.0	0.0	0.0	0.0	0.0	0.0
chr1	75711411	75711847	LTR64	LTR	-	ERV1	0.0	0.0	0.0	0.0	20.4422	0.0	0.0	0.0	0.0	0.0	0.0	0.0	0.0	0.0	0.0	0.0	0.0	0.0	0.0	0.0	0.0	0.0
chr1	75722360	75722857	LTR3B_	LTR	+	ERVK	24.6787	48.8905	0.0	12.7541	0.0	0.0	0.0	0.0	0.0	0.0	0.0	0.0	0.0	0.0	0.0	0.0	0.0	0.0	0.0	0.0	0.0	0.0
chr1	75758506	75759210	LTR12	LTR	+	ERV1	24.6787	0.0	0.0	0.0	0.0	23.0635	0.0	0.0	0.0	0.0	0.0	0.0	0.0	0.0	0.0	0.0	5.6644	5.54	6.8732	6.9437	0.0	7.5687
chr1	75764263	75764648	MLT1B	LTR	-	ERVL-MaLR	0.0	0.0	0.0	0.0	0.0	23.0635	0.0	0.0	0.0	0.0	0.0	0.0	0.0	0.0	0.0	0.0	0.0	0.0	0.0	5.382	0.0	0.0
chr1	75837001	75837331	MLT1A0	LTR	+	ERVL-MaLR	0.0	0.0	0.0	0.0	20.4422	0.0	0.0	0.0	0.0	0.0	0.0	0.0	0.0	0.0	0.0	0.0	0.0	0.0	0.0	0.0	0.0	0.0
chr1	75844789	75847269	MSTD__MSTD-int	LTR	-	ERVL-MaLR	0.0	0.0	0.0	0.0	40.8843	11.5317	0.0	0.0	0.0	0.0	0.0	0.0	0.0	0.0	0.0	0.0	0.0	0.0	0.0	0.0	0.0	0.0
chr1	75868573	75868929	THE1B	LTR	+	ERVL-MaLR	0.0	0.0	0.0	0.0	20.4422	0.0	0.0	0.0	0.0	0.0	0.0	0.0	0.0	0.0	0.0	0.0	0.0	0.0	0.0	0.0	0.0	0.0
chr1	75887098	75887455	THE1D	LTR	+	ERVL-MaLR	0.0	0.0	0.0	0.0	20.4422	0.0	0.0	0.0	0.0	0.0	0.0	0.0	0.0	0.0	0.0	0.0	0.0	0.0	0.0	0.0	0.0	0.0
chr1	75969907	75970296	MLT1B	LTR	-	ERVL-MaLR	0.0	0.0	0.0	0.0	0.0	34.5952	0.0	0.0	0.0	0.0	0.0	0.0	0.0	0.0	0.0	0.0	0.0	0.0	0.0	0.0	0.0	8.1511
chr1	75973182	75974249	MLT1I__MLT1I-int	LTR	-	ERVL-MaLR	0.0	0.0	0.0	0.0	20.4422	0.0	0.0	0.0	0.0	0.0	0.0	0.0	0.0	0.0	0.0	0.0	0.0	0.0	0.0	0.0	7.3832	6.5763
chr1	76013872	76014220	THE1B	LTR	-	ERVL-MaLR	0.0	0.0	0.0	0.0	0.0	23.0635	0.0	0.0	0.0	0.0	0.0	0.0	0.0	0.0	0.0	0.0	0.0	0.0	0.0	0.0	0.0	0.0
chr1	76066623	76067085	LTR40b	LTR	+	ERVL	0.0	0.0	0.0	0.0	20.4422	0.0	0.0	0.0	0.0	0.0	0.0	0.0	0.0	0.0	0.0	0.0	0.0	0.0	0.0	0.0	0.0	0.0
chr1	76103550	76104016	MLT1C	LTR	-	ERVL-MaLR	0.0	0.0	0.0	0.0	0.0	11.5317	0.0	0.0	0.0	0.0	0.0	0.0	0.0	0.0	0.0	0.0	0.0	0.0	0.0	0.0	0.0	0.0
chr1	76128102	76134156	MER70-int__MER70C	LTR	-	ERVL	12.3393	48.8905	0.0	0.0	40.8843	34.5952	0.0	0.0	0.0	0.0	0.0	0.0	0.0	0.0	0.0	0.0	0.0	0.0	5.8854	3.5562	7.3832	8.1511
chr1	76180406	76181221	LTR1B	LTR	+	ERV1	24.6787	0.0	0.0	0.0	0.0	0.0	0.0	0.0	0.0	0.0	0.0	0.0	0.0	0.0	0.0	0.0	0.0	0.0	2.6578	3.6542	0.0	0.0
chr1	76229046	76229602	MER89	LTR	+	ERV1	0.0	0.0	0.0	0.0	0.0	23.0635	0.0	0.0	0.0	0.0	0.0	0.0	0.0	0.0	0.0	0.0	0.0	0.0	0.0	0.0	0.0	0.0
chr1	76239341	76239763	MSTB	LTR	-	ERVL-MaLR	0.0	0.0	0.0	0.0	0.0	23.0635	0.0	0.0	0.0	0.0	0.0	0.0	0.0	0.0	0.0	0.0	0.0	0.0	0.0	-3.7016	0.0	0.0
chr1	76295557	76296045	MER34	LTR	-	ERV1	24.6787	0.0	11.8222	0.0	0.0	23.0635	0.0	0.0	0.0	0.0	0.0	0.0	0.0	6.0328	0.0	0.0	0.0	0.0	0.0	0.0	-2.9921	0.0
chr1	76302770	76303470	MER51A	LTR	-	ERV1	0.0	0.0	0.0	0.0	0.0	46.127	0.0	0.0	0.0	0.0	0.0	0.0	0.0	0.0	0.0	0.0	0.0	0.0	0.0	0.0	0.0	0.0
chr1	76339122	76339566	MLT1D	LTR	+	ERVL-MaLR	0.0	0.0	0.0	0.0	10.2211	11.5317	0.0	0.0	0.0	0.0	0.0	0.0	0.0	0.0	0.0	0.0	0.0	0.0	0.0	6.3646	6.3918	0.0
chr1	76377286	76377655	MSTA	LTR	-	ERVL-MaLR	0.0	0.0	0.0	0.0	10.2211	0.0	0.0	0.0	0.0	0.0	0.0	0.0	0.0	0.0	0.0	0.0	0.0	0.0	0.0	0.0	0.0	0.0
chr1	76452066	76452421	THE1B	LTR	+	ERVL-MaLR	0.0	0.0	0.0	0.0	0.0	11.5317	0.0	0.0	0.0	0.0	0.0	0.0	0.0	0.0	0.0	0.0	0.0	0.0	5.8854	0.0	0.0	0.0
chr1	76479366	76479787	MSTD	LTR	-	ERVL-MaLR	0.0	0.0	0.0	0.0	20.4422	0.0	0.0	0.0	0.0	0.0	0.0	0.0	0.0	0.0	0.0	0.0	0.0	0.0	0.0	0.0	0.0	0.0
chr1	76504025	76504466	MLT1C	LTR	-	ERVL-MaLR	0.0	0.0	0.0	0.0	40.8843	0.0	0.0	0.0	0.0	0.0	0.0	0.0	0.0	0.0	0.0	0.0	5.6644	0.0	5.8854	0.0	0.0	0.0
chr1	76536269	76536636	THE1C	LTR	-	ERVL-MaLR	0.0	0.0	0.0	0.0	0.0	23.0635	0.0	0.0	0.0	0.0	0.0	0.0	0.0	0.0	0.0	0.0	5.6644	0.0	4.9096	5.382	0.0	0.0
chr1	76595042	76595492	LTR22A	LTR	-	ERVK	0.0	0.0	0.0	0.0	0.0	11.5317	0.0	0.0	0.0	0.0	0.0	0.0	0.0	0.0	0.0	0.0	0.0	0.0	0.0	0.0	0.0	0.0
chr1	76599991	76600365	MLT1A	LTR	+	ERVL-MaLR	0.0	0.0	0.0	0.0	40.8843	0.0	0.0	0.0	0.0	0.0	0.0	0.0	0.0	0.0	0.0	0.0	0.0	0.0	0.0	0.0	0.0	0.0
chr1	76606799	76607694	MER21C	LTR	-	ERVL	0.0	0.0	0.0	0.0	20.4422	0.0	0.0	0.0	0.0	0.0	0.0	0.0	0.0	0.0	0.0	0.0	0.0	0.0	0.0	0.0	0.0	0.0
chr1	76620400	76620791	MLT1A	LTR	-	ERVL-MaLR	0.0	0.0	0.0	25.5082	10.2211	0.0	0.0	0.0	0.0	0.0	0.0	0.0	0.0	0.0	0.0	0.0	0.0	0.0	6.8732	0.0	0.0	0.0
chr1	76635583	76635963	MLT1J2	LTR	-	ERVL-MaLR	0.0	0.0	0.0	0.0	10.2211	0.0	0.0	0.0	0.0	0.0	0.0	0.0	0.0	0.0	0.0	0.0	0.0	0.0	0.0	0.0	7.3832	0.0
chr1	76643391	76643898	MLT1F2	LTR	-	ERVL-MaLR	0.0	0.0	0.0	0.0	0.0	23.0635	0.0	0.0	0.0	0.0	0.0	0.0	0.0	0.0	0.0	0.0	0.0	0.0	0.0	0.0	0.0	0.0
chr1	76644069	76646400	MSTD__MSTD-int	LTR	-	ERVL-MaLR	0.0	0.0	0.0	0.0	0.0	23.0635	0.0	0.0	0.0	0.0	0.0	0.0	0.0	0.0	0.0	0.0	0.0	0.0	0.0	0.0	0.0	0.0
chr1	76657391	76657808	MSTB	LTR	+	ERVL-MaLR	0.0	0.0	0.0	0.0	0.0	11.5317	0.0	0.0	0.0	0.0	0.0	0.0	0.0	0.0	0.0	6.4434	0.0	0.0	0.0	0.0	3.4847	0.0
chr1	76658029	76658377	THE1C	LTR	-	ERVL-MaLR	0.0	0.0	0.0	0.0	0.0	11.5317	0.0	0.0	0.0	0.0	0.0	0.0	0.0	0.0	0.0	0.0	0.0	0.0	0.0	0.0	7.3832	0.0
chr1	76667223	76667628	MSTA	LTR	-	ERVL-MaLR	0.0	0.0	0.0	0.0	10.2211	0.0	0.0	0.0	0.0	0.0	0.0	0.0	0.0	0.0	0.0	0.0	0.0	0.0	0.0	0.0	0.0	0.0
chr1	76770480	76770978	MLT1O	LTR	+	ERVL-MaLR	0.0	0.0	0.0	0.0	20.4422	0.0	0.0	0.0	0.0	0.0	0.0	0.0	0.0	0.0	0.0	0.0	0.0	0.0	0.0	0.0	0.0	0.0
chr1	76802686	76803508	MER21C	LTR	-	ERVL	0.0	0.0	0.0	0.0	40.8843	23.0635	0.0	0.0	0.0	0.0	0.0	0.0	0.0	0.0	0.0	0.0	0.0	0.0	6.8732	0.0	0.0	0.0
chr1	76805796	76808576	MSTD__MSTD-int	LTR	+	ERVL-MaLR	0.0	0.0	0.0	0.0	10.2211	23.0635	0.0	0.0	0.0	0.0	0.0	0.0	0.0	0.0	0.0	0.0	0.0	0.0	0.0	0.0	0.0	0.0
chr1	76812955	76813487	MER34	LTR	-	ERV1	0.0	0.0	0.0	0.0	0.0	23.0635	0.0	0.0	0.0	0.0	0.0	0.0	0.0	0.0	0.0	0.0	0.0	0.0	0.0	0.0	0.0	0.0
chr1	76852010	76852350	MSTD	LTR	-	ERVL-MaLR	0.0	0.0	0.0	0.0	10.2211	0.0	0.0	0.0	0.0	0.0	0.0	0.0	0.0	0.0	0.0	0.0	0.0	0.0	4.9096	0.0	0.0	0.0
chr1	76854290	76854821	MER74A	LTR	+	ERVL	0.0	0.0	0.0	0.0	20.4422	0.0	0.0	0.0	0.0	0.0	0.0	0.0	0.0	0.0	0.0	0.0	0.0	0.0	0.0	0.0	0.0	0.0
chr1	76874386	76880817	HERVL-int__MLT2A1	LTR	-	ERVL	0.0	0.0	0.0	0.0	143.095	23.0635	0.0	0.0	0.0	0.0	0.0	0.0	0.0	0.0	9.6443	0.0	0.0	0.0	3.1075	2.663	6.3918	0.0
chr1	76894812	76900387	HERVH-int__LTR7	LTR	-	ERV1	24.6787	48.8905	59.111	25.5082	0.0	0.0	5.1527	7.1695	7.5471	5.3742	0.187	0.0	0.0	0.0	0.0	0.0	0.0	0.0	5.8854	7.9378	7.3832	3.4819
chr1	76908151	76908521	MLT1A0	LTR	-	ERVL-MaLR	0.0	0.0	0.0	0.0	40.8843	0.0	0.0	0.0	0.0	0.0	0.0	0.0	0.0	0.0	0.0	0.0	0.0	0.0	-2.7779	0.0	0.0	0.0
chr1	76930876	76931423	MLT1F2	LTR	+	ERVL-MaLR	0.0	0.0	0.0	0.0	0.0	11.5317	0.0	0.0	0.0	0.0	0.0	0.0	0.0	0.0	0.0	0.0	0.0	0.0	0.0	0.0	0.0	0.0
chr1	76941483	76941893	MLT1C	LTR	+	ERVL-MaLR	0.0	0.0	0.0	0.0	20.4422	11.5317	0.0	0.0	0.0	0.0	0.0	0.0	0.0	0.0	0.0	0.0	0.0	0.0	8.4499	0.0	-2.9921	0.0
chr1	76960122	76961208	MER11C	LTR	-	ERVK	0.0	0.0	0.0	0.0	20.4422	0.0	0.0	0.0	0.0	0.0	0.0	0.0	0.0	0.0	0.0	0.0	0.0	0.0	0.0	0.0	0.0	0.0
chr1	76963690	76964213	MLT1D	LTR	+	ERVL-MaLR	0.0	0.0	0.0	0.0	20.4422	0.0	0.0	0.0	0.0	0.0	0.0	0.0	0.0	0.0	0.0	0.0	0.0	0.0	5.8854	6.3646	0.0	0.0
chr1	76972036	76972401	THE1B	LTR	-	ERVL-MaLR	0.0	0.0	0.0	0.0	0.0	46.127	0.0	0.0	0.0	0.0	0.0	0.0	0.0	0.0	0.0	0.0	0.0	0.0	0.0	0.0	-2.9921	4.324
chr1	76990740	76991173	LTR33	LTR	-	ERVL	0.0	0.0	0.0	0.0	0.0	23.0635	0.0	0.0	0.0	0.0	0.0	0.0	0.0	0.0	0.0	0.0	0.0	0.0	0.0	0.0	0.0	0.0
chr1	77006690	77007152	MLT1H2	LTR	-	ERVL-MaLR	0.0	0.0	0.0	0.0	40.8843	0.0	0.0	0.0	0.0	0.0	0.0	0.0	0.0	0.0	0.0	0.0	0.0	0.0	0.0	0.0	0.0	0.0
chr1	77022887	77023274	MLT1B	LTR	+	ERVL-MaLR	0.0	0.0	0.0	0.0	10.2211	0.0	0.0	0.0	0.0	0.0	0.0	0.0	0.0	0.0	0.0	0.0	0.0	0.0	0.0	0.0	0.0	0.0
chr1	77058272	77058698	MSTB1	LTR	+	ERVL-MaLR	0.0	0.0	0.0	0.0	0.0	11.5317	0.0	0.0	0.0	0.0	0.0	0.0	0.0	0.0	0.0	0.0	0.0	0.0	0.0	0.0	0.0	0.0
chr1	77077136	77077511	THE1C	LTR	-	ERVL-MaLR	0.0	0.0	0.0	0.0	0.0	23.0635	0.0	0.0	0.0	0.0	0.0	0.0	0.0	0.0	0.0	0.0	0.0	0.0	0.0	0.0	0.0	0.0
chr1	77142495	77142853	THE1D	LTR	-	ERVL-MaLR	0.0	0.0	0.0	0.0	20.4422	11.5317	0.0	0.0	0.0	0.0	0.0	0.0	0.0	0.0	0.0	0.0	0.0	0.0	0.0	0.0	-2.9921	3.1893
chr1	77147001	77147354	THE1A	LTR	-	ERVL-MaLR	0.0	0.0	0.0	0.0	61.3265	23.0635	0.0	0.0	0.0	0.0	0.0	0.0	0.0	0.0	0.0	0.0	0.0	0.0	0.0	0.0	0.0	0.0
chr1	77172109	77179746	MER57-int__MER57A1	LTR	+	ERV1	0.0	0.0	0.0	12.7541	0.0	46.127	0.0	0.0	0.0	0.0	0.0	0.0	0.0	0.0	0.0	0.0	5.6644	0.0	4.9096	0.0	0.0	7.5687
chr1	77180477	77180942	MER4A1	LTR	-	ERV1	0.0	0.0	0.0	0.0	0.0	92.254	0.0	0.0	0.0	0.0	0.0	0.0	0.0	0.0	0.0	0.0	0.0	0.0	0.0	0.0	0.0	0.0
chr1	77187777	77188856	MER11C	LTR	+	ERVK	0.0	0.0	0.0	0.0	40.8843	23.0635	0.0	0.0	0.0	0.0	0.0	0.0	0.0	0.0	0.0	0.0	0.0	0.0	0.0	0.0	0.0	0.0
chr1	77203646	77204741	MER11B	LTR	+	ERVK	0.0	0.0	0.0	12.7541	0.0	23.0635	0.0	0.0	0.0	0.0	0.0	0.0	0.0	0.0	0.0	0.0	0.0	0.0	0.0	0.0	0.0	0.0
chr1	77318899	77319404	LTR33	LTR	-	ERVL	0.0	0.0	0.0	0.0	0.0	46.127	0.0	0.0	0.0	0.0	0.0	0.0	0.0	0.0	0.0	0.0	0.0	0.0	0.0	0.0	0.0	0.0
chr1	77319955	77320323	THE1C	LTR	-	ERVL-MaLR	0.0	0.0	0.0	0.0	0.0	34.5952	0.0	0.0	0.0	0.0	0.0	0.0	0.0	0.0	0.0	0.0	0.0	0.0	0.0	0.0	0.0	0.0
chr1	77352611	77353040	MER57F	LTR	-	ERV1	0.0	0.0	0.0	0.0	0.0	11.5317	0.0	0.0	0.0	0.0	0.0	0.0	0.0	0.0	0.0	0.0	0.0	0.0	0.0	0.0	0.0	0.0
chr1	77455212	77455689	MLT1A1	LTR	+	ERVL-MaLR	0.0	0.0	0.0	12.7541	30.6632	23.0635	0.0	6.1795	6.5548	0.0	0.0	0.0	0.0	0.0	0.0	0.0	0.0	0.0	5.8854	0.0	0.0	0.0
chr1	77458441	77458803	THE1B	LTR	-	ERVL-MaLR	0.0	0.0	0.0	25.5082	20.4422	0.0	0.0	0.0	0.0	0.0	0.0	0.0	0.0	0.0	0.0	0.0	0.0	0.0	4.9096	0.0	6.3918	0.0
chr1	77464079	77464402	MER61A	LTR	-	ERV1	0.0	0.0	0.0	0.0	10.2211	23.0635	0.0	0.0	0.0	0.0	0.0	0.0	0.0	0.0	0.0	0.0	0.0	0.0	5.8854	0.0	0.0	-3.0944
chr1	77466569	77466893	MLT1A1	LTR	-	ERVL-MaLR	0.0	0.0	0.0	12.7541	0.0	0.0	0.0	0.0	0.0	0.0	0.0	0.0	0.0	0.0	0.0	0.0	0.0	0.0	0.0	0.0	0.0	0.0
chr1	77478260	77478626	THE1B	LTR	+	ERVL-MaLR	0.0	0.0	0.0	0.0	30.6632	0.0	0.0	0.0	0.0	0.0	0.0	0.0	6.4079	0.0	0.0	0.0	0.0	0.0	0.0	0.0	-2.9921	6.5763
chr1	77488498	77488925	MLT2A1	LTR	-	ERVL	0.0	0.0	0.0	0.0	10.2211	0.0	0.0	0.0	0.0	0.0	0.0	0.0	0.0	0.0	0.0	0.0	0.0	0.0	0.0	0.0	0.0	0.0
chr1	77607067	77607412	THE1B	LTR	-	ERVL-MaLR	12.3393	0.0	0.0	0.0	20.4422	0.0	0.0	0.0	0.0	0.0	0.0	0.0	0.0	0.0	0.0	0.0	0.0	0.0	0.0	-2.8084	0.0	0.0
chr1	77624076	77625009	MER21C	LTR	+	ERVL	0.0	0.0	0.0	6.37706	20.4422	161.444	0.0	0.0	0.0	0.0	0.0	0.0	0.0	0.0	0.0	0.0	0.0	0.0	-2.7779	0.0	0.0	5.4705
chr1	77707145	77707584	MLT1C	LTR	-	ERVL-MaLR	0.0	0.0	0.0	6.37706	0.0	92.254	0.0	0.0	0.0	0.0	0.0	0.0	0.0	0.0	0.0	0.0	0.0	0.0	0.0	0.0	0.0	0.0
chr1	77716355	77716832	LTR22B	LTR	-	ERVK	0.0	0.0	0.0	0.0	10.2211	0.0	0.0	0.0	0.0	0.0	0.0	0.0	0.0	0.0	0.0	0.0	0.0	0.0	0.0	0.0	0.0	6.5763
chr1	77784698	77787265	THE1B__THE1B-int	LTR	-	ERVL-MaLR	0.0	0.0	0.0	0.0	0.0	46.127	0.0	0.0	0.0	0.0	0.0	0.0	0.0	0.0	0.0	0.0	7.2303	0.0	0.0	0.0	6.3918	0.0
chr1	77792012	77792615	LTR38	LTR	-	ERV1	12.3393	0.0	0.0	0.0	0.0	23.0635	0.0	0.0	0.0	0.0	0.0	0.0	0.0	0.0	0.0	0.0	6.6502	6.5244	4.9096	0.0	0.0	8.5649
chr1	77798306	77798665	THE1B	LTR	-	ERVL-MaLR	0.0	0.0	0.0	0.0	0.0	11.5317	0.0	0.0	0.0	0.0	0.0	0.0	0.0	0.0	0.0	0.0	0.0	0.0	0.0	0.0	0.0	0.0
chr1	77982895	77983837	LTR5_Hs	LTR	-	ERVK	12.3393	0.0	0.0	0.0	40.8843	115.317	0.0	0.0	0.0	0.0	0.0	0.0	0.0	0.0	0.0	0.0	5.6644	0.0	-0.2705	-3.7016	0.0	3.0066
chr1	78155025	78155591	MLT1F2	LTR	+	ERVL-MaLR	0.0	0.0	0.0	0.0	10.2211	69.1905	0.0	0.0	0.0	0.0	0.0	0.0	0.0	0.0	0.0	0.0	7.643	0.0	5.8854	0.0	0.0	0.0
chr1	78172491	78172938	MSTB2	LTR	+	ERVL-MaLR	0.0	0.0	0.0	0.0	0.0	23.0635	0.0	0.0	0.0	0.0	0.0	0.0	0.0	0.0	0.0	0.0	0.0	0.0	0.0	0.0	0.0	0.0
chr1	78178575	78179018	MLT1H2	LTR	-	ERVL-MaLR	0.0	0.0	11.8222	0.0	0.0	0.0	0.0	0.0	0.0	0.0	0.0	0.0	0.0	0.0	0.0	0.0	0.0	0.0	0.0	0.0	0.0	0.0
chr1	78198909	78200628	HERVS71-int__LTR6B	LTR	+	ERV1	0.0	0.0	0.0	12.7541	0.0	0.0	0.0	0.0	0.0	0.0	0.0	0.0	0.0	0.0	0.0	0.0	0.0	0.0	0.0	0.0	0.0	0.0
chr1	78274545	78275002	MLT1D	LTR	+	ERVL-MaLR	0.0	0.0	0.0	0.0	20.4422	0.0	0.0	0.0	0.0	0.0	0.0	0.0	0.0	0.0	0.0	0.0	0.0	0.0	0.0	0.0	0.0	0.0
chr1	78276810	78277289	MLT1D	LTR	+	ERVL-MaLR	0.0	0.0	0.0	0.0	0.0	23.0635	0.0	0.0	0.0	0.0	0.0	0.0	0.0	0.0	0.0	0.0	0.0	0.0	0.0	0.0	0.0	0.0
chr1	78298010	78298380	THE1D	LTR	+	ERVL-MaLR	0.0	0.0	0.0	0.0	20.4422	0.0	0.0	0.0	0.0	0.0	0.0	0.0	0.0	0.0	-3.4881	-3.4881	0.0	0.0	0.0	0.0	0.0	0.0
chr1	78348337	78348812	MLT1D	LTR	+	ERVL-MaLR	0.0	0.0	0.0	0.0	20.4422	0.0	0.0	0.0	0.0	0.0	0.0	0.0	0.0	0.0	0.0	0.0	0.0	0.0	0.0	0.0	0.0	0.0
chr1	78372363	78372733	MSTA	LTR	-	ERVL-MaLR	0.0	0.0	0.0	0.0	20.4422	0.0	0.0	0.0	0.0	0.0	0.0	0.0	0.0	0.0	0.0	0.0	0.0	0.0	0.0	0.0	0.0	0.0
chr1	78434231	78434619	MLT1B	LTR	-	ERVL-MaLR	0.0	0.0	0.0	0.0	10.2211	0.0	0.0	0.0	0.0	0.0	0.0	0.0	0.0	0.0	0.0	0.0	0.0	0.0	0.0	0.0	0.0	0.0
chr1	78512678	78515083	MSTB__MSTB-int	LTR	+	ERVL-MaLR	0.0	0.0	0.0	0.0	20.4422	0.0	0.0	0.0	0.0	0.0	0.0	0.0	0.0	0.0	0.0	0.0	0.0	0.0	0.0	0.0	0.0	0.0
chr1	78521874	78522466	MLT1E2	LTR	-	ERVL-MaLR	0.0	0.0	11.8222	0.0	0.0	11.5317	0.0	7.1695	0.0	0.0	0.0	0.0	0.0	0.0	0.0	0.0	0.0	0.0	0.0	0.0	0.0	0.0
chr1	78543428	78543790	MSTA	LTR	-	ERVL-MaLR	0.0	0.0	0.0	0.0	20.4422	0.0	0.0	0.0	0.0	0.0	0.0	0.0	0.0	0.0	0.0	0.0	0.0	0.0	0.0	0.0	0.0	0.0
chr1	78544525	78544904	MLT1B	LTR	-	ERVL-MaLR	0.0	48.8905	0.0	0.0	0.0	0.0	0.0	0.0	0.0	0.0	0.0	0.0	0.0	0.0	0.0	0.0	0.0	0.0	0.0	0.0	0.0	0.0
chr1	78549851	78550307	MER51E	LTR	-	ERV1	0.0	0.0	0.0	12.7541	0.0	11.5317	0.0	6.1795	0.0	0.0	0.0	0.0	0.0	0.0	0.0	0.0	0.0	0.0	0.0	0.0	0.0	0.0
chr1	78551483	78551851	THE1B	LTR	+	ERVL-MaLR	0.0	0.0	0.0	0.0	10.2211	0.0	0.0	6.1795	0.0	0.0	0.0	0.0	0.0	0.0	0.0	0.0	0.0	0.0	0.0	0.0	0.0	0.0
chr1	78585403	78585804	MLT1B	LTR	-	ERVL-MaLR	0.0	0.0	0.0	0.0	10.2211	0.0	0.0	0.0	0.0	0.0	0.0	0.0	0.0	0.0	0.0	0.0	0.0	0.0	0.0	0.0	0.0	0.0
chr1	78589141	78589488	MLT1A0	LTR	-	ERVL-MaLR	0.0	0.0	0.0	0.0	0.0	46.127	0.0	0.0	0.0	0.0	0.0	0.0	0.0	0.0	0.0	0.0	0.0	0.0	6.8732	0.0	0.0	0.0
chr1	78604517	78604855	MLT1A0	LTR	+	ERVL-MaLR	0.0	0.0	0.0	0.0	0.0	46.127	0.0	0.0	0.0	0.0	0.0	0.0	0.0	0.0	0.0	0.0	0.0	0.0	0.0	0.0	0.0	0.0
chr1	78646413	78648605	THE1C__THE1C-int	LTR	-	ERVL-MaLR	0.0	0.0	0.0	0.0	20.4422	138.381	0.0	0.0	0.0	0.0	0.0	0.0	0.0	0.0	0.0	0.0	0.0	0.0	0.0	0.0	0.0	0.0
chr1	78673808	78674512	MER50	LTR	-	ERV1	0.0	0.0	0.0	0.0	0.0	23.0635	0.0	0.0	0.0	0.0	0.0	0.0	0.0	0.0	0.0	0.0	0.0	0.0	7.454	0.0	0.0	6.5763
chr1	78691876	78692279	MLT1A1	LTR	-	ERVL-MaLR	0.0	0.0	0.0	0.0	20.4422	46.127	0.0	0.0	0.0	0.0	0.0	0.0	0.0	0.0	0.0	0.0	0.0	0.0	0.0	0.0	0.0	0.0
chr1	78727883	78728662	LTR1D1	LTR	+	ERV1	0.0	0.0	0.0	0.0	10.2211	0.0	0.0	0.0	0.0	0.0	0.0	0.0	0.0	0.0	0.0	0.0	0.0	0.0	7.867	0.0	0.0	0.0
chr1	78735871	78736302	MSTB	LTR	-	ERVL-MaLR	0.0	0.0	0.0	0.0	0.0	23.0635	0.0	0.0	0.0	0.0	0.0	0.0	0.0	0.0	0.0	0.0	0.0	0.0	0.0	0.0	0.0	-3.0944
chr1	78738302	78740934	THE1B__THE1B-int	LTR	+	ERVL-MaLR	0.0	0.0	0.0	0.0	10.2211	46.127	0.0	0.0	0.0	0.0	0.0	0.0	0.0	0.0	0.0	0.0	0.0	0.0	0.0	0.0	0.0	0.0
chr1	78753496	78755803	THE1B__THE1B-int	LTR	+	ERVL-MaLR	0.0	0.0	0.0	0.0	0.0	23.0635	0.0	0.0	0.0	0.0	0.0	0.0	0.0	0.0	0.0	0.0	6.6502	0.0	0.0	0.0	0.0	0.0
chr1	78811332	78811941	MLT1E1A	LTR	+	ERVL-MaLR	0.0	0.0	0.0	0.0	0.0	69.1905	0.0	0.0	0.0	0.0	0.0	0.0	0.0	0.0	8.6461	0.0	0.0	0.0	0.0	0.0	0.0	0.0
chr1	78844459	78844852	MLT1I	LTR	+	ERVL-MaLR	0.0	0.0	0.0	0.0	0.0	23.0635	0.0	0.0	0.0	0.0	0.0	0.0	0.0	0.0	0.0	0.0	0.0	0.0	0.0	0.0	0.0	0.0
chr1	78857874	78858454	MLT1G3	LTR	+	ERVL-MaLR	0.0	0.0	0.0	0.0	10.2211	0.0	0.0	0.0	0.0	0.0	0.0	0.0	0.0	0.0	0.0	0.0	0.0	0.0	0.0	0.0	0.0	0.0
chr1	78872186	78880915	HERVH-int__LTR7B	LTR	+	ERV1	0.0	0.0	0.0	0.0	61.3265	69.1905	0.0	0.0	0.0	0.0	0.0	0.0	0.0	0.0	0.0	0.0	0.0	6.5244	7.867	0.0	8.9624	7.5687
chr1	78882409	78882933	MLT1G1	LTR	+	ERVL-MaLR	0.0	0.0	0.0	0.0	0.0	11.5317	0.0	0.0	0.0	0.0	0.0	0.0	0.0	0.0	0.0	0.0	0.0	0.0	0.0	0.0	0.0	0.0
chr1	78900490	78900855	MSTA	LTR	+	ERVL-MaLR	0.0	0.0	0.0	0.0	20.4422	0.0	0.0	0.0	0.0	0.0	0.0	0.0	0.0	0.0	0.0	0.0	0.0	0.0	0.0	0.0	0.0	7.5687
chr1	79044994	79045849	LTR1A2	LTR	-	ERV1	0.0	0.0	0.0	0.0	10.2211	0.0	0.0	0.0	0.0	0.0	0.0	0.0	0.0	0.0	7.6497	0.0	0.0	0.0	0.0	0.0	0.0	0.0
chr1	79073477	79074028	MLT2B3	LTR	-	ERVL	0.0	0.0	0.0	0.0	10.2211	0.0	0.0	0.0	0.0	0.0	0.0	0.0	0.0	0.0	0.0	0.0	0.0	0.0	0.0	0.0	0.0	0.0
chr1	79078471	79078862	MSTA	LTR	+	ERVL-MaLR	0.0	0.0	0.0	0.0	30.6632	0.0	0.0	0.0	0.0	0.0	0.0	0.0	0.0	0.0	0.0	0.0	0.0	0.0	0.0	0.0	0.0	6.5763
chr1	79098132	79098494	THE1C	LTR	+	ERVL-MaLR	0.0	0.0	0.0	12.7541	0.0	0.0	0.0	0.0	0.0	0.0	0.0	0.0	0.0	0.0	0.0	0.0	0.0	0.0	6.8732	0.0	6.3918	0.0
chr1	79125549	79125924	THE1C	LTR	+	ERVL-MaLR	0.0	0.0	0.0	0.0	10.2211	23.0635	0.0	0.0	0.0	0.0	0.0	0.0	0.0	0.0	0.0	0.0	0.0	0.0	0.0	0.0	-2.9921	6.5763
chr1	79137801	79138800	MER11B	LTR	+	ERVK	0.0	0.0	0.0	12.7541	0.0	0.0	0.0	0.0	0.0	0.0	0.0	0.0	0.0	0.0	0.0	0.0	0.0	0.0	0.0	0.0	0.0	0.0
chr1	79179086	79180143	THE1B__THE1B-int	LTR	-	ERVL-MaLR	0.0	0.0	0.0	0.0	0.0	34.5952	0.0	0.0	0.0	0.0	0.0	0.0	0.0	0.0	0.0	0.0	0.0	0.0	0.0	0.0	0.0	4.4743
chr1	79219709	79221983	THE1B__THE1B-int	LTR	+	ERVL-MaLR	0.0	0.0	0.0	0.0	20.4422	0.0	0.0	0.0	0.0	0.0	0.0	0.0	0.0	0.0	0.0	0.0	0.0	0.0	0.0	0.0	0.0	7.5687
chr1	79229744	79230140	MSTA	LTR	-	ERVL-MaLR	0.0	0.0	0.0	0.0	0.0	11.5317	0.0	0.0	0.0	0.0	0.0	0.0	0.0	0.0	0.0	0.0	0.0	0.0	0.0	0.0	0.0	0.0
chr1	79230260	79231361	MER11A	LTR	+	ERVK	0.0	0.0	0.0	0.0	0.0	11.5317	0.0	0.0	0.0	0.0	0.0	0.0	0.0	0.0	0.0	0.0	0.0	2.8769	0.0	0.0	0.0	0.0
chr1	79238866	79241036	THE1D__THE1D-int	LTR	-	ERVL-MaLR	0.0	0.0	0.0	0.0	20.4422	0.0	0.0	0.0	0.0	0.0	0.0	0.0	0.0	0.0	0.0	0.0	0.0	0.0	5.8854	0.0	0.0	0.0
chr1	79245142	79245509	THE1D	LTR	+	ERVL-MaLR	0.0	0.0	0.0	0.0	20.4422	0.0	0.0	0.0	0.0	0.0	0.0	0.0	0.0	0.0	0.0	0.0	0.0	0.0	0.0	0.0	0.0	0.0
chr1	79251253	79251629	THE1D	LTR	-	ERVL-MaLR	0.0	0.0	0.0	0.0	10.2211	0.0	0.0	0.0	0.0	0.0	0.0	0.0	0.0	0.0	0.0	0.0	0.0	0.0	0.0	0.0	0.0	0.0
chr1	79331647	79332280	LTR41C	LTR	+	ERVL	0.0	0.0	0.0	0.0	10.2211	0.0	0.0	0.0	0.0	0.0	0.0	0.0	0.0	0.0	0.0	0.0	0.0	0.0	0.0	0.0	0.0	0.0
chr1	79369088	79369681	MLT1E1	LTR	-	ERVL-MaLR	0.0	0.0	0.0	0.0	20.4422	0.0	0.0	0.0	0.0	0.0	0.0	0.0	0.0	0.0	0.0	0.0	0.0	0.0	0.0	0.0	0.0	0.0
chr1	79381179	79381687	MLT2B4	LTR	+	ERVL	0.0	0.0	0.0	0.0	10.2211	11.5317	0.0	0.0	0.0	0.0	0.0	0.0	0.0	0.0	0.0	0.0	0.0	0.0	0.0	0.0	0.0	0.0
chr1	79386109	79386635	MLT1G3	LTR	-	ERVL-MaLR	0.0	0.0	0.0	0.0	10.2211	0.0	0.0	0.0	0.0	0.0	0.0	0.0	0.0	0.0	0.0	0.0	0.0	0.0	0.0	5.382	0.0	0.0
chr1	79411765	79412324	MER34B	LTR	-	ERV1	0.0	0.0	0.0	0.0	10.2211	0.0	0.0	0.0	0.0	0.0	0.0	0.0	0.0	0.0	0.0	0.0	0.0	0.0	0.0	0.0	0.0	0.0
chr1	79413321	79413767	MLT1D	LTR	-	ERVL-MaLR	0.0	0.0	0.0	0.0	0.0	23.0635	0.0	6.1795	0.0	0.0	0.0	0.0	0.0	0.0	0.0	0.0	0.0	0.0	0.0	0.0	0.0	0.0
chr1	79424439	79424890	MLT1D	LTR	-	ERVL-MaLR	0.0	0.0	0.0	0.0	40.8843	0.0	0.0	0.0	0.0	0.0	0.0	0.0	0.0	0.0	0.0	0.0	0.0	0.0	0.0	0.0	0.0	0.0
chr1	79430352	79430767	MER61C	LTR	-	ERV1	0.0	0.0	0.0	0.0	0.0	11.5317	0.0	0.0	6.5548	0.0	0.0	0.0	0.0	0.0	0.0	0.0	0.0	0.0	0.0	0.0	0.0	-3.0944
chr1	79432585	79432956	LTR37A	LTR	+	ERV1	0.0	0.0	0.0	0.0	0.0	11.5317	0.0	0.0	0.0	0.0	0.0	0.0	0.0	0.0	0.0	0.0	0.0	0.0	0.0	0.0	0.0	0.0
chr1	79456631	79456992	THE1B	LTR	+	ERVL-MaLR	0.0	0.0	0.0	0.0	0.0	23.0635	0.0	0.0	0.0	0.0	0.0	0.0	0.0	0.0	0.0	0.0	0.0	0.0	0.0	0.0	0.0	0.0
chr1	79465643	79466120	MLT1D	LTR	-	ERVL-MaLR	0.0	0.0	0.0	0.0	0.0	23.0635	0.0	0.0	0.0	0.0	0.0	0.0	0.0	0.0	0.0	0.0	0.0	0.0	0.0	0.0	0.0	0.0
chr1	79484622	79484971	LTR37A	LTR	+	ERV1	24.6787	0.0	0.0	0.0	81.7686	0.0	0.0	0.0	0.0	0.0	0.0	0.0	0.0	0.0	0.0	0.0	0.0	0.0	0.0	0.0	0.0	0.0
chr1	79570113	79570570	LTR16C	LTR	-	ERVL	0.0	0.0	0.0	0.0	10.2211	0.0	0.0	0.0	0.0	0.0	0.0	0.0	0.0	0.0	0.0	0.0	0.0	0.0	0.0	0.0	0.0	0.0
chr1	79584418	79584859	LTR19A	LTR	-	ERV1	0.0	0.0	0.0	0.0	20.4422	0.0	0.0	0.0	0.0	0.0	0.0	0.0	0.0	0.0	0.0	0.0	0.0	0.0	0.0	0.0	0.0	7.5687
chr1	79593639	79594480	LTR12	LTR	+	ERV1	0.0	0.0	0.0	0.0	0.0	23.0635	0.0	0.0	0.0	0.0	0.0	0.0	0.0	0.0	0.0	0.0	0.0	0.0	0.0	0.0	0.0	0.0
chr1	79622689	79623605	LTR12	LTR	+	ERV1	0.0	0.0	0.0	0.0	40.8843	0.0	0.0	0.0	0.0	0.0	0.0	0.0	0.0	0.0	0.0	0.0	0.0	0.0	0.0	0.0	0.0	0.0
chr1	79638761	79644487	HERVH-int__LTR7	LTR	-	ERV1	24.6787	0.0	0.0	0.0	40.8843	92.254	6.1323	5.1992	0.0	6.3567	5.1203	0.0	0.0	6.0328	0.0	0.0	0.0	0.0	5.8854	5.382	0.0	3.4819
chr1	79694380	79695037	PABL_A	LTR	+	ERV1	0.0	0.0	0.0	0.0	0.0	23.0635	0.0	0.0	0.0	0.0	0.0	0.0	0.0	0.0	0.0	0.0	0.0	0.0	0.0	0.0	0.0	0.0
chr1	79696341	79702062	HERVH-int__LTR7Y	LTR	-	ERV1	37.018	48.8905	23.6444	12.7541	20.4422	138.381	7.4419	5.1992	7.1346	0.0	1.4398	5.4739	4.6133	5.0546	0.0	7.4351	6.6502	8.3205	7.454	5.382	8.3788	7.5687
chr1	79710271	79711605	MLT1C__MLT1C-int	LTR	+	ERVL-MaLR	24.6787	0.0	11.8222	0.0	0.0	0.0	5.1527	7.1695	0.0	0.0	6.0995	6.4576	0.0	0.0	0.0	0.0	0.0	0.0	4.9096	0.0	0.0	0.0
chr1	79718153	79720525	THE1D__THE1D-int	LTR	-	ERVL-MaLR	0.0	0.0	0.0	0.0	20.4422	46.127	0.0	0.0	0.0	0.0	0.0	0.0	0.0	0.0	0.0	0.0	0.0	0.0	0.0	0.0	4.3911	0.0
chr1	79730268	79730797	LTR107_Mam	LTR	+	LTR	0.0	0.0	0.0	0.0	0.0	138.381	0.0	0.0	0.0	0.0	0.0	0.0	0.0	0.0	0.0	0.0	0.0	0.0	0.0	0.0	0.0	0.0
chr1	79757874	79758340	MLT1H	LTR	+	ERVL-MaLR	0.0	0.0	0.0	0.0	0.0	11.5317	0.0	0.0	0.0	0.0	0.0	0.0	0.0	0.0	0.0	0.0	0.0	0.0	0.0	0.0	0.0	0.0
chr1	79763177	79763554	MSTD	LTR	-	ERVL-MaLR	24.6787	0.0	0.0	0.0	0.0	0.0	0.0	0.0	0.0	0.0	0.0	0.0	0.0	0.0	0.0	0.0	0.0	0.0	0.0	0.0	0.0	0.0
chr1	79789938	79790476	LTR27D	LTR	+	ERV1	12.3393	48.8905	88.6665	19.1312	0.0	11.5317	3.3844	6.1795	6.5548	6.3567	1.1661	0.0	4.0637	6.6104	0.0	8.431	0.0	0.0	6.8732	0.0	0.0	0.0
chr1	79792224	79792740	LTR45C	LTR	+	ERV1	0.0	24.4453	29.5555	19.1312	30.6632	0.0	6.1323	7.1695	7.5471	0.0	2.3314	0.0	0.0	0.0	0.0	0.0	0.0	0.0	0.0	0.0	4.3911	0.0
chr1	79795875	79796433	MER41A	LTR	-	ERV1	0.0	0.0	0.0	0.0	20.4422	0.0	0.0	0.0	0.0	0.0	0.0	0.0	0.0	0.0	0.0	0.0	0.0	0.0	0.0	0.0	0.0	0.0
chr1	79805890	79806955	LTR2752	LTR	-	ERV1	0.0	0.0	0.0	0.0	0.0	57.6587	0.0	0.0	0.0	0.0	0.0	0.0	0.0	0.0	0.0	0.0	0.0	0.0	0.0	0.0	0.0	0.0
chr1	79822115	79822820	LTR1C	LTR	-	ERV1	0.0	0.0	0.0	0.0	0.0	23.0635	0.0	0.0	0.0	0.0	0.0	0.0	0.0	0.0	0.0	0.0	0.0	0.0	0.0	0.0	0.0	6.5763
chr1	79833579	79833976	MER57B1	LTR	+	ERV1	0.0	0.0	0.0	0.0	30.6632	0.0	0.0	0.0	0.0	0.0	0.0	0.0	0.0	0.0	0.0	0.0	0.0	0.0	0.0	0.0	0.0	0.0
chr1	79835111	79835468	MLT1A0	LTR	-	ERVL-MaLR	0.0	0.0	0.0	0.0	0.0	11.5317	0.0	0.0	0.0	0.0	0.0	0.0	0.0	0.0	0.0	0.0	0.0	0.0	0.0	0.0	0.0	0.0
chr1	79872603	79872987	MSTA	LTR	+	ERVL-MaLR	0.0	0.0	0.0	0.0	10.2211	0.0	0.0	0.0	0.0	0.0	0.0	0.0	0.0	0.0	0.0	0.0	0.0	0.0	0.0	0.0	0.0	0.0
chr1	79883240	79885509	THE1B__THE1B-int	LTR	-	ERVL-MaLR	0.0	0.0	0.0	0.0	0.0	46.127	0.0	0.0	0.0	0.0	0.0	0.0	0.0	0.0	0.0	0.0	0.0	0.0	5.8854	0.0	0.0	7.5687
chr1	79904693	79906973	THE1B__THE1B-int	LTR	-	ERVL-MaLR	0.0	0.0	0.0	0.0	0.0	46.127	0.0	0.0	0.0	0.0	0.0	0.0	0.0	0.0	0.0	0.0	0.0	0.0	4.9096	0.0	0.0	0.0
chr1	79927924	79934188	HERVL-int__MLT2A2	LTR	+	ERVL	0.0	0.0	0.0	0.0	20.4422	11.5317	0.0	0.0	0.0	0.0	0.0	0.0	0.0	0.0	0.0	0.0	6.6502	0.0	0.0	0.0	0.0	0.0
chr1	79958596	79960870	THE1B__THE1B-int	LTR	-	ERVL-MaLR	0.0	0.0	0.0	0.0	20.4422	23.0635	0.0	0.0	0.0	0.0	0.0	0.0	0.0	0.0	0.0	0.0	0.0	0.0	4.9096	0.0	0.0	0.0
chr1	79993972	79994763	LTR1B	LTR	-	ERV1	0.0	0.0	0.0	0.0	10.2211	23.0635	0.0	0.0	0.0	0.0	0.0	0.0	0.0	0.0	0.0	0.0	0.0	0.0	0.0	0.0	4.3911	0.0
chr1	80017589	80017968	MSTD	LTR	+	ERVL-MaLR	0.0	0.0	0.0	0.0	0.0	23.0635	0.0	0.0	0.0	0.0	0.0	0.0	0.0	0.0	0.0	0.0	0.0	0.0	0.0	0.0	0.0	0.0
chr1	80052603	80054032	LTR12C	LTR	-	ERV1	37.018	48.8905	0.0	0.0	0.0	0.0	0.0	0.0	0.0	0.0	0.0	0.0	0.0	0.0	0.0	0.0	0.0	0.0	0.0	0.0	0.0	0.0
chr1	80059764	80060139	THE1C	LTR	-	ERVL-MaLR	0.0	0.0	0.0	0.0	20.4422	0.0	0.0	0.0	0.0	0.0	0.0	0.0	0.0	0.0	0.0	0.0	0.0	0.0	0.0	0.0	0.0	0.0
chr1	80086151	80087080	MER49	LTR	+	ERV1	0.0	0.0	0.0	0.0	30.6632	0.0	0.0	0.0	0.0	0.0	0.0	0.0	0.0	0.0	0.0	0.0	0.0	0.0	0.0	0.0	0.0	0.0
chr1	80095755	80096118	THE1D	LTR	-	ERVL-MaLR	0.0	0.0	0.0	0.0	0.0	46.127	0.0	0.0	0.0	0.0	0.0	0.0	0.0	0.0	0.0	0.0	0.0	0.0	0.0	0.0	0.0	0.0
chr1	80126063	80126591	MLT2B3	LTR	-	ERVL	0.0	0.0	0.0	0.0	0.0	23.0635	0.0	0.0	0.0	0.0	0.0	0.0	0.0	0.0	0.0	0.0	0.0	0.0	0.0	0.0	0.0	0.0
chr1	80142795	80143175	MSTA	LTR	-	ERVL-MaLR	37.018	0.0	0.0	0.0	10.2211	0.0	0.0	0.0	0.0	0.0	0.0	0.0	0.0	0.0	0.0	0.0	0.0	0.0	0.0	0.0	0.0	0.0
chr1	80157767	80158342	LTR49	LTR	+	ERV1	0.0	0.0	0.0	0.0	20.4422	0.0	0.0	0.0	0.0	0.0	0.0	0.0	0.0	0.0	0.0	0.0	0.0	0.0	0.0	0.0	0.0	0.0
chr1	80169406	80169742	MLT1A0	LTR	+	ERVL-MaLR	0.0	0.0	0.0	0.0	20.4422	0.0	0.0	0.0	0.0	0.0	0.0	0.0	0.0	0.0	0.0	0.0	0.0	0.0	0.0	0.0	0.0	0.0
chr1	80174242	80174664	MSTA	LTR	+	ERVL-MaLR	24.6787	0.0	0.0	0.0	0.0	0.0	0.0	0.0	0.0	0.0	0.0	0.0	0.0	0.0	0.0	0.0	0.0	0.0	4.9096	0.0	0.0	0.0
chr1	80176432	80176810	THE1D	LTR	+	ERVL-MaLR	0.0	0.0	0.0	0.0	0.0	46.127	0.0	0.0	0.0	0.0	0.0	0.0	0.0	0.0	0.0	0.0	0.0	0.0	0.0	0.0	0.0	0.0
chr1	80198098	80198516	MLT1C	LTR	-	ERVL-MaLR	0.0	0.0	0.0	0.0	0.0	11.5317	0.0	0.0	0.0	0.0	0.0	0.0	0.0	0.0	0.0	0.0	0.0	0.0	0.0	0.0	0.0	0.0
chr1	80201798	80203943	MLT1A0__MLT1A0-int	LTR	-	ERVL-MaLR	0.0	0.0	0.0	0.0	10.2211	0.0	0.0	0.0	0.0	0.0	0.0	0.0	0.0	0.0	0.0	0.0	0.0	0.0	0.0	0.0	7.3832	0.0
chr1	80209124	80209464	MLT1A0	LTR	+	ERVL-MaLR	0.0	0.0	0.0	0.0	10.2211	0.0	0.0	0.0	0.0	0.0	0.0	0.0	0.0	0.0	0.0	0.0	0.0	0.0	0.0	0.0	0.0	0.0
chr1	80240522	80240897	THE1D	LTR	+	ERVL-MaLR	0.0	0.0	0.0	0.0	20.4422	0.0	0.0	0.0	0.0	0.0	0.0	0.0	0.0	0.0	0.0	0.0	0.0	0.0	0.0	0.0	0.0	0.0
chr1	80243705	80244305	MLT1G3	LTR	-	ERVL-MaLR	0.0	0.0	0.0	0.0	10.2211	0.0	0.0	0.0	0.0	0.0	0.0	0.0	0.0	0.0	0.0	0.0	0.0	0.0	0.0	0.0	0.0	0.0
chr1	80276237	80276979	LTR1F1	LTR	+	ERV1	0.0	0.0	0.0	0.0	0.0	23.0635	0.0	0.0	0.0	0.0	0.0	0.0	0.0	0.0	0.0	0.0	0.0	0.0	5.8854	0.0	0.0	0.0
chr1	80477868	80478338	MLT1D	LTR	-	ERVL-MaLR	0.0	0.0	0.0	0.0	30.6632	46.127	0.0	0.0	0.0	0.0	0.0	0.0	0.0	0.0	0.0	0.0	0.0	0.0	0.0	0.0	0.0	7.5687
chr1	80559128	80559524	MER110A	LTR	-	ERV1	24.6787	0.0	0.0	0.0	0.0	0.0	0.0	0.0	0.0	0.0	0.0	0.0	0.0	0.0	0.0	0.0	0.0	0.0	0.0	0.0	0.0	0.0
chr1	80560953	80561662	LTR34	LTR	-	ERV1	0.0	0.0	0.0	0.0	20.4422	23.0635	0.0	0.0	0.0	0.0	0.0	0.0	0.0	0.0	0.0	0.0	0.0	0.0	5.8854	0.0	0.0	0.0
chr1	80572863	80573355	MLT1D	LTR	+	ERVL-MaLR	0.0	0.0	0.0	0.0	0.0	23.0635	0.0	0.0	0.0	0.0	0.0	0.0	0.0	0.0	0.0	0.0	0.0	0.0	0.0	0.0	0.0	0.0
chr1	80574448	80576362	HERVL-int__MLT2A2	LTR	-	ERVL	49.3573	0.0	0.0	0.0	0.0	0.0	0.0	0.0	0.0	0.0	0.0	0.0	0.0	0.0	0.0	0.0	0.0	0.0	0.0	0.0	0.0	0.0
chr1	80592159	80592940	LTR17	LTR	-	ERV1	0.0	0.0	0.0	0.0	61.3265	0.0	0.0	6.1795	0.0	0.0	0.0	0.0	0.0	0.0	0.0	0.0	0.0	0.0	0.0	0.0	0.0	0.0
chr1	80605620	80608088	MSTD__MSTD-int	LTR	+	ERVL-MaLR	0.0	0.0	0.0	0.0	20.4422	69.1905	0.0	0.0	0.0	0.0	0.0	0.0	0.0	0.0	0.0	0.0	0.0	0.0	0.0	0.0	0.0	0.0
chr1	80632282	80633040	LTR1A2	LTR	+	ERV1	0.0	0.0	0.0	0.0	20.4422	0.0	0.0	0.0	0.0	0.0	0.0	0.0	0.0	0.0	0.0	0.0	0.0	0.0	0.0	0.0	0.0	0.0
chr1	80647541	80648301	MamGypLTR1c	LTR	-	Gypsy	0.0	0.0	0.0	12.7541	20.4422	0.0	0.0	0.0	0.0	0.0	0.0	0.0	0.0	0.0	0.0	0.0	0.0	0.0	0.0	0.0	0.0	0.0
chr1	80648855	80649210	THE1A	LTR	+	ERVL-MaLR	0.0	0.0	0.0	12.7541	0.0	0.0	0.0	0.0	0.0	0.0	0.0	0.0	0.0	0.0	0.0	0.0	0.0	0.0	0.0	6.3646	0.0	0.0
chr1	80654220	80654584	THE1B	LTR	-	ERVL-MaLR	12.3393	0.0	0.0	0.0	0.0	0.0	0.0	0.0	0.0	0.0	0.0	0.0	0.0	0.0	0.0	0.0	0.0	0.0	0.0	0.0	0.0	0.0
chr1	80685247	80687623	THE1D__THE1D-int	LTR	-	ERVL-MaLR	0.0	0.0	0.0	0.0	0.0	69.1905	0.0	0.0	0.0	0.0	0.0	0.0	0.0	0.0	0.0	0.0	0.0	0.0	0.0	0.0	0.0	7.5687
chr1	80693504	80696896	MLT1F2__MLT1F2-int	LTR	+	ERVL-MaLR	0.0	0.0	0.0	0.0	40.8843	11.5317	0.0	0.0	0.0	0.0	0.0	0.0	0.0	0.0	0.0	0.0	0.0	0.0	0.0	0.0	0.0	0.0
chr1	80739549	80739911	THE1B	LTR	-	ERVL-MaLR	0.0	0.0	0.0	0.0	10.2211	0.0	0.0	0.0	0.0	0.0	0.0	0.0	0.0	0.0	0.0	0.0	0.0	0.0	0.0	0.0	-2.9921	0.0
chr1	80759891	80760355	MER31B	LTR	+	ERV1	0.0	0.0	0.0	0.0	20.4422	0.0	0.0	0.0	0.0	0.0	0.0	0.0	0.0	0.0	0.0	0.0	0.0	0.0	0.0	0.0	0.0	0.0
chr1	80773440	80773906	LTR40b	LTR	-	ERVL	0.0	0.0	0.0	0.0	10.2211	0.0	0.0	0.0	0.0	0.0	0.0	0.0	0.0	0.0	0.0	0.0	0.0	0.0	0.0	0.0	0.0	0.0
chr1	80799350	80800061	MER50	LTR	-	ERV1	0.0	0.0	0.0	0.0	0.0	80.7222	0.0	0.0	0.0	0.0	0.0	0.0	0.0	0.0	0.0	0.0	0.0	0.0	0.0	0.0	0.0	0.0
chr1	80805658	80806244	MER90a	LTR	+	ERV1	0.0	0.0	0.0	0.0	20.4422	0.0	0.0	0.0	0.0	0.0	0.0	0.0	0.0	0.0	0.0	0.0	0.0	0.0	0.0	0.0	0.0	0.0
chr1	80812925	80813415	MLT2B4	LTR	+	ERVL	0.0	0.0	0.0	0.0	10.2211	23.0635	0.0	0.0	0.0	0.0	0.0	0.0	0.0	0.0	0.0	0.0	0.0	0.0	0.0	0.0	0.0	0.0
chr1	80841267	80841620	THE1B	LTR	+	ERVL-MaLR	0.0	0.0	0.0	0.0	10.2211	0.0	0.0	0.0	0.0	0.0	0.0	0.0	0.0	0.0	0.0	0.0	0.0	0.0	0.0	0.0	0.0	0.0
chr1	80864290	80864651	THE1D	LTR	+	ERVL-MaLR	0.0	0.0	0.0	0.0	20.4422	0.0	0.0	0.0	0.0	0.0	0.0	0.0	0.0	0.0	0.0	0.0	0.0	0.0	0.0	0.0	0.0	0.0
chr1	80904697	80905064	THE1B	LTR	-	ERVL-MaLR	0.0	0.0	0.0	0.0	0.0	11.5317	0.0	0.0	0.0	0.0	0.0	0.0	0.0	0.0	0.0	0.0	0.0	0.0	0.0	0.0	0.0	0.0
chr1	80913897	80914465	LTR26	LTR	+	ERV1	0.0	0.0	5.9111	0.0	0.0	0.0	0.0	0.0	0.0	0.0	0.0	0.0	0.0	0.0	0.0	0.0	0.0	0.0	0.0	0.0	0.0	0.0
chr1	80919821	80920268	MSTB2	LTR	-	ERVL-MaLR	0.0	0.0	5.9111	0.0	0.0	0.0	0.0	0.0	0.0	0.0	0.0	0.0	0.0	5.0546	0.0	0.0	0.0	0.0	0.0	0.0	0.0	0.0
chr1	80924629	80925157	MLT1F2	LTR	+	ERVL-MaLR	0.0	0.0	0.0	0.0	20.4422	0.0	0.0	0.0	0.0	0.0	0.0	0.0	0.0	0.0	0.0	0.0	0.0	0.0	0.0	0.0	0.0	0.0
chr1	80961869	80962258	LTR16A	LTR	+	ERVL	0.0	0.0	0.0	0.0	10.2211	0.0	0.0	0.0	0.0	0.0	0.0	0.0	0.0	0.0	0.0	0.0	0.0	0.0	0.0	0.0	0.0	0.0
chr1	80962850	80963216	THE1B	LTR	-	ERVL-MaLR	0.0	0.0	11.8222	0.0	20.4422	0.0	6.1323	0.0	0.0	0.0	1.4398	0.0	0.0	0.0	0.0	0.0	0.0	0.0	5.8854	0.0	0.0	0.0
chr1	80976236	80976632	LTR37A	LTR	+	ERV1	0.0	0.0	0.0	0.0	40.8843	0.0	0.0	0.0	0.0	0.0	0.0	0.0	0.0	0.0	0.0	0.0	0.0	0.0	0.0	0.0	0.0	0.0
chr1	81048015	81048686	MLT1E1A	LTR	-	ERVL-MaLR	0.0	0.0	0.0	0.0	20.4422	0.0	0.0	0.0	0.0	0.0	0.0	0.0	0.0	0.0	0.0	0.0	0.0	0.0	0.0	0.0	0.0	0.0
chr1	81100365	81100741	THE1C	LTR	+	ERVL-MaLR	0.0	0.0	0.0	0.0	0.0	11.5317	0.0	0.0	0.0	0.0	0.0	0.0	0.0	0.0	0.0	0.0	0.0	0.0	0.0	0.0	0.0	0.0
chr1	81119264	81119654	MLT1J2	LTR	+	ERVL-MaLR	0.0	0.0	0.0	12.7541	0.0	0.0	0.0	0.0	0.0	0.0	0.0	0.0	0.0	0.0	0.0	0.0	0.0	0.0	0.0	0.0	0.0	0.0
chr1	81123670	81124024	THE1D	LTR	+	ERVL-MaLR	0.0	0.0	0.0	6.37706	0.0	23.0635	0.0	0.0	0.0	0.0	0.0	0.0	0.0	0.0	0.0	0.0	0.0	0.0	0.0	0.0	0.0	0.0
chr1	81128880	81129250	MSTA	LTR	+	ERVL-MaLR	0.0	0.0	0.0	12.7541	0.0	0.0	0.0	0.0	0.0	0.0	0.0	0.0	0.0	0.0	0.0	0.0	0.0	0.0	0.0	0.0	-2.9921	0.0
chr1	81174361	81174719	MSTD	LTR	-	ERVL-MaLR	0.0	0.0	0.0	25.5082	0.0	0.0	0.0	0.0	0.0	0.0	0.0	0.0	7.3994	0.0	0.0	0.0	0.0	0.0	0.0	0.0	0.0	0.0
chr1	81177783	81179177	LTR12C	LTR	-	ERV1	0.0	0.0	0.0	25.5082	20.4422	23.0635	0.0	0.0	0.0	0.0	0.0	0.0	8.3951	0.0	0.0	0.0	0.0	0.0	0.0	8.3514	0.0	0.0
chr1	81201906	81202280	THE1C	LTR	+	ERVL-MaLR	0.0	0.0	0.0	0.0	0.0	46.127	0.0	0.0	0.0	0.0	0.0	0.0	0.0	0.0	0.0	0.0	0.0	0.0	0.0	0.0	0.0	9.563
chr1	81245282	81251207	HERVH-int__LTR7	LTR	+	ERV1	24.6787	0.0	0.0	12.7541	20.4422	80.7222	0.0	5.1992	0.0	6.3567	0.0	6.4576	0.0	8.0161	0.0	0.0	0.0	7.5165	6.8732	6.3646	8.3788	6.5763
chr1	81301628	81302005	ERV3-16A3_LTR	LTR	-	ERVL	0.0	0.0	0.0	0.0	40.8843	0.0	0.0	0.0	0.0	0.0	0.0	0.0	0.0	0.0	0.0	0.0	0.0	6.5244	0.0	0.0	0.0	0.0
chr1	81433683	81434214	MLT1H1	LTR	-	ERVL-MaLR	0.0	0.0	0.0	0.0	10.2211	0.0	0.0	0.0	0.0	0.0	0.0	0.0	0.0	0.0	0.0	0.0	0.0	0.0	0.0	0.0	0.0	0.0
chr1	81439440	81440322	LTR28	LTR	-	ERV1	0.0	0.0	0.0	0.0	10.2211	0.0	0.0	0.0	0.0	0.0	0.0	0.0	0.0	0.0	0.0	0.0	0.0	0.0	0.0	0.0	0.0	0.0
chr1	81520432	81520798	THE1D	LTR	+	ERVL-MaLR	0.0	0.0	0.0	0.0	40.8843	0.0	0.0	0.0	0.0	0.0	0.0	0.0	0.0	0.0	0.0	0.0	0.0	0.0	0.0	0.0	0.0	0.0
chr1	81538176	81539907	MLT1J__MLT1J-int	LTR	-	ERVL-MaLR	0.0	0.0	0.0	0.0	20.4422	0.0	0.0	0.0	0.0	0.0	0.0	0.0	0.0	0.0	0.0	0.0	0.0	0.0	0.0	0.0	0.0	0.0
chr1	81564211	81564783	MLT1F2	LTR	-	ERVL-MaLR	0.0	0.0	0.0	0.0	30.6632	0.0	0.0	0.0	0.0	0.0	0.0	0.0	0.0	0.0	0.0	0.0	0.0	0.0	0.0	0.0	0.0	0.0
chr1	81621260	81621818	MLT1E1A	LTR	+	ERVL-MaLR	0.0	0.0	0.0	0.0	40.8843	0.0	0.0	0.0	0.0	0.0	0.0	0.0	0.0	0.0	0.0	0.0	0.0	0.0	0.0	0.0	0.0	0.0
chr1	81752005	81752370	MLT1A0	LTR	+	ERVL-MaLR	0.0	0.0	0.0	25.5082	0.0	11.5317	0.0	0.0	0.0	0.0	0.0	0.0	0.0	0.0	0.0	0.0	0.0	0.0	0.0	0.0	0.0	0.0
chr1	81753119	81753486	THE1B	LTR	-	ERVL-MaLR	0.0	0.0	0.0	0.0	0.0	23.0635	0.0	0.0	0.0	0.0	0.0	0.0	0.0	0.0	0.0	0.0	0.0	0.0	0.0	0.0	0.0	4.4743
chr1	81786875	81787234	THE1A	LTR	+	ERVL-MaLR	0.0	0.0	0.0	0.0	0.0	23.0635	0.0	0.0	0.0	0.0	0.0	0.0	0.0	0.0	0.0	0.0	0.0	0.0	0.0	0.0	0.0	9.1486
chr1	81880408	81880875	MER61D	LTR	-	ERV1	0.0	0.0	0.0	0.0	0.0	23.0635	0.0	0.0	0.0	0.0	0.0	0.0	0.0	0.0	0.0	0.0	0.0	0.0	0.0	5.382	0.0	0.0
chr1	81920366	81920785	LTR16	LTR	+	ERVL	0.0	0.0	0.0	0.0	0.0	46.127	0.0	0.0	0.0	0.0	0.0	0.0	0.0	0.0	0.0	0.0	0.0	0.0	-4.2154	0.0	8.9624	0.0
chr1	82023503	82023951	MLT1D	LTR	+	ERVL-MaLR	0.0	0.0	0.0	0.0	0.0	46.127	0.0	0.0	0.0	0.0	0.0	0.0	0.0	0.0	0.0	0.0	0.0	0.0	0.0	0.0	0.0	0.0
chr1	82045851	82046237	ERV3-16A3_LTR	LTR	+	ERVL	0.0	0.0	0.0	0.0	20.4422	0.0	0.0	0.0	0.0	0.0	0.0	0.0	0.0	0.0	0.0	0.0	0.0	0.0	0.0	0.0	0.0	0.0
chr1	82063840	82064374	MER74A	LTR	-	ERVL	0.0	0.0	0.0	0.0	0.0	11.5317	0.0	0.0	0.0	0.0	0.0	0.0	0.0	0.0	0.0	0.0	0.0	0.0	0.0	0.0	0.0	0.0
chr1	82065803	82066206	LTR16	LTR	-	ERVL	0.0	0.0	0.0	0.0	0.0	23.0635	0.0	0.0	0.0	0.0	0.0	0.0	0.0	0.0	0.0	0.0	0.0	0.0	0.0	0.0	0.0	0.0
chr1	82067562	82072836	HERVH-int__LTR7	LTR	-	ERV1	24.6787	73.3358	17.7333	114.787	40.8843	46.127	2.3947	0.0	0.0	5.3742	6.0995	0.0	3.5249	5.0546	0.0	0.0	0.0	5.54	5.8854	6.3646	7.3832	0.0
chr1	82080444	82080772	MLT1A0	LTR	-	ERVL-MaLR	0.0	0.0	0.0	0.0	0.0	23.0635	0.0	0.0	0.0	0.0	0.0	0.0	0.0	0.0	0.0	0.0	0.0	0.0	0.0	0.0	0.0	0.0
chr1	82082784	82083298	MLT1D	LTR	+	ERVL-MaLR	0.0	0.0	0.0	0.0	0.0	46.127	0.0	0.0	0.0	0.0	0.0	0.0	0.0	0.0	0.0	0.0	0.0	0.0	0.0	0.0	7.9653	3.5613
chr1	82085903	82086463	MLT2B4	LTR	-	ERVL	0.0	0.0	17.7333	51.0165	20.4422	0.0	5.1527	6.1795	5.5701	6.3567	2.9968	1.7933	0.0	0.0	0.0	0.0	0.0	0.0	0.0	0.0	0.0	0.0
chr1	82105587	82106031	MLT2B2	LTR	-	ERVL	0.0	0.0	0.0	0.0	40.8843	0.0	0.0	0.0	0.0	0.0	0.0	0.0	0.0	0.0	0.0	0.0	0.0	0.0	0.0	0.0	0.0	0.0
chr1	82137176	82137525	MLT1A0	LTR	-	ERVL-MaLR	0.0	0.0	0.0	0.0	0.0	11.5317	0.0	0.0	0.0	0.0	0.0	0.0	0.0	0.0	0.0	0.0	0.0	0.0	0.0	0.0	0.0	0.0
chr1	82139832	82140279	LTR40b	LTR	-	ERVL	0.0	0.0	0.0	0.0	0.0	46.127	0.0	0.0	0.0	0.0	0.0	0.0	0.0	0.0	0.0	0.0	0.0	0.0	0.0	0.0	0.0	0.0
chr1	82143808	82144181	THE1C	LTR	+	ERVL-MaLR	0.0	0.0	0.0	0.0	20.4422	0.0	0.0	0.0	0.0	0.0	0.0	0.0	0.0	0.0	0.0	0.0	0.0	0.0	0.0	0.0	6.3918	0.0
chr1	82183514	82183877	MLT1A1	LTR	-	ERVL-MaLR	0.0	0.0	0.0	0.0	40.8843	0.0	0.0	0.0	0.0	0.0	0.0	0.0	0.0	0.0	0.0	0.0	0.0	0.0	0.0	0.0	0.0	0.0
chr1	82210199	82210650	MSTB2	LTR	+	ERVL-MaLR	0.0	0.0	0.0	0.0	0.0	11.5317	0.0	0.0	0.0	0.0	0.0	0.0	0.0	0.0	0.0	0.0	0.0	0.0	0.0	0.0	0.0	0.0
chr1	82241975	82242703	LTR8B	LTR	+	ERV1	0.0	0.0	0.0	0.0	10.2211	0.0	0.0	0.0	0.0	0.0	0.0	0.0	0.0	0.0	0.0	0.0	0.0	0.0	0.0	0.0	0.0	0.0
chr1	82265439	82266121	MER39	LTR	-	ERV1	0.0	0.0	0.0	0.0	0.0	46.127	0.0	0.0	0.0	0.0	0.0	0.0	0.0	0.0	0.0	0.0	0.0	0.0	0.0	0.0	6.3918	0.0
chr1	82295518	82296003	MLT2B2	LTR	+	ERVL	0.0	0.0	0.0	0.0	0.0	11.5317	0.0	0.0	0.0	0.0	0.0	0.0	0.0	0.0	0.0	0.0	0.0	0.0	0.0	5.382	0.0	0.0
chr1	82300832	82301236	MLT1B	LTR	-	ERVL-MaLR	0.0	0.0	0.0	0.0	10.2211	0.0	0.0	0.0	0.0	0.0	0.0	0.0	0.0	0.0	0.0	0.0	0.0	0.0	0.0	0.0	0.0	0.0
chr1	82308104	82308519	MLT2D	LTR	+	ERVL	0.0	0.0	0.0	0.0	20.4422	23.0635	0.0	0.0	0.0	0.0	0.0	0.0	0.0	0.0	0.0	0.0	0.0	0.0	0.0	0.0	0.0	0.0
chr1	82317748	82318150	MSTD	LTR	+	ERVL-MaLR	0.0	0.0	0.0	0.0	20.4422	0.0	0.0	0.0	0.0	0.0	0.0	0.0	0.0	0.0	0.0	0.0	0.0	0.0	0.0	0.0	0.0	0.0
chr1	82319004	82319396	MLT1B	LTR	-	ERVL-MaLR	0.0	0.0	0.0	0.0	0.0	23.0635	0.0	0.0	0.0	0.0	0.0	0.0	0.0	0.0	0.0	0.0	0.0	0.0	0.0	0.0	0.0	0.0
chr1	82330375	82331432	LTR28C	LTR	-	ERV1	0.0	0.0	0.0	0.0	20.4422	0.0	0.0	0.0	0.0	0.0	0.0	0.0	0.0	0.0	0.0	0.0	0.0	0.0	0.0	0.0	0.0	0.0
chr1	82349189	82351505	THE1C__THE1C-int	LTR	-	ERVL-MaLR	24.6787	0.0	0.0	0.0	0.0	0.0	0.0	0.0	0.0	0.0	0.0	0.0	0.0	0.0	0.0	0.0	0.0	0.0	0.0	0.0	0.0	0.0
chr1	82351804	82352477	MER4CL34	LTR	+	ERV1	0.0	0.0	0.0	0.0	30.6632	0.0	0.0	0.0	0.0	0.0	0.0	0.0	0.0	0.0	0.0	0.0	0.0	0.0	0.0	0.0	0.0	0.0
chr1	82353662	82354080	MSTB1	LTR	-	ERVL-MaLR	0.0	0.0	0.0	0.0	0.0	11.5317	0.0	0.0	0.0	0.0	0.0	0.0	0.0	0.0	0.0	0.0	0.0	0.0	0.0	0.0	0.0	0.0
chr1	82354568	82360556	HERVH-int__LTR7	LTR	-	ERV1	0.0	0.0	0.0	0.0	40.8843	69.1905	0.0	0.0	0.0	0.0	0.0	0.0	0.0	0.0	0.0	0.0	0.0	0.0	0.0	0.0	8.3788	0.0
chr1	82383421	82383870	MLT1C	LTR	-	ERVL-MaLR	0.0	0.0	0.0	0.0	0.0	23.0635	0.0	0.0	0.0	0.0	0.0	0.0	0.0	0.0	0.0	0.0	0.0	0.0	5.8854	0.0	0.0	0.0
chr1	82396713	82399493	MLT1F__MLT1F-int	LTR	+	ERVL-MaLR	0.0	0.0	0.0	0.0	20.4422	11.5317	0.0	0.0	0.0	0.0	0.0	0.0	0.0	0.0	0.0	0.0	0.0	0.0	6.8732	0.0	0.0	0.0
chr1	82415854	82416240	THE1C	LTR	-	ERVL-MaLR	0.0	0.0	0.0	0.0	0.0	69.1905	0.0	0.0	0.0	0.0	0.0	0.0	0.0	0.0	0.0	0.0	0.0	0.0	0.0	0.0	0.0	0.0
chr1	82468580	82468944	MLT1A0	LTR	-	ERVL-MaLR	0.0	0.0	0.0	0.0	0.0	11.5317	0.0	0.0	0.0	0.0	0.0	0.0	0.0	0.0	0.0	0.0	0.0	0.0	0.0	0.0	0.0	0.0
chr1	82471253	82472106	MER21B	LTR	-	ERVL	0.0	0.0	0.0	6.37706	0.0	0.0	0.0	0.0	0.0	0.0	0.0	0.0	0.0	0.0	0.0	0.0	0.0	0.0	0.0	0.0	0.0	0.0
chr1	82591221	82591698	MLT1F	LTR	+	ERVL-MaLR	0.0	0.0	0.0	0.0	0.0	23.0635	0.0	0.0	0.0	0.0	0.0	0.0	0.0	0.0	0.0	0.0	0.0	0.0	0.0	0.0	0.0	0.0
chr1	82609203	82609826	LTR41C	LTR	-	ERVL	0.0	0.0	0.0	0.0	20.4422	92.254	0.0	0.0	0.0	0.0	0.0	0.0	0.0	0.0	0.0	0.0	0.0	0.0	0.0	0.0	0.0	0.0
chr1	82688783	82689754	LTR27E	LTR	-	ERV1	0.0	0.0	0.0	0.0	40.8843	23.0635	0.0	0.0	0.0	0.0	0.0	0.0	0.0	0.0	0.0	0.0	0.0	0.0	0.0	2.5736	0.0	0.0
chr1	82690078	82690430	THE1A	LTR	-	ERVL-MaLR	0.0	0.0	0.0	0.0	20.4422	23.0635	0.0	0.0	0.0	0.0	0.0	0.0	0.0	0.0	0.0	0.0	0.0	0.0	-2.7779	0.0	0.0	0.0
chr1	82716133	82716724	MER39	LTR	+	ERV1	0.0	0.0	0.0	0.0	40.8843	0.0	0.0	0.0	0.0	0.0	0.0	0.0	0.0	0.0	0.0	0.0	0.0	0.0	4.9096	0.0	0.0	0.0
chr1	82740381	82740922	MER34A	LTR	+	ERV1	0.0	0.0	0.0	0.0	0.0	23.0635	0.0	0.0	0.0	0.0	0.0	0.0	0.0	0.0	0.0	0.0	0.0	0.0	0.0	3.5562	0.0	0.0
chr1	82758102	82758446	MLT1A1	LTR	+	ERVL-MaLR	0.0	0.0	0.0	0.0	0.0	23.0635	0.0	0.0	0.0	0.0	0.0	0.0	0.0	0.0	0.0	0.0	0.0	0.0	0.0	-2.8084	0.0	0.0
chr1	82766067	82766597	MLT1D	LTR	-	ERVL-MaLR	0.0	0.0	0.0	0.0	10.2211	46.127	0.0	0.0	0.0	0.0	0.0	0.0	0.0	0.0	0.0	0.0	0.0	0.0	0.0	2.663	6.3918	0.0
chr1	82775919	82777347	LTR12C	LTR	-	ERV1	0.0	0.0	0.0	0.0	0.0	23.0635	0.0	0.0	0.0	0.0	0.0	0.0	0.0	0.0	0.0	0.0	7.2303	0.0	2.2167	6.3646	0.0	0.0
chr1	82784182	82784538	THE1D	LTR	-	ERVL-MaLR	0.0	0.0	0.0	0.0	10.2211	0.0	0.0	0.0	0.0	0.0	0.0	0.0	0.0	0.0	0.0	0.0	0.0	0.0	4.9096	0.0	0.0	0.0
chr1	82790420	82791131	LTR27C	LTR	+	ERV1	0.0	0.0	0.0	0.0	10.2211	0.0	0.0	0.0	0.0	0.0	0.0	0.0	0.0	0.0	0.0	0.0	0.0	0.0	0.0	0.0	7.3832	0.0
chr1	82851105	82853406	MLT1A0__MLT1A0-int	LTR	-	ERVL-MaLR	0.0	0.0	0.0	0.0	20.4422	0.0	0.0	0.0	0.0	0.0	0.0	0.0	0.0	0.0	0.0	0.0	0.0	0.0	5.8854	0.0	0.0	0.0
chr1	82871305	82871656	LTR16	LTR	-	ERVL	0.0	0.0	0.0	0.0	0.0	23.0635	0.0	0.0	0.0	0.0	0.0	0.0	0.0	0.0	0.0	0.0	0.0	0.0	0.0	0.0	0.0	0.0
chr1	82884337	82884948	LTR12	LTR	-	ERV1	0.0	0.0	0.0	0.0	20.4422	23.0635	0.0	0.0	0.0	0.0	0.0	0.0	0.0	0.0	0.0	0.0	0.0	0.0	0.0	0.0	0.0	6.5763
chr1	82898913	82899439	LTR33A	LTR	+	ERVL	0.0	0.0	0.0	0.0	20.4422	0.0	0.0	0.0	0.0	0.0	0.0	0.0	0.0	0.0	0.0	0.0	0.0	0.0	0.0	0.0	0.0	0.0
chr1	82902636	82903000	MSTD	LTR	+	ERVL-MaLR	0.0	0.0	0.0	0.0	10.2211	0.0	0.0	0.0	0.0	0.0	0.0	0.0	0.0	0.0	0.0	0.0	0.0	0.0	0.0	0.0	0.0	0.0
chr1	82936188	82936626	MLT1D	LTR	-	ERVL-MaLR	0.0	0.0	0.0	0.0	10.2211	0.0	0.0	0.0	0.0	0.0	0.0	0.0	0.0	0.0	0.0	0.0	0.0	0.0	0.0	0.0	0.0	0.0
chr1	82937478	82941026	ERV3-16A3_I-int__LTR16B	LTR	-	ERVL	0.0	0.0	0.0	0.0	20.4422	46.127	0.0	0.0	0.0	0.0	0.0	0.0	0.0	0.0	0.0	0.0	0.0	0.0	4.9096	0.0	0.0	0.0
chr1	82955310	82961594	HERVH-int__LTR7	LTR	+	ERV1	24.6787	97.781	47.2888	38.2624	20.4422	23.0635	0.0	0.0	0.0	0.0	0.0	0.0	0.0	0.0	0.0	0.0	0.0	0.0	6.8732	0.0	0.0	0.0
chr1	82963764	82964255	MLT1H	LTR	-	ERVL-MaLR	0.0	0.0	0.0	0.0	0.0	23.0635	0.0	0.0	0.0	0.0	0.0	0.0	0.0	0.0	0.0	0.0	0.0	0.0	0.0	0.0	0.0	7.5687
chr1	82977576	82978112	MER41B	LTR	-	ERV1	0.0	0.0	0.0	0.0	40.8843	0.0	0.0	0.0	0.0	0.0	0.0	0.0	0.0	0.0	7.6497	0.0	0.0	0.0	0.0	0.0	0.0	0.0
chr1	82992697	82993068	MSTA	LTR	+	ERVL-MaLR	12.3393	0.0	0.0	6.37706	10.2211	0.0	0.0	0.0	0.0	0.0	0.0	0.0	0.0	0.0	0.0	0.0	0.0	0.0	0.0	0.0	0.0	0.0
chr1	82999109	82999614	MLT1D	LTR	-	ERVL-MaLR	24.6787	0.0	0.0	6.37706	0.0	0.0	0.0	0.0	0.0	0.0	0.0	6.4576	0.0	0.0	0.0	0.0	0.0	0.0	0.0	0.0	0.0	6.5763
chr1	83031033	83033313	THE1B__THE1B-int	LTR	+	ERVL-MaLR	0.0	0.0	0.0	0.0	20.4422	11.5317	0.0	0.0	0.0	0.0	0.0	0.0	0.0	0.0	0.0	0.0	0.0	0.0	0.0	0.0	0.0	0.0
chr1	83045953	83046319	THE1D	LTR	-	ERVL-MaLR	0.0	0.0	0.0	0.0	0.0	23.0635	0.0	0.0	0.0	0.0	0.0	0.0	0.0	0.0	8.6461	0.0	0.0	0.0	0.0	0.0	0.0	0.0
chr1	83049976	83052281	THE1A__THE1A-int	LTR	-	ERVL-MaLR	0.0	0.0	0.0	0.0	40.8843	23.0635	0.0	0.0	0.0	0.0	0.0	0.0	0.0	0.0	0.0	0.0	0.0	0.0	0.0	0.0	0.0	0.0
chr1	83069567	83069926	MLT1A0	LTR	+	ERVL-MaLR	0.0	0.0	0.0	0.0	20.4422	0.0	0.0	0.0	0.0	0.0	0.0	0.0	0.0	0.0	0.0	0.0	0.0	0.0	0.0	0.0	7.3832	0.0
chr1	83140153	83142095	THE1C__THE1C-int	LTR	+	ERVL-MaLR	0.0	0.0	0.0	0.0	40.8843	23.0635	5.1527	0.0	0.0	0.0	0.0	0.0	0.0	0.0	0.0	0.0	0.0	0.0	5.8854	0.0	4.3911	6.5763
chr1	83146647	83147118	MLT1C	LTR	+	ERVL-MaLR	0.0	0.0	0.0	0.0	0.0	46.127	0.0	0.0	0.0	0.0	0.0	0.0	0.0	0.0	0.0	0.0	0.0	0.0	0.0	0.0	0.0	0.0
chr1	83200607	83201117	LTR27	LTR	+	ERV1	0.0	0.0	0.0	0.0	0.0	11.5317	0.0	0.0	0.0	0.0	0.0	0.0	0.0	0.0	0.0	0.0	0.0	0.0	0.0	0.0	0.0	0.0
chr1	83208413	83209050	LTR9A1	LTR	-	ERV1	0.0	73.3358	0.0	0.0	0.0	23.0635	0.0	0.0	0.0	0.0	0.0	0.0	0.0	0.0	0.0	0.0	0.0	0.0	3.1075	0.0	0.0	0.0
chr1	83209851	83210390	MLT2B1	LTR	-	ERVL	24.6787	0.0	11.8222	57.3936	0.0	0.0	0.4702	0.0	0.0	6.3567	0.0	0.0	0.0	0.0	0.0	0.0	0.0	0.0	0.0	0.0	0.0	0.0
chr1	83237396	83237890	LTR40a	LTR	+	ERVL	0.0	0.0	0.0	0.0	20.4422	0.0	0.0	0.0	0.0	0.0	0.0	0.0	0.0	0.0	0.0	0.0	0.0	0.0	0.0	0.0	0.0	0.0
chr1	83260433	83260812	THE1D	LTR	-	ERVL-MaLR	0.0	0.0	0.0	6.37706	20.4422	0.0	0.0	0.0	0.0	0.0	0.0	0.0	0.0	0.0	0.0	0.0	0.0	0.0	0.0	0.0	0.0	0.0
chr1	83295417	83295931	MLT1F2	LTR	+	ERVL-MaLR	0.0	0.0	0.0	0.0	0.0	11.5317	0.0	0.0	0.0	0.0	0.0	0.0	0.0	0.0	0.0	0.0	0.0	0.0	0.0	0.0	0.0	0.0
chr1	83337477	83337822	THE1B	LTR	+	ERVL-MaLR	0.0	0.0	0.0	0.0	0.0	23.0635	0.0	0.0	0.0	0.0	0.0	0.0	0.0	0.0	0.0	0.0	0.0	0.0	0.0	0.0	0.0	0.0
chr1	83370729	83373025	THE1B__THE1B-int	LTR	-	ERVL-MaLR	0.0	0.0	0.0	0.0	10.2211	0.0	0.0	0.0	0.0	0.0	0.0	0.0	0.0	0.0	0.0	0.0	0.0	0.0	0.0	0.0	0.0	0.0
chr1	83418013	83418378	THE1D	LTR	-	ERVL-MaLR	0.0	0.0	0.0	0.0	0.0	23.0635	0.0	0.0	0.0	0.0	0.0	0.0	0.0	0.0	0.0	0.0	0.0	0.0	5.8854	0.0	0.0	0.0
chr1	83461708	83462070	MLT1A0	LTR	-	ERVL-MaLR	0.0	0.0	0.0	0.0	10.2211	0.0	0.0	0.0	0.0	0.0	0.0	0.0	0.0	0.0	0.0	0.0	0.0	0.0	0.0	0.0	0.0	0.0
chr1	83478617	83478992	THE1D	LTR	-	ERVL-MaLR	160.411	317.788	165.511	184.935	112.432	0.0	0.2613	1.5216	0.0	0.4617	0.0	0.3901	0.1321	0.7451	0.0	0.0	0.0	0.0	6.4622	0.0	0.0	0.0
chr1	83479124	83479488	MLT1B	LTR	-	ERVL-MaLR	74.036	73.3358	11.8222	63.7706	0.0	0.0	0.0	0.0	0.0	1.6873	0.0	5.4739	0.0	0.0155	0.0	0.0	0.0	0.0	0.0	0.0	3.4847	0.0
chr1	83487831	83488556	MamGypLTR1c	LTR	-	Gypsy	0.0	0.0	0.0	0.0	10.2211	0.0	0.0	0.0	0.0	0.0	0.0	0.0	0.0	0.0	0.0	0.0	0.0	0.0	0.0	0.0	0.0	0.0
chr1	83494521	83494877	MLT1A0	LTR	-	ERVL-MaLR	0.0	0.0	0.0	0.0	0.0	11.5317	0.0	0.0	0.0	0.0	0.0	0.0	0.0	0.0	0.0	0.0	0.0	0.0	0.0	0.0	0.0	0.0
chr1	83546727	83547236	MLT1D	LTR	-	ERVL-MaLR	0.0	0.0	0.0	0.0	30.6632	0.0	0.0	0.0	0.0	0.0	0.0	0.0	0.0	0.0	0.0	0.0	0.0	0.0	0.0	0.0	0.0	0.0
chr1	83582881	83583243	THE1A	LTR	+	ERVL-MaLR	0.0	0.0	0.0	0.0	0.0	23.0635	0.0	0.0	0.0	0.0	0.0	0.0	0.0	0.0	0.0	0.0	0.0	0.0	5.8854	0.0	0.0	0.0
chr1	83583985	83584346	MLT1A	LTR	-	ERVL-MaLR	0.0	0.0	0.0	0.0	0.0	23.0635	0.0	0.0	0.0	0.0	0.0	0.0	0.0	0.0	0.0	0.0	0.0	3.869	0.0	0.0	0.0	0.0
chr1	83606436	83606885	LTR40b	LTR	+	ERVL	0.0	0.0	0.0	0.0	10.2211	0.0	0.0	0.0	0.0	0.0	0.0	0.0	0.0	0.0	0.0	0.0	0.0	0.0	0.0	0.0	0.0	0.0
chr1	83610209	83610692	MLT1D	LTR	+	ERVL-MaLR	0.0	0.0	0.0	0.0	20.4422	0.0	0.0	0.0	0.0	0.0	0.0	0.0	0.0	0.0	0.0	0.0	0.0	0.0	0.0	0.0	0.0	0.0
chr1	83611079	83611451	THE1D	LTR	-	ERVL-MaLR	0.0	0.0	0.0	0.0	61.3265	0.0	0.0	0.0	0.0	0.0	0.0	0.0	0.0	0.0	0.0	0.0	0.0	0.0	0.0	0.0	0.0	0.0
chr1	83658908	83659271	THE1D	LTR	-	ERVL-MaLR	0.0	0.0	0.0	0.0	10.2211	0.0	0.0	0.0	0.0	0.0	0.0	0.0	0.0	0.0	0.0	0.0	0.0	0.0	0.0	0.0	-2.9921	7.5687
chr1	83690485	83690870	MSTA	LTR	+	ERVL-MaLR	0.0	0.0	0.0	0.0	61.3265	23.0635	0.0	0.0	0.0	0.0	0.0	0.0	0.0	0.0	0.0	0.0	0.0	0.0	5.8854	0.0	0.0	0.0
chr1	83734432	83734830	MSTA	LTR	+	ERVL-MaLR	0.0	0.0	0.0	0.0	0.0	46.127	0.0	0.0	0.0	6.3567	0.0	0.0	0.0	0.0	0.0	0.0	0.0	0.0	0.0	0.0	0.0	0.0
chr1	83781727	83782258	MER68	LTR	-	ERVL	0.0	0.0	0.0	0.0	10.2211	0.0	0.0	0.0	0.0	0.0	0.0	0.0	0.0	0.0	0.0	0.0	0.0	0.0	0.0	0.0	0.0	6.5763
chr1	83818387	83818782	THE1D	LTR	-	ERVL-MaLR	0.0	0.0	0.0	0.0	0.0	11.5317	0.0	0.0	0.0	0.0	0.0	0.0	0.0	0.0	0.0	0.0	0.0	0.0	7.454	0.0	0.0	3.5613
chr1	83822199	83822632	MER74A	LTR	-	ERVL	0.0	0.0	0.0	0.0	0.0	11.5317	0.0	0.0	0.0	0.0	0.0	0.0	0.0	0.0	0.0	0.0	0.0	0.0	0.0	0.0	0.0	0.0
chr1	83955323	83955705	MLT1A1	LTR	+	ERVL-MaLR	0.0	0.0	0.0	0.0	20.4422	46.127	0.0	0.0	0.0	0.0	0.0	0.0	0.0	0.0	0.0	0.0	0.0	0.0	0.0	0.0	0.0	7.5687
chr1	83965178	83965552	THE1D	LTR	+	ERVL-MaLR	0.0	0.0	0.0	0.0	20.4422	0.0	0.0	0.0	0.0	0.0	0.0	0.0	0.0	0.0	0.0	0.0	0.0	0.0	0.0	0.0	0.0	0.0
chr1	83995255	83995668	MSTB	LTR	+	ERVL-MaLR	0.0	0.0	0.0	0.0	0.0	11.5317	0.0	0.0	0.0	0.0	0.0	0.0	0.0	0.0	0.0	0.0	0.0	0.0	0.0	0.0	0.0	0.0
chr1	84005422	84005752	MLT1A0	LTR	+	ERVL-MaLR	0.0	0.0	0.0	0.0	20.4422	0.0	0.0	0.0	0.0	0.0	0.0	0.0	0.0	0.0	0.0	0.0	0.0	0.0	0.0	0.0	0.0	0.0
chr1	84006499	84006878	THE1C	LTR	-	ERVL-MaLR	0.0	0.0	0.0	0.0	20.4422	11.5317	0.0	0.0	0.0	0.0	0.0	0.0	0.0	0.0	0.0	0.0	0.0	0.0	0.0	0.0	0.0	0.0
chr1	84015245	84015693	MER74A	LTR	+	ERVL	0.0	0.0	0.0	0.0	0.0	11.5317	0.0	0.0	0.0	0.0	0.0	0.0	0.0	0.0	0.0	0.0	0.0	0.0	0.0	0.0	0.0	7.5687
chr1	84029299	84029733	MLT2A1	LTR	+	ERVL	0.0	0.0	0.0	0.0	10.2211	0.0	0.0	0.0	0.0	0.0	0.0	0.0	0.0	0.0	0.0	0.0	0.0	0.0	0.0	0.0	0.0	0.0
chr1	84030680	84032757	THE1B__THE1B-int	LTR	-	ERVL-MaLR	0.0	0.0	0.0	0.0	102.211	23.0635	0.0	0.0	0.0	0.0	0.0	0.0	6.4079	0.0	0.0	0.0	0.0	0.0	5.8854	0.0	0.0	0.0
chr1	84097465	84098033	MLT2B1	LTR	-	ERVL	0.0	0.0	0.0	0.0	0.0	23.0635	0.0	0.0	0.0	0.0	0.0	0.0	0.0	0.0	0.0	0.0	0.0	0.0	0.0	0.0	8.3788	0.0
chr1	84099998	84100368	THE1D	LTR	-	ERVL-MaLR	0.0	0.0	0.0	0.0	10.2211	0.0	0.0	0.0	0.0	0.0	0.0	0.0	0.0	0.0	0.0	0.0	0.0	0.0	0.0	0.0	7.3832	0.0
chr1	84101054	84101445	MLT2C1	LTR	-	ERVL	0.0	0.0	0.0	0.0	10.2211	0.0	0.0	0.0	0.0	0.0	0.0	0.0	0.0	0.0	0.0	0.0	0.0	0.0	0.0	0.0	1.9657	0.0
chr1	84206361	84206912	MER68	LTR	-	ERVL	0.0	0.0	0.0	0.0	10.2211	0.0	0.0	0.0	0.0	0.0	0.0	0.0	0.0	0.0	0.0	0.0	0.0	0.0	5.8854	0.0	0.0	8.1511
chr1	84255188	84255551	MLT1A0	LTR	+	ERVL-MaLR	0.0	0.0	0.0	0.0	10.2211	0.0	0.0	0.0	0.0	0.0	0.0	0.0	0.0	0.0	0.0	0.0	0.0	0.0	0.0	0.0	0.0	0.0
chr1	84256222	84256802	MLT1D	LTR	+	ERVL-MaLR	0.0	0.0	0.0	0.0	0.0	11.5317	0.0	0.0	0.0	0.0	0.0	0.0	0.0	0.0	0.0	0.0	0.0	0.0	0.0	0.0	0.0	0.0
chr1	84361759	84362208	MLT1C	LTR	+	ERVL-MaLR	0.0	0.0	0.0	0.0	0.0	69.1905	0.0	0.0	0.0	0.0	0.0	0.0	0.0	0.0	0.0	0.0	0.0	0.0	0.0	0.0	0.0	0.0
chr1	84382175	84382592	LTR54B	LTR	+	ERV1	0.0	0.0	0.0	0.0	20.4422	0.0	0.0	0.0	0.0	0.0	0.0	0.0	0.0	0.0	0.0	0.0	0.0	0.0	0.0	0.0	0.0	0.0
chr1	84418400	84418760	THE1B	LTR	+	ERVL-MaLR	0.0	0.0	0.0	0.0	0.0	69.1905	0.0	0.0	0.0	0.0	0.0	0.0	0.0	0.0	0.0	0.0	0.0	0.0	0.0	0.0	0.0	0.0
chr1	84543327	84543708	MSTA	LTR	-	ERVL-MaLR	0.0	0.0	0.0	0.0	40.8843	0.0	0.0	0.0	0.0	0.0	0.0	0.0	0.0	0.0	0.0	0.0	0.0	0.0	0.0	0.0	0.0	0.0
chr1	84568619	84569018	MSTA	LTR	+	ERVL-MaLR	0.0	48.8905	0.0	0.0	0.0	0.0	0.0	0.0	0.0	0.0	0.0	0.0	0.0	0.0	0.0	0.0	0.0	0.0	0.0	0.0	0.0	-3.0944
chr1	84573058	84573407	MER57E1	LTR	+	ERV1	0.0	0.0	11.8222	0.0	0.0	0.0	0.0	0.0	0.0	0.0	0.0	0.0	6.4079	0.0	0.0	0.0	0.0	0.0	0.0	0.0	0.0	0.0
chr1	84638262	84639019	MER50	LTR	-	ERV1	0.0	0.0	0.0	0.0	61.3265	0.0	0.0	0.0	0.0	0.0	0.0	0.0	0.0	0.0	0.0	0.0	0.0	0.0	0.0	0.0	0.0	0.0
chr1	84675397	84676080	MER4A	LTR	+	ERV1	0.0	0.0	0.0	0.0	0.0	23.0635	0.0	0.0	0.0	0.0	0.0	0.0	0.0	0.0	0.0	0.0	0.0	0.0	0.0	0.0	7.3832	0.0
chr1	84677472	84678005	MLT1F2	LTR	+	ERVL-MaLR	0.0	0.0	0.0	0.0	0.0	11.5317	0.0	0.0	0.0	0.0	0.0	0.0	0.0	0.0	0.0	0.0	0.0	0.0	0.0	-2.8084	0.0	0.0
chr1	84721769	84722310	MER4A1_	LTR	-	ERV1	0.0	0.0	0.0	0.0	20.4422	0.0	0.0	0.0	0.0	0.0	0.0	0.0	0.0	0.0	0.0	0.0	0.0	0.0	0.0	0.0	0.0	0.0
chr1	84963497	84963880	MSTA	LTR	+	ERVL-MaLR	0.0	0.0	0.0	0.0	0.0	23.0635	0.0	0.0	0.0	0.0	0.0	0.0	0.0	0.0	0.0	0.0	0.0	0.0	0.0	0.0	0.0	0.0
chr1	84978744	84979221	MLT2A1	LTR	-	ERVL	0.0	0.0	0.0	0.0	0.0	46.127	0.0	0.0	0.0	0.0	0.0	0.0	0.0	0.0	0.0	0.0	0.0	0.0	0.0	0.0	0.0	7.5687
chr1	85054781	85055152	THE1D	LTR	+	ERVL-MaLR	0.0	0.0	0.0	0.0	0.0	34.5952	0.0	0.0	0.0	0.0	0.0	0.0	0.0	0.0	0.0	0.0	0.0	0.0	0.0	0.0	0.0	8.5649
chr1	85173034	85173496	MLT1C	LTR	+	ERVL-MaLR	0.0	0.0	0.0	0.0	40.8843	0.0	0.0	0.0	0.0	0.0	0.0	0.0	0.0	0.0	0.0	0.0	0.0	0.0	0.0	0.0	0.0	0.0
chr1	85222346	85222679	MLT1A0	LTR	-	ERVL-MaLR	0.0	0.0	0.0	0.0	10.2211	0.0	0.0	0.0	0.0	0.0	0.0	0.0	0.0	0.0	0.0	0.0	0.0	0.0	0.0	0.0	0.0	0.0
chr1	85279410	85279958	LTR18B	LTR	-	ERVL	0.0	0.0	0.0	0.0	0.0	23.0635	0.0	0.0	7.5471	0.0	0.0	0.0	0.0	0.0	0.0	0.0	0.0	0.0	0.0	0.0	0.0	7.5687
chr1	85333995	85334370	THE1D	LTR	+	ERVL-MaLR	0.0	0.0	0.0	0.0	20.4422	23.0635	0.0	0.0	0.0	0.0	0.0	0.0	0.0	0.0	0.0	0.0	0.0	0.0	0.0	0.0	0.0	0.0
chr1	85370021	85370374	MLT1B	LTR	+	ERVL-MaLR	0.0	0.0	0.0	0.0	0.0	23.0635	0.0	0.0	0.0	0.0	0.0	0.0	0.0	0.0	0.0	0.0	0.0	0.0	0.0	0.0	0.0	0.0
chr1	85373328	85373729	THE1D	LTR	+	ERVL-MaLR	24.6787	0.0	0.0	0.0	20.4422	0.0	0.0	0.0	0.0	0.0	0.0	0.0	0.0	0.0	0.0	0.0	0.0	0.0	0.0	0.0	0.0	-3.0944
chr1	85385718	85388168	MSTB1__MSTB1-int	LTR	-	ERVL-MaLR	0.0	0.0	0.0	0.0	20.4422	92.254	0.0	0.0	0.0	0.0	0.0	0.0	0.0	0.0	0.0	0.0	0.0	0.0	6.8732	6.3646	0.0	0.0
chr1	85394094	85394501	MSTB2	LTR	+	ERVL-MaLR	0.0	0.0	0.0	0.0	0.0	23.0635	0.0	0.0	0.0	0.0	0.0	0.0	0.0	0.0	0.0	0.0	0.0	0.0	0.0	0.0	0.0	0.0
chr1	85396205	85396608	MSTB1	LTR	-	ERVL-MaLR	12.3393	0.0	0.0	0.0	0.0	0.0	0.0	0.0	0.0	0.0	0.0	0.0	0.0	0.0	0.0	0.0	0.0	0.0	4.9096	0.0	0.0	0.0
chr1	85444823	85445264	MLT2A1	LTR	-	ERVL	0.0	0.0	0.0	0.0	20.4422	0.0	0.0	0.0	0.0	0.0	0.0	0.0	0.0	0.0	0.0	0.0	0.0	0.0	0.0	0.0	0.0	8.5649
chr1	85446122	85446493	THE1D	LTR	-	ERVL-MaLR	0.0	0.0	0.0	0.0	0.0	23.0635	6.1323	0.0	0.0	0.0	0.0	0.0	0.0	0.0	0.0	0.0	0.0	0.0	0.0	0.0	-2.9921	0.0
chr1	85471888	85472522	MER39B	LTR	+	ERV1	0.0	0.0	0.0	0.0	20.4422	0.0	0.0	0.0	0.0	0.0	0.0	0.0	0.0	0.0	0.0	7.4351	0.0	0.0	6.4622	0.0	0.0	0.0
chr1	85476267	85476749	MLT1G	LTR	-	ERVL-MaLR	24.6787	0.0	0.0	0.0	0.0	0.0	0.0	0.0	0.0	0.0	0.0	0.0	0.0	0.0	0.0	0.0	0.0	0.0	5.8854	0.0	0.0	0.0
chr1	85518220	85518807	MLT1E2	LTR	-	ERVL-MaLR	24.6787	0.0	0.0	0.0	0.0	0.0	0.0	0.0	0.0	0.0	0.0	0.0	0.0	0.0	0.0	0.0	0.0	0.0	0.0	0.0	0.0	0.0
chr1	85541644	85542008	MLT1A0	LTR	+	ERVL-MaLR	49.3573	0.0	0.0	0.0	10.2211	0.0	0.0	0.0	0.0	0.0	0.0	0.0	0.0	0.0	0.0	0.0	0.0	0.0	0.0	0.0	0.0	0.0
chr1	85552811	85553346	MLT1H1	LTR	+	ERVL-MaLR	0.0	0.0	0.0	0.0	20.4422	0.0	0.0	0.0	0.0	0.0	0.0	0.0	0.0	0.0	0.0	0.0	0.0	0.0	0.0	0.0	0.0	0.0
chr1	85567258	85567621	THE1B	LTR	+	ERVL-MaLR	0.0	0.0	0.0	0.0	20.4422	0.0	0.0	0.0	0.0	0.0	0.0	0.0	0.0	0.0	0.0	0.0	0.0	0.0	0.0	0.0	0.0	0.0
chr1	85586826	85587385	MLT1G1	LTR	+	ERVL-MaLR	0.0	0.0	0.0	0.0	20.4422	0.0	0.0	0.0	0.0	0.0	0.0	0.0	0.0	0.0	0.0	0.0	0.0	0.0	0.0	0.0	0.0	0.0
chr1	85594471	85594886	MLT2C2	LTR	-	ERVL	0.0	0.0	0.0	0.0	20.4422	0.0	0.0	0.0	0.0	0.0	0.0	0.0	0.0	0.0	0.0	0.0	0.0	0.0	0.0	0.0	0.0	0.0
chr1	85600115	85600486	MSTA	LTR	+	ERVL-MaLR	49.3573	0.0	0.0	0.0	40.8843	0.0	0.0	0.0	0.0	0.0	0.0	0.0	0.0	0.0	0.0	0.0	0.0	0.0	0.0	0.0	-3.8985	0.0
chr1	85633071	85633483	MLT2D	LTR	+	ERVL	0.0	0.0	0.0	0.0	0.0	69.1905	0.0	0.0	0.0	0.0	0.0	0.0	0.0	0.0	0.0	0.0	0.0	6.5244	0.0	0.0	-2.9921	0.0
chr1	85710283	85710672	MLT1B	LTR	+	ERVL-MaLR	0.0	0.0	0.0	0.0	40.8843	0.0	0.0	0.0	0.0	0.0	0.0	0.0	0.0	0.0	0.0	0.0	0.0	0.0	0.0	0.0	0.0	-4.0074
chr1	85727411	85728146	MER21C	LTR	-	ERVL	0.0	0.0	0.0	0.0	0.0	11.5317	0.0	0.0	0.0	0.0	0.0	0.0	0.0	0.0	0.0	0.0	0.0	0.0	5.8854	0.0	4.3911	0.0
chr1	85823973	85824419	MLT1D	LTR	+	ERVL-MaLR	0.0	0.0	0.0	0.0	20.4422	0.0	0.0	0.0	0.0	0.0	0.0	0.0	0.0	0.0	0.0	0.0	0.0	0.0	4.9096	0.0	0.0	0.0
chr1	85885538	85885992	MER65A	LTR	-	ERV1	0.0	0.0	0.0	0.0	10.2211	0.0	0.0	0.0	0.0	0.0	0.0	0.0	0.0	0.0	0.0	0.0	0.0	0.0	0.0	0.0	0.0	0.0
chr1	85933881	85934348	MLT1F1	LTR	-	ERVL-MaLR	0.0	0.0	0.0	0.0	20.4422	0.0	0.0	0.0	0.0	0.0	0.0	0.0	0.0	0.0	0.0	0.0	0.0	0.0	0.0	0.0	0.0	-3.0944
chr1	85945903	85946466	MER68	LTR	+	ERVL	0.0	0.0	0.0	0.0	0.0	23.0635	0.0	0.0	0.0	0.0	0.0	0.0	0.0	0.0	0.0	0.0	0.0	0.0	0.0	0.0	0.0	0.0
chr1	85954990	85955685	LTR1A1	LTR	+	ERV1	0.0	0.0	0.0	0.0	20.4422	0.0	0.0	0.0	0.0	0.0	0.0	0.0	0.0	0.0	0.0	0.0	0.0	0.0	0.0	0.0	0.0	0.0
chr1	85967832	85968262	MLT2A1	LTR	+	ERVL	0.0	0.0	0.0	0.0	30.6632	0.0	0.0	0.0	0.0	0.0	0.0	5.4739	0.0	0.0	0.0	0.0	0.0	0.0	0.0	0.0	0.0	0.0
chr1	85987921	85988347	LTR37B	LTR	+	ERV1	0.0	0.0	0.0	0.0	10.2211	0.0	0.0	0.0	0.0	0.0	0.0	0.0	0.0	0.0	0.0	0.0	0.0	0.0	0.0	0.0	0.0	0.0
chr1	85995679	85996030	MSTA	LTR	+	ERVL-MaLR	0.0	0.0	0.0	0.0	10.2211	0.0	0.0	0.0	0.0	0.0	0.0	0.0	0.0	0.0	0.0	0.0	0.0	0.0	0.0	0.0	0.0	0.0
chr1	86026311	86028667	THE1D__THE1D-int	LTR	+	ERVL-MaLR	0.0	0.0	0.0	0.0	0.0	34.5952	0.0	0.0	0.0	0.0	0.0	0.0	0.0	0.0	0.0	0.0	0.0	0.0	0.0	0.0	0.0	0.0
chr1	86057005	86057412	MSTB	LTR	+	ERVL-MaLR	0.0	0.0	0.0	0.0	40.8843	0.0	0.0	0.0	0.0	0.0	0.0	0.0	0.0	0.0	0.0	0.0	0.0	0.0	0.0	0.0	0.0	0.0
chr1	86059711	86060039	MLT1A0	LTR	+	ERVL-MaLR	0.0	0.0	0.0	0.0	40.8843	0.0	0.0	0.0	0.0	0.0	0.0	0.0	0.0	0.0	0.0	0.0	0.0	0.0	0.0	0.0	0.0	0.0
chr1	86110385	86112054	LTR12C	LTR	+	ERV1	0.0	0.0	0.0	0.0	20.4422	0.0	0.0	0.0	0.0	0.0	0.0	0.0	0.0	0.0	0.0	0.0	0.0	0.0	0.0	0.0	0.0	7.5687
chr1	86227149	86227592	MLT1C	LTR	+	ERVL-MaLR	0.0	0.0	0.0	0.0	20.4422	0.0	0.0	0.0	0.0	0.0	0.0	0.0	0.0	0.0	0.0	0.0	0.0	0.0	0.0	0.0	0.0	0.0
chr1	86290898	86291286	MSTA	LTR	+	ERVL-MaLR	0.0	0.0	0.0	0.0	10.2211	0.0	0.0	0.0	0.0	0.0	0.0	0.0	0.0	0.0	0.0	0.0	0.0	6.5244	0.0	0.0	0.0	0.0
chr1	86323946	86324389	MLT1F	LTR	-	ERVL-MaLR	0.0	0.0	0.0	0.0	10.2211	0.0	0.0	0.0	0.0	0.0	0.0	0.0	0.0	0.0	0.0	0.0	0.0	0.0	6.8732	0.0	0.0	0.0
chr1	86361107	86361523	LTR40b	LTR	-	ERVL	0.0	0.0	0.0	0.0	20.4422	0.0	0.0	0.0	0.0	0.0	0.0	0.0	0.0	0.0	0.0	0.0	0.0	0.0	0.0	0.0	0.0	0.0
chr1	86378855	86379272	MSTA	LTR	+	ERVL-MaLR	12.3393	0.0	0.0	0.0	10.2211	0.0	0.0	0.0	0.0	0.0	0.0	0.0	0.0	0.0	0.0	0.0	0.0	0.0	0.0	0.0	0.0	0.0
chr1	86397094	86397510	THE1D	LTR	+	ERVL-MaLR	12.3393	0.0	5.9111	6.37706	20.4422	0.0	0.0	5.1992	0.0	0.0	0.0	0.0	0.0	0.0	0.0	0.0	0.0	0.0	0.0	0.0	0.0	0.0
chr1	86409349	86416680	HERVL18-int__LTR18A	LTR	-	ERVL	0.0	0.0	0.0	0.0	40.8843	23.0635	0.0	0.0	0.0	0.0	0.0	0.0	0.0	0.0	0.0	0.0	0.0	0.0	6.4622	0.0	0.0	6.5763
chr1	86466782	86467340	LTR16D	LTR	+	ERVL	0.0	0.0	0.0	0.0	20.4422	0.0	0.0	0.0	0.0	0.0	0.0	0.0	0.0	0.0	0.0	0.0	0.0	0.0	0.0	0.0	0.0	0.0
chr1	86523128	86524369	LTR12C	LTR	-	ERV1	0.0	0.0	0.0	0.0	20.4422	0.0	0.0	0.0	0.0	0.0	0.0	0.0	0.0	0.0	0.0	0.0	0.0	0.0	0.0	0.0	0.0	0.0
chr1	86558496	86558866	THE1C	LTR	-	ERVL-MaLR	0.0	0.0	0.0	0.0	0.0	46.127	0.0	0.0	0.0	0.0	0.0	0.0	0.0	0.0	0.0	0.0	0.0	0.0	0.0	0.0	0.0	0.0
chr1	86592461	86595926	MSTA__MSTA-int	LTR	-	ERVL-MaLR	0.0	0.0	0.0	0.0	40.8843	0.0	0.0	0.0	0.0	0.0	0.0	0.0	0.0	0.0	0.0	0.0	0.0	0.0	0.0	0.0	0.0	6.5763
chr1	86616944	86617305	THE1D	LTR	-	ERVL-MaLR	0.0	0.0	0.0	0.0	20.4422	0.0	0.0	0.0	0.0	0.0	0.0	0.0	0.0	0.0	0.0	0.0	0.0	0.0	0.0	0.0	0.0	0.0
chr1	86761589	86762056	LTR16E1	LTR	+	ERVL	0.0	0.0	0.0	0.0	20.4422	0.0	0.0	0.0	0.0	0.0	0.0	0.0	0.0	0.0	0.0	0.0	0.0	0.0	0.0	0.0	0.0	7.5687
chr1	86768472	86768875	MLT1I	LTR	-	ERVL-MaLR	0.0	0.0	0.0	12.7541	0.0	0.0	0.0	0.0	0.0	0.0	0.0	0.0	0.0	0.0	0.0	0.0	0.0	0.0	0.0	0.0	0.0	0.0
chr1	86795251	86795690	LTR37B	LTR	+	ERV1	0.0	0.0	0.0	0.0	0.0	23.0635	0.0	0.0	0.0	0.0	0.0	0.0	7.3994	0.0	0.0	0.0	0.0	0.0	0.0	0.0	0.0	0.0
chr1	86795751	86796203	LTR16C	LTR	-	ERVL	24.6787	0.0	0.0	12.7541	20.4422	0.0	0.0	0.0	0.0	0.0	0.0	0.0	0.0	0.0	0.0	0.0	0.0	0.0	0.0	0.0	0.0	0.0
chr1	86801613	86809916	HERV9NC-int__LTR12D	LTR	-	ERV1	24.6787	48.8905	11.8222	12.7541	71.5476	23.0635	0.0	6.1795	6.5548	0.0	7.0889	0.0	8.3951	6.0328	0.0	0.0	5.6644	0.0	0.0	6.3646	7.3832	0.0
chr1	86827156	86827529	MLT1A0	LTR	+	ERVL-MaLR	0.0	0.0	0.0	0.0	20.4422	0.0	0.0	0.0	0.0	0.0	0.0	0.0	0.0	0.0	0.0	0.0	0.0	0.0	0.0	0.0	0.0	0.0
chr1	86843489	86844306	MER4E1	LTR	-	ERV1	0.0	0.0	0.0	0.0	20.4422	0.0	0.0	0.0	0.0	0.0	0.0	0.0	0.0	0.0	0.0	0.0	0.0	0.0	0.0	5.382	0.0	0.0
chr1	86912416	86912890	MLT1H	LTR	+	ERVL-MaLR	0.0	0.0	5.9111	6.37706	0.0	0.0	0.0	0.0	0.0	0.0	0.0	0.0	0.0	0.0	0.0	0.0	0.0	5.54	0.0	0.0	7.9653	0.0
chr1	86921441	86921811	MSTD	LTR	+	ERVL-MaLR	0.0	0.0	0.0	0.0	0.0	23.0635	0.0	0.0	0.0	0.0	0.0	0.0	0.0	0.0	0.0	0.0	0.0	0.0	0.0	1.1329	0.0	0.0
chr1	86973936	86974797	MER21C	LTR	+	ERVL	0.0	0.0	0.0	12.7541	143.095	0.0	0.0	0.0	0.0	0.0	0.0	0.0	0.0	0.0	0.0	0.0	0.0	0.0	5.8854	0.0	0.0	0.0
chr1	86980922	86983587	THE1D__THE1D-int	LTR	-	ERVL-MaLR	0.0	0.0	0.0	0.0	40.8843	46.127	0.0	0.0	0.0	0.0	0.0	0.0	0.0	0.0	0.0	0.0	6.6502	0.0	1.2409	0.0	0.0	6.5763
chr1	86986418	86986916	MLT1D	LTR	+	ERVL-MaLR	0.0	0.0	0.0	0.0	0.0	69.1905	0.0	0.0	0.0	0.0	0.0	0.0	0.0	0.0	0.0	0.0	0.0	0.0	-2.7779	0.0	0.0	4.0028
chr1	87012209	87014507	THE1B__THE1B-int	LTR	-	ERVL-MaLR	24.6787	0.0	0.0	0.0	20.4422	0.0	0.0	0.0	0.0	0.0	0.0	0.0	0.0	0.0	0.0	0.0	7.643	0.0	5.8854	0.0	0.0	8.1511
chr1	87018189	87018933	LTR41	LTR	+	ERVL	0.0	0.0	0.0	0.0	40.8843	69.1905	0.0	0.0	0.0	0.0	0.0	0.0	0.0	0.0	0.0	0.0	0.0	2.8769	0.0	0.0	7.3832	9.1486
chr1	87144318	87144888	MLT2B3	LTR	+	ERVL	0.0	0.0	0.0	0.0	20.4422	0.0	0.0	0.0	0.0	0.0	0.0	0.0	0.0	0.0	0.0	0.0	0.0	0.0	0.0	0.0	0.0	6.5763
chr1	87232319	87232810	MLT2A1	LTR	-	ERVL	0.0	0.0	0.0	0.0	20.4422	0.0	0.0	0.0	0.0	0.0	0.0	0.0	0.0	0.0	0.0	0.0	0.0	0.0	0.0	0.0	4.3911	0.0
chr1	87247027	87247621	MLT1F2	LTR	+	ERVL-MaLR	0.0	0.0	0.0	0.0	0.0	23.0635	0.0	0.0	0.0	0.0	0.0	0.0	0.0	0.0	0.0	0.0	0.0	0.0	0.0	0.0	0.0	0.0
chr1	87268744	87269099	MLT1A0	LTR	+	ERVL-MaLR	0.0	0.0	0.0	0.0	10.2211	0.0	0.0	0.0	0.0	0.0	0.0	0.0	0.0	0.0	0.0	0.0	0.0	0.0	0.0	0.0	0.0	0.0
chr1	87281725	87282263	MLT2B3	LTR	+	ERVL	0.0	0.0	0.0	0.0	10.2211	0.0	0.0	0.0	0.0	0.0	0.0	0.0	0.0	0.0	0.0	0.0	0.0	0.0	5.8854	0.0	0.0	0.0
chr1	87405590	87405937	THE1B	LTR	+	ERVL-MaLR	0.0	0.0	0.0	0.0	40.8843	0.0	0.0	0.0	0.0	0.0	0.0	0.0	0.0	0.0	0.0	0.0	0.0	0.0	0.0	0.0	-4.4508	6.5763
chr1	87412216	87412648	LTR16	LTR	-	ERVL	0.0	0.0	0.0	0.0	10.2211	46.127	0.0	0.0	0.0	0.0	0.0	0.0	0.0	0.0	0.0	0.0	0.0	0.0	0.0	0.0	0.0	0.0
chr1	87443667	87445892	MSTA__MSTA-int	LTR	-	ERVL-MaLR	12.3393	0.0	0.0	38.2624	40.8843	0.0	0.0	0.0	0.0	0.0	0.0	0.0	0.0	0.0	0.0	0.0	0.0	0.0	0.0	0.0	0.0	7.5687
chr1	87520072	87520663	MLT1E	LTR	+	ERVL-MaLR	0.0	0.0	0.0	0.0	20.4422	0.0	0.0	0.0	0.0	0.0	0.0	0.0	0.0	0.0	0.0	0.0	0.0	0.0	0.0	0.0	0.0	0.0
chr1	87528466	87529496	LTR12D	LTR	-	ERV1	0.0	0.0	0.0	0.0	20.4422	0.0	0.0	0.0	0.0	0.0	0.0	0.0	0.0	0.0	0.0	0.0	7.643	0.0	0.0	0.0	0.0	0.0
chr1	87537993	87540688	MSTC__MSTC-int	LTR	+	ERVL-MaLR	0.0	0.0	0.0	0.0	20.4422	0.0	0.0	0.0	0.0	0.0	0.0	0.0	0.0	0.0	0.0	0.0	0.0	0.0	0.0	0.0	0.0	0.0
chr1	87632285	87632642	MLT1A	LTR	+	ERVL-MaLR	0.0	0.0	0.0	0.0	0.0	23.0635	0.0	0.0	0.0	0.0	0.0	0.0	0.0	0.0	0.0	0.0	0.0	0.0	4.9096	0.0	0.0	0.0
chr1	87635319	87636791	LTR12C	LTR	-	ERV1	0.0	0.0	0.0	0.0	40.8843	0.0	0.0	0.0	0.0	0.0	0.0	0.0	0.0	0.0	0.0	0.0	0.0	0.0	0.0	0.0	0.0	0.0
chr1	87662991	87663356	THE1C	LTR	+	ERVL-MaLR	0.0	0.0	0.0	0.0	10.2211	0.0	0.0	0.0	0.0	0.0	0.0	0.0	0.0	0.0	0.0	0.0	0.0	0.0	0.0	0.0	0.0	0.0
chr1	87670291	87670644	THE1D	LTR	-	ERVL-MaLR	0.0	0.0	0.0	0.0	30.6632	0.0	0.0	0.0	0.0	0.0	0.0	0.0	0.0	0.0	0.0	0.0	0.0	0.0	0.0	0.0	0.0	0.0
chr1	87720624	87721105	LTR33	LTR	+	ERVL	0.0	0.0	0.0	0.0	0.0	23.0635	0.0	0.0	0.0	0.0	0.0	0.0	0.0	0.0	0.0	0.0	0.0	0.0	5.8854	0.0	3.3997	0.0
chr1	87745993	87746786	LTR1E	LTR	+	ERV1	0.0	0.0	0.0	0.0	10.2211	0.0	0.0	0.0	0.0	0.0	0.0	0.0	0.0	0.0	0.0	0.0	0.0	0.0	0.0	0.0	0.0	0.0
chr1	87856455	87856894	MLT1D	LTR	-	ERVL-MaLR	0.0	0.0	0.0	0.0	0.0	23.0635	0.0	0.0	0.0	0.0	0.0	0.0	0.0	0.0	0.0	0.0	0.0	0.0	0.0	0.0	0.0	0.0
chr1	87999022	87999449	MLT1J2	LTR	-	ERVL-MaLR	0.0	0.0	0.0	0.0	20.4422	0.0	0.0	0.0	0.0	0.0	0.0	0.0	0.0	0.0	0.0	0.0	0.0	0.0	0.0	0.0	0.0	0.0
chr1	88020948	88023400	MSTB__MSTB-int	LTR	-	ERVL-MaLR	0.0	0.0	0.0	0.0	0.0	46.127	0.0	0.0	0.0	0.0	0.0	0.0	0.0	0.0	0.0	0.0	0.0	0.0	0.0	0.0	6.3918	0.0
chr1	88024777	88027084	THE1B__THE1B-int	LTR	-	ERVL-MaLR	0.0	0.0	0.0	0.0	0.0	46.127	0.0	0.0	0.0	0.0	0.0	0.0	0.0	0.0	0.0	0.0	0.0	0.0	0.0	0.0	7.3832	0.0
chr1	88218668	88219254	MLT1E2	LTR	+	ERVL-MaLR	0.0	24.4453	0.0	0.0	0.0	0.0	0.0	0.0	0.0	0.0	0.0	0.0	0.0	0.0	0.0	0.0	0.0	0.0	0.0	0.0	0.0	0.0
chr1	88279150	88279525	THE1B	LTR	-	ERVL-MaLR	0.0	0.0	0.0	0.0	10.2211	11.5317	0.0	0.0	0.0	0.0	0.0	0.0	0.0	0.0	0.0	0.0	0.0	0.0	0.0	0.0	0.0	0.0
chr1	88283603	88284131	MER31A	LTR	-	ERV1	0.0	0.0	5.9111	0.0	0.0	0.0	0.0	0.0	0.0	0.0	0.0	0.0	0.0	0.0	0.0	0.0	0.0	0.0	0.0	0.0	0.0	0.0
chr1	88349537	88349924	THE1D	LTR	-	ERVL-MaLR	12.3393	97.781	183.244	63.7706	61.3265	0.0	8.9219	9.8049	8.5432	8.3434	3.4604	2.8262	0.0	2.279	4.2237	0.0	0.0	0.0	0.0	0.0	0.0	0.0
chr1	88464137	88464614	MER65A	LTR	+	ERV1	0.0	0.0	0.0	0.0	40.8843	0.0	0.0	0.0	0.0	0.0	0.0	0.0	0.0	0.0	0.0	0.0	0.0	0.0	0.0	0.0	0.0	0.0
chr1	88473317	88473881	LTR86C	LTR	-	ERVL	0.0	0.0	0.0	0.0	10.2211	0.0	0.0	0.0	0.0	0.0	0.0	0.0	0.0	0.0	0.0	0.0	5.6644	0.0	0.0	0.0	0.0	0.0
chr1	88477346	88477717	MLT1A	LTR	+	ERVL-MaLR	24.6787	0.0	0.0	0.0	0.0	46.127	0.0	0.0	0.0	0.0	0.0	0.0	0.0	0.0	0.0	0.0	0.0	0.0	0.0	0.0	0.0	0.0
chr1	88493314	88493873	MLT1G1	LTR	-	ERVL-MaLR	0.0	0.0	0.0	0.0	0.0	11.5317	0.0	0.0	0.0	0.0	0.0	0.0	0.0	0.0	0.0	0.0	0.0	0.0	0.0	0.0	0.0	0.0
chr1	88562191	88562574	THE1C	LTR	-	ERVL-MaLR	0.0	0.0	0.0	0.0	0.0	23.0635	0.0	0.0	0.0	0.0	0.0	0.0	0.0	0.0	0.0	0.0	0.0	0.0	0.0	0.0	0.0	0.0
chr1	88617686	88619846	THE1D__THE1D-int	LTR	-	ERVL-MaLR	49.3573	0.0	0.0	12.7541	0.0	0.0	0.0	0.0	0.0	0.0	0.0	0.0	0.0	0.0	0.0	0.0	6.6502	0.0	8.6717	0.0	0.0	0.0
chr1	88667630	88667997	MLT1A0	LTR	-	ERVL-MaLR	0.0	0.0	0.0	0.0	0.0	23.0635	0.0	0.0	0.0	0.0	0.0	0.0	0.0	0.0	0.0	0.0	0.0	0.0	0.0	0.0	0.0	0.0
chr1	88677182	88677526	MLT1A0	LTR	-	ERVL-MaLR	0.0	0.0	0.0	0.0	10.2211	0.0	0.0	0.0	0.0	0.0	0.0	0.0	0.0	0.0	0.0	0.0	0.0	0.0	0.0	0.0	0.0	0.0
chr1	88696263	88696750	MLT1O	LTR	-	ERVL-MaLR	0.0	0.0	0.0	0.0	20.4422	0.0	0.0	0.0	0.0	0.0	0.0	0.0	0.0	0.0	0.0	0.0	0.0	0.0	0.0	-2.8084	0.0	0.0
chr1	88753468	88753878	MSTA	LTR	-	ERVL-MaLR	0.0	0.0	0.0	0.0	0.0	46.127	0.0	0.0	0.0	0.0	0.0	0.0	0.0	0.0	0.0	0.0	0.0	0.0	0.0	5.382	0.0	0.0
chr1	88768200	88768693	MLT1D	LTR	-	ERVL-MaLR	0.0	0.0	0.0	0.0	20.4422	0.0	0.0	0.0	0.0	0.0	0.0	0.0	0.0	0.0	0.0	0.0	0.0	0.0	-2.7779	0.0	0.0	0.0
chr1	88768749	88769171	MSTB1	LTR	-	ERVL-MaLR	0.0	0.0	5.9111	0.0	10.2211	115.317	0.0	0.0	0.0	0.0	0.0	0.0	0.0	0.0	0.0	3.947	0.0	0.0	1.2409	0.0	0.0	6.5763
chr1	88777641	88778289	MER4B	LTR	+	ERV1	0.0	0.0	0.0	25.5082	51.1054	11.5317	0.0	0.0	0.0	0.0	0.0	0.0	0.0	0.0	0.0	0.0	0.0	0.0	1.6701	0.0	0.0	0.0
chr1	88799420	88799899	LTR33	LTR	+	ERVL	12.3393	0.0	0.0	12.7541	0.0	0.0	0.0	0.0	0.0	0.0	0.0	0.0	0.0	0.0	0.0	0.0	0.0	0.0	0.0	0.0	0.0	0.0
chr1	88801663	88802225	LTR10E	LTR	-	ERV1	0.0	0.0	0.0	0.0	0.0	46.127	0.0	0.0	5.5701	0.0	5.1203	0.0	7.3994	0.0	0.0	0.0	7.643	5.54	1.2409	0.0	0.0	0.0
chr1	88878546	88879077	MLT1G3	LTR	+	ERVL-MaLR	0.0	0.0	0.0	0.0	0.0	46.127	0.0	0.0	0.0	0.0	0.0	0.0	0.0	0.0	0.0	0.0	0.0	7.5165	0.0	0.0	0.0	0.0
chr1	88921621	88922040	MLT2D	LTR	-	ERVL	12.3393	0.0	0.0	0.0	0.0	0.0	0.0	0.0	0.0	0.0	0.0	0.0	0.0	0.0	0.0	0.0	0.0	0.0	0.0	0.0	0.0	0.0
chr1	88924528	88931881	HERV17-int__LTR17	LTR	+	ERV1	0.0	0.0	0.0	0.0	40.8843	23.0635	0.0	0.0	0.0	0.0	0.0	0.0	0.0	0.0	0.0	0.0	6.6502	5.54	7.454	0.0	0.0	4.0028
chr1	88946915	88947724	MER54A	LTR	+	ERVL	0.0	0.0	0.0	0.0	10.2211	0.0	0.0	0.0	0.0	0.0	0.0	0.0	0.0	0.0	0.0	0.0	0.0	0.0	0.0	7.3558	0.0	0.0
chr1	88952319	88952731	MSTA	LTR	+	ERVL-MaLR	0.0	0.0	0.0	0.0	0.0	23.0635	0.0	0.0	0.0	0.0	0.0	0.0	0.0	0.0	0.0	0.0	0.0	0.0	0.0	0.0	7.3832	8.5649
chr1	88972902	88973351	MLT1C	LTR	+	ERVL-MaLR	0.0	0.0	0.0	0.0	0.0	115.317	0.0	0.0	0.0	0.0	0.0	0.0	0.0	0.0	0.0	0.0	0.0	0.0	0.0	0.0	0.0	-3.0944
chr1	88984667	88985046	LTR37A	LTR	+	ERV1	0.0	0.0	0.0	0.0	0.0	11.5317	0.0	0.0	0.0	0.0	0.0	0.0	0.0	0.0	0.0	0.0	7.643	5.54	0.0	4.1353	0.0	0.0
chr1	89025950	89026288	THE1C	LTR	-	ERVL-MaLR	0.0	0.0	0.0	0.0	20.4422	0.0	0.0	0.0	0.0	0.0	0.0	0.0	0.0	0.0	0.0	0.0	0.0	0.0	0.0	0.0	0.0	0.0
chr1	89066862	89067823	LTR5_Hs	LTR	-	ERVK	0.0	0.0	0.0	0.0	20.4422	0.0	0.0	0.0	0.0	0.0	0.0	0.0	0.0	0.0	7.6497	0.0	0.0	0.0	0.0	0.0	0.0	0.0
chr1	89068160	89068767	LTR8	LTR	-	ERV1	12.3393	0.0	0.0	0.0	40.8843	46.127	0.0	0.0	0.0	0.0	0.0	0.0	0.0	0.0	0.0	0.0	0.0	0.0	0.0	0.0	0.0	7.5687
chr1	89078954	89079403	LTR71A	LTR	-	ERV1	0.0	0.0	0.0	0.0	61.3265	0.0	0.0	0.0	0.0	0.0	0.0	0.0	0.0	0.0	0.0	0.0	0.0	0.0	0.0	0.0	0.0	0.0
chr1	89207110	89207585	MLT1J	LTR	-	ERVL-MaLR	0.0	0.0	0.0	0.0	30.6632	0.0	0.0	0.0	0.0	0.0	0.0	0.0	0.0	0.0	0.0	0.0	0.0	0.0	0.0	0.0	0.0	0.0
chr1	89209359	89215730	LOR1-int__LOR1b	LTR	+	ERV1	0.0	0.0	0.0	0.0	20.4422	0.0	0.0	0.0	0.0	0.0	0.0	0.0	0.0	0.0	0.0	0.0	0.0	0.0	4.9096	0.0	7.3832	8.5649
chr1	89218078	89218525	LOR1b	LTR	-	ERV1	0.0	0.0	0.0	0.0	0.0	46.127	0.0	0.0	0.0	0.0	0.0	0.0	0.0	0.0	0.0	0.0	0.0	0.0	0.0	0.0	0.0	0.0
chr1	89293128	89293488	THE1B	LTR	-	ERVL-MaLR	0.0	0.0	0.0	0.0	0.0	23.0635	0.0	0.0	0.0	0.0	0.0	0.0	0.0	0.0	0.0	0.0	0.0	0.0	0.0	0.0	0.0	0.0
chr1	89297484	89297820	MLT1A0	LTR	+	ERVL-MaLR	0.0	0.0	0.0	0.0	40.8843	0.0	0.0	0.0	0.0	0.0	0.0	0.0	0.0	0.0	0.0	0.0	0.0	0.0	0.0	0.0	0.0	0.0
chr1	89308012	89308434	MSTB1	LTR	+	ERVL-MaLR	0.0	0.0	0.0	0.0	20.4422	0.0	0.0	0.0	0.0	0.0	0.0	0.0	0.0	0.0	0.0	0.0	0.0	0.0	0.0	0.0	0.0	4.4743
chr1	89335948	89338094	THE1A__THE1A-int	LTR	+	ERVL-MaLR	0.0	0.0	0.0	0.0	20.4422	57.6587	0.0	0.0	0.0	0.0	0.0	0.0	0.0	0.0	0.0	0.0	0.0	0.0	4.9096	0.0	0.0	6.5763
chr1	89409478	89410096	LTR76	LTR	+	ERV1	0.0	0.0	0.0	0.0	10.2211	0.0	0.0	0.0	0.0	0.0	0.0	0.0	0.0	0.0	0.0	0.0	0.0	0.0	0.0	0.0	0.0	0.0
chr1	89531225	89531825	LTR49	LTR	-	ERV1	0.0	0.0	0.0	0.0	20.4422	23.0635	0.0	0.0	0.0	0.0	0.0	0.0	0.0	0.0	0.0	0.0	0.0	6.5244	-2.7779	2.663	0.0	0.0
chr1	89573873	89575440	MLT1H1__MLT1H1-int	LTR	+	ERVL-MaLR	12.3393	0.0	0.0	12.7541	0.0	0.0	0.0	0.0	6.5548	0.0	0.0	6.4576	0.0	0.0	0.0	0.0	6.6502	0.0	5.8854	0.0	0.0	8.5649
chr1	89608292	89608668	MLT1A	LTR	+	ERVL-MaLR	24.6787	0.0	0.0	0.0	0.0	0.0	0.0	0.0	0.0	0.0	0.0	0.0	0.0	0.0	0.0	0.0	0.0	0.0	0.0	0.0	0.0	0.0
chr1	89623873	89624364	LTR40a	LTR	-	ERVL	0.0	0.0	0.0	0.0	20.4422	0.0	0.0	0.0	0.0	0.0	0.0	0.0	0.0	0.0	0.0	0.0	0.0	0.0	5.8854	0.0	0.0	0.0
chr1	89723748	89724339	MLT1G3	LTR	-	ERVL-MaLR	0.0	0.0	0.0	0.0	20.4422	0.0	0.0	0.0	0.0	0.0	0.0	0.0	0.0	0.0	0.0	0.0	0.0	0.0	0.0	0.0	0.0	0.0
chr1	89730970	89731379	LTR47A2	LTR	+	ERVL	0.0	0.0	0.0	0.0	0.0	11.5317	0.0	0.0	0.0	0.0	0.0	0.0	0.0	0.0	0.0	0.0	0.0	0.0	0.0	0.0	0.0	0.0
chr1	89784570	89785038	MLT1D	LTR	-	ERVL-MaLR	0.0	0.0	0.0	0.0	20.4422	0.0	0.0	0.0	0.0	0.0	0.0	0.0	0.0	0.0	0.0	0.0	0.0	0.0	0.0	0.0	0.0	0.0
chr1	89786650	89787132	MLT1J	LTR	-	ERVL-MaLR	0.0	0.0	0.0	0.0	81.7686	0.0	0.0	0.0	0.0	0.0	0.0	0.0	0.0	0.0	0.0	0.0	0.0	0.0	0.0	0.0	0.0	-3.0944
chr1	89792505	89792887	MSTA	LTR	-	ERVL-MaLR	0.0	0.0	0.0	0.0	20.4422	23.0635	0.0	0.0	0.0	0.0	0.0	0.0	0.0	0.0	0.0	0.0	0.0	0.0	0.0	0.0	0.0	0.0
chr1	89945177	89945547	MSTD	LTR	-	ERVL-MaLR	0.0	0.0	0.0	0.0	0.0	46.127	0.0	0.0	0.0	0.0	0.0	0.0	7.9815	0.0	0.0	0.0	0.0	0.9512	0.0	0.0	7.3832	0.0
chr1	89955197	89955825	MER39	LTR	+	ERV1	12.3393	0.0	11.8222	0.0	0.0	23.0635	0.0	0.0	0.0	0.0	5.1203	0.0	0.0	0.0	0.0	0.0	0.0	1.9356	0.0	0.0	-2.9921	4.4743
chr1	89959245	89960073	MER21C	LTR	-	ERVL	0.0	0.0	0.0	0.0	0.0	46.127	0.0	0.0	0.0	0.0	0.0	0.0	0.0	0.0	0.0	0.0	0.0	0.0	6.8732	0.0	0.0	0.0
chr1	89983886	89985183	LTR12C	LTR	-	ERV1	0.0	0.0	11.8222	0.0	40.8843	46.127	5.1527	6.1795	0.0	0.0	0.0	0.0	8.3951	6.0328	0.0	7.4351	7.643	0.0	0.0	0.0	0.0	0.0
chr1	90089727	90090152	MLT1I	LTR	+	ERVL-MaLR	0.0	0.0	0.0	0.0	20.4422	11.5317	0.0	0.0	0.0	0.0	0.0	0.0	0.0	0.0	0.0	0.0	0.0	0.0	0.0	0.0	0.0	0.0
chr1	90138750	90141035	THE1B__THE1B-int	LTR	-	ERVL-MaLR	0.0	0.0	0.0	0.0	0.0	23.0635	0.0	0.0	0.0	0.0	0.0	0.0	0.0	0.0	0.0	0.0	0.0	0.0	5.8854	0.0	0.0	0.0
chr1	90159794	90160252	LTR33	LTR	-	ERVL	0.0	0.0	0.0	0.0	20.4422	0.0	0.0	0.0	0.0	0.0	0.0	0.0	0.0	0.0	0.0	0.0	0.0	0.0	0.0	0.0	3.2177	0.0
chr1	90174839	90175205	MLT1A0	LTR	-	ERVL-MaLR	0.0	0.0	0.0	0.0	30.6632	0.0	0.0	0.0	0.0	0.0	0.0	0.0	0.0	0.0	0.0	0.0	0.0	0.0	0.0	0.0	0.0	0.0
chr1	90194649	90195110	MLT2C2	LTR	-	ERVL	0.0	0.0	0.0	0.0	0.0	23.0635	0.0	0.0	0.0	0.0	0.0	0.0	0.0	0.0	0.0	0.0	0.0	3.869	0.0	0.0	0.0	0.0
chr1	90224438	90226876	THE1B__THE1B-int	LTR	+	ERVL-MaLR	0.0	0.0	0.0	0.0	20.4422	0.0	0.0	0.0	0.0	0.0	0.0	0.0	0.0	0.0	0.0	0.0	0.0	0.0	5.8854	0.0	0.0	0.0
chr1	90228090	90228482	MLT1B	LTR	-	ERVL-MaLR	0.0	0.0	0.0	0.0	20.4422	0.0	0.0	0.0	0.0	0.0	0.0	0.0	0.0	0.0	0.0	0.0	0.0	0.0	0.0	0.0	0.0	0.0
chr1	90254951	90255410	LTR33	LTR	-	ERVL	0.0	0.0	0.0	0.0	40.8843	0.0	0.0	0.0	0.0	0.0	0.0	0.0	0.0	0.0	0.0	0.0	0.0	0.0	0.0	5.382	9.3767	0.0
chr1	90428504	90429002	MLT1D	LTR	+	ERVL-MaLR	0.0	0.0	0.0	0.0	0.0	11.5317	0.0	0.0	0.0	0.0	0.0	0.0	0.0	0.0	0.0	0.0	0.0	0.0	0.0	0.0	0.0	0.0
chr1	90510178	90510538	THE1B	LTR	+	ERVL-MaLR	0.0	0.0	0.0	19.1312	0.0	34.5952	0.0	0.0	0.0	0.0	0.0	0.0	0.0	0.0	0.0	0.0	0.0	0.0	0.0	0.0	0.0	0.0
chr1	90513464	90513883	MSTA	LTR	+	ERVL-MaLR	0.0	0.0	0.0	0.0	40.8843	11.5317	0.0	6.7578	0.0	0.0	0.0	0.0	6.4079	0.0	0.0	0.0	0.0	0.0	6.8732	0.0	0.0	0.0
chr1	90514113	90514695	LTR75B	LTR	-	ERVL	0.0	0.0	0.0	0.0	0.0	11.5317	0.0	0.0	0.0	0.0	0.0	0.0	0.0	0.0	0.0	0.0	0.0	0.0	0.0	0.0	0.0	0.0
chr1	90517126	90517718	MLT2B3	LTR	+	ERVL	0.0	0.0	0.0	12.7541	0.0	0.0	0.0	0.0	0.0	0.0	0.0	0.0	0.0	0.0	0.0	0.0	0.0	0.0	0.0	0.0	0.0	0.0
chr1	90583061	90583417	THE1A	LTR	+	ERVL-MaLR	0.0	0.0	0.0	0.0	20.4422	0.0	0.0	0.0	0.0	0.0	0.0	0.0	0.0	0.0	0.0	0.0	0.0	0.0	0.0	0.0	0.0	0.0
chr1	90597240	90597742	LTR53B	LTR	+	ERVL	0.0	0.0	0.0	6.37706	0.0	0.0	0.0	0.0	0.0	0.0	5.1203	0.0	8.3951	0.0	0.0	0.0	0.0	0.0	0.0	0.0	0.0	0.0
chr1	90607206	90607558	THE1C	LTR	-	ERVL-MaLR	12.3393	0.0	11.8222	0.0	51.1054	0.0	0.0	0.0	0.0	0.0	0.0	0.0	0.0	0.0	0.0	0.0	0.0	0.0	0.0	0.0	7.3832	0.0
chr1	90633814	90634355	LTR16E1	LTR	-	ERVL	0.0	0.0	0.0	0.0	10.2211	0.0	0.0	0.0	0.0	0.0	0.0	0.0	0.0	0.0	0.0	0.0	0.0	0.0	0.0	0.0	0.0	0.0
chr1	90881609	90882026	MLT2A1	LTR	-	ERVL	0.0	0.0	0.0	0.0	0.0	23.0635	0.0	0.0	0.0	0.0	0.0	0.0	0.0	0.0	0.0	0.0	0.0	0.0	0.0	0.0	0.0	0.0
chr1	90925850	90926530	MER72	LTR	+	ERV1	61.6966	0.0	0.0	0.0	0.0	0.0	0.0	0.0	0.0	0.0	0.0	0.0	0.0	0.0	0.0	0.0	0.0	0.0	2.1317	0.0	0.0	6.5763
chr1	90965143	90965549	MLT1B	LTR	-	ERVL-MaLR	0.0	0.0	0.0	0.0	20.4422	0.0	0.0	0.0	0.0	0.0	0.0	0.0	0.0	0.0	0.0	0.0	0.0	0.0	-3.6687	-2.8084	-3.8985	0.0
chr1	91036910	91046245	HERVL-int__MLT2A1__MLT2A2	LTR	+	ERVL	0.0	0.0	0.0	12.7541	0.0	46.127	0.0	0.0	0.0	0.0	0.0	0.0	8.3951	0.0	0.0	8.431	0.0	0.0	0.0	0.0	3.3997	6.5763
chr1	91053444	91053984	MLT1E2	LTR	+	ERVL-MaLR	0.0	0.0	0.0	6.37706	0.0	0.0	0.0	0.0	0.0	0.0	0.0	0.0	0.0	0.0	0.0	0.0	0.0	0.0	0.0	0.0	0.0	4.4743
chr1	91063905	91065714	MLT1H__MLT1H-int	LTR	+	ERVL-MaLR	0.0	0.0	0.0	0.0	51.1054	0.0	0.0	0.0	0.0	0.0	0.0	0.0	0.0	0.0	0.0	0.0	0.0	0.0	0.0	0.0	0.0	0.0
chr1	91069292	91069651	THE1C	LTR	-	ERVL-MaLR	0.0	0.0	0.0	0.0	10.2211	0.0	0.0	0.0	0.0	0.0	0.0	0.0	0.0	0.0	0.0	0.0	0.0	0.0	6.4622	0.0	0.0	7.5687
chr1	91083891	91091004	HUERS-P1-int__LTR8	LTR	+	ERV1	0.0	0.0	0.0	12.7541	0.0	46.127	0.0	0.0	0.0	0.0	0.0	0.0	7.3994	0.0	0.0	0.0	0.0	0.0	5.8854	0.0	7.3832	0.0
chr1	91102854	91103524	LTR8	LTR	-	ERV1	0.0	0.0	0.0	0.0	0.0	23.0635	0.0	0.0	0.0	0.0	0.0	0.0	0.0	0.0	0.0	0.0	0.0	0.0	5.8854	0.0	0.0	0.0
chr1	91153166	91153668	LTR16E2	LTR	-	ERVL	24.6787	48.8905	17.7333	0.0	0.0	0.0	0.0	2.4418	0.0	2.6785	0.0	0.0	0.0	0.0	0.0	0.0	0.0	0.0	0.0	0.0	2.9323	0.0
chr1	91157581	91157983	MLT2A1	LTR	-	ERVL	0.0	0.0	0.0	0.0	0.0	23.0635	0.0	0.0	0.0	0.0	0.0	0.0	7.9815	0.0	0.0	0.0	0.0	0.0	5.8854	0.0	0.0	0.0
chr1	91181859	91182257	MLT1A1	LTR	-	ERVL-MaLR	0.0	0.0	0.0	0.0	10.2211	0.0	0.0	0.0	0.0	0.0	0.0	0.0	0.0	0.0	0.0	0.0	0.0	0.0	0.0	0.0	0.0	0.0
chr1	91204487	91204900	MSTB	LTR	-	ERVL-MaLR	0.0	0.0	0.0	0.0	20.4422	0.0	0.0	0.0	0.0	0.0	0.0	0.0	0.0	0.0	0.0	0.0	0.0	0.0	7.454	0.0	0.0	0.0
chr1	91206530	91206960	LTR10F	LTR	-	ERV1	0.0	0.0	0.0	0.0	10.2211	0.0	0.0	0.0	0.0	0.0	0.0	0.0	0.0	0.0	0.0	0.0	0.0	0.0	0.0	0.0	0.0	0.0
chr1	91217602	91221324	HERVK22-int__LTR22A	LTR	+	ERVK	0.0	0.0	0.0	0.0	0.0	11.5317	0.0	0.0	0.0	0.0	0.0	0.0	0.0	0.0	0.0	0.0	0.0	0.0	0.0	0.0	0.0	7.5687
chr1	91226258	91226989	LTR8	LTR	+	ERV1	0.0	0.0	0.0	0.0	20.4422	0.0	0.0	0.0	0.0	0.0	0.0	0.0	0.0	0.0	0.0	0.0	0.0	0.0	0.0	0.0	0.0	0.0
chr1	91235467	91235964	MLT1D	LTR	-	ERVL-MaLR	0.0	0.0	0.0	0.0	10.2211	0.0	0.0	0.0	0.0	0.0	0.0	0.0	0.0	0.0	0.0	0.0	0.0	0.0	0.0	0.0	0.0	0.0
chr1	91310548	91313122	THE1A__THE1A-int	LTR	+	ERVL-MaLR	0.0	0.0	0.0	0.0	0.0	23.0635	0.0	0.0	0.0	0.0	0.0	0.0	0.0	0.0	0.0	0.0	0.0	0.0	0.0	0.0	2.4933	0.0
chr1	91342272	91342762	MER39	LTR	+	ERV1	0.0	0.0	0.0	0.0	10.2211	0.0	0.0	0.0	0.0	0.0	0.0	0.0	0.0	0.0	0.0	0.0	0.0	0.0	0.0	0.0	0.0	7.5687
chr1	91349299	91349850	MLT1F1	LTR	+	ERVL-MaLR	0.0	0.0	0.0	0.0	0.0	23.0635	0.0	0.0	0.0	0.0	0.0	0.0	0.0	0.0	0.0	0.0	0.0	0.0	0.0	0.0	0.0	0.0
chr1	91373471	91373868	MSTA	LTR	+	ERVL-MaLR	0.0	0.0	0.0	0.0	10.2211	0.0	0.0	0.0	0.0	0.0	0.0	0.0	0.0	0.0	0.0	0.0	0.0	0.0	0.0	0.0	0.0	0.0
chr1	91386041	91386618	MLT1F	LTR	+	ERVL-MaLR	0.0	0.0	0.0	0.0	0.0	23.0635	0.0	0.0	0.0	0.0	0.0	0.0	0.0	0.0	0.0	0.0	0.0	0.0	0.0	0.0	0.0	0.0
chr1	91483800	91484891	MER11C	LTR	-	ERVK	0.0	0.0	0.0	0.0	0.0	23.0635	0.0	0.0	0.0	0.0	0.0	0.0	0.0	0.0	0.0	0.0	0.0	0.0	6.8732	0.0	0.0	0.0
chr1	91539090	91539648	MER74A	LTR	-	ERVL	0.0	0.0	0.0	0.0	0.0	23.0635	0.0	0.0	0.0	0.0	0.0	0.0	0.0	0.0	0.0	0.0	0.0	0.0	0.0	0.0	0.0	0.0
chr1	91587096	91587665	MLT2F	LTR	+	ERVL	0.0	0.0	0.0	0.0	40.8843	23.0635	0.0	0.0	0.0	0.0	0.0	0.0	0.0	0.0	0.0	0.0	0.0	0.0	0.0	0.0	0.0	0.0
chr1	91621382	91621930	MLT1L	LTR	+	ERVL-MaLR	0.0	0.0	0.0	0.0	10.2211	0.0	0.0	0.0	0.0	0.0	0.0	0.0	0.0	0.0	0.0	0.0	0.0	0.0	0.0	0.0	0.0	0.0
chr1	91645370	91646250	MER21B	LTR	-	ERVL	0.0	0.0	0.0	6.37706	10.2211	0.0	0.0	0.0	0.0	0.0	0.0	0.0	0.0	0.0	0.0	0.0	0.0	0.0	0.0	0.0	7.3832	0.0
chr1	91656044	91656548	MLT1E1A	LTR	+	ERVL-MaLR	0.0	0.0	0.0	0.0	0.0	69.1905	0.0	0.0	0.0	0.0	0.0	0.0	0.0	0.0	0.0	0.0	0.0	0.0	0.0	0.0	0.0	0.0
chr1	91662450	91670747	Harlequin-int__LTR2	LTR	-	ERV1	0.0	0.0	0.0	12.7541	10.2211	46.127	5.1527	0.0	0.0	0.0	0.0	0.0	0.0	0.0	0.0	0.0	0.0	0.0	6.8732	0.0	0.0	7.5687
chr1	91706158	91706797	MER41B	LTR	+	ERV1	0.0	0.0	5.9111	0.0	0.0	0.0	0.0	0.0	0.0	0.0	0.0	0.0	0.0	0.0	9.6443	0.0	0.0	0.0	0.0	0.0	0.0	0.0
chr1	91747600	91748001	MLT2C1	LTR	+	ERVL	0.0	0.0	0.0	0.0	0.0	46.127	0.0	0.0	0.0	0.0	0.0	0.0	0.0	0.0	0.0	0.0	0.0	0.0	0.0	0.0	0.0	0.0
chr1	91766606	91767124	LTR26B	LTR	+	ERV1	0.0	0.0	0.0	0.0	0.0	46.127	0.0	0.0	0.0	0.0	0.0	0.0	0.0	0.0	0.0	0.0	0.0	0.0	0.0	0.0	0.0	0.0
chr1	91768450	91768859	MSTA	LTR	+	ERVL-MaLR	0.0	0.0	0.0	0.0	0.0	69.1905	0.0	0.0	0.0	0.0	0.0	0.0	0.0	0.0	0.0	0.0	1.0757	0.0	0.0	0.0	7.3832	0.0
chr1	91779752	91780227	MLT1D	LTR	-	ERVL-MaLR	0.0	0.0	0.0	0.0	0.0	23.0635	0.0	0.0	0.0	0.0	0.0	0.0	0.0	0.0	0.0	0.0	0.0	0.0	0.0	0.0	0.0	0.0
chr1	91843150	91843531	MLT1A0	LTR	+	ERVL-MaLR	12.3393	0.0	0.0	12.7541	0.0	0.0	0.0	0.0	0.0	0.0	0.0	0.0	0.0	0.0	0.0	0.0	0.0	6.5244	4.9096	0.0	0.0	0.0
chr1	91887963	91888328	THE1B	LTR	+	ERVL-MaLR	0.0	0.0	0.0	0.0	0.0	46.127	0.0	0.0	6.5548	0.0	0.0	0.0	0.0	0.0	0.0	0.0	0.106	6.5244	0.0	0.0	6.3918	0.0
chr1	91895105	91895495	MSTA	LTR	+	ERVL-MaLR	0.0	0.0	0.0	0.0	20.4422	207.571	0.0	0.0	0.0	0.0	0.0	0.0	0.0	0.0	0.0	0.0	0.0	0.0	0.0	0.0	0.0	0.0
chr1	92023908	92024309	MSTA	LTR	+	ERVL-MaLR	0.0	0.0	11.8222	0.0	20.4422	0.0	0.0	0.0	0.0	0.0	0.0	0.0	7.3994	0.0	0.0	0.0	0.0	7.1041	4.9096	0.0	0.0	0.0
chr1	92058588	92059047	LTR86B1	LTR	+	ERVL	0.0	0.0	0.0	0.0	20.4422	0.0	0.0	0.0	0.0	0.0	0.0	0.0	0.0	0.0	0.0	0.0	0.0	0.0	0.0	0.0	0.0	0.0
chr1	92129954	92130344	MLT1A	LTR	-	ERVL-MaLR	0.0	0.0	0.0	12.7541	0.0	0.0	0.0	0.0	0.0	0.0	0.0	0.0	0.0	0.0	0.0	0.0	0.0	0.0	0.0	0.0	0.0	0.0
chr1	92214460	92214836	THE1D	LTR	+	ERVL-MaLR	172.751	220.007	0.0	293.345	0.0	0.0	5.1527	5.1992	1.8855	6.3567	7.0889	9.1441	4.1997	2.9768	0.0	0.0	0.0	0.0	0.0	0.0	0.0	0.0
chr1	92277346	92278193	MER21B	LTR	+	ERVL	0.0	0.0	0.0	0.0	61.3265	23.0635	0.0	0.0	0.0	0.0	0.0	0.0	0.0	0.0	0.0	0.0	6.6502	0.0	-3.6687	0.0	6.3918	3.4819
chr1	92286695	92287013	MSTD	LTR	+	ERVL-MaLR	0.0	0.0	0.0	0.0	0.0	11.5317	0.0	0.0	0.0	0.0	0.0	0.0	0.0	0.0	0.0	0.0	6.6502	6.5244	-3.6687	-3.7016	4.9731	0.0
chr1	92385706	92386306	MLT1F2	LTR	-	ERVL-MaLR	37.018	0.0	0.0	0.0	0.0	34.5952	0.0	0.0	0.0	0.0	0.0	0.0	0.0	0.0	0.0	0.0	0.0	0.0	0.0	0.0	0.0	0.0
chr1	92657701	92658066	MSTA	LTR	-	ERVL-MaLR	0.0	0.0	0.0	12.7541	0.0	69.1905	0.0	0.0	0.0	0.0	0.0	0.0	0.0	0.0	0.0	0.0	0.0	0.0	5.8854	-2.8084	8.3788	5.4705
chr1	92711803	92712137	MLT1A0	LTR	-	ERVL-MaLR	0.0	0.0	0.0	0.0	20.4422	11.5317	0.0	0.0	0.0	0.0	0.0	0.0	0.0	0.0	0.0	0.0	0.0	0.0	0.0	0.0	0.0	3.5613
chr1	92723332	92724371	MER11A	LTR	+	ERVK	0.0	0.0	0.0	0.0	40.8843	92.254	0.0	0.0	0.0	0.0	0.0	0.0	0.0	0.0	0.0	0.0	0.0	0.0	0.0	0.0	0.0	0.0
chr1	92745917	92746302	MER57C2	LTR	+	ERV1	0.0	0.0	0.0	0.0	20.4422	46.127	0.0	0.0	0.0	0.0	0.0	0.0	8.3951	0.0	0.0	0.0	0.0	0.0	0.0	0.0	0.0	0.0
chr1	92754408	92754884	MLT1F	LTR	-	ERVL-MaLR	0.0	0.0	0.0	12.7541	0.0	0.0	0.0	0.0	0.0	0.0	0.0	0.0	0.0	0.0	0.0	0.0	0.0	0.0	0.0	0.0	0.0	0.0
chr1	92779983	92780340	THE1C	LTR	+	ERVL-MaLR	12.3393	0.0	0.0	0.0	0.0	23.0635	0.0	0.0	0.0	0.0	0.0	0.0	0.0	0.0	0.0	0.0	0.0	0.0	-2.7779	0.0	0.0	0.0
chr1	92806408	92806765	MLT1A0	LTR	+	ERVL-MaLR	0.0	0.0	0.0	0.0	0.0	11.5317	0.0	0.0	0.0	0.0	0.0	0.0	0.0	0.0	0.0	0.0	0.0	7.5165	0.0	0.0	0.0	0.0
chr1	92809301	92809744	MLT2C2	LTR	-	ERVL	0.0	0.0	0.0	0.0	0.0	23.0635	0.0	0.0	0.0	0.0	0.0	0.0	0.0	0.0	0.0	0.0	0.0	0.0	0.0	0.0	0.0	0.0
chr1	92883390	92883869	MLT1F	LTR	-	ERVL-MaLR	0.0	0.0	0.0	0.0	0.0	46.127	0.0	0.0	0.0	0.0	0.0	0.0	0.0	0.0	0.0	0.0	0.0	0.0	0.0	0.0	0.0	0.0
chr1	92965050	92965431	LTR52	LTR	+	ERVL	0.0	0.0	0.0	0.0	40.8843	0.0	0.0	0.0	0.0	0.0	0.0	0.0	0.0	0.0	0.0	0.0	0.0	0.0	0.0	0.0	0.0	0.0
chr1	93082999	93083351	MSTA	LTR	-	ERVL-MaLR	0.0	0.0	0.0	0.0	61.3265	0.0	0.0	0.0	0.0	0.0	0.0	0.0	0.0	0.0	0.0	0.0	0.0	0.0	0.0	0.0	0.0	0.0
chr1	93164768	93165283	MLT1F2	LTR	+	ERVL-MaLR	0.0	0.0	0.0	0.0	30.6632	46.127	0.0	0.0	0.0	0.0	0.0	0.0	0.0	0.0	0.0	0.0	0.0	0.0	0.0	0.0	0.0	0.0
chr1	93170093	93171415	LTR12C	LTR	+	ERV1	0.0	0.0	0.0	0.0	20.4422	23.0635	0.0	0.0	0.0	0.0	0.0	0.0	0.0	0.0	0.0	0.0	0.0	0.0	0.0	0.0	0.0	7.5687
chr1	93195492	93195877	MLT1A1	LTR	+	ERVL-MaLR	0.0	0.0	0.0	0.0	0.0	23.0635	0.0	0.0	0.0	0.0	0.0	0.0	0.0	0.0	0.0	0.0	0.0	0.0	0.0	0.0	0.0	0.0
chr1	93242176	93244357	THE1B__THE1B-int	LTR	-	ERVL-MaLR	24.6787	0.0	0.0	0.0	122.653	0.0	0.0	0.0	0.0	0.0	0.0	0.0	0.0	0.0	0.0	0.0	0.0	5.54	0.0	0.0	0.0	0.0
chr1	93276781	93277749	LTR5_Hs	LTR	-	ERVK	0.0	0.0	0.0	0.0	0.0	23.0635	0.0	0.0	0.0	0.0	0.0	0.0	0.0	0.0	0.0	6.4434	0.0	0.0	0.0	0.0	0.0	0.0
chr1	93318527	93319066	MLT1H1	LTR	-	ERVL-MaLR	0.0	0.0	0.0	0.0	40.8843	46.127	0.0	0.0	0.0	0.0	0.0	0.0	0.0	0.0	0.0	0.0	0.0	0.0	0.0	-2.8084	0.0	0.0
chr1	93358194	93358866	LTR50	LTR	+	ERVL	0.0	0.0	0.0	0.0	40.8843	23.0635	0.0	0.0	0.0	0.0	0.0	0.0	0.0	0.0	0.0	0.0	0.0	0.0	0.0	0.0	4.3911	0.0
chr1	93386179	93386692	MER9a1	LTR	-	ERVK	0.0	0.0	0.0	0.0	10.2211	0.0	0.0	0.0	0.0	0.0	0.0	0.0	0.0	0.0	0.0	7.4351	0.0	0.0	0.0	0.0	0.0	0.0
chr1	93401167	93416695	THE1D__THE1D-int	LTR	+	ERVL-MaLR	0.0	0.0	0.0	25.5082	40.8843	115.317	0.0	0.0	0.0	0.0	0.0	0.0	0.0	0.0	0.0	0.0	2.0614	0.0	5.8854	0.0	2.5339	9.8845
chr1	93413066	93413848	MER4E1	LTR	-	ERV1	0.0	0.0	0.0	0.0	20.4422	0.0	0.0	0.0	0.0	0.0	0.0	0.0	0.0	0.0	0.0	0.0	0.0	0.0	0.0	0.0	0.0	9.8845
chr1	93426247	93428047	MER52A	LTR	+	ERV1	12.3393	0.0	0.0	0.0	0.0	0.0	0.0	0.0	0.0	0.0	0.0	0.0	0.0	0.0	0.0	0.0	0.0	0.0	0.0	0.0	6.3918	0.0
chr1	93479026	93480151	MER11A	LTR	-	ERVK	0.0	0.0	0.0	6.37706	20.4422	46.127	0.0	0.0	0.0	0.0	0.0	0.0	0.0	0.0	0.0	0.0	0.0	0.0	0.7094	0.0	7.3832	6.5763
chr1	93494701	93495067	THE1B	LTR	-	ERVL-MaLR	0.0	0.0	0.0	0.0	0.0	34.5952	0.0	0.0	0.0	0.0	0.0	0.0	7.3994	0.0	0.0	0.0	2.0169	0.0	0.2988	0.0	0.0	0.0
chr1	93503090	93503429	THE1C	LTR	-	ERVL-MaLR	12.3393	0.0	0.0	0.0	0.0	92.254	0.0	0.0	0.0	0.0	0.0	0.0	0.0	0.0	0.0	0.0	0.0	0.0	0.0	-3.7016	0.0	0.0
chr1	93630960	93631409	MLT1C	LTR	-	ERVL-MaLR	0.0	0.0	11.8222	12.7541	10.2211	46.127	0.0	0.0	0.0	0.0	0.0	0.0	0.0	0.0	0.0	0.0	0.0	0.0	0.0	0.0	0.0	0.0
chr1	93643912	93644677	MER4E1	LTR	+	ERV1	0.0	0.0	0.0	0.0	20.4422	0.0	0.0	0.0	0.0	0.0	0.0	0.0	0.0	0.0	0.0	0.0	0.0	0.0	0.0	0.0	0.0	0.0
chr1	93654109	93654619	MLT1E3	LTR	+	ERVL-MaLR	0.0	0.0	0.0	0.0	0.0	23.0635	0.0	0.0	0.0	0.0	0.0	0.0	0.0	0.0	0.0	0.0	0.0	0.0	0.0	0.0	0.0	0.0
chr1	93728199	93729025	LTR1A2	LTR	-	ERV1	0.0	0.0	0.0	0.0	20.4422	0.0	0.0	0.0	0.0	0.0	0.0	0.0	0.0	0.0	6.1561	0.0	0.0	0.0	0.0	0.0	0.0	0.0
chr1	93737233	93737690	MLT1C	LTR	+	ERVL-MaLR	0.0	0.0	0.0	0.0	20.4422	23.0635	0.0	0.0	0.0	0.0	0.0	0.0	0.0	0.0	0.0	0.0	0.0	0.0	0.0	0.0	0.0	0.0
chr1	93776847	93777288	MLT1C	LTR	+	ERVL-MaLR	0.0	0.0	5.9111	6.37706	0.0	0.0	6.1323	0.0	5.5701	6.3567	0.0	0.0	0.0	6.0328	0.0	0.0	0.0	0.0	0.0	6.9437	0.0	0.0
chr1	93806146	93806812	LTR48	LTR	-	ERV1	0.0	0.0	0.0	0.0	0.0	11.5317	0.0	0.0	0.0	0.0	0.0	0.0	0.0	0.0	0.0	0.0	0.0	0.0	5.8854	0.0	0.0	4.4743
chr1	93830336	93837088	HERVH-int__LTR7	LTR	+	ERV1	0.0	0.0	0.0	0.0	61.3265	23.0635	0.0	0.0	0.0	0.0	0.0	0.0	0.0	0.0	0.0	0.0	0.0	0.0	0.0	6.3646	7.3832	8.5649
chr1	93833028	93834103	MER11B	LTR	-	ERVK	0.0	0.0	0.0	0.0	61.3265	0.0	0.0	0.0	0.0	0.0	0.0	0.0	0.0	0.0	0.0	0.0	0.0	0.0	0.0	0.0	0.0	6.5763
chr1	93850272	93851234	LTR13	LTR	-	ERVK	0.0	0.0	0.0	0.0	61.3265	0.0	0.0	0.0	0.0	0.0	0.0	0.0	0.0	0.0	0.0	0.0	0.0	0.0	0.0	0.0	0.0	0.0
chr1	94057023	94057318	MER57E1	LTR	+	ERV1	0.0	0.0	0.0	12.7541	0.0	0.0	0.0	0.0	0.0	0.0	0.0	0.0	0.0	0.0	0.0	0.0	0.0	0.0	0.0	0.0	0.0	0.0
chr1	94086872	94087211	MLT1A0	LTR	-	ERVL-MaLR	0.0	0.0	0.0	12.7541	0.0	0.0	0.0	0.0	0.0	0.0	0.0	0.0	0.0	0.0	0.0	0.0	0.0	0.0	0.0	0.0	0.0	0.0
chr1	94140292	94140656	THE1C	LTR	+	ERVL-MaLR	0.0	0.0	0.0	0.0	0.0	11.5317	0.0	0.0	0.0	0.0	0.0	0.0	0.0	0.0	0.0	0.0	0.0	0.0	0.0	0.0	0.0	0.0
chr1	94155319	94155725	MLT1A1	LTR	+	ERVL-MaLR	0.0	0.0	0.0	0.0	0.0	23.0635	0.0	0.0	0.0	0.0	0.0	0.0	0.0	0.0	0.0	0.0	0.0	0.0	0.0	0.0	0.0	0.0
chr1	94161626	94167221	HERVL-int__MLT2A1	LTR	-	ERVL	0.0	0.0	0.0	0.0	20.4422	46.127	0.0	0.0	0.0	0.0	0.0	0.0	0.0	0.0	0.0	0.0	0.0	7.5165	5.8854	0.0	0.0	9.563
chr1	94259383	94259805	MLT1C	LTR	+	ERVL-MaLR	0.0	0.0	0.0	0.0	40.8843	0.0	0.0	0.0	0.0	0.0	0.0	0.0	0.0	0.0	0.0	0.0	7.2303	0.0	0.0	0.0	0.0	0.0
chr1	94270887	94271439	MLT1F2	LTR	-	ERVL-MaLR	0.0	0.0	0.0	0.0	0.0	23.0635	0.0	0.0	0.0	0.0	0.0	0.0	0.0	0.0	0.0	0.0	0.0	0.0	0.0	0.0	0.0	0.0
chr1	94388723	94395700	ERVL-E-int__LTR16E2__LTR33	LTR	-	ERVL	0.0	0.0	0.0	0.0	0.0	23.0635	0.0	0.0	0.0	0.0	0.0	0.0	0.0	0.0	0.0	0.0	0.0	0.0	0.0	0.0	0.0	7.5687
chr1	94414822	94415294	MLT1F	LTR	-	ERVL-MaLR	0.0	0.0	0.0	0.0	10.2211	0.0	0.0	0.0	0.0	0.0	0.0	0.0	0.0	0.0	0.0	0.0	0.0	0.0	0.0	0.0	0.0	0.0
chr1	94428538	94430735	THE1B__THE1B-int	LTR	+	ERVL-MaLR	24.6787	0.0	0.0	0.0	20.4422	46.127	0.0	0.0	0.0	0.0	0.0	0.0	0.0	0.0	0.0	0.0	2.0614	6.5244	0.0	0.0	0.0	0.0
chr1	94444819	94450789	HERVK9-int__MER9a3	LTR	+	ERVK	24.6787	0.0	0.0	0.0	102.211	69.1905	0.0	6.1795	0.0	0.0	0.0	0.0	0.0	0.0	0.0	0.0	5.6644	6.5244	6.8732	6.3646	0.0	7.5687
chr1	94457491	94457891	LTR16A	LTR	+	ERVL	0.0	0.0	0.0	0.0	40.8843	69.1905	0.0	0.0	0.0	0.0	0.0	0.0	0.0	0.0	0.0	0.0	0.0	0.0	0.0	0.0	0.0	0.0
chr1	94464901	94465292	MSTA	LTR	-	ERVL-MaLR	24.6787	0.0	0.0	0.0	0.0	11.5317	0.0	0.0	0.0	0.0	0.0	0.0	0.0	0.0	0.0	0.0	0.0	0.0	5.8854	0.0	0.0	0.0
chr1	94547932	94548282	MLT1A0	LTR	-	ERVL-MaLR	0.0	0.0	0.0	0.0	0.0	23.0635	0.0	0.0	0.0	0.0	0.0	0.0	0.0	0.0	0.0	0.0	0.0	0.0	0.0	0.0	0.0	-3.0944
chr1	94566477	94572826	HERVH-int__LTR7	LTR	-	ERV1	0.0	0.0	0.0	0.0	0.0	57.6587	0.0	0.0	0.0	0.0	0.0	0.0	0.0	0.0	0.0	0.0	0.0	0.0	6.8732	0.0	3.3997	0.0
chr1	94617473	94618106	MER41B	LTR	+	ERV1	0.0	0.0	0.0	0.0	10.2211	46.127	0.0	0.0	0.0	0.0	0.0	0.0	0.0	0.0	0.0	0.0	0.0	0.0	0.0	0.0	0.0	0.0
chr1	94618561	94619633	MER11C	LTR	-	ERVK	24.6787	0.0	0.0	0.0	0.0	0.0	0.0	0.0	0.0	0.0	0.0	0.0	0.0	0.0	0.0	0.0	0.0	0.0	7.454	0.0	7.3832	5.0567
chr1	94627144	94627637	MLT1D	LTR	-	ERVL-MaLR	74.036	0.0	0.0	0.0	0.0	0.0	0.0	0.0	0.0	0.0	0.0	0.0	0.0	0.0	0.0	0.0	0.0	0.0	0.0	0.0	0.0	7.5687
chr1	94659427	94659892	LTR7Y	LTR	+	ERV1	12.3393	0.0	0.0	0.0	30.6632	0.0	0.0	0.0	0.0	0.0	0.0	0.0	0.0	0.0	0.0	0.0	0.0	0.0	0.0	0.0	0.0	0.0
chr1	94661343	94669497	MER4-int__MER4C	LTR	-	ERV1	49.3573	0.0	0.0	0.0	40.8843	0.0	0.0	0.0	0.0	0.0	0.0	0.0	0.0	0.0	0.0	0.0	0.0	0.0	5.8854	0.0	8.3788	0.0
chr1	94667657	94668351	MER50	LTR	+	ERV1	49.3573	0.0	0.0	0.0	0.0	0.0	0.0	0.0	0.0	0.0	0.0	0.0	0.0	0.0	0.0	0.0	0.0	0.0	5.8854	0.0	0.0	0.0
chr1	94670881	94671675	LTR39	LTR	-	ERV1	49.3573	0.0	0.0	0.0	0.0	23.0635	0.0	0.0	0.0	0.0	6.0995	0.0	0.0	0.0	0.0	0.0	0.0	0.0	6.8732	6.9437	0.0	0.0
chr1	94680320	94680673	MLT1A1	LTR	-	ERVL-MaLR	0.0	0.0	0.0	0.0	10.2211	0.0	0.0	0.0	0.0	0.0	0.0	0.0	0.0	0.0	7.6497	0.0	0.0	0.0	0.0	0.0	0.0	0.0
chr1	94705788	94706239	LTR16C	LTR	+	ERVL	24.6787	0.0	0.0	0.0	0.0	0.0	0.0	0.0	0.0	0.0	0.0	0.0	0.0	0.0	0.0	0.0	0.0	0.0	0.0	0.0	0.0	8.5649
chr1	94715245	94715677	LTR16A2	LTR	-	ERVL	24.6787	0.0	0.0	0.0	0.0	0.0	0.0	0.0	0.0	0.0	0.0	0.0	0.0	0.0	0.0	0.0	0.0	0.0	0.0	0.0	0.0	0.0
chr1	94726575	94727008	LTR54	LTR	-	ERV1	0.0	0.0	0.0	12.7541	0.0	23.0635	0.0	0.0	0.0	0.0	0.0	0.0	0.0	0.0	0.0	0.0	0.0	0.0	0.0	0.0	0.0	0.0
chr1	94728079	94728511	LTR33	LTR	-	ERVL	0.0	0.0	11.8222	6.37706	0.0	0.0	0.0	0.0	0.0	0.0	0.0	0.0	0.0	0.0	0.0	0.0	0.0	0.0	0.0	0.0	0.0	0.0
chr1	94734095	94734890	MER4E1	LTR	+	ERV1	0.0	0.0	0.0	0.0	0.0	69.1905	0.0	0.0	0.0	0.0	0.0	0.0	0.0	0.0	0.0	0.0	0.0	0.0	0.0	0.0	0.0	0.0
chr1	94743268	94743674	MLT1A0	LTR	+	ERVL-MaLR	12.3393	0.0	0.0	0.0	0.0	0.0	0.0	0.0	0.0	0.0	0.0	0.0	0.0	0.0	0.0	0.0	0.0	6.5244	0.0	0.0	0.0	0.0
chr1	94775352	94775779	MER57B2	LTR	+	ERV1	24.6787	0.0	0.0	0.0	0.0	0.0	0.0	0.0	0.0	0.0	0.0	0.0	0.0	0.0	0.0	0.0	0.0	0.0	0.0	0.0	0.0	0.0
chr1	94784675	94785080	MSTA	LTR	+	ERVL-MaLR	37.018	0.0	0.0	0.0	0.0	0.0	0.0	0.0	0.0	0.0	0.0	0.0	0.0	0.0	0.0	0.0	0.0	0.0	0.0	0.0	-2.9921	0.0
chr1	94815433	94815831	MSTA	LTR	+	ERVL-MaLR	12.3393	0.0	0.0	0.0	0.0	0.0	0.0	0.0	0.0	0.0	0.0	0.0	0.0	0.0	0.0	0.0	0.0	0.0	0.0	0.0	0.0	0.0
chr1	94816017	94816544	MLT2B4	LTR	-	ERVL	12.3393	0.0	0.0	0.0	0.0	46.127	0.0	0.0	0.0	0.0	0.0	0.0	0.0	0.0	0.0	0.0	0.0	0.0	0.0	0.0	8.3788	0.0
chr1	94894222	94894762	LTR48B	LTR	+	ERV1	24.6787	0.0	0.0	0.0	0.0	0.0	0.0	0.0	0.0	0.0	0.0	0.0	0.0	0.0	0.0	0.0	0.0	0.0	0.0	0.0	0.0	0.0
chr1	94929427	94930120	MER50	LTR	-	ERV1	24.6787	0.0	0.0	12.7541	0.0	0.0	0.0	0.0	0.0	0.0	0.0	0.0	0.0	0.0	0.0	0.0	0.0	0.0	1.6701	6.3646	0.0	0.0
chr1	94933290	94933775	MLT1K	LTR	-	ERVL-MaLR	0.0	0.0	0.0	0.0	0.0	23.0635	0.0	0.0	0.0	0.0	0.0	0.0	0.0	0.0	0.0	0.0	0.0	0.0	0.0	0.0	0.0	0.0
chr1	94943662	94945845	MLT1A0__MLT1A0-int	LTR	+	ERVL-MaLR	12.3393	0.0	0.0	0.0	0.0	0.0	0.0	0.0	0.0	0.0	0.0	0.0	0.0	0.0	0.0	0.0	0.0	0.0	5.8854	0.0	1.9657	6.5763
chr1	94955645	94956133	MLT1H	LTR	-	ERVL-MaLR	49.3573	0.0	0.0	0.0	0.0	23.0635	0.0	0.0	0.0	0.0	0.0	0.0	0.0	0.0	0.0	0.0	0.0	0.0	0.0	0.0	0.0	0.0
chr1	95011893	95012251	THE1B	LTR	+	ERVL-MaLR	0.0	0.0	0.0	0.0	20.4422	0.0	0.0	0.0	0.0	0.0	0.0	0.0	0.0	0.0	0.0	0.0	0.0	0.0	0.0	0.0	0.0	0.0
chr1	95054157	95054563	MSTA	LTR	+	ERVL-MaLR	0.0	0.0	0.0	0.0	40.8843	23.0635	0.0	0.0	0.0	0.0	0.0	0.0	0.0	0.0	0.0	0.0	0.0	0.0	7.867	0.0	0.0	0.0
chr1	95060836	95061273	MLT1C	LTR	+	ERVL-MaLR	0.0	0.0	0.0	0.0	20.4422	0.0	0.0	0.0	0.0	0.0	0.0	0.0	0.0	0.0	0.0	0.0	0.0	0.0	0.0	6.9437	0.0	0.0
chr1	95079295	95079623	MLT1A1	LTR	+	ERVL-MaLR	0.0	0.0	0.0	0.0	20.4422	11.5317	0.0	0.0	0.0	0.0	0.0	0.0	0.0	0.0	0.0	0.0	0.0	0.0	0.0	0.0	7.3832	0.0
chr1	95080056	95080506	LTR33	LTR	+	ERVL	0.0	0.0	0.0	0.0	10.2211	0.0	0.0	0.0	0.0	0.0	0.0	0.0	0.0	0.0	0.0	0.0	0.0	0.0	0.0	0.0	0.0	0.0
chr1	95091207	95092800	LTR12C	LTR	+	ERV1	0.0	0.0	0.0	0.0	20.4422	0.0	0.0	0.0	0.0	0.0	0.0	0.0	0.0	0.0	0.0	0.0	0.0	0.0	0.0	6.3646	0.0	0.0
chr1	95126493	95126931	MLT1H1	LTR	-	ERVL-MaLR	0.0	0.0	0.0	0.0	0.0	11.5317	0.0	0.0	0.0	0.0	0.0	0.0	0.0	0.0	0.0	0.0	0.0	0.0	0.0	0.0	0.0	0.0
chr1	95205788	95206169	MLT1A0	LTR	-	ERVL-MaLR	0.0	0.0	0.0	0.0	0.0	23.0635	0.0	0.0	0.0	0.0	0.0	0.0	0.0	0.0	0.0	0.0	0.0	0.0	0.0	0.0	0.0	0.0
chr1	95207507	95207974	MLT1D	LTR	+	ERVL-MaLR	12.3393	97.781	0.0	25.5082	0.0	0.0	0.0	0.0	6.5548	0.0	7.0889	6.4576	0.0	0.0	0.0	0.0	0.0	0.0	0.0	0.0	0.0	0.0
chr1	95241645	95242152	LTR22B1	LTR	-	ERVK	24.6787	0.0	0.0	0.0	0.0	0.0	0.0	0.0	0.0	0.0	0.0	0.0	0.0	0.0	0.0	0.0	0.0	0.0	0.0	0.0	0.0	0.0
chr1	95264781	95265223	MSTA	LTR	-	ERVL-MaLR	0.0	0.0	0.0	0.0	0.0	253.698	0.0	0.0	0.0	0.0	0.0	0.0	0.0	0.0	0.0	0.0	0.0	0.0	0.0	0.0	0.0	0.0
chr1	95332641	95334623	MLT1A0__MLT1A0-int	LTR	-	ERVL-MaLR	0.0	0.0	0.0	0.0	0.0	23.0635	0.0	0.0	0.0	0.0	0.0	0.0	0.0	0.0	0.0	0.0	0.0	0.0	0.0	0.0	0.0	0.0
chr1	95332971	95333454	MER70C	LTR	-	ERVL	0.0	0.0	0.0	0.0	0.0	23.0635	0.0	0.0	0.0	0.0	0.0	0.0	0.0	0.0	0.0	0.0	0.0	0.0	0.0	0.0	0.0	0.0
chr1	95342135	95342506	THE1D	LTR	-	ERVL-MaLR	0.0	0.0	0.0	0.0	40.8843	0.0	0.0	0.0	0.0	0.0	0.0	0.0	0.0	0.0	0.0	0.0	0.0	0.0	0.0	0.0	0.0	0.0
chr1	95363021	95363415	LTR16B2	LTR	-	ERVL	0.0	0.0	0.0	0.0	0.0	11.5317	0.0	0.0	0.0	0.0	0.0	0.0	0.0	0.0	0.0	0.0	0.0	0.0	0.0	0.0	0.0	0.0
chr1	95374864	95375272	MLT1B	LTR	+	ERVL-MaLR	24.6787	0.0	0.0	0.0	0.0	23.0635	5.1527	0.0	0.0	0.0	0.0	0.0	0.0	0.0	0.0	0.0	0.0	0.0	0.0	0.0	0.0	0.0
chr1	95402943	95405329	MSTA__MSTA-int	LTR	+	ERVL-MaLR	0.0	0.0	0.0	0.0	20.4422	0.0	0.0	0.0	0.0	0.0	0.0	0.0	0.0	0.0	0.0	0.0	0.0	0.0	6.8732	7.3558	0.0	0.0
chr1	95410751	95411208	LTR2	LTR	-	ERV1	24.6787	244.453	53.1999	25.5082	40.8843	0.0	0.0	0.0	0.0	0.0	0.0	0.0	3.5249	0.0	0.0	0.0	0.0	0.0	0.0	0.0	7.3832	0.0
chr1	95413150	95413744	MER39	LTR	+	ERV1	0.0	24.4453	0.0	0.0	0.0	0.0	0.0	0.0	0.0	0.0	0.0	0.0	0.0	0.0	0.0	0.0	0.0	0.0	0.0	0.0	0.0	7.5687
chr1	95428990	95429494	MLT1F	LTR	+	ERVL-MaLR	49.3573	0.0	0.0	25.5082	0.0	0.0	0.4702	0.5167	5.5701	0.0	0.0	0.0	0.0	0.0	0.0	0.0	0.0	0.0	0.0	0.0	0.0	0.0
chr1	95429540	95429880	MLT1A0	LTR	+	ERVL-MaLR	0.0	0.0	0.0	0.0	0.0	23.0635	0.0	0.0	0.0	0.0	0.0	0.0	0.0	0.0	0.0	0.0	0.0	0.0	0.0	0.0	0.0	0.0
chr1	95481677	95482879	LTR78	LTR	-	ERV1	0.0	0.0	0.0	0.0	20.4422	0.0	0.0	0.0	0.0	0.0	0.0	0.0	0.0	0.0	0.0	0.0	0.0	0.0	0.0	0.0	0.0	0.0
chr1	95491361	95491719	THE1C	LTR	-	ERVL-MaLR	0.0	0.0	0.0	0.0	0.0	46.127	0.0	0.0	0.0	0.0	0.0	0.0	0.0	0.0	0.0	0.0	0.0	0.0	0.0	0.0	-3.8985	0.0
chr1	95522862	95523221	THE1B	LTR	+	ERVL-MaLR	0.0	0.0	0.0	0.0	0.0	11.5317	0.0	0.0	0.0	0.0	0.0	0.0	0.0	0.0	0.0	0.0	0.0	0.0	0.0	0.0	0.0	0.0
chr1	95523321	95526507	MLT1A0__MLT1A0-int	LTR	+	ERVL-MaLR	0.0	0.0	0.0	0.0	0.0	11.5317	0.0	0.0	0.0	0.0	0.0	0.0	0.0	0.0	0.0	0.0	0.0	0.0	0.0	0.0	0.0	6.5763
chr1	95554574	95554989	MLT1J1	LTR	+	ERVL-MaLR	0.0	0.0	0.0	0.0	61.3265	46.127	0.0	0.0	0.0	0.0	0.0	0.0	0.0	0.0	0.0	0.0	0.0	0.0	0.0	0.0	0.0	6.5763
chr1	95563486	95563908	MSTA	LTR	-	ERVL-MaLR	0.0	0.0	0.0	0.0	0.0	23.0635	0.0	0.0	0.0	0.0	0.0	0.0	0.0	0.0	0.0	0.0	0.0	0.0	0.0	0.0	0.0	0.0
chr1	95599066	95599591	MLT1D	LTR	+	ERVL-MaLR	0.0	0.0	0.0	0.0	0.0	23.0635	0.0	0.0	0.0	0.0	0.0	0.0	0.0	0.0	0.0	0.0	0.0	0.0	0.0	0.0	0.0	0.0
chr1	95621429	95621793	MLT1A0	LTR	+	ERVL-MaLR	0.0	0.0	0.0	0.0	20.4422	0.0	0.0	0.0	0.0	0.0	0.0	0.0	0.0	0.0	0.0	0.0	0.0	0.0	0.0	0.0	0.0	0.0
chr1	95665469	95666425	MER21C	LTR	-	ERVL	0.0	0.0	0.0	0.0	20.4422	0.0	0.0	0.0	0.0	0.0	0.0	0.0	0.0	0.0	0.0	0.0	0.0	0.0	0.0	0.0	0.0	4.4743
chr1	95668777	95670192	LTR12C	LTR	-	ERV1	0.0	0.0	0.0	0.0	20.4422	0.0	0.0	0.0	0.0	0.0	0.0	0.0	0.0	0.0	0.0	0.0	0.0	0.0	0.0	0.0	0.0	0.0
chr1	95672751	95673238	MLT1F	LTR	+	ERVL-MaLR	0.0	0.0	0.0	12.7541	0.0	0.0	0.0	0.0	0.0	0.0	0.0	0.0	0.0	0.0	0.0	0.0	0.0	0.0	0.0	0.0	0.0	0.0
chr1	95761273	95763538	THE1B__THE1B-int	LTR	-	ERVL-MaLR	24.6787	0.0	0.0	0.0	0.0	23.0635	0.0	0.0	0.0	0.0	0.0	0.0	7.3994	0.0	0.0	0.0	0.0	0.0	0.0	0.0	0.0	7.5687
chr1	95808497	95808955	MER31B	LTR	+	ERV1	0.0	0.0	0.0	0.0	10.2211	23.0635	0.0	0.0	0.0	0.0	0.0	0.0	0.0	0.0	0.0	0.0	0.0	0.0	0.0	0.0	0.0	0.0
chr1	95809306	95809712	LTR37A	LTR	-	ERV1	0.0	0.0	0.0	0.0	20.4422	34.5952	0.0	0.0	0.0	0.0	0.0	0.0	7.9815	0.0	0.0	0.0	0.0	0.0	0.0	0.0	0.0	3.5613
chr1	95810025	95810627	MER34A1	LTR	-	ERV1	0.0	0.0	0.0	0.0	0.0	34.5952	0.0	0.0	0.0	0.0	0.0	0.0	0.0	0.0	0.0	0.0	0.0	0.0	0.0	0.0	0.0	-3.0944
chr1	95817268	95817730	LTR16A2	LTR	-	ERVL	0.0	0.0	0.0	0.0	0.0	11.5317	0.0	0.0	0.0	0.0	0.0	0.0	0.0	0.0	0.0	0.0	0.0	0.0	0.0	0.0	0.0	0.0
chr1	95847466	95847841	THE1D	LTR	-	ERVL-MaLR	0.0	0.0	0.0	0.0	20.4422	0.0	0.0	0.0	0.0	0.0	0.0	0.0	0.0	0.0	0.0	0.0	0.0	0.0	5.8854	0.0	3.3997	0.0
chr1	95848371	95848731	THE1B	LTR	+	ERVL-MaLR	0.0	0.0	0.0	0.0	20.4422	0.0	0.0	0.0	0.0	0.0	0.0	0.0	0.0	0.0	0.0	0.0	0.0	0.0	0.0	0.0	0.0	-3.0944
chr1	95911312	95912391	MER11B	LTR	+	ERVK	0.0	0.0	0.0	0.0	10.2211	0.0	0.0	0.0	0.0	0.0	0.0	0.0	0.0	0.0	0.0	0.0	0.0	0.0	0.0	0.0	0.0	7.5687
chr1	95951373	95951756	LTR52	LTR	+	ERVL	0.0	0.0	0.0	0.0	0.0	69.1905	0.0	0.0	0.0	0.0	0.0	0.0	0.0	0.0	0.0	0.0	0.0	0.0	0.0	0.0	0.0	0.0
chr1	95955451	95956023	LTR10C	LTR	+	ERV1	0.0	0.0	0.0	12.7541	0.0	0.0	0.0	0.0	0.0	0.0	0.0	0.0	0.0	0.0	0.0	0.0	0.0	0.0	0.0	0.0	0.0	0.0
chr1	95999633	95999996	MSTC	LTR	+	ERVL-MaLR	0.0	0.0	0.0	0.0	0.0	11.5317	0.0	0.0	0.0	0.0	0.0	0.0	0.0	0.0	0.0	0.0	0.0	0.0	0.0	0.0	0.0	0.0
chr1	96018798	96019226	MSTD	LTR	-	ERVL-MaLR	0.0	0.0	0.0	0.0	0.0	11.5317	0.0	0.0	0.0	0.0	0.0	0.0	0.0	0.0	0.0	0.0	0.0	0.0	5.8854	0.0	0.0	0.0
chr1	96028017	96029468	MER52A	LTR	-	ERV1	0.0	0.0	0.0	0.0	20.4422	11.5317	0.0	0.0	0.0	0.0	0.0	0.0	0.0	0.0	0.0	0.0	0.0	0.0	0.0	0.0	0.0	0.0
chr1	96044815	96045431	MER92B	LTR	+	ERV1	0.0	0.0	0.0	0.0	0.0	11.5317	0.0	0.0	0.0	0.0	0.0	0.0	0.0	0.0	0.0	0.0	0.0	0.0	0.0	0.0	0.0	0.0
chr1	96140121	96153437	HERV9N-int__LTR12__LTR12_	LTR	+	ERV1	0.0	0.0	0.0	0.0	20.4422	69.1905	0.0	0.0	0.0	0.0	0.0	0.0	6.4079	0.0	0.0	0.0	7.643	0.0	7.454	0.0	8.9624	9.1486
chr1	96205321	96205683	THE1D	LTR	+	ERVL-MaLR	0.0	0.0	0.0	0.0	20.4422	0.0	0.0	0.0	0.0	0.0	0.0	0.0	0.0	0.0	0.0	0.0	0.0	0.0	0.0	0.0	0.0	6.5763
chr1	96223379	96224906	LTR12C	LTR	-	ERV1	123.393	146.672	23.6444	12.7541	40.8843	0.0	6.1323	7.1695	6.5548	6.3567	6.6774	7.0371	0.0	3.1497	0.0	0.0	0.0	0.0	4.9096	0.0	0.0	7.5687
chr1	96228090	96228576	LTR33	LTR	+	ERVL	49.3573	0.0	0.0	0.0	0.0	0.0	0.0	0.0	0.0	0.0	5.1203	0.0	0.0	0.0	0.0	0.0	0.0	0.0	0.0	0.0	0.0	0.0
chr1	96230786	96231141	THE1B	LTR	-	ERVL-MaLR	111.054	122.226	41.3777	51.0165	20.4422	0.0	0.0	6.7578	0.0	0.7048	0.0	1.2464	0.0	5.0546	0.0	0.0	0.0	0.0	0.0	0.0	0.0	0.0
chr1	96239374	96239864	MLT2C2	LTR	+	ERVL	0.0	0.0	0.0	0.0	0.0	46.127	0.0	0.0	0.0	0.0	0.0	0.0	0.0	0.0	0.0	0.0	0.0	0.0	4.9096	0.0	0.0	0.0
chr1	96274459	96276763	THE1B__THE1B-int	LTR	+	ERVL-MaLR	0.0	0.0	0.0	0.0	0.0	23.0635	0.0	0.0	0.0	0.0	0.0	0.0	0.0	0.0	0.0	0.0	0.0	0.0	0.0	6.3646	7.3832	0.0
chr1	96304343	96304803	MLT1J	LTR	-	ERVL-MaLR	0.0	0.0	0.0	0.0	20.4422	0.0	0.0	0.0	0.0	0.0	0.0	0.0	0.0	0.0	0.0	0.0	0.0	0.0	0.0	0.0	0.0	0.0
chr1	96369836	96370307	MER4A1	LTR	-	ERV1	0.0	0.0	0.0	0.0	0.0	11.5317	0.0	0.0	0.0	0.0	0.0	0.0	0.0	0.0	0.0	0.0	0.0	0.0	0.0	0.0	0.0	0.0
chr1	96386763	96387316	MER74A	LTR	+	ERVL	0.0	0.0	0.0	12.7541	20.4422	0.0	0.0	0.0	0.0	0.0	0.0	0.0	0.0	0.0	0.0	0.0	0.0	0.0	0.0	0.0	7.3832	0.0
chr1	96528499	96531389	THE1B__THE1B-int	LTR	+	ERVL-MaLR	12.3393	0.0	0.0	0.0	0.0	69.1905	0.0	0.0	0.0	0.0	0.0	0.0	0.0	0.0	0.0	0.0	7.643	6.5244	4.9096	0.0	0.0	0.0
chr1	96560182	96560772	LTR26	LTR	+	ERV1	0.0	0.0	0.0	0.0	20.4422	0.0	0.0	0.0	0.0	0.0	0.0	0.0	0.0	0.0	0.0	0.0	0.0	0.0	5.8854	0.0	0.0	6.5763
chr1	96562089	96562827	LTR48	LTR	+	ERV1	0.0	0.0	0.0	0.0	0.0	23.0635	0.0	0.0	0.0	0.0	0.0	0.0	0.0	0.0	0.0	0.0	0.0	0.0	0.0	0.0	0.0	3.1893
chr1	96574765	96575534	LTR1B	LTR	-	ERV1	0.0	0.0	0.0	0.0	20.4422	0.0	0.0	0.0	0.0	0.0	0.0	0.0	0.0	0.0	0.0	0.0	0.0	0.0	0.0	0.0	0.0	0.0
chr1	96589572	96594891	MER31-int__MER31B	LTR	-	ERV1	0.0	0.0	0.0	0.0	20.4422	23.0635	0.0	0.0	0.0	0.0	0.0	0.0	0.0	0.0	0.0	0.0	0.0	6.5244	6.8732	0.0	0.0	7.5687
chr1	96619980	96620549	MER34A1	LTR	-	ERV1	0.0	0.0	0.0	0.0	20.4422	0.0	0.0	0.0	0.0	0.0	0.0	0.0	0.0	0.0	0.0	0.0	0.0	0.0	0.0	0.0	0.0	0.0
chr1	96623316	96623706	LTR7	LTR	-	ERV1	0.0	0.0	0.0	12.7541	0.0	0.0	0.0	0.0	0.0	0.0	0.0	0.0	0.0	0.0	0.0	0.0	0.0	5.54	0.0	0.0	0.0	0.0
chr1	96624008	96624419	MSTA	LTR	+	ERVL-MaLR	0.0	0.0	0.0	12.7541	0.0	0.0	0.0	0.0	0.0	0.0	0.0	0.0	0.0	0.0	0.0	0.0	0.0	0.0	0.0	0.0	0.0	3.0066
chr1	96681269	96681682	LTR16B	LTR	+	ERVL	0.0	0.0	0.0	0.0	20.4422	0.0	0.0	0.0	0.0	0.0	0.0	0.0	0.0	0.0	0.0	0.0	0.0	0.0	0.0	0.0	0.0	0.0
chr1	96692962	96693497	MLT1D	LTR	+	ERVL-MaLR	0.0	0.0	0.0	0.0	40.8843	0.0	0.0	0.0	0.0	0.0	0.0	0.0	0.0	0.0	0.0	0.0	0.0	0.0	0.0	0.0	0.0	0.0
chr1	96740175	96740564	MLT1A	LTR	-	ERVL-MaLR	0.0	0.0	0.0	0.0	61.3265	0.0	0.0	0.0	0.0	0.0	0.0	0.0	0.0	0.0	0.0	0.0	0.0	0.0	0.0	0.0	0.0	0.0
chr1	96847999	96850297	THE1A__THE1A-int	LTR	+	ERVL-MaLR	0.0	0.0	0.0	0.0	10.2211	0.0	0.0	0.0	0.0	0.0	0.0	0.0	0.0	0.0	0.0	0.0	0.0	0.0	5.8854	0.0	0.0	7.5687
chr1	96878785	96879180	MER57D	LTR	-	ERV1	0.0	0.0	0.0	0.0	20.4422	0.0	0.0	0.0	0.0	0.0	0.0	0.0	0.0	0.0	0.0	0.0	0.0	0.0	0.0	0.0	0.0	0.0
chr1	96945268	96945709	MLT2A1	LTR	-	ERVL	0.0	0.0	0.0	0.0	20.4422	0.0	0.0	0.0	0.0	0.0	0.0	0.0	0.0	0.0	0.0	0.0	0.0	0.0	0.0	0.0	0.0	0.0
chr1	96974114	96974544	MSTB	LTR	+	ERVL-MaLR	0.0	0.0	0.0	0.0	20.4422	0.0	0.0	0.0	0.0	0.0	0.0	0.0	0.0	0.0	0.0	0.0	0.0	0.0	0.0	0.0	0.0	0.0
chr1	96985565	96985935	THE1B	LTR	-	ERVL-MaLR	0.0	0.0	0.0	0.0	20.4422	0.0	0.0	0.0	0.0	0.0	0.0	0.0	0.0	0.0	0.0	0.0	0.0	0.0	0.0	0.0	0.0	0.0
chr1	97044950	97045405	MER110A	LTR	-	ERV1	0.0	0.0	0.0	0.0	10.2211	0.0	0.0	0.0	0.0	0.0	0.0	0.0	0.0	0.0	0.0	0.0	0.0	0.0	0.0	0.0	0.0	0.0
chr1	97055606	97057868	THE1C__THE1C-int	LTR	+	ERVL-MaLR	0.0	0.0	0.0	0.0	0.0	23.0635	0.0	0.0	0.0	0.0	0.0	0.0	0.0	0.0	0.0	0.0	0.0	0.0	0.0	0.0	3.4847	0.0
chr1	97177770	97178103	MLT1A0	LTR	-	ERVL-MaLR	0.0	0.0	0.0	0.0	10.2211	0.0	0.0	0.0	0.0	0.0	0.0	0.0	0.0	0.0	0.0	0.0	0.0	0.0	0.0	0.0	0.0	0.0
chr1	97178293	97178661	THE1C	LTR	-	ERVL-MaLR	0.0	0.0	0.0	0.0	10.2211	0.0	0.0	0.0	0.0	0.0	0.0	0.0	0.0	0.0	0.0	0.0	0.0	0.0	6.8732	0.0	0.0	0.0
chr1	97258155	97258639	LTR16E1	LTR	+	ERVL	0.0	0.0	0.0	0.0	0.0	115.317	0.0	0.0	0.0	0.0	0.0	0.0	0.0	0.0	0.0	0.0	0.0	0.0	0.0	0.0	0.0	0.0
chr1	97266454	97269891	MLT1A__MLT1A-int	LTR	-	ERVL-MaLR	0.0	0.0	0.0	0.0	30.6632	23.0635	0.0	0.0	0.0	0.0	0.0	0.0	0.0	0.0	0.0	0.0	0.0	0.0	6.4622	0.0	0.0	6.5763
chr1	97395604	97396090	MLT1H	LTR	+	ERVL-MaLR	0.0	0.0	0.0	0.0	0.0	46.127	0.0	0.0	0.0	0.0	0.0	0.0	0.0	0.0	0.0	0.0	0.0	0.0	0.0	0.0	0.0	0.0
chr1	97463143	97465781	THE1B__THE1B-int	LTR	+	ERVL-MaLR	0.0	0.0	0.0	12.7541	20.4422	23.0635	0.0	0.0	0.0	0.0	0.0	0.0	0.0	0.0	0.0	0.0	0.0	0.0	0.0	0.0	8.3788	0.0
chr1	97466903	97467669	LTR39	LTR	+	ERV1	0.0	0.0	0.0	0.0	20.4422	0.0	0.0	0.0	0.0	0.0	0.0	0.0	0.0	0.0	0.0	0.0	0.0	0.0	0.0	0.0	0.0	0.0
chr1	97581831	97582420	LTR80B	LTR	+	ERVL	0.0	0.0	0.0	0.0	20.4422	0.0	0.0	0.0	0.0	0.0	0.0	0.0	0.0	0.0	0.0	0.0	0.0	0.0	0.0	0.0	0.0	0.0
chr1	97589273	97589615	THE1C	LTR	+	ERVL-MaLR	0.0	0.0	0.0	0.0	40.8843	69.1905	0.0	0.0	0.0	0.0	0.0	0.0	0.0	0.0	0.0	0.0	0.0	0.0	0.0	0.0	0.0	8.5649
chr1	97638557	97638962	MSTB	LTR	-	ERVL-MaLR	0.0	0.0	0.0	0.0	0.0	23.0635	0.0	0.0	0.0	0.0	0.0	0.0	0.0	0.0	0.0	0.0	0.0	0.0	0.0	0.0	0.0	0.0
chr1	97765649	97767760	MLT1H__MLT1H-int	LTR	+	ERVL-MaLR	12.3393	0.0	0.0	0.0	0.0	23.0635	0.0	0.0	0.0	0.0	0.0	0.0	0.0	0.0	0.0	0.0	0.0	0.0	0.0	0.0	0.0	6.5763
chr1	97801039	97801381	MLT1A	LTR	+	ERVL-MaLR	0.0	0.0	0.0	0.0	40.8843	0.0	0.0	0.0	0.0	0.0	0.0	0.0	0.0	0.0	0.0	0.0	0.0	0.0	0.0	0.0	-2.9921	0.0
chr1	97844565	97846204	MER52A	LTR	+	ERV1	0.0	0.0	0.0	12.7541	20.4422	0.0	0.0	0.0	0.0	0.0	0.0	0.0	0.0	0.0	0.0	0.0	0.0	0.0	5.8854	0.0	0.0	0.0
chr1	97869428	97870015	MER34A	LTR	+	ERV1	0.0	0.0	0.0	25.5082	0.0	0.0	0.0	0.0	0.0	0.0	0.0	0.0	0.0	0.0	0.0	0.0	0.0	0.0	0.0	0.0	0.0	0.0
chr1	97894011	97894397	MLT1A	LTR	-	ERVL-MaLR	0.0	0.0	0.0	0.0	20.4422	0.0	0.0	0.0	0.0	0.0	0.0	0.0	0.0	0.0	0.0	0.0	0.0	0.0	6.4622	0.0	-2.9921	0.0
chr1	97898646	97898998	THE1B	LTR	+	ERVL-MaLR	0.0	0.0	0.0	12.7541	0.0	11.5317	0.0	0.0	0.0	0.0	0.0	0.0	2.6261	0.0	0.0	0.0	0.0	0.0	0.0	0.0	3.3997	0.0
chr1	97952220	97952662	MLT1J	LTR	-	ERVL-MaLR	0.0	0.0	0.0	12.7541	0.0	0.0	0.0	0.0	0.0	0.0	0.0	0.0	0.0	0.0	0.0	0.0	0.0	0.0	0.0	0.0	0.0	0.0
chr1	98095689	98096055	MSTD	LTR	-	ERVL-MaLR	0.0	0.0	0.0	0.0	10.2211	0.0	0.0	0.0	0.0	0.0	0.0	0.0	0.0	0.0	0.0	0.0	0.0	0.0	0.0	0.0	0.0	0.0
chr1	98123829	98124171	THE1B	LTR	+	ERVL-MaLR	0.0	0.0	0.0	0.0	10.2211	0.0	0.0	0.0	0.0	0.0	0.0	0.0	0.0	0.0	0.0	0.0	0.0	0.0	5.8854	0.0	0.0	0.0
chr1	98168521	98169105	MLT1E	LTR	+	ERVL-MaLR	0.0	0.0	0.0	0.0	40.8843	0.0	0.0	0.0	0.0	0.0	0.0	0.0	0.0	0.0	0.0	0.0	0.0	0.0	0.0	0.0	0.0	0.0
chr1	98170519	98171082	LTR33C	LTR	+	ERVL	0.0	0.0	0.0	0.0	20.4422	11.5317	0.0	0.0	0.0	0.0	0.0	0.0	0.0	0.0	0.0	0.0	0.0	0.0	0.0	0.0	0.0	0.0
chr1	98206359	98206837	MLT1D	LTR	-	ERVL-MaLR	0.0	0.0	0.0	0.0	20.4422	0.0	0.0	0.0	0.0	0.0	0.0	0.0	0.0	0.0	0.0	0.0	0.0	0.0	0.0	0.0	0.0	0.0
chr1	98277303	98277950	PABL_A	LTR	+	ERV1	0.0	0.0	0.0	0.0	0.0	11.5317	0.0	0.0	0.0	0.0	0.0	0.0	0.0	0.0	0.0	0.0	0.0	0.0	5.8854	0.0	0.0	0.0
chr1	98323914	98324415	MLT2F	LTR	+	ERVL	0.0	0.0	0.0	0.0	20.4422	0.0	0.0	0.0	0.0	0.0	0.0	0.0	0.0	0.0	0.0	0.0	0.0	0.0	0.0	0.0	0.0	0.0
chr1	98337372	98337754	THE1D	LTR	-	ERVL-MaLR	0.0	0.0	0.0	0.0	0.0	23.0635	0.0	0.0	0.0	0.0	0.0	0.0	0.0	0.0	0.0	0.0	0.0	0.0	0.0	0.0	0.0	0.0
chr1	98359148	98359596	MER31A	LTR	+	ERV1	0.0	0.0	0.0	0.0	0.0	11.5317	0.0	0.0	0.0	0.0	0.0	0.0	0.0	0.0	0.0	0.0	0.0	0.0	0.0	0.0	0.0	0.0
chr1	98360907	98363159	THE1C__THE1C-int	LTR	-	ERVL-MaLR	0.0	0.0	0.0	0.0	0.0	23.0635	0.0	0.0	0.0	0.0	0.0	0.0	0.0	0.0	0.0	0.0	0.0	0.0	5.8854	0.0	0.0	3.0066
chr1	98366312	98367755	MER52A	LTR	-	ERV1	0.0	0.0	0.0	0.0	40.8843	0.0	0.0	0.0	0.0	0.0	0.0	0.0	0.0	0.0	0.0	0.0	0.0	0.0	0.0	0.0	0.0	0.0
chr1	98426671	98428488	MLT1I__MLT1I-int	LTR	-	ERVL-MaLR	0.0	0.0	0.0	0.0	0.0	23.0635	0.0	0.0	0.0	0.0	0.0	0.0	0.0	0.0	0.0	0.0	0.0	0.0	0.0	0.0	0.0	0.0
chr1	98461698	98462174	LTR33	LTR	+	ERVL	0.0	0.0	0.0	0.0	20.4422	0.0	0.0	0.0	0.0	0.0	0.0	0.0	0.0	0.0	0.0	0.0	0.0	0.0	0.0	0.0	0.0	0.0
chr1	98487376	98487861	MER87B	LTR	-	ERV1	0.0	0.0	0.0	0.0	20.4422	0.0	0.0	0.0	0.0	0.0	0.0	0.0	0.0	0.0	0.0	0.0	0.0	0.0	0.0	0.0	0.0	0.0
chr1	98493418	98494043	LTR26	LTR	-	ERV1	0.0	0.0	0.0	0.0	0.0	11.5317	0.0	0.0	0.0	0.0	0.0	0.0	0.0	0.0	0.0	0.0	0.0	0.0	0.0	0.0	0.0	0.0
chr1	98497389	98497752	THE1B	LTR	+	ERVL-MaLR	0.0	0.0	0.0	0.0	0.0	11.5317	0.0	0.0	0.0	0.0	0.0	0.0	0.0	0.0	0.0	0.0	0.0	0.0	0.0	0.0	0.0	0.0
chr1	98500864	98501511	LTR12	LTR	-	ERV1	0.0	0.0	0.0	0.0	10.2211	0.0	0.0	0.0	0.0	0.0	0.0	0.0	0.0	0.0	0.0	0.0	0.0	0.0	0.0	0.0	0.0	0.0
chr1	98531162	98531524	THE1C	LTR	-	ERVL-MaLR	0.0	0.0	0.0	0.0	0.0	23.0635	0.0	0.0	0.0	0.0	0.0	0.0	0.0	0.0	0.0	0.0	0.0	0.0	0.0	0.0	0.0	0.0
chr1	98555160	98555532	MSTA	LTR	-	ERVL-MaLR	0.0	0.0	0.0	0.0	61.3265	11.5317	0.0	0.0	0.0	0.0	0.0	0.0	0.0	0.0	0.0	0.0	0.0	0.0	0.0	0.0	0.0	0.0
chr1	98562045	98564283	THE1B__THE1B-int	LTR	+	ERVL-MaLR	0.0	0.0	0.0	0.0	40.8843	0.0	0.0	0.0	0.0	0.0	0.0	0.0	0.0	0.0	0.0	0.0	0.0	0.0	0.0	0.0	0.0	0.0
chr1	98598339	98598690	MLT1A0	LTR	+	ERVL-MaLR	0.0	0.0	0.0	0.0	10.2211	0.0	0.0	0.0	0.0	0.0	0.0	0.0	0.0	0.0	0.0	0.0	0.0	0.0	0.0	0.0	0.0	0.0
chr1	98600182	98600541	MSTD	LTR	-	ERVL-MaLR	0.0	0.0	0.0	0.0	20.4422	0.0	0.0	0.0	0.0	0.0	0.0	0.0	0.0	0.0	0.0	0.0	0.0	0.0	0.0	0.0	0.0	0.0
chr1	98647548	98649354	MLT1A0__MLT1A0-int	LTR	-	ERVL-MaLR	0.0	0.0	0.0	0.0	0.0	46.127	0.0	0.0	0.0	0.0	0.0	0.0	0.0	0.0	0.0	0.0	0.0	0.0	0.0	0.0	0.0	7.5687
chr1	98649908	98651538	MER52A	LTR	-	ERV1	0.0	0.0	0.0	0.0	20.4422	0.0	5.1527	5.1992	0.0	0.0	0.0	0.0	0.0	0.0	0.0	0.0	0.0	0.0	0.0	0.0	0.0	0.0
chr1	98657420	98657886	MSTB	LTR	-	ERVL-MaLR	0.0	0.0	0.0	0.0	0.0	11.5317	0.0	0.0	0.0	0.0	0.0	0.0	0.0	0.0	0.0	0.0	0.0	5.54	0.0	0.0	0.0	0.0
chr1	98674231	98674653	MLT1C	LTR	-	ERVL-MaLR	0.0	0.0	0.0	0.0	20.4422	0.0	0.0	0.0	0.0	0.0	0.0	0.0	0.0	0.0	0.0	0.0	0.0	0.0	0.0	0.0	0.0	0.0
chr1	98678024	98678437	MSTB	LTR	-	ERVL-MaLR	0.0	0.0	0.0	0.0	0.0	115.317	0.0	0.0	0.0	0.0	0.0	0.0	0.0	0.0	0.0	9.0145	0.0	0.0	0.0	0.0	0.0	0.0
chr1	98679037	98681352	THE1B__THE1B-int	LTR	-	ERVL-MaLR	0.0	0.0	0.0	0.0	10.2211	0.0	0.0	0.0	0.0	0.0	0.0	0.0	0.0	0.0	0.0	0.0	0.0	0.0	5.8854	0.0	0.0	0.0
chr1	98684273	98684654	MLT1A1	LTR	-	ERVL-MaLR	0.0	0.0	0.0	0.0	20.4422	0.0	0.0	0.0	0.0	0.0	0.0	0.0	0.0	0.0	0.0	0.0	0.0	0.0	0.0	0.0	0.0	2.5689
chr1	98732200	98732658	MER4C	LTR	-	ERV1	0.0	0.0	0.0	0.0	20.4422	0.0	0.0	0.0	0.0	0.0	0.0	0.0	0.0	0.0	0.0	0.0	0.0	0.0	0.0	0.0	0.0	0.0
chr1	98765801	98766269	MLT1C	LTR	-	ERVL-MaLR	0.0	0.0	0.0	0.0	0.0	23.0635	0.0	0.0	0.0	0.0	0.0	0.0	0.0	0.0	0.0	0.0	0.0	0.0	0.0	0.0	0.0	0.0
chr1	98790952	98791813	LTR1D1	LTR	+	ERV1	0.0	0.0	0.0	0.0	0.0	23.0635	0.0	0.0	0.0	0.0	0.0	0.0	0.0	0.0	0.0	0.0	0.0	0.0	0.0	0.0	0.0	0.0
chr1	98801054	98806858	HERVH-int__LTR7	LTR	-	ERV1	0.0	0.0	0.0	0.0	61.3265	0.0	0.0	0.0	0.0	0.0	5.1203	0.0	7.3994	0.0	0.0	0.0	0.0	0.0	6.8732	0.0	7.3832	7.5687
chr1	98826367	98828803	MSTB__MSTB-int	LTR	+	ERVL-MaLR	0.0	0.0	0.0	6.37706	0.0	11.5317	0.0	0.0	0.0	0.0	0.0	0.0	0.0	0.0	0.0	0.0	0.0	0.0	0.0	0.0	7.3832	0.0
chr1	98845268	98845801	MLT1F	LTR	-	ERVL-MaLR	0.0	0.0	0.0	0.0	20.4422	0.0	0.0	0.0	0.0	0.0	0.0	0.0	0.0	0.0	0.0	0.0	0.0	0.0	0.0	0.0	0.0	0.0
chr1	98865501	98867783	THE1B__THE1B-int	LTR	-	ERVL-MaLR	0.0	0.0	0.0	6.37706	0.0	0.0	0.0	0.0	0.0	0.0	0.0	0.0	0.0	0.0	0.0	0.0	0.0	0.0	0.0	0.0	0.0	3.4819
chr1	98882319	98882677	THE1D	LTR	+	ERVL-MaLR	0.0	0.0	0.0	0.0	61.3265	0.0	0.0	0.0	0.0	0.0	0.0	0.0	0.0	0.0	0.0	0.0	0.0	0.0	0.0	0.0	0.0	0.0
chr1	98960762	98961256	LTR16B	LTR	+	ERVL	0.0	0.0	0.0	0.0	0.0	23.0635	0.0	0.0	0.0	0.0	0.0	0.0	0.0	0.0	0.0	0.0	0.0	0.0	0.0	0.0	0.0	7.5687
chr1	98982244	98982707	LTR54	LTR	+	ERV1	0.0	0.0	0.0	0.0	10.2211	0.0	0.0	0.0	0.0	0.0	0.0	0.0	0.0	0.0	0.0	0.0	0.0	0.0	0.0	0.0	0.0	3.5613
chr1	99022776	99023193	MSTB	LTR	+	ERVL-MaLR	0.0	0.0	0.0	0.0	30.6632	0.0	0.0	0.0	0.0	0.0	0.0	0.0	0.0	0.0	0.0	0.0	0.0	0.0	0.0	0.0	0.0	0.0
chr1	99030913	99031354	MLT1C	LTR	+	ERVL-MaLR	0.0	0.0	0.0	0.0	40.8843	0.0	0.0	0.0	0.0	0.0	0.0	0.0	0.0	0.0	0.0	0.0	0.0	0.0	0.0	0.0	0.0	0.0
chr1	99035713	99037999	THE1B__THE1B-int	LTR	-	ERVL-MaLR	0.0	0.0	0.0	0.0	10.2211	0.0	0.0	0.0	0.0	0.0	0.0	0.0	0.0	0.0	0.0	0.0	0.0	0.0	0.0	0.0	6.3918	0.0
chr1	99080230	99080597	MSTD	LTR	-	ERVL-MaLR	0.0	0.0	0.0	0.0	10.2211	0.0	0.0	0.0	0.0	0.0	0.0	0.0	0.0	0.0	0.0	0.0	0.0	0.0	0.0	0.0	0.0	0.0
chr1	99087415	99087804	MSTA	LTR	+	ERVL-MaLR	0.0	0.0	0.0	0.0	20.4422	0.0	0.0	0.0	0.0	0.0	0.0	0.0	0.0	0.0	0.0	0.0	0.0	0.0	0.0	0.0	0.0	0.0
chr1	99088246	99090523	THE1B__THE1B-int	LTR	+	ERVL-MaLR	0.0	0.0	0.0	0.0	0.0	23.0635	0.0	0.0	0.0	0.0	0.0	0.0	0.0	0.0	0.0	0.0	0.0	0.0	0.0	0.0	0.0	6.5763
chr1	99138103	99138870	MER4E1	LTR	+	ERV1	0.0	0.0	0.0	0.0	10.2211	0.0	0.0	0.0	0.0	0.0	0.0	0.0	0.0	0.0	0.0	0.0	0.0	0.0	0.0	0.0	0.0	0.0
chr1	99151550	99151944	MSTA	LTR	-	ERVL-MaLR	0.0	0.0	0.0	0.0	20.4422	0.0	0.0	0.0	0.0	0.0	0.0	0.0	0.0	0.0	0.0	0.0	0.0	0.0	0.0	0.0	0.0	0.0
chr1	99224576	99225419	LTR1E	LTR	-	ERV1	0.0	0.0	0.0	0.0	20.4422	23.0635	0.0	0.0	0.0	0.0	0.0	0.0	0.0	0.0	0.0	0.0	0.0	0.0	0.0	0.0	0.0	0.0
chr1	99393660	99394125	MER31B	LTR	+	ERV1	0.0	0.0	0.0	12.7541	0.0	0.0	0.0	0.0	0.0	0.0	0.0	0.0	0.0	0.0	0.0	0.0	0.0	0.0	0.0	0.0	0.0	0.0
chr1	99415122	99415680	MER68	LTR	+	ERVL	0.0	0.0	0.0	6.37706	0.0	23.0635	0.0	0.0	0.0	0.0	0.0	0.0	0.0	0.0	0.0	0.0	0.0	0.0	0.0	0.0	0.0	0.0
chr1	99428378	99428837	MLT1A	LTR	+	ERVL-MaLR	0.0	0.0	0.0	0.0	0.0	126.849	0.0	0.0	0.0	0.0	0.0	0.0	0.0	0.0	0.0	0.0	0.0	0.0	0.0	0.0	0.0	0.0
chr1	99429023	99429514	MLT1H	LTR	-	ERVL-MaLR	12.3393	0.0	76.8443	38.2624	40.8843	0.0	6.1323	6.1795	0.0	0.0	0.0	0.0	3.5249	3.1497	0.0	0.0	0.0	0.0	0.0	0.0	0.0	7.5687
chr1	99461923	99462446	MLT2B3	LTR	-	ERVL	0.0	0.0	11.8222	0.0	30.6632	0.0	0.0	0.0	0.0	0.0	0.0	0.0	0.0	0.0	0.0	0.0	5.6644	0.0	0.0	0.0	0.0	0.0
chr1	99465557	99465997	MLT1C	LTR	+	ERVL-MaLR	49.3573	24.4453	29.5555	6.37706	20.4422	92.254	0.0	0.0	0.0	0.0	0.0	0.0	0.0	0.0	0.0	0.0	0.0	0.0	0.0	0.0	0.0	0.0
chr1	99473716	99474434	MamGypLTR1a	LTR	-	Gypsy	24.6787	0.0	17.7333	25.5082	10.2211	0.0	6.1323	0.0	0.0	0.0	0.0	0.0	0.0	0.0	0.0	0.0	0.0	0.0	0.0	0.0	0.0	0.0
chr1	99509510	99515367	HERVH-int__LTR7	LTR	+	ERV1	123.393	48.8905	82.7554	31.8853	71.5476	23.0635	7.122	6.1795	2.8778	6.3567	6.6774	7.4493	8.7162	7.603	0.0	7.4351	0.0	0.0	6.8732	1.6804	8.9624	7.5687
chr1	99750897	99751455	MLT2B3	LTR	+	ERVL	0.0	0.0	0.0	0.0	0.0	34.5952	0.0	0.0	7.5471	0.0	0.0	0.0	0.0	0.0	0.0	0.0	1.4965	0.0	4.9096	0.0	8.3788	0.0
chr1	99758374	99759412	MER11A	LTR	+	ERVK	0.0	0.0	0.0	0.0	0.0	23.0635	0.0	0.0	0.0	0.0	0.0	0.0	0.0	0.0	0.0	0.0	0.0	6.5244	0.0	0.0	0.0	0.0
chr1	99793554	99794555	LTR5B	LTR	-	ERVK	0.0	0.0	0.0	0.0	40.8843	23.0635	0.0	0.0	0.0	0.0	0.0	0.0	0.0	0.0	0.0	0.0	0.0	0.0	0.0	0.0	0.0	0.0
chr1	99811052	99811437	MLT1A0	LTR	+	ERVL-MaLR	0.0	0.0	0.0	0.0	0.0	46.127	0.0	0.0	0.0	0.0	0.0	0.0	0.0	0.0	0.0	0.0	0.0	0.0	0.0	0.0	0.0	0.0
chr1	99825066	99825422	MLT1A	LTR	+	ERVL-MaLR	0.0	0.0	0.0	0.0	20.4422	11.5317	0.0	0.0	0.0	0.0	0.0	0.0	0.0	0.0	0.0	0.0	0.0	0.0	0.0	0.0	0.0	0.0
chr1	99835833	99836768	LTR5_Hs	LTR	-	ERVK	0.0	0.0	0.0	0.0	10.2211	23.0635	0.0	0.0	0.0	0.0	0.0	0.0	0.0	0.0	0.0	0.0	0.0	0.0	0.0	0.0	0.0	0.0
chr1	99840359	99840713	THE1B	LTR	+	ERVL-MaLR	0.0	0.0	0.0	0.0	30.6632	46.127	0.0	0.0	0.0	0.0	0.0	0.0	0.0	0.0	0.0	0.0	0.0	0.0	0.0	0.0	0.0	0.0
chr1	99862503	99862877	MSTA	LTR	-	ERVL-MaLR	0.0	0.0	0.0	0.0	20.4422	23.0635	0.0	0.0	0.0	0.0	0.0	0.0	0.0	0.0	0.0	0.0	0.0	0.0	0.0	0.0	0.0	0.0
chr1	99935746	99936390	LTR28C	LTR	+	ERV1	0.0	0.0	0.0	0.0	0.0	23.0635	0.0	0.0	0.0	0.0	0.0	0.0	0.0	0.0	0.0	0.0	0.0	0.0	0.0	0.0	0.0	0.0
chr1	99937386	99937929	MER34A	LTR	-	ERV1	0.0	97.781	0.0	0.0	0.0	0.0	0.0	0.0	0.0	0.0	0.0	0.0	0.0	0.0	0.0	0.0	0.0	0.0	0.0	0.0	0.0	0.0
chr1	99943350	99943932	LTR14B	LTR	+	ERVK	172.751	24.4453	47.2888	63.7706	102.211	0.0	0.0	0.0	0.0	0.0	0.0	0.0	0.0	5.0546	0.0	0.0	0.0	0.0	0.0	0.0	0.0	0.0
chr1	99990739	99991078	MLT1A0	LTR	+	ERVL-MaLR	0.0	0.0	0.0	0.0	0.0	23.0635	0.0	0.0	0.0	0.0	0.0	0.0	0.0	0.0	0.0	0.0	0.0	0.0	0.0	0.0	0.0	0.0
chr1	100119539	100119933	MSTB	LTR	+	ERVL-MaLR	0.0	0.0	5.9111	0.0	0.0	0.0	0.0	0.0	0.0	0.0	0.0	0.0	0.0	0.0	0.0	0.0	0.0	0.0	-2.7779	0.0	0.0	0.0
chr1	100306228	100306640	MSTA	LTR	+	ERVL-MaLR	0.0	0.0	0.0	0.0	10.2211	0.0	0.0	0.0	0.0	0.0	0.0	0.0	0.0	0.0	0.0	0.0	0.0	0.0	0.0	0.0	0.0	0.0
chr1	100329314	100329848	MLT1K	LTR	-	ERVL-MaLR	0.0	0.0	0.0	0.0	20.4422	0.0	0.0	0.0	0.0	0.0	0.0	0.0	0.0	0.0	0.0	0.0	0.0	0.0	0.0	0.0	0.0	0.0
chr1	100476759	100477256	MLT1D	LTR	+	ERVL-MaLR	0.0	0.0	0.0	0.0	30.6632	0.0	0.0	0.0	0.0	0.0	0.0	0.0	6.4079	0.0	0.0	0.0	0.0	0.0	0.0	0.0	0.0	0.0
chr1	100505745	100506160	MSTB	LTR	-	ERVL-MaLR	0.0	0.0	0.0	12.7541	0.0	11.5317	0.0	0.0	0.0	0.0	0.0	0.0	0.0	0.0	0.0	0.0	0.0	0.0	0.0	0.0	0.0	0.0
chr1	100559761	100560143	MSTB	LTR	-	ERVL-MaLR	0.0	0.0	0.0	0.0	0.0	23.0635	0.0	0.0	0.0	0.0	0.0	0.0	0.0	0.0	0.0	0.0	0.0	0.0	0.0	0.0	0.0	0.0
chr1	100587938	100588310	THE1B	LTR	+	ERVL-MaLR	0.0	0.0	0.0	0.0	0.0	11.5317	0.0	0.0	0.0	0.0	0.0	0.0	0.0	0.0	0.0	0.0	0.0	0.0	0.0	0.0	0.0	0.0
chr1	100619203	100619732	MLT1F	LTR	+	ERVL-MaLR	0.0	0.0	0.0	0.0	0.0	23.0635	0.0	0.0	0.0	0.0	0.0	0.0	0.0	0.0	0.0	0.0	0.0	0.0	0.0	0.0	0.0	0.0
chr1	100712668	100713467	LTR12	LTR	+	ERV1	0.0	0.0	0.0	0.0	30.6632	0.0	0.0	0.0	0.0	0.0	0.0	0.0	0.0	0.0	0.0	0.0	0.0	0.0	0.0	0.0	0.0	6.5763
chr1	100717266	100717614	THE1B	LTR	-	ERVL-MaLR	0.0	0.0	0.0	0.0	0.0	11.5317	0.0	0.0	0.0	0.0	0.0	0.0	0.0	0.0	0.0	0.0	0.0	0.0	0.0	0.0	-2.9921	0.0
chr1	100779682	100781935	THE1B__THE1B-int	LTR	-	ERVL-MaLR	0.0	0.0	0.0	0.0	20.4422	11.5317	0.0	0.0	0.0	0.0	0.0	0.0	0.0	0.0	0.0	0.0	0.0	0.0	5.8854	0.0	0.0	0.0
chr1	100860130	100860487	MSTA	LTR	-	ERVL-MaLR	0.0	0.0	0.0	0.0	0.0	69.1905	0.0	0.0	0.0	0.0	0.0	0.0	0.0	0.0	0.0	0.0	0.0	0.0	0.0	0.0	0.0	0.0
chr1	100891311	100892013	LTR8A	LTR	-	ERV1	0.0	0.0	0.0	0.0	40.8843	23.0635	0.0	0.0	0.0	0.0	0.0	0.0	0.0	0.0	0.0	0.0	0.0	6.5244	-2.7779	0.0	6.3918	0.0
chr1	100892078	100892654	MLT2B3	LTR	+	ERVL	24.6787	0.0	0.0	0.0	10.2211	11.5317	0.0	0.0	0.0	0.0	0.0	0.0	0.0	0.0	0.0	0.0	0.0	5.54	0.0	2.5736	0.0	0.0
chr1	100902480	100902921	MLT1C	LTR	-	ERVL-MaLR	0.0	0.0	0.0	0.0	10.2211	0.0	0.0	0.0	0.0	0.0	0.0	0.0	0.0	0.0	0.0	2.9553	0.0	0.0	0.0	0.0	0.0	0.0
chr1	100926252	100926617	MSTA	LTR	-	ERVL-MaLR	0.0	0.0	0.0	0.0	0.0	92.254	0.0	0.0	0.0	0.0	0.0	0.0	0.0	0.0	0.0	0.0	5.6644	0.0	0.0	0.0	0.0	0.0
chr1	100950785	100951243	LTR16C	LTR	-	ERVL	24.6787	0.0	0.0	0.0	0.0	0.0	0.0	0.0	0.0	0.0	0.0	0.0	0.0	0.0	0.0	0.0	5.6644	0.0	-2.7779	-3.7016	0.0	0.0
chr1	100952929	100953293	MSTA	LTR	+	ERVL-MaLR	0.0	0.0	0.0	0.0	51.1054	23.0635	0.0	0.0	0.0	0.0	0.0	0.0	0.0	0.0	0.0	0.0	0.0	0.0	-2.7779	0.0	0.0	0.0
chr1	101005825	101006247	THE1C	LTR	+	ERVL-MaLR	0.0	0.0	0.0	0.0	20.4422	23.0635	0.0	0.0	0.0	0.0	0.0	0.0	0.0	0.0	0.0	0.0	0.0	0.0	0.0	0.0	0.0	0.0
chr1	101039550	101041931	MSTA__MSTA-int	LTR	-	ERVL-MaLR	0.0	0.0	0.0	0.0	0.0	23.0635	0.0	0.0	0.0	0.0	0.0	0.0	0.0	0.0	0.0	0.0	0.0	5.54	3.1075	6.3646	7.3832	7.5687
chr1	101325866	101326226	MER61B	LTR	-	ERV1	0.0	0.0	0.0	0.0	0.0	69.1905	0.0	0.0	0.0	0.0	0.0	0.0	0.0	0.0	0.0	0.0	0.0	0.0	0.0	0.0	0.0	0.0
chr1	101394024	101394557	MLT1G3	LTR	+	ERVL-MaLR	0.0	0.0	0.0	12.7541	0.0	0.0	0.0	0.0	0.0	0.0	0.0	0.0	0.0	0.0	0.0	0.0	0.0	0.0	0.0	0.0	0.0	0.0
chr1	101423159	101423555	MLT2A1	LTR	-	ERVL	0.0	0.0	0.0	0.0	10.2211	23.0635	0.0	0.0	0.0	0.0	0.0	0.0	0.0	0.0	0.0	0.0	0.0	0.0	0.0	0.0	0.0	0.0
chr1	101452499	101453194	MER50	LTR	+	ERV1	0.0	0.0	0.0	0.0	0.0	23.0635	0.0	0.0	0.0	0.0	0.0	0.0	0.0	0.0	0.0	0.0	0.0	0.0	0.0	0.0	0.0	0.0
chr1	101472476	101473159	LTR41	LTR	+	ERVL	0.0	0.0	0.0	0.0	10.2211	0.0	0.0	0.0	0.0	0.0	0.0	0.0	0.0	0.0	0.0	0.0	0.0	5.54	0.0	0.0	0.0	0.0
chr1	101480771	101481445	MER50B	LTR	+	ERV1	0.0	0.0	0.0	0.0	0.0	11.5317	0.0	0.0	0.0	0.0	0.0	0.0	0.0	0.0	0.0	0.0	0.0	0.0	0.0	0.0	7.3832	0.0
chr1	101482274	101482804	LTR36	LTR	+	ERV1	0.0	0.0	0.0	0.0	51.1054	0.0	0.0	0.0	0.0	0.0	0.0	0.0	0.0	0.0	0.0	0.0	0.0	0.0	0.0	0.0	0.0	0.0
chr1	101492247	101492613	THE1B	LTR	+	ERVL-MaLR	0.0	0.0	0.0	6.37706	20.4422	23.0635	0.0	0.0	0.0	0.0	0.0	0.0	0.0	0.0	0.0	0.0	0.0	0.0	0.0	0.0	0.0	8.1511
chr1	101493546	101494084	LTR48	LTR	-	ERV1	0.0	0.0	0.0	6.37706	0.0	23.0635	0.0	0.0	0.0	0.0	0.0	0.0	0.0	0.0	0.0	0.0	0.0	0.0	0.0	0.0	0.0	0.0
chr1	101507284	101507799	MLT1F	LTR	-	ERVL-MaLR	0.0	0.0	0.0	0.0	0.0	11.5317	0.0	0.0	0.0	0.0	0.0	0.0	0.0	0.0	0.0	0.0	0.0	0.0	0.0	0.0	0.0	0.0
chr1	101531580	101532026	MSTB2	LTR	-	ERVL-MaLR	0.0	0.0	0.0	12.7541	0.0	23.0635	0.0	0.0	0.0	0.0	0.0	0.0	0.0	0.0	0.0	0.0	0.0	0.0	0.0	0.0	0.0	0.0
chr1	101533525	101534039	LTR107_Mam	LTR	-	LTR	0.0	0.0	0.0	0.0	20.4422	0.0	0.0	0.0	0.0	0.0	0.0	0.0	0.0	0.0	0.0	0.0	0.0	6.5244	0.0	0.0	0.0	0.0
chr1	101543241	101543904	LTR50	LTR	-	ERVL	0.0	0.0	0.0	12.7541	0.0	11.5317	0.0	0.0	0.0	0.0	0.0	0.0	0.0	0.0	0.0	0.0	0.0	0.0	0.0	0.0	7.3832	0.0
chr1	101555483	101556347	MER11D	LTR	+	ERVK	0.0	0.0	0.0	0.0	0.0	23.0635	0.0	0.0	0.0	0.0	0.0	0.0	0.0	0.0	0.0	0.0	0.0	0.0	0.0	0.0	0.0	0.0
chr1	101569396	101569969	LTR107_Mam	LTR	+	LTR	0.0	0.0	0.0	6.37706	0.0	0.0	0.0	0.0	0.0	0.0	0.0	0.0	0.0	0.0	0.0	0.0	0.0	0.0	0.0	0.0	0.0	0.0
chr1	101588498	101589011	LTR53	LTR	+	ERVL	0.0	0.0	0.0	0.0	0.0	23.0635	0.0	0.0	0.0	0.0	0.0	0.0	0.0	0.0	0.0	0.0	0.0	0.0	0.0	0.0	0.0	0.0
chr1	101597229	101603442	HERVH-int__LTR7	LTR	-	ERV1	37.018	24.4453	23.6444	31.8853	10.2211	23.0635	0.0	6.1795	0.0	5.3742	6.0995	5.4739	0.0	6.0328	7.6497	0.0	0.0	0.0	5.8854	0.0	7.3832	7.5687
chr1	101623234	101623605	MSTD	LTR	+	ERVL-MaLR	0.0	0.0	0.0	0.0	40.8843	0.0	0.0	0.0	0.0	0.0	0.0	0.0	7.3994	0.0	0.0	0.0	0.0	0.0	0.0	0.0	0.0	0.0
chr1	101625110	101625553	MLT2A2	LTR	+	ERVL	0.0	0.0	0.0	0.0	40.8843	0.0	0.0	0.0	0.0	0.0	0.0	0.0	0.0	0.0	0.0	0.0	0.0	0.0	0.0	0.0	-2.9921	0.0
chr1	101630946	101631335	MSTD	LTR	-	ERVL-MaLR	24.6787	73.3358	5.9111	25.5082	0.0	0.0	2.3947	0.0	0.0	0.0	6.6774	0.0	0.0	3.2399	0.0	0.0	0.0	0.0	0.0	0.0	4.3911	0.0
chr1	101705546	101706038	MLT1G	LTR	+	ERVL-MaLR	0.0	0.0	0.0	0.0	20.4422	0.0	0.0	0.0	0.0	0.0	0.0	0.0	0.0	0.0	0.0	0.0	0.0	0.0	4.9096	0.0	0.0	7.5687
chr1	101710835	101711228	MLT1B	LTR	+	ERVL-MaLR	0.0	0.0	0.0	0.0	0.0	23.0635	0.0	0.0	0.0	0.0	0.0	0.0	0.0	0.0	0.0	0.0	0.0	0.0	0.0	0.0	0.0	0.0
chr1	101714936	101715288	MSTD	LTR	-	ERVL-MaLR	0.0	0.0	0.0	25.5082	0.0	0.0	0.0	0.0	0.0	0.0	0.0	0.0	0.0	0.0	0.0	0.0	0.0	0.0	0.0	0.0	0.0	0.0
chr1	101743875	101744516	MER39B	LTR	+	ERV1	0.0	0.0	0.0	0.0	20.4422	0.0	0.0	0.0	0.0	0.0	0.0	0.0	0.0	0.0	0.0	0.0	0.0	0.0	0.0	0.0	0.0	0.0
chr1	101777622	101778141	MLT1K	LTR	+	ERVL-MaLR	0.0	0.0	0.0	0.0	20.4422	0.0	0.0	0.0	0.0	0.0	0.0	0.0	0.0	0.0	0.0	0.0	0.0	0.0	0.0	0.0	0.0	0.0
chr1	101788035	101788422	MLT1B	LTR	+	ERVL-MaLR	0.0	0.0	0.0	6.37706	0.0	0.0	0.0	0.0	0.0	0.0	0.0	0.0	0.0	0.0	0.0	0.0	0.0	0.0	0.0	0.0	0.0	0.0
chr1	101858516	101858898	MSTA	LTR	+	ERVL-MaLR	0.0	0.0	0.0	0.0	10.2211	0.0	0.0	0.0	0.0	0.0	0.0	0.0	0.0	0.0	0.0	0.0	0.0	0.0	0.0	0.0	0.0	0.0
chr1	101973072	101973577	MLT2B2	LTR	-	ERVL	0.0	0.0	0.0	0.0	0.0	23.0635	0.0	0.0	0.0	0.0	0.0	0.0	0.0	0.0	0.0	0.0	0.0	0.0	0.0	0.0	0.0	0.0
chr1	101979310	101980685	THE1D__THE1D-int	LTR	+	ERVL-MaLR	0.0	0.0	0.0	0.0	10.2211	0.0	0.0	0.0	0.0	0.0	0.0	0.0	0.0	0.0	0.0	0.0	0.0	0.0	4.9096	0.0	0.0	7.5687
chr1	101982466	101982899	MLT2B4	LTR	+	ERVL	0.0	0.0	0.0	0.0	20.4422	0.0	0.0	0.0	0.0	0.0	0.0	0.0	0.0	0.0	0.0	0.0	0.0	0.0	0.0	0.0	0.0	2.5689
chr1	102020964	102021388	MSTC	LTR	+	ERVL-MaLR	0.0	0.0	0.0	0.0	20.4422	0.0	0.0	0.0	0.0	0.0	0.0	0.0	0.0	0.0	0.0	0.0	0.0	0.0	0.0	0.0	0.0	0.0
chr1	102085242	102106516	ERV24_Prim-int__LTR23	LTR	+	ERV1	49.3573	0.0	5.9111	0.0	51.1054	23.0635	0.0	0.0	0.0	0.0	0.0	0.0	0.0	0.0	0.0	0.0	0.0	0.0	7.454	0.0	7.3832	8.5649
chr1	102085729	102086237	LTR10B2	LTR	-	ERV1	0.0	0.0	0.0	0.0	10.2211	0.0	0.0	0.0	0.0	0.0	0.0	0.0	0.0	0.0	0.0	0.0	0.0	0.0	0.0	0.0	0.0	0.0
chr1	102109302	102111463	THE1B__THE1B-int	LTR	-	ERVL-MaLR	0.0	0.0	0.0	0.0	10.2211	69.1905	0.0	0.0	0.0	0.0	0.0	0.0	0.0	0.0	0.0	0.0	0.0	0.0	0.0	0.0	0.0	0.0
chr1	102111463	102111819	MSTA	LTR	-	ERVL-MaLR	0.0	0.0	0.0	0.0	10.2211	0.0	0.0	0.0	0.0	0.0	0.0	0.0	0.0	0.0	0.0	0.0	0.0	0.0	0.0	0.0	0.0	0.0
chr1	102163418	102164051	LTR41	LTR	-	ERVL	0.0	0.0	0.0	38.2624	10.2211	0.0	0.0	0.0	0.0	0.0	0.0	0.0	0.0	0.0	0.0	0.0	0.0	0.0	0.0	0.0	0.0	0.0
chr1	102201076	102201959	MER54A	LTR	-	ERVL	0.0	0.0	0.0	0.0	10.2211	0.0	0.0	0.0	0.0	0.0	0.0	0.0	0.0	0.0	0.0	0.0	0.0	0.0	0.0	0.0	0.0	0.0
chr1	102222798	102223351	MLT2A2	LTR	+	ERVL	0.0	0.0	0.0	0.0	10.2211	0.0	0.0	0.0	0.0	0.0	0.0	0.0	0.0	0.0	0.0	0.0	0.0	0.0	0.0	0.0	0.0	0.0
chr1	102233944	102235330	LTR12C	LTR	-	ERV1	0.0	0.0	0.0	0.0	40.8843	0.0	0.0	0.0	0.0	0.0	0.0	0.0	0.0	0.0	0.0	0.0	0.0	0.0	0.0	0.0	0.0	0.0
chr1	102294848	102297090	THE1D__THE1D-int	LTR	+	ERVL-MaLR	0.0	0.0	0.0	0.0	0.0	23.0635	0.0	0.0	0.0	0.0	0.0	0.0	0.0	0.0	0.0	0.0	0.0	0.0	0.0	0.0	7.3832	0.0
chr1	102305230	102305588	MLT1A0	LTR	-	ERVL-MaLR	0.0	0.0	0.0	0.0	10.2211	0.0	0.0	0.0	0.0	0.0	0.0	0.0	0.0	0.0	0.0	0.0	0.0	0.0	0.0	0.0	0.0	0.0
chr1	102313518	102314079	LTR43	LTR	+	ERV1	0.0	0.0	0.0	0.0	0.0	46.127	0.0	0.0	0.0	0.0	0.0	0.0	0.0	0.0	0.0	0.0	0.0	0.0	0.0	0.0	0.0	0.0
chr1	102322621	102323026	MSTB	LTR	-	ERVL-MaLR	0.0	0.0	0.0	0.0	0.0	23.0635	0.0	0.0	0.0	0.0	0.0	0.0	0.0	0.0	0.0	0.0	0.0	0.0	0.0	0.0	0.0	0.0
chr1	102331482	102331964	MLT1C	LTR	-	ERVL-MaLR	0.0	0.0	0.0	0.0	0.0	69.1905	0.0	0.0	0.0	0.0	0.0	0.0	0.0	0.0	0.0	0.0	0.0	0.0	0.0	0.0	0.0	0.0
chr1	102344445	102345320	MER54A	LTR	+	ERVL	0.0	0.0	0.0	0.0	20.4422	0.0	0.0	0.0	0.0	0.0	0.0	0.0	0.0	0.0	0.0	0.0	0.0	0.0	0.0	0.0	0.0	0.0
chr1	102349788	102353644	LTR37-int__LTR37A	LTR	-	ERV1	0.0	0.0	0.0	0.0	10.2211	69.1905	0.0	0.0	0.0	0.0	0.0	0.0	0.0	0.0	0.0	0.0	0.0	0.0	0.0	0.0	0.0	0.0
chr1	102351360	102351722	THE1B	LTR	+	ERVL-MaLR	0.0	0.0	0.0	0.0	10.2211	0.0	0.0	0.0	0.0	0.0	0.0	0.0	0.0	0.0	0.0	0.0	0.0	0.0	0.0	0.0	0.0	0.0
chr1	102352594	102353279	MER50B	LTR	-	ERV1	0.0	0.0	0.0	0.0	0.0	69.1905	0.0	0.0	0.0	0.0	0.0	0.0	0.0	0.0	0.0	0.0	0.0	0.0	0.0	0.0	0.0	0.0
chr1	102360477	102360888	MLT1C	LTR	-	ERVL-MaLR	0.0	0.0	0.0	0.0	10.2211	0.0	0.0	0.0	0.0	0.0	0.0	0.0	0.0	0.0	0.0	0.0	0.0	0.0	0.0	0.0	0.0	0.0
chr1	102367116	102369452	THE1D__THE1D-int	LTR	+	ERVL-MaLR	0.0	0.0	0.0	0.0	51.1054	0.0	0.0	0.0	0.0	0.0	0.0	0.0	0.0	0.0	0.0	0.0	0.0	0.0	4.9096	0.0	0.0	6.5763
chr1	102402787	102403203	MSTA	LTR	-	ERVL-MaLR	0.0	0.0	0.0	0.0	0.0	11.5317	0.0	0.0	0.0	0.0	0.0	0.0	0.0	0.0	0.0	0.0	0.0	0.0	0.0	0.0	0.0	0.0
chr1	102431245	102431603	THE1D	LTR	+	ERVL-MaLR	0.0	0.0	0.0	0.0	20.4422	0.0	0.0	0.0	0.0	0.0	0.0	0.0	0.0	0.0	0.0	0.0	0.0	0.0	6.4622	0.0	0.0	7.5687
chr1	102434037	102440675	HUERS-P3-int__LTR9	LTR	+	ERV1	0.0	0.0	0.0	12.7541	0.0	92.254	0.0	0.0	0.0	0.0	0.0	0.0	0.0	0.0	0.0	7.4351	0.0	0.0	5.8854	0.0	0.0	7.5687
chr1	102469195	102469830	MLT1E2	LTR	+	ERVL-MaLR	0.0	0.0	0.0	0.0	30.6632	34.5952	0.0	0.0	0.0	0.0	0.0	0.0	0.0	0.0	0.0	7.4351	0.0	0.0	6.4622	0.0	0.0	0.0
chr1	102470674	102471023	THE1D	LTR	-	ERVL-MaLR	0.0	0.0	0.0	0.0	10.2211	11.5317	0.0	0.0	0.0	0.0	0.0	0.0	0.0	0.0	0.0	0.0	0.0	0.0	0.0	0.0	0.0	0.0
chr1	102497383	102498462	MER11B	LTR	+	ERVK	0.0	0.0	0.0	0.0	10.2211	0.0	0.0	0.0	0.0	0.0	0.0	0.0	0.0	0.0	0.0	0.0	0.0	0.0	0.0	0.0	0.0	0.0
chr1	102498867	102499466	LTR26	LTR	+	ERV1	0.0	0.0	0.0	6.37706	0.0	0.0	0.0	0.0	0.0	0.0	0.0	0.0	0.0	0.0	0.0	0.0	0.0	0.0	0.0	0.0	0.0	0.0
chr1	102536143	102538464	THE1D__THE1D-int	LTR	-	ERVL-MaLR	0.0	0.0	0.0	0.0	40.8843	46.127	0.0	0.0	0.0	0.0	0.0	0.0	0.0	0.0	0.0	0.0	0.0	0.0	4.9096	0.0	7.3832	0.0
chr1	102544832	102545170	MSTD	LTR	-	ERVL-MaLR	0.0	0.0	0.0	0.0	0.0	46.127	0.0	0.0	0.0	0.0	0.0	0.0	0.0	0.0	0.0	0.0	0.0	0.0	0.0	0.0	0.0	0.0
chr1	102592781	102594282	MLT1A0__MLT1A0-int	LTR	+	ERVL-MaLR	0.0	0.0	0.0	12.7541	10.2211	0.0	0.0	0.0	0.0	0.0	0.0	0.0	0.0	0.0	0.0	0.0	0.0	0.0	0.0	0.0	5.3867	7.5687
chr1	102627984	102628400	MER95	LTR	-	ERV1	0.0	0.0	0.0	0.0	10.2211	0.0	0.0	0.0	0.0	0.0	0.0	0.0	0.0	0.0	0.0	0.0	0.0	0.0	0.0	0.0	0.0	0.0
chr1	102652032	102652567	MLT1D	LTR	-	ERVL-MaLR	0.0	0.0	0.0	0.0	30.6632	23.0635	0.0	0.0	0.0	0.0	0.0	0.0	0.0	0.0	0.0	0.0	0.0	0.0	0.0	0.0	0.0	0.0
chr1	102656618	102657135	LTR48	LTR	+	ERV1	0.0	0.0	0.0	0.0	0.0	23.0635	0.0	0.0	0.0	0.0	0.0	0.0	0.0	0.0	0.0	0.0	0.0	0.0	0.0	0.0	0.0	0.0
chr1	102658987	102660577	LTR12C	LTR	-	ERV1	0.0	0.0	0.0	0.0	20.4422	92.254	0.0	0.0	0.0	0.0	0.0	0.0	0.0	0.0	0.0	0.0	0.0	0.0	6.8732	0.0	0.0	0.0
chr1	102680388	102680984	MER34A	LTR	+	ERV1	0.0	0.0	0.0	0.0	10.2211	0.0	0.0	0.0	0.0	0.0	0.0	0.0	0.0	0.0	0.0	0.0	0.0	0.0	0.0	0.0	0.0	0.0
chr1	102704425	102705003	MLT2B3	LTR	-	ERVL	0.0	0.0	0.0	0.0	0.0	23.0635	0.0	0.0	0.0	0.0	0.0	0.0	0.0	0.0	0.0	0.0	0.0	0.0	0.0	0.0	0.0	0.0
chr1	102743860	102749875	HERV9N-int__LTR12__LTR12_	LTR	-	ERV1	12.3393	0.0	0.0	0.0	102.211	11.5317	0.0	0.0	0.0	0.0	0.0	0.0	0.0	0.0	0.0	0.0	0.0	0.0	7.454	0.0	7.3832	0.0
chr1	102765383	102766221	MER21C	LTR	+	ERVL	0.0	0.0	0.0	0.0	0.0	11.5317	0.0	0.0	0.0	0.0	0.0	0.0	0.0	0.0	0.0	0.0	0.0	0.0	5.8854	0.0	0.0	0.0
chr1	102774730	102775286	MER41A	LTR	-	ERV1	0.0	0.0	0.0	0.0	10.2211	0.0	0.0	0.0	0.0	0.0	0.0	0.0	0.0	0.0	0.0	0.0	0.0	0.0	0.0	0.0	0.0	0.0
chr1	102782824	102785166	THE1C__THE1C-int	LTR	-	ERVL-MaLR	0.0	0.0	0.0	0.0	20.4422	0.0	0.0	0.0	0.0	0.0	0.0	0.0	0.0	0.0	0.0	0.0	0.0	0.0	5.8854	0.0	0.0	0.0
chr1	102789848	102790716	MER11D	LTR	-	ERVK	0.0	0.0	0.0	0.0	10.2211	0.0	0.0	0.0	0.0	0.0	0.0	0.0	0.0	0.0	0.0	0.0	0.0	0.0	5.8854	0.0	0.0	3.5613
chr1	102833273	102841221	HERVK3-int__LTR3	LTR	+	ERVK	0.0	0.0	0.0	0.0	0.0	11.5317	0.0	0.0	0.0	0.0	0.0	0.0	0.0	0.0	0.0	0.0	0.0	0.0	5.8854	0.0	0.0	6.5763
chr1	102845171	102845602	MSTA	LTR	+	ERVL-MaLR	0.0	0.0	0.0	0.0	10.2211	34.5952	0.0	0.0	0.0	0.0	0.0	0.0	0.0	0.0	0.0	0.0	0.0	0.0	0.0	0.0	0.0	0.0
chr1	102865036	102865750	LTR8A	LTR	-	ERV1	0.0	0.0	0.0	0.0	0.0	23.0635	0.0	0.0	0.0	0.0	0.0	0.0	0.0	0.0	0.0	0.0	0.0	0.0	0.0	0.0	0.0	6.5763
chr1	102868048	102870389	THE1C__THE1C-int	LTR	-	ERVL-MaLR	0.0	0.0	0.0	0.0	20.4422	23.0635	0.0	0.0	0.0	0.0	0.0	0.0	0.0	0.0	0.0	0.0	0.0	0.0	0.0	0.0	0.0	0.0
chr1	102871073	102873659	THE1B__THE1B-int	LTR	-	ERVL-MaLR	0.0	0.0	0.0	0.0	20.4422	57.6587	0.0	0.0	0.0	0.0	0.0	0.0	0.0	0.0	0.0	0.0	0.0	0.0	6.8732	0.0	0.0	0.0
chr1	102887631	102888050	MLT1B	LTR	+	ERVL-MaLR	0.0	0.0	0.0	0.0	10.2211	0.0	0.0	0.0	0.0	0.0	0.0	0.0	0.0	0.0	0.0	0.0	0.0	0.0	0.0	0.0	0.0	-3.0944
chr1	102937423	102937859	MSTB2	LTR	+	ERVL-MaLR	0.0	0.0	0.0	0.0	20.4422	0.0	0.0	0.0	0.0	0.0	0.0	0.0	0.0	0.0	0.0	0.0	0.0	0.0	0.0	0.0	0.0	-3.0944
chr1	102983288	102983731	MLT1D	LTR	+	ERVL-MaLR	0.0	0.0	0.0	0.0	10.2211	0.0	0.0	0.0	0.0	0.0	0.0	0.0	0.0	0.0	0.0	0.0	0.0	0.0	0.0	0.0	0.0	0.0
chr1	102987771	102988505	LTR8A	LTR	+	ERV1	0.0	0.0	0.0	0.0	0.0	34.5952	0.0	0.0	0.0	0.0	0.0	0.0	0.0	0.0	0.0	0.0	0.0	0.0	0.0	0.0	0.0	0.0
chr1	103197119	103197673	MLT1E1A	LTR	+	ERVL-MaLR	0.0	0.0	0.0	0.0	0.0	23.0635	0.0	0.0	0.0	0.0	0.0	0.0	0.0	0.0	0.0	0.0	0.0	0.0	0.0	0.0	0.0	0.0
chr1	103223627	103226063	MSTB1__MSTB1-int	LTR	+	ERVL-MaLR	12.3393	0.0	0.0	0.0	0.0	0.0	0.0	0.0	0.0	0.0	0.0	0.0	0.0	0.0	0.0	0.0	0.0	0.0	0.0	0.0	6.3918	8.5649
chr1	103240489	103240899	LTR16A1	LTR	+	ERVL	0.0	0.0	0.0	0.0	0.0	23.0635	0.0	0.0	0.0	0.0	0.0	0.0	0.0	0.0	0.0	0.0	0.0	0.0	5.8854	0.0	0.0	0.0
chr1	103349351	103349871	MLT2B1	LTR	-	ERVL	0.0	0.0	0.0	0.0	61.3265	0.0	0.0	0.0	0.0	0.0	0.0	0.0	0.0	0.0	0.0	0.0	0.0	0.0	5.8854	0.0	0.0	0.0
chr1	103353163	103353518	MLT1A0	LTR	+	ERVL-MaLR	0.0	0.0	0.0	0.0	20.4422	80.7222	0.0	0.0	0.0	0.0	0.0	0.0	0.0	0.0	0.0	0.0	0.0	0.0	0.0	0.0	0.0	3.4819
chr1	103397871	103398458	LTR33C	LTR	-	ERVL	0.0	0.0	0.0	0.0	10.2211	0.0	0.0	0.0	0.0	0.0	0.0	0.0	0.0	0.0	0.0	0.0	0.0	0.0	0.0	0.0	0.0	0.0
chr1	103400698	103404089	THE1B__THE1B-int	LTR	-	ERVL-MaLR	0.0	0.0	0.0	0.0	0.0	23.0635	0.0	0.0	0.0	0.0	0.0	0.0	0.0	0.0	0.0	0.0	6.6502	0.0	0.0	0.0	0.0	6.5763
chr1	103488884	103489454	MER90a	LTR	-	ERV1	0.0	0.0	0.0	0.0	0.0	11.5317	0.0	0.0	0.0	0.0	0.0	0.0	0.0	0.0	0.0	0.0	0.0	0.0	0.0	0.0	0.0	0.0
chr1	103513763	103514118	MLT1A0	LTR	+	ERVL-MaLR	0.0	0.0	0.0	0.0	0.0	23.0635	0.0	0.0	0.0	0.0	0.0	0.0	0.0	0.0	0.0	0.0	0.0	0.0	0.0	0.0	0.0	0.0
chr1	103586883	103587367	MER34A	LTR	+	ERV1	0.0	0.0	0.0	0.0	20.4422	11.5317	0.0	0.0	0.0	0.0	0.0	0.0	0.0	0.0	0.0	0.0	0.0	0.0	0.0	0.0	0.0	0.0
chr1	103590331	103590683	THE1B	LTR	+	ERVL-MaLR	0.0	0.0	0.0	0.0	0.0	11.5317	0.0	0.0	0.0	0.0	0.0	0.0	0.0	0.0	0.0	0.0	0.0	0.0	0.0	0.0	0.0	6.5763
chr1	103647684	103655525	Harlequin-int__LTR2B	LTR	-	ERV1	0.0	0.0	0.0	0.0	20.4422	34.5952	0.0	0.0	0.0	0.0	0.0	0.0	0.0	0.0	0.0	6.4434	0.0	0.0	5.8854	0.0	7.3832	6.5763
chr1	103811584	103811942	MLT1A0	LTR	-	ERVL-MaLR	0.0	0.0	0.0	0.0	10.2211	0.0	0.0	0.0	0.0	0.0	0.0	0.0	0.0	0.0	0.0	0.0	0.0	0.0	5.8854	0.0	0.0	0.0
chr1	103834053	103836454	THE1B__THE1B-int	LTR	+	ERVL-MaLR	0.0	0.0	0.0	0.0	30.6632	11.5317	0.0	0.0	0.0	0.0	0.0	0.0	6.4079	0.0	0.0	0.0	0.0	0.0	0.0	0.0	0.0	0.0
chr1	103908111	103908496	MLT1B	LTR	+	ERVL-MaLR	0.0	0.0	0.0	0.0	20.4422	0.0	0.0	0.0	0.0	0.0	0.0	0.0	0.0	0.0	0.0	0.0	0.0	0.0	0.0	0.0	0.0	0.0
chr1	103909611	103910007	MLT1B	LTR	-	ERVL-MaLR	0.0	0.0	0.0	0.0	81.7686	0.0	0.0	0.0	0.0	0.0	0.0	0.0	0.0	0.0	0.0	0.0	0.0	0.0	0.0	0.0	0.0	0.0
chr1	104051164	104053556	THE1B__THE1B-int	LTR	-	ERVL-MaLR	0.0	0.0	0.0	0.0	0.0	11.5317	0.0	0.0	0.0	0.0	0.0	0.0	0.0	0.0	0.0	0.0	0.0	0.0	0.0	0.0	0.0	0.0
chr1	104051606	104051974	THE1B	LTR	-	ERVL-MaLR	0.0	0.0	0.0	0.0	0.0	11.5317	0.0	0.0	0.0	0.0	0.0	0.0	0.0	0.0	0.0	0.0	0.0	0.0	0.0	0.0	0.0	0.0
chr1	104086914	104087349	MLT1C	LTR	-	ERVL-MaLR	0.0	0.0	0.0	0.0	0.0	23.0635	0.0	0.0	0.0	0.0	0.0	0.0	0.0	0.0	0.0	0.0	0.0	0.0	0.0	0.0	0.0	0.0
chr1	104093411	104094037	MER4B	LTR	-	ERV1	0.0	0.0	0.0	0.0	10.2211	34.5952	0.0	0.0	0.0	0.0	0.0	0.0	0.0	0.0	0.0	0.0	0.0	0.0	0.0	0.0	0.0	0.0
chr1	104216342	104218010	LTR12C	LTR	-	ERV1	0.0	0.0	0.0	0.0	20.4422	23.0635	0.0	0.0	0.0	0.0	0.0	0.0	0.0	0.0	0.0	0.0	0.0	0.0	6.4622	0.0	0.0	0.0
chr1	104235157	104238524	MLT1F2__MLT1F2-int	LTR	-	ERVL-MaLR	0.0	0.0	0.0	0.0	10.2211	23.0635	0.0	7.1695	0.0	0.0	0.0	0.0	0.0	0.0	0.0	6.4434	0.0	0.0	0.0	0.0	7.3832	7.5687
chr1	104260872	104261511	LTR9D	LTR	+	ERV1	0.0	0.0	0.0	0.0	20.4422	0.0	0.0	0.0	0.0	0.0	0.0	0.0	0.0	0.0	0.0	0.0	0.0	0.0	0.0	0.0	0.0	0.0
chr1	104295539	104296301	MER50	LTR	+	ERV1	0.0	0.0	41.3777	0.0	0.0	0.0	0.0	0.0	0.0	0.0	0.0	0.0	0.0	0.0	0.0	0.0	0.0	0.0	0.0	0.0	6.3918	8.5649
chr1	104304139	104304508	MSTA	LTR	-	ERVL-MaLR	0.0	0.0	0.0	0.0	10.2211	0.0	0.0	0.0	0.0	0.0	0.0	0.0	0.0	0.0	0.0	0.0	0.0	0.0	0.0	0.0	0.0	0.0
chr1	104378482	104378928	MER4A1	LTR	+	ERV1	0.0	0.0	0.0	0.0	10.2211	0.0	0.0	0.0	0.0	0.0	0.0	0.0	0.0	0.0	0.0	0.0	0.0	0.0	0.0	0.0	0.0	0.0
chr1	104380122	104388639	HERVH-int__LTR7C	LTR	+	ERV1	0.0	0.0	0.0	0.0	40.8843	46.127	0.0	0.0	0.0	0.0	0.0	0.0	0.0	0.0	0.0	0.0	0.0	0.0	5.8854	0.0	8.3788	6.5763
chr1	104457549	104457914	THE1B	LTR	+	ERVL-MaLR	0.0	0.0	0.0	0.0	30.6632	0.0	0.0	0.0	0.0	0.0	0.0	0.0	0.0	0.0	0.0	0.0	0.0	0.0	0.0	0.0	0.0	7.5687
chr1	104459779	104460225	LTR2	LTR	-	ERV1	0.0	0.0	0.0	0.0	20.4422	0.0	0.0	0.0	0.0	0.0	0.0	0.0	0.0	0.0	0.0	0.0	0.0	0.0	0.0	0.0	6.3918	0.0
chr1	104470602	104474802	ERVL-B4-int__MLT2B1__MLT2B2	LTR	+	ERVL	0.0	0.0	0.0	0.0	20.4422	46.127	0.0	0.0	0.0	0.0	0.0	0.0	0.0	0.0	0.0	0.0	0.0	0.0	0.0	0.0	0.0	0.0
chr1	104473858	104474159	MLT1A0	LTR	+	ERVL-MaLR	0.0	0.0	0.0	0.0	20.4422	0.0	0.0	0.0	0.0	0.0	0.0	0.0	0.0	0.0	0.0	0.0	0.0	0.0	0.0	0.0	0.0	0.0
chr1	104515994	104516498	MER9a3	LTR	-	ERVK	0.0	0.0	0.0	0.0	0.0	11.5317	0.0	0.0	0.0	0.0	0.0	0.0	0.0	0.0	0.0	0.0	0.0	0.0	0.0	0.0	0.0	0.0
chr1	104534382	104534933	MLT2A2	LTR	+	ERVL	0.0	0.0	0.0	0.0	20.4422	0.0	0.0	0.0	0.0	0.0	0.0	0.0	0.0	0.0	0.0	0.0	0.0	0.0	0.0	0.0	0.0	4.4743
chr1	104571096	104571585	MER67D	LTR	-	ERV1	0.0	0.0	0.0	0.0	51.1054	0.0	0.0	0.0	0.0	0.0	0.0	0.0	0.0	0.0	0.0	0.0	0.0	0.0	0.0	0.0	0.0	0.0
chr1	104615757	104618021	THE1B__THE1B-int	LTR	-	ERVL-MaLR	0.0	0.0	0.0	0.0	0.0	23.0635	0.0	0.0	0.0	0.0	0.0	0.0	0.0	0.0	0.0	0.0	0.0	0.0	0.0	0.0	0.0	0.0
chr1	104632527	104632941	MSTB1	LTR	-	ERVL-MaLR	0.0	0.0	23.6444	0.0	0.0	0.0	0.0	0.0	0.0	0.0	0.0	0.0	0.0	0.0	0.0	0.0	0.0	0.0	0.0	0.0	0.0	0.0
chr1	104636927	104637370	MLT2D	LTR	-	ERVL	0.0	0.0	0.0	0.0	10.2211	46.127	0.0	0.0	0.0	0.0	0.0	0.0	0.0	0.0	0.0	0.0	0.0	0.0	0.0	0.0	0.0	7.5687
chr1	104746270	104746610	MLT1A0	LTR	+	ERVL-MaLR	12.3393	48.8905	0.0	0.0	10.2211	0.0	0.0	0.0	0.0	0.0	0.0	0.0	0.0	0.0	0.0	0.0	0.0	0.0	0.0	0.0	0.0	0.0
chr1	104749916	104750294	THE1C	LTR	-	ERVL-MaLR	0.0	0.0	0.0	12.7541	0.0	0.0	0.0	0.0	0.0	0.0	0.0	0.0	0.0	0.0	0.0	0.0	0.0	0.0	0.0	0.0	1.5425	0.0
chr1	104777746	104778117	THE1B	LTR	-	ERVL-MaLR	24.6787	0.0	11.8222	25.5082	20.4422	0.0	0.0	2.4418	0.0	0.0	0.0	0.0	0.0	0.0	0.0	0.0	0.0	0.0	0.0	0.0	0.0	0.0
chr1	104787796	104789039	LTR2752	LTR	-	ERV1	24.6787	48.8905	17.7333	19.1312	0.0	0.0	0.0	0.0	0.0	0.0	0.0	0.0	0.0	0.0	0.0	0.0	0.0	0.0	0.0	0.0	0.0	0.0
chr1	104794412	104794854	MLT1D	LTR	+	ERVL-MaLR	12.3393	0.0	0.0	0.0	10.2211	0.0	0.0	0.0	0.0	0.0	0.0	0.0	0.0	0.0	0.0	0.0	0.0	0.0	0.0	0.0	0.0	0.0
chr1	104798762	104799138	MLT1B	LTR	+	ERVL-MaLR	0.0	195.562	0.0	0.0	0.0	0.0	0.0	0.0	0.0	0.0	0.0	0.0	0.0	0.0	0.0	0.0	0.0	0.0	0.0	0.0	0.0	0.0
chr1	104817463	104817826	MLT1A0	LTR	+	ERVL-MaLR	12.3393	0.0	0.0	0.0	0.0	23.0635	0.0	0.0	0.0	0.0	0.0	0.0	0.0	0.0	0.0	0.0	0.0	0.0	0.0	0.0	0.0	0.0
chr1	104832235	104832645	MSTA	LTR	-	ERVL-MaLR	12.3393	0.0	0.0	0.0	0.0	0.0	0.0	0.0	0.0	0.0	0.0	0.0	0.0	0.0	0.0	0.0	0.0	0.0	0.0	0.0	-2.9921	0.0
chr1	104857344	104858509	THE1B__THE1B-int	LTR	-	ERVL-MaLR	24.6787	0.0	0.0	0.0	0.0	0.0	0.0	0.0	0.0	0.0	0.0	0.0	0.0	0.0	0.0	0.0	0.0	0.0	0.0	0.0	0.0	0.0
chr1	104886419	104886887	MLT1C	LTR	+	ERVL-MaLR	24.6787	0.0	0.0	0.0	0.0	11.5317	0.0	0.0	0.0	0.0	0.0	0.0	0.0	0.0	0.0	0.0	0.0	0.0	0.0	0.0	0.0	0.0
chr1	104902220	104902663	MLT2A2	LTR	+	ERVL	0.0	0.0	0.0	0.0	0.0	11.5317	0.0	0.0	0.0	0.0	0.0	0.0	0.0	0.0	0.0	0.0	0.0	0.0	0.0	0.0	0.0	0.0
chr1	104906565	104906885	MSTD	LTR	+	ERVL-MaLR	0.0	0.0	5.9111	0.0	0.0	0.0	0.0	0.0	0.0	0.0	0.0	0.0	0.0	0.0	0.0	0.0	0.0	0.0	0.0	0.0	0.0	0.0
chr1	104932929	104934204	LTR2752	LTR	+	ERV1	0.0	0.0	0.0	0.0	0.0	23.0635	0.0	0.0	0.0	0.0	0.0	0.0	0.0	0.0	0.0	0.0	0.0	0.0	5.8854	0.0	0.0	0.0
chr1	104947665	104948732	MER11C	LTR	+	ERVK	0.0	0.0	0.0	0.0	20.4422	0.0	0.0	0.0	0.0	0.0	0.0	0.0	0.0	0.0	0.0	0.0	0.0	0.0	0.0	0.0	0.0	6.5763
chr1	104988505	104989011	MLT1E1	LTR	-	ERVL-MaLR	37.018	0.0	0.0	0.0	0.0	0.0	0.0	0.0	0.0	0.0	0.0	0.0	0.0	0.0	0.0	0.0	0.0	0.0	0.0	0.0	7.3832	0.0
chr1	105004492	105006236	MER52A	LTR	-	ERV1	0.0	0.0	0.0	0.0	40.8843	0.0	0.0	0.0	0.0	0.0	0.0	0.0	0.0	0.0	0.0	0.0	0.0	0.0	0.0	0.0	0.0	0.0
chr1	105030562	105031070	MLT1D	LTR	+	ERVL-MaLR	0.0	0.0	5.9111	0.0	0.0	0.0	0.0	0.0	0.0	0.0	0.0	0.0	0.0	0.0	0.0	0.0	0.0	0.0	5.8854	0.0	0.0	0.0
chr1	105083837	105084359	MLT1F2	LTR	+	ERVL-MaLR	24.6787	0.0	0.0	0.0	0.0	0.0	0.0	0.0	0.0	0.0	0.0	0.0	0.0	0.0	0.0	0.0	0.0	0.0	0.0	0.0	-2.9921	0.0
chr1	105101237	105101621	MER4C	LTR	-	ERV1	0.0	0.0	0.0	25.5082	40.8843	0.0	0.0	0.0	0.0	0.0	0.0	0.0	0.0	0.0	0.0	0.0	0.0	0.0	0.0	0.0	0.0	0.0
chr1	105103378	105104108	LTR8A	LTR	+	ERV1	0.0	0.0	0.0	0.0	20.4422	0.0	0.0	0.0	0.0	0.0	0.0	0.0	0.0	0.0	0.0	0.0	0.0	0.0	0.0	0.0	0.0	0.0
chr1	105107110	105107794	LTR8	LTR	+	ERV1	0.0	0.0	0.0	0.0	0.0	11.5317	0.0	0.0	0.0	0.0	0.0	0.0	0.0	0.0	0.0	0.0	0.0	0.0	0.0	0.0	0.0	0.0
chr1	105108991	105116004	HERV9N-int__LTR12	LTR	+	ERV1	24.6787	0.0	0.0	12.7541	40.8843	80.7222	0.0	0.0	0.0	0.0	0.0	0.0	0.0	0.0	0.0	0.0	0.0	0.0	0.0	0.0	8.3788	0.0
chr1	105124996	105125337	MLT1A0	LTR	-	ERVL-MaLR	0.0	0.0	0.0	0.0	30.6632	23.0635	0.0	0.0	0.0	0.0	0.0	0.0	0.0	0.0	0.0	0.0	0.0	0.0	0.0	0.0	0.0	0.0
chr1	105148793	105149283	MLT1D	LTR	-	ERVL-MaLR	0.0	0.0	0.0	0.0	20.4422	11.5317	0.0	0.0	0.0	0.0	0.0	0.0	0.0	0.0	0.0	0.0	0.0	0.0	0.0	0.0	3.3997	0.0
chr1	105151211	105151704	MLT1D	LTR	+	ERVL-MaLR	0.0	0.0	0.0	0.0	10.2211	0.0	0.0	0.0	0.0	0.0	0.0	0.0	0.0	0.0	0.0	0.0	0.0	0.0	0.0	0.0	0.0	0.0
chr1	105153284	105153646	THE1B	LTR	-	ERVL-MaLR	0.0	0.0	0.0	0.0	0.0	23.0635	0.0	0.0	0.0	0.0	0.0	0.0	0.0	0.0	0.0	0.0	0.0	0.0	0.0	0.0	0.0	0.0
chr1	105194809	105195185	THE1C	LTR	+	ERVL-MaLR	0.0	0.0	0.0	0.0	20.4422	0.0	0.0	0.0	0.0	0.0	0.0	0.0	0.0	0.0	0.0	7.4351	0.0	0.0	4.9096	0.0	0.0	0.0
chr1	105206576	105206974	MSTA	LTR	-	ERVL-MaLR	0.0	0.0	0.0	0.0	20.4422	0.0	0.0	0.0	0.0	0.0	0.0	0.0	0.0	0.0	0.0	0.0	0.0	0.0	0.0	0.0	9.6982	0.0
chr1	105281650	105282008	MLT1B	LTR	-	ERVL-MaLR	0.0	0.0	0.0	0.0	10.2211	0.0	0.0	0.0	0.0	0.0	0.0	0.0	0.0	0.0	0.0	0.0	0.0	0.0	0.0	0.0	0.0	0.0
chr1	105340751	105341147	MLT1A1	LTR	+	ERVL-MaLR	0.0	0.0	0.0	0.0	0.0	23.0635	0.0	0.0	0.0	0.0	0.0	0.0	0.0	0.0	0.0	0.0	0.0	0.0	0.0	0.0	0.0	0.0
chr1	105349122	105349507	THE1D	LTR	-	ERVL-MaLR	0.0	0.0	0.0	0.0	20.4422	0.0	0.0	0.0	0.0	0.0	0.0	0.0	0.0	0.0	0.0	0.0	0.0	0.0	0.0	0.0	0.0	0.0
chr1	105351144	105352231	MER11A	LTR	+	ERVK	0.0	0.0	0.0	0.0	10.2211	0.0	0.0	0.0	0.0	0.0	0.0	0.0	0.0	0.0	0.0	0.0	0.0	0.0	0.0	0.0	7.3832	0.0
chr1	105362469	105362873	MSTB	LTR	+	ERVL-MaLR	0.0	0.0	0.0	0.0	0.0	69.1905	0.0	0.0	0.0	0.0	0.0	0.0	0.0	0.0	0.0	0.0	0.0	0.0	0.0	0.0	0.0	0.0
chr1	105391757	105392252	LTR15	LTR	+	ERV1	0.0	0.0	0.0	0.0	0.0	69.1905	0.0	0.0	0.0	0.0	0.0	0.0	0.0	0.0	0.0	0.0	0.0	0.0	0.0	0.0	0.0	0.0
chr1	105415483	105417723	THE1B__THE1B-int	LTR	+	ERVL-MaLR	0.0	0.0	0.0	0.0	10.2211	0.0	0.0	0.0	0.0	0.0	0.0	0.0	0.0	0.0	0.0	0.0	0.0	0.0	4.9096	0.0	6.3918	0.0
chr1	105459448	105460094	LTR41	LTR	+	ERVL	0.0	0.0	0.0	0.0	20.4422	0.0	0.0	0.0	0.0	0.0	0.0	0.0	0.0	0.0	0.0	0.0	0.0	0.0	0.0	0.0	0.0	0.0
chr1	105498940	105499385	MER31B	LTR	+	ERV1	0.0	0.0	0.0	0.0	10.2211	0.0	0.0	0.0	0.0	0.0	0.0	0.0	0.0	0.0	0.0	0.0	0.0	0.0	0.0	0.0	0.0	0.0
chr1	105630136	105631800	LTR12C	LTR	-	ERV1	0.0	0.0	0.0	0.0	10.2211	0.0	0.0	0.0	0.0	0.0	0.0	0.0	0.0	0.0	0.0	6.4434	0.0	0.0	0.0	0.0	0.0	0.0
chr1	105674998	105675373	THE1D	LTR	-	ERVL-MaLR	0.0	0.0	0.0	0.0	20.4422	0.0	0.0	0.0	0.0	0.0	0.0	0.0	0.0	0.0	0.0	0.0	0.0	0.0	0.0	0.0	0.0	0.0
chr1	105778410	105780740	THE1C__THE1C-int	LTR	+	ERVL-MaLR	0.0	0.0	0.0	0.0	0.0	23.0635	0.0	0.0	0.0	0.0	0.0	0.0	0.0	0.0	0.0	0.0	0.0	0.0	0.0	0.0	0.0	0.0
chr1	105799948	105802305	THE1D__THE1D-int	LTR	-	ERVL-MaLR	0.0	0.0	0.0	0.0	30.6632	23.0635	0.0	0.0	0.0	0.0	0.0	0.0	0.0	0.0	0.0	0.0	0.0	0.0	0.0	0.0	0.0	0.0
chr1	105811462	105811822	THE1D	LTR	+	ERVL-MaLR	0.0	0.0	0.0	0.0	0.0	46.127	0.0	0.0	0.0	0.0	0.0	0.0	0.0	0.0	0.0	0.0	0.0	0.0	0.0	0.0	0.0	0.0
chr1	105849146	105852169	MSTA__MSTA-int	LTR	+	ERVL-MaLR	0.0	0.0	0.0	0.0	0.0	46.127	0.0	0.0	0.0	0.0	0.0	0.0	0.0	0.0	0.0	0.0	0.0	0.0	5.8854	0.0	7.3832	0.0
chr1	105850967	105851566	MER4A1_	LTR	+	ERV1	0.0	0.0	0.0	0.0	0.0	23.0635	0.0	0.0	0.0	0.0	0.0	0.0	0.0	0.0	0.0	0.0	0.0	0.0	0.0	0.0	7.3832	0.0
chr1	105863808	105864198	THE1D	LTR	+	ERVL-MaLR	0.0	0.0	0.0	0.0	10.2211	0.0	0.0	0.0	0.0	0.0	0.0	0.0	0.0	0.0	0.0	0.0	0.0	0.0	0.0	0.0	7.3832	0.0
chr1	105903945	105907526	ERVL-E-int__LTR41	LTR	-	ERVL	0.0	0.0	0.0	0.0	0.0	46.127	0.0	0.0	0.0	0.0	0.0	0.0	0.0	0.0	0.0	0.0	0.0	0.0	6.8732	0.0	6.3918	7.5687
chr1	105906188	105906687	MLT1D	LTR	+	ERVL-MaLR	0.0	0.0	0.0	0.0	0.0	46.127	0.0	0.0	0.0	0.0	0.0	0.0	0.0	0.0	0.0	0.0	0.0	0.0	0.0	0.0	0.0	0.0
chr1	105908890	105914841	HUERS-P2-int__LTR1D	LTR	+	ERV1	0.0	0.0	0.0	12.7541	20.4422	46.127	0.0	0.0	0.0	0.0	0.0	0.0	0.0	0.0	0.0	0.0	0.0	0.0	0.0	0.0	0.0	7.5687
chr1	105929623	105930137	MER41C	LTR	-	ERV1	0.0	0.0	0.0	0.0	10.2211	0.0	0.0	0.0	0.0	0.0	0.0	0.0	0.0	0.0	0.0	0.0	0.0	0.0	0.0	0.0	0.0	0.0
chr1	105961667	105962120	MLT1C	LTR	+	ERVL-MaLR	0.0	0.0	0.0	0.0	10.2211	23.0635	0.0	0.0	0.0	0.0	0.0	0.0	0.0	0.0	0.0	0.0	0.0	0.0	0.0	0.0	0.0	0.0
chr1	105973978	105975446	MLT1I__MLT1I-int	LTR	+	ERVL-MaLR	0.0	0.0	0.0	0.0	40.8843	11.5317	0.0	0.0	0.0	0.0	0.0	0.0	0.0	0.0	0.0	0.0	0.0	0.0	5.8854	0.0	0.0	0.0
chr1	105975744	105978015	THE1C__THE1C-int	LTR	+	ERVL-MaLR	0.0	0.0	0.0	0.0	0.0	11.5317	0.0	0.0	0.0	0.0	0.0	0.0	0.0	0.0	0.0	0.0	0.0	0.0	0.0	0.0	7.3832	7.5687
chr1	105995545	105996083	MLT2B2	LTR	-	ERVL	0.0	0.0	0.0	0.0	20.4422	0.0	0.0	0.0	0.0	0.0	0.0	0.0	0.0	0.0	0.0	0.0	0.0	0.0	0.0	0.0	0.0	0.0
chr1	106012922	106015409	MSTA__MSTA-int	LTR	-	ERVL-MaLR	24.6787	0.0	0.0	0.0	0.0	0.0	0.0	0.0	0.0	0.0	0.0	0.0	0.0	0.0	0.0	0.0	0.0	0.0	0.0	0.0	7.3832	0.0
chr1	106055631	106056209	MER76	LTR	+	ERVL	0.0	0.0	0.0	0.0	20.4422	11.5317	0.0	0.0	0.0	0.0	0.0	0.0	0.0	0.0	0.0	0.0	0.0	0.0	5.8854	0.0	0.0	0.0
chr1	106093056	106093429	MLT1A0	LTR	+	ERVL-MaLR	0.0	0.0	0.0	0.0	10.2211	0.0	0.0	0.0	0.0	0.0	0.0	0.0	0.0	0.0	0.0	0.0	0.0	0.0	0.0	0.0	0.0	0.0
chr1	106126794	106127181	MLT1B	LTR	+	ERVL-MaLR	0.0	0.0	0.0	0.0	0.0	23.0635	0.0	0.0	0.0	0.0	0.0	0.0	0.0	0.0	0.0	0.0	0.0	0.0	0.0	0.0	0.0	0.0
chr1	106140080	106151117	THE1B__THE1B-int	LTR	+	ERVL-MaLR	0.0	0.0	0.0	0.0	10.2211	0.0	0.0	0.0	0.0	0.0	0.0	0.0	0.0	0.0	0.0	0.0	0.0	0.0	4.9096	0.0	0.0	0.0
chr1	106159068	106162062	HERVK11-int__MER11A__MER11C	LTR	+	ERVK	0.0	0.0	0.0	0.0	20.4422	0.0	0.0	0.0	0.0	0.0	0.0	0.0	0.0	0.0	0.0	0.0	0.0	0.0	0.0	0.0	0.0	0.0
chr1	106179007	106182075	MLT1I__MLT1I-int	LTR	-	ERVL-MaLR	0.0	0.0	0.0	0.0	20.4422	46.127	0.0	0.0	0.0	0.0	0.0	0.0	0.0	0.0	0.0	0.0	0.0	5.54	0.0	0.0	7.3832	0.0
chr1	106180808	106181436	LTR27C	LTR	+	ERV1	0.0	0.0	0.0	0.0	20.4422	34.5952	0.0	0.0	0.0	0.0	0.0	0.0	0.0	0.0	0.0	0.0	0.0	5.54	0.0	0.0	0.0	0.0
chr1	106183743	106186029	THE1A__THE1A-int	LTR	+	ERVL-MaLR	0.0	0.0	0.0	0.0	10.2211	0.0	0.0	0.0	0.0	0.0	0.0	0.0	0.0	0.0	0.0	0.0	0.0	0.0	0.0	0.0	0.0	7.5687
chr1	106210572	106211060	MLT2B1	LTR	+	ERVL	0.0	0.0	0.0	0.0	10.2211	0.0	0.0	0.0	0.0	0.0	0.0	0.0	0.0	0.0	0.0	0.0	0.0	0.0	0.0	0.0	0.0	0.0
chr1	106222311	106222888	LTR26	LTR	+	ERV1	0.0	0.0	0.0	0.0	40.8843	0.0	0.0	0.0	0.0	0.0	0.0	0.0	0.0	0.0	0.0	0.0	0.0	0.0	0.0	0.0	6.3918	0.0
chr1	106243332	106243811	MLT1D	LTR	-	ERVL-MaLR	0.0	0.0	0.0	0.0	20.4422	0.0	0.0	0.0	0.0	0.0	0.0	0.0	0.0	0.0	0.0	0.0	0.0	0.0	0.0	0.0	0.0	0.0
chr1	106245948	106246390	LTR16B2	LTR	-	ERVL	0.0	0.0	0.0	0.0	102.211	0.0	0.0	0.0	0.0	0.0	0.0	0.0	0.0	0.0	0.0	0.0	0.0	0.0	0.0	0.0	0.0	0.0
chr1	106276098	106276622	MLT2B4	LTR	-	ERVL	49.3573	0.0	0.0	0.0	0.0	46.127	0.0	0.0	0.0	0.0	0.0	0.0	0.0	0.0	0.0	0.0	0.0	0.0	0.0	0.0	0.0	0.0
chr1	106295057	106295633	MER68	LTR	+	ERVL	0.0	0.0	0.0	0.0	20.4422	0.0	0.0	0.0	0.0	0.0	0.0	0.0	0.0	0.0	0.0	0.0	0.0	0.0	0.0	0.0	0.0	0.0
chr1	106302798	106305086	MSTC__MSTC-int	LTR	-	ERVL-MaLR	0.0	0.0	0.0	0.0	20.4422	69.1905	0.0	0.0	0.0	0.0	0.0	0.0	0.0	0.0	0.0	0.0	0.0	0.0	0.0	0.0	6.3918	0.0
chr1	106305215	106305633	MSTB	LTR	-	ERVL-MaLR	0.0	0.0	0.0	0.0	20.4422	0.0	0.0	0.0	0.0	0.0	0.0	0.0	0.0	0.0	0.0	0.0	0.0	0.0	0.0	0.0	0.0	0.0
chr1	106344472	106349394	MER61-int__MER61A	LTR	-	ERV1	0.0	0.0	0.0	0.0	40.8843	69.1905	0.0	0.0	0.0	0.0	0.0	0.0	0.0	0.0	0.0	0.0	0.0	0.0	0.0	0.0	6.3918	0.0
chr1	106358207	106359302	MER11A	LTR	-	ERVK	0.0	0.0	0.0	0.0	20.4422	0.0	0.0	0.0	0.0	0.0	0.0	0.0	0.0	0.0	0.0	0.0	0.0	0.0	0.0	0.0	0.0	7.5687
chr1	106371780	106374087	THE1D__THE1D-int	LTR	-	ERVL-MaLR	0.0	0.0	0.0	0.0	51.1054	0.0	0.0	0.0	0.0	0.0	0.0	0.0	0.0	0.0	0.0	0.0	0.0	0.0	0.0	0.0	0.0	0.0
chr1	106384030	106384499	MLT1C	LTR	-	ERVL-MaLR	0.0	0.0	0.0	0.0	10.2211	34.5952	0.0	0.0	0.0	0.0	0.0	0.0	0.0	0.0	0.0	0.0	0.0	0.0	0.0	0.0	0.0	0.0
chr1	106431533	106432101	MLT1G3	LTR	-	ERVL-MaLR	0.0	0.0	0.0	0.0	61.3265	0.0	0.0	0.0	0.0	0.0	0.0	0.0	0.0	0.0	0.0	0.0	0.0	0.0	0.0	0.0	-2.9921	0.0
chr1	106439272	106439829	MLT2B3	LTR	-	ERVL	0.0	0.0	0.0	0.0	20.4422	0.0	0.0	0.0	0.0	0.0	0.0	0.0	0.0	0.0	0.0	0.0	0.0	0.0	4.9096	0.0	0.0	9.1486
chr1	106455731	106456278	MLT2A2	LTR	-	ERVL	0.0	0.0	0.0	0.0	0.0	23.0635	0.0	0.0	0.0	0.0	0.0	0.0	0.0	0.0	0.0	0.0	0.0	0.0	0.0	0.0	0.0	7.5687
chr1	106526255	106527125	LTR8B	LTR	+	ERV1	0.0	0.0	0.0	0.0	20.4422	11.5317	0.0	0.0	0.0	0.0	0.0	0.0	0.0	0.0	0.0	0.0	0.0	0.0	0.0	0.0	0.0	0.0
chr1	106571095	106571655	LTR26C	LTR	-	ERV1	0.0	0.0	0.0	0.0	0.0	11.5317	0.0	0.0	0.0	0.0	0.0	0.0	0.0	0.0	0.0	0.0	0.0	0.0	0.0	0.0	0.0	0.0
chr1	106585293	106591567	HERVL-int__MLT2A1	LTR	-	ERVL	0.0	0.0	0.0	6.37706	20.4422	11.5317	0.0	0.0	0.0	0.0	0.0	0.0	0.0	0.0	0.0	0.0	0.0	0.0	5.8854	0.0	0.0	0.0
chr1	106604408	106604805	MER92A	LTR	-	ERV1	0.0	0.0	0.0	0.0	0.0	46.127	0.0	0.0	0.0	0.0	0.0	0.0	0.0	0.0	0.0	0.0	0.0	0.0	0.0	0.0	0.0	0.0
chr1	106613761	106614258	MLT1E1A	LTR	+	ERVL-MaLR	0.0	0.0	0.0	0.0	51.1054	23.0635	0.0	0.0	0.0	0.0	0.0	0.0	0.0	0.0	0.0	0.0	0.0	0.0	0.0	0.0	0.0	0.0
chr1	106619155	106620958	MER52A	LTR	+	ERV1	0.0	0.0	0.0	12.7541	0.0	0.0	0.0	0.0	0.0	0.0	0.0	0.0	0.0	0.0	0.0	0.0	0.0	0.0	0.0	0.0	0.0	0.0
chr1	106655205	106657295	THE1B__THE1B-int	LTR	-	ERVL-MaLR	0.0	0.0	0.0	0.0	0.0	69.1905	0.0	0.0	0.0	0.0	0.0	0.0	0.0	0.0	0.0	0.0	0.0	0.0	0.0	0.0	0.0	0.0
chr1	106657443	106657824	THE1D	LTR	+	ERVL-MaLR	0.0	0.0	0.0	0.0	20.4422	23.0635	0.0	0.0	0.0	0.0	0.0	0.0	0.0	0.0	0.0	0.0	0.0	0.0	0.0	0.0	2.9614	0.0
chr1	106683125	106683530	MSTB	LTR	+	ERVL-MaLR	0.0	0.0	0.0	0.0	0.0	69.1905	0.0	0.0	0.0	0.0	0.0	0.0	0.0	0.0	0.0	0.0	0.0	0.0	0.0	0.0	0.0	4.4743
chr1	106684641	106685025	MSTA	LTR	+	ERVL-MaLR	0.0	0.0	0.0	0.0	0.0	46.127	0.0	0.0	0.0	0.0	0.0	0.0	0.0	0.0	0.0	0.0	0.0	0.0	0.0	0.0	0.0	0.0
chr1	106712826	106713360	MER70A	LTR	+	ERVL	0.0	0.0	0.0	0.0	81.7686	0.0	0.0	0.0	0.0	0.0	0.0	0.0	0.0	0.0	0.0	0.0	0.0	0.0	0.0	0.0	6.3918	0.0
chr1	106744216	106744626	MLT2A1	LTR	-	ERVL	0.0	0.0	0.0	0.0	0.0	34.5952	0.0	0.0	0.0	0.0	0.0	0.0	0.0	0.0	0.0	0.0	0.0	0.0	0.0	0.0	0.0	0.0
chr1	106778591	106778986	MLT1D	LTR	-	ERVL-MaLR	0.0	0.0	0.0	25.5082	0.0	0.0	0.0	0.0	0.0	0.0	0.0	0.0	0.0	0.0	0.0	0.0	0.0	0.0	0.0	0.0	0.0	0.0
chr1	106807239	106807713	MER67D	LTR	-	ERV1	0.0	0.0	0.0	0.0	61.3265	0.0	0.0	0.0	0.0	0.0	0.0	0.0	0.0	0.0	0.0	0.0	0.0	0.0	0.0	0.0	0.0	0.0
chr1	106808468	106811168	THE1D__THE1D-int	LTR	-	ERVL-MaLR	0.0	0.0	0.0	0.0	20.4422	80.7222	0.0	0.0	0.0	0.0	0.0	6.4576	0.0	0.0	0.0	0.0	0.0	0.0	0.0	0.0	6.3918	0.0
chr1	106809874	106810237	THE1B	LTR	+	ERVL-MaLR	0.0	0.0	0.0	0.0	20.4422	0.0	0.0	0.0	0.0	0.0	0.0	0.0	0.0	0.0	0.0	0.0	0.0	0.0	0.0	0.0	6.3918	0.0
chr1	106882140	106884457	THE1D__THE1D-int	LTR	-	ERVL-MaLR	0.0	0.0	0.0	0.0	30.6632	0.0	0.0	0.0	0.0	0.0	0.0	0.0	0.0	0.0	0.0	0.0	0.0	0.0	7.867	0.0	0.0	4.0028
chr1	106942337	106942737	MLT1J2	LTR	-	ERVL-MaLR	0.0	0.0	0.0	0.0	30.6632	0.0	0.0	0.0	0.0	0.0	0.0	0.0	0.0	0.0	0.0	0.0	0.0	0.0	0.0	0.0	0.0	0.0
chr1	106998401	106998833	MER70A	LTR	-	ERVL	0.0	0.0	0.0	0.0	0.0	23.0635	0.0	0.0	0.0	0.0	0.0	0.0	0.0	0.0	0.0	0.0	0.0	0.0	7.454	0.0	3.4847	0.0
chr1	107019579	107019931	LTR57	LTR	+	ERVL	0.0	0.0	0.0	0.0	0.0	23.0635	0.0	0.0	0.0	0.0	0.0	0.0	0.0	0.0	0.0	0.0	0.0	0.0	0.0	0.0	0.0	0.0
chr1	107038664	107040946	THE1B__THE1B-int	LTR	+	ERVL-MaLR	0.0	0.0	0.0	0.0	20.4422	23.0635	0.0	0.0	0.0	0.0	0.0	0.0	0.0	0.0	0.0	0.0	0.0	0.0	0.0	0.0	4.9731	0.0
chr1	107044571	107046171	LTR12C	LTR	+	ERV1	0.0	0.0	0.0	0.0	40.8843	0.0	0.0	0.0	6.5548	0.0	0.0	0.0	0.0	0.0	0.0	0.0	0.0	0.0	0.0	0.0	0.0	7.5687
chr1	107236583	107238863	THE1B__THE1B-int	LTR	+	ERVL-MaLR	0.0	0.0	0.0	0.0	0.0	46.127	0.0	0.0	0.0	0.0	0.0	0.0	0.0	0.0	0.0	0.0	5.6644	0.0	5.8854	6.3646	4.3911	8.1511
chr1	107276900	107277348	LTR16B2	LTR	-	ERVL	0.0	0.0	0.0	0.0	0.0	34.5952	0.0	0.0	0.0	0.0	0.0	0.0	0.0	0.0	0.0	0.0	0.0	0.0	0.0	0.0	0.0	0.0
chr1	107292369	107293062	MER50	LTR	+	ERV1	0.0	0.0	0.0	6.37706	20.4422	23.0635	0.0	0.0	0.0	0.0	0.0	0.0	0.0	0.0	0.0	0.0	0.0	0.0	0.0	0.0	0.0	7.5687
chr1	107351271	107354090	MSTA__MSTA-int	LTR	-	ERVL-MaLR	0.0	0.0	0.0	0.0	10.2211	0.0	0.0	0.0	0.0	0.0	0.0	0.0	0.0	0.0	0.0	0.0	0.0	0.0	5.8854	0.0	0.0	0.0
chr1	107391487	107391912	MSTB	LTR	-	ERVL-MaLR	0.0	0.0	0.0	0.0	10.2211	0.0	0.0	0.0	0.0	0.0	0.0	0.0	0.0	0.0	0.0	0.0	0.0	0.0	5.8854	0.0	0.0	0.0
chr1	107509491	107511884	THE1C__THE1C-int	LTR	+	ERVL-MaLR	0.0	0.0	0.0	0.0	40.8843	0.0	0.0	0.0	0.0	0.0	0.0	0.0	0.0	0.0	0.0	0.0	0.0	0.0	0.0	0.0	0.0	0.0
chr1	107556496	107556968	LTR33	LTR	+	ERVL	0.0	0.0	0.0	0.0	10.2211	0.0	0.0	0.0	0.0	0.0	0.0	0.0	0.0	0.0	0.0	0.0	0.0	0.0	0.0	0.0	0.0	0.0
chr1	107557089	107557661	LTR33C	LTR	-	ERVL	0.0	0.0	0.0	0.0	20.4422	0.0	0.0	0.0	0.0	0.0	0.0	0.0	0.0	0.0	0.0	0.0	0.0	0.0	0.0	0.0	0.0	0.0
chr1	107559719	107560108	MSTA1	LTR	-	ERVL-MaLR	0.0	0.0	0.0	0.0	0.0	23.0635	0.0	0.0	0.0	0.0	0.0	0.0	0.0	0.0	0.0	0.0	0.0	0.0	0.0	0.0	0.0	0.0
chr1	107562018	107562451	MLT1C	LTR	+	ERVL-MaLR	0.0	0.0	0.0	0.0	20.4422	0.0	0.0	0.0	0.0	0.0	0.0	0.0	0.0	0.0	0.0	0.0	0.0	0.0	0.0	0.0	0.0	0.0
chr1	107577416	107577894	MLT1J	LTR	+	ERVL-MaLR	24.6787	0.0	5.9111	0.0	0.0	0.0	0.0	0.0	0.0	0.0	0.0	0.0	0.0	0.0	0.0	0.0	0.0	0.0	0.0	6.3646	0.0	0.0
chr1	107642070	107642611	MER41A	LTR	+	ERV1	160.411	171.117	360.577	223.197	71.5476	23.0635	0.0	7.7511	7.5471	0.0	0.0	0.0	0.0	6.0328	0.0	0.0	0.0	0.0	0.0	0.0	0.0	0.0
chr1	107674708	107675216	MLT1F2	LTR	+	ERVL-MaLR	0.0	0.0	0.0	0.0	0.0	11.5317	0.0	0.0	0.0	0.0	0.0	0.0	0.0	0.0	0.0	0.0	0.0	0.0	0.0	0.0	0.0	0.0
chr1	107698665	107702406	THE1D__THE1D-int	LTR	-	ERVL-MaLR	0.0	48.8905	0.0	12.7541	0.0	23.0635	7.122	6.1795	0.0	0.0	0.0	0.0	0.0	0.0	0.0	0.0	5.6644	0.0	4.9096	7.3558	8.3788	7.5687
chr1	107709562	107709936	THE1C	LTR	+	ERVL-MaLR	0.0	0.0	0.0	0.0	0.0	11.5317	0.0	0.0	0.0	0.0	0.0	0.0	0.0	0.0	0.0	0.0	0.0	0.0	1.6701	0.0	0.0	0.0
chr1	107857024	107857436	MLT2A2	LTR	+	ERVL	0.0	0.0	0.0	12.7541	0.0	0.0	0.0	0.0	0.0	0.0	0.0	0.0	0.0	0.0	0.0	0.0	0.0	0.0	0.0	0.0	0.0	0.0
chr1	107865696	107866343	MER50B	LTR	+	ERV1	24.6787	0.0	0.0	0.0	0.0	0.0	0.0	0.0	0.0	0.0	0.0	0.0	0.0	0.0	0.0	0.0	0.0	0.0	0.0	0.0	0.0	0.4705
chr1	107907444	107907892	MSTD	LTR	+	ERVL-MaLR	0.0	0.0	0.0	6.37706	0.0	0.0	0.0	0.0	0.0	0.0	0.0	0.0	0.0	0.0	0.0	0.0	0.0	0.0	0.0	2.663	2.5339	0.0
chr1	107932527	107933027	MLT1D	LTR	+	ERVL-MaLR	0.0	0.0	0.0	0.0	20.4422	0.0	0.0	0.0	0.0	0.0	0.0	0.0	0.0	0.0	0.0	0.0	0.0	0.0	4.9096	0.0	0.0	0.0
chr1	108012700	108013255	MLT2B2	LTR	-	ERVL	0.0	0.0	0.0	0.0	10.2211	0.0	0.0	0.0	0.0	0.0	0.0	0.0	0.0	0.0	0.0	0.0	0.0	0.0	0.0	0.0	0.0	0.0
chr1	108025680	108026219	LTR16E2	LTR	+	ERVL	24.6787	0.0	0.0	0.0	0.0	0.0	0.0	0.0	0.0	0.0	0.0	0.0	0.0	0.0	0.0	0.0	0.0	0.0	0.0	0.0	6.3918	0.0
chr1	108048607	108049061	MLT1D	LTR	+	ERVL-MaLR	0.0	48.8905	0.0	12.7541	0.0	0.0	5.1527	0.0	0.0	0.0	0.0	0.0	0.0	0.0	0.0	0.0	0.0	0.0	0.0	0.0	0.0	0.0
chr1	108131324	108133577	THE1A__THE1A-int	LTR	-	ERVL-MaLR	0.0	0.0	0.0	0.0	0.0	69.1905	0.0	0.0	0.0	0.0	0.0	0.0	0.0	0.0	0.0	0.0	6.6502	6.5244	5.8854	6.3646	6.3918	0.0
chr1	108172309	108172692	MSTB	LTR	-	ERVL-MaLR	0.0	0.0	0.0	0.0	0.0	46.127	0.0	0.0	0.0	0.0	0.0	0.0	0.0	0.0	0.0	0.0	0.0	0.0	0.0	0.0	0.0	0.0
chr1	108173178	108175501	THE1C__THE1C-int	LTR	+	ERVL-MaLR	12.3393	0.0	0.0	0.0	20.4422	46.127	0.0	0.0	0.0	0.0	0.0	0.0	0.0	0.0	0.0	0.0	0.0	0.0	0.0	0.0	6.3918	0.0
chr1	108289679	108291829	MLT1A0__MLT1A0-int	LTR	-	ERVL-MaLR	0.0	0.0	0.0	0.0	20.4422	23.0635	0.0	0.0	0.0	0.0	0.0	0.0	0.0	0.0	0.0	0.0	0.0	0.0	0.0	0.0	0.0	0.0
chr1	108296724	108299006	THE1A__THE1A-int	LTR	-	ERVL-MaLR	0.0	0.0	0.0	0.0	20.4422	23.0635	0.0	0.0	0.0	0.0	0.0	0.0	0.0	0.0	8.6461	0.0	5.6644	0.0	0.0	0.0	0.0	0.0
chr1	108317347	108317830	MLT1J	LTR	-	ERVL-MaLR	24.6787	0.0	0.0	0.0	20.4422	23.0635	0.0	0.0	0.0	0.0	0.0	0.0	0.0	0.0	0.0	0.0	0.0	0.0	0.0	0.0	0.0	0.0
chr1	108318710	108319243	MER68	LTR	-	ERVL	0.0	0.0	0.0	0.0	61.3265	0.0	0.0	0.0	0.0	0.0	0.0	0.0	0.0	0.0	0.0	6.4434	0.0	0.0	0.0	0.0	0.0	0.0
chr1	108368782	108369220	MSTB1	LTR	+	ERVL-MaLR	0.0	0.0	0.0	0.0	10.2211	0.0	0.0	0.0	0.0	0.0	0.0	0.0	0.0	0.0	0.0	0.0	0.0	0.0	0.0	0.0	0.0	0.0
chr1	108395372	108397654	THE1A__THE1A-int	LTR	+	ERVL-MaLR	0.0	0.0	0.0	0.0	0.0	23.0635	0.0	0.0	0.0	0.0	0.0	0.0	0.0	0.0	8.6461	0.0	0.0	0.0	4.9096	0.0	0.0	7.5687
chr1	108473289	108478596	HERVH-int__LTR7	LTR	+	ERV1	0.0	0.0	11.8222	12.7541	81.7686	23.0635	0.0	0.0	0.0	0.0	0.0	0.0	0.0	0.0	0.0	0.0	0.0	0.0	6.8732	0.0	8.3788	8.8861
chr1	108517444	108518412	LTR5_Hs	LTR	+	ERVK	0.0	0.0	0.0	0.0	10.2211	23.0635	0.0	0.0	0.0	0.0	0.0	0.0	0.0	0.0	0.0	0.0	0.0	0.0	0.0	0.0	0.0	0.0
chr1	108608742	108609101	MLT1A0	LTR	-	ERVL-MaLR	0.0	0.0	0.0	0.0	30.6632	0.0	0.0	0.0	0.0	0.0	0.0	0.0	0.0	0.0	0.0	0.0	0.0	5.54	0.0	0.0	0.0	0.0
chr1	108639892	108641428	LTR12C	LTR	-	ERV1	0.0	0.0	11.8222	0.0	0.0	0.0	0.0	0.0	0.0	0.0	0.0	0.0	0.0	0.0	0.0	0.0	0.0	0.0	0.0	0.0	0.0	0.0
chr1	108646553	108646954	MSTA	LTR	+	ERVL-MaLR	0.0	0.0	0.0	0.0	20.4422	0.0	0.0	0.0	0.0	0.0	0.0	0.0	0.0	0.0	0.0	0.0	0.0	0.0	0.0	0.0	0.0	6.5763
chr1	108667293	108668722	LTR12C	LTR	+	ERV1	0.0	0.0	0.0	0.0	61.3265	23.0635	0.0	0.0	0.0	0.0	0.0	0.0	0.0	0.0	5.7417	8.431	0.0	6.5244	0.0	0.0	0.0	0.0
chr1	108678379	108678773	LTR56	LTR	-	ERV1	0.0	0.0	0.0	0.0	0.0	23.0635	0.0	0.0	0.0	0.0	0.0	0.0	0.0	0.0	0.0	0.0	0.0	0.0	0.0	0.0	0.0	0.0
chr1	108681696	108682183	LTR10D	LTR	+	ERV1	0.0	0.0	0.0	0.0	0.0	103.786	0.0	0.0	0.0	0.0	0.0	0.0	0.0	0.0	0.0	0.0	0.0	0.0	0.0	0.0	0.0	0.0
chr1	108750529	108751352	MER21C	LTR	-	ERVL	0.0	0.0	0.0	0.0	20.4422	0.0	0.0	0.0	0.0	0.0	0.0	0.0	0.0	0.0	0.0	0.0	0.0	0.0	0.0	0.0	0.0	2.5689
chr1	108784234	108786442	THE1C__THE1C-int	LTR	-	ERVL-MaLR	0.0	0.0	5.9111	0.0	61.3265	46.127	0.0	0.0	0.0	0.0	0.0	0.0	8.3951	0.0	0.0	0.0	6.6502	5.54	0.0	0.0	0.0	0.0
chr1	108845195	108845652	LTR33	LTR	+	ERVL	0.0	0.0	0.0	0.0	0.0	69.1905	0.0	0.0	0.0	0.0	0.0	0.0	0.0	0.0	0.0	0.0	0.0	0.0	0.0	0.0	0.0	0.0
chr1	108955540	108956075	MLT2B3	LTR	+	ERVL	0.0	0.0	0.0	0.0	0.0	23.0635	0.0	0.0	0.0	0.0	0.0	0.0	0.0	0.0	0.0	0.0	0.0	0.0	0.0	-2.8084	0.0	7.5687
chr1	108967269	108968015	MER4E	LTR	-	ERV1	0.0	0.0	5.9111	12.7541	20.4422	0.0	0.0	0.0	0.0	0.0	0.0	0.0	0.0	0.0	0.0	0.0	0.0	0.0	0.0	0.0	0.0	0.0
chr1	109012947	109013306	MLT1A0	LTR	+	ERVL-MaLR	0.0	0.0	0.0	0.0	40.8843	0.0	0.0	0.0	0.0	0.0	0.0	0.0	0.0	0.0	0.0	0.0	0.0	0.0	0.0	-3.7016	0.0	0.0
chr1	109077615	109078050	LTR56	LTR	+	ERV1	0.0	0.0	0.0	0.0	20.4422	0.0	0.0	0.0	0.0	0.0	0.0	0.0	0.0	0.0	7.6497	0.0	0.0	0.0	0.0	0.0	0.0	0.0
chr1	109284062	109284687	MER41B	LTR	+	ERV1	0.0	0.0	0.0	0.0	10.2211	0.0	0.0	0.0	0.0	0.0	0.0	0.0	0.0	0.0	0.0	0.0	0.0	0.0	0.0	0.0	0.0	0.0
chr1	109430755	109431153	MLT1B	LTR	+	ERVL-MaLR	0.0	0.0	0.0	0.0	0.0	23.0635	0.0	0.0	0.0	0.0	0.0	0.0	0.0	0.0	0.0	0.0	0.0	0.0	5.8854	0.0	0.0	0.0
chr1	109452247	109452765	LTR28C	LTR	-	ERV1	0.0	0.0	0.0	6.37706	0.0	0.0	0.0	0.0	0.0	0.0	0.0	0.0	0.0	0.0	0.0	0.0	0.0	0.0	0.0	0.0	0.0	0.0
chr1	109461166	109461768	LTR12_	LTR	-	ERV1	0.0	0.0	0.0	0.0	30.6632	0.0	0.0	0.0	0.0	0.0	0.0	0.0	0.0	0.0	4.2237	7.4351	0.0	0.0	0.0	0.0	0.0	0.0
chr1	109517411	109517764	MSTA	LTR	-	ERVL-MaLR	0.0	0.0	0.0	0.0	20.4422	0.0	0.0	0.0	0.0	0.0	0.0	0.0	0.0	0.0	0.0	0.0	0.0	0.0	0.0	0.0	0.0	0.0
chr1	109522994	109523443	MLT1J2	LTR	-	ERVL-MaLR	0.0	0.0	0.0	0.0	20.4422	0.0	0.0	0.0	0.0	0.0	0.0	0.0	0.0	0.0	0.0	0.0	0.0	0.0	0.0	0.0	0.0	0.0
chr1	109679741	109680273	MLT2B2	LTR	+	ERVL	12.3393	0.0	0.0	0.0	0.0	0.0	0.0	0.0	0.0	0.0	0.0	0.0	0.0	0.0	0.0	0.0	0.0	0.0	4.9096	0.0	0.0	0.0
chr1	109797879	109798410	MLT1G	LTR	-	ERVL-MaLR	0.0	0.0	0.0	12.7541	0.0	69.1905	0.0	0.0	0.0	0.0	0.0	0.0	0.0	0.0	0.0	0.0	0.0	5.54	0.0	0.0	0.0	0.0
chr1	109815725	109816205	MLT1D	LTR	+	ERVL-MaLR	0.0	0.0	0.0	12.7541	0.0	0.0	0.0	0.0	0.0	0.0	0.0	0.0	0.0	0.0	0.0	0.0	0.0	0.0	0.0	0.0	0.0	0.0
chr1	109836878	109837310	LTR7B	LTR	-	ERV1	0.0	0.0	0.0	0.0	0.0	11.5317	0.0	0.0	0.0	0.0	0.0	0.0	0.0	0.0	0.0	0.0	0.0	0.0	6.8732	0.0	0.0	0.0
chr1	109852232	109858142	HERV17-int__LTR17	LTR	-	ERV1	0.0	0.0	0.0	12.7541	10.2211	46.127	0.0	0.0	0.0	0.0	0.0	0.0	0.0	0.0	0.0	0.0	0.0	5.54	5.8854	5.382	0.0	3.5613
chr1	109862465	109862861	MLT1B	LTR	-	ERVL-MaLR	0.0	0.0	0.0	0.0	0.0	23.0635	0.0	0.0	0.0	0.0	0.0	0.0	0.0	0.0	0.0	0.0	0.0	0.0	0.0	0.0	0.0	0.0
chr1	110033410	110033779	MSTC	LTR	-	ERVL-MaLR	0.0	0.0	0.0	25.5082	0.0	0.0	0.0	0.0	0.0	0.0	0.0	0.0	0.0	0.0	0.0	0.0	0.0	0.0	0.0	0.0	0.0	0.0
chr1	110203705	110204202	MLT1H1	LTR	-	ERVL-MaLR	0.0	48.8905	0.0	0.0	10.2211	0.0	0.0	0.0	0.0	0.0	0.0	0.0	0.0	0.0	0.0	0.0	0.0	0.0	0.0	0.0	0.0	0.0
chr1	110205030	110205573	MLT1H1	LTR	+	ERVL-MaLR	0.0	0.0	0.0	12.7541	40.8843	0.0	0.0	0.0	0.0	0.0	0.0	5.4739	0.0	0.0	0.0	0.0	0.0	0.0	0.0	0.0	0.0	6.5763
chr1	110290228	110290651	MLT1C	LTR	+	ERVL-MaLR	0.0	0.0	0.0	0.0	0.0	11.5317	0.0	0.0	0.0	0.0	0.0	0.0	0.0	0.0	0.0	0.0	0.0	0.0	6.8732	0.0	0.0	0.0
chr1	110297308	110297763	LTR33	LTR	-	ERVL	0.0	0.0	0.0	0.0	20.4422	0.0	0.0	0.0	0.0	0.0	0.0	0.0	0.0	0.0	0.0	0.0	0.0	0.0	0.0	0.0	0.0	0.0
chr1	110319102	110319604	MLT1H1	LTR	+	ERVL-MaLR	0.0	0.0	0.0	0.0	10.2211	0.0	0.0	0.0	0.0	0.0	0.0	0.0	0.0	0.0	0.0	0.0	0.0	0.0	0.0	0.0	0.0	0.0
chr1	110394212	110394729	MLT2B4	LTR	-	ERVL	0.0	0.0	0.0	0.0	10.2211	0.0	0.0	0.0	0.0	0.0	0.0	0.0	0.0	0.0	0.0	6.4434	0.0	0.0	4.9096	0.0	0.0	0.0
chr1	110461481	110461825	MLT1A1	LTR	-	ERVL-MaLR	0.0	0.0	0.0	12.7541	0.0	0.0	0.0	0.0	0.0	0.0	0.0	0.0	0.0	0.0	0.0	0.0	0.0	0.0	0.0	0.0	0.0	0.0
chr1	110501624	110502217	MLT1F2	LTR	+	ERVL-MaLR	0.0	0.0	0.0	0.0	10.2211	0.0	0.0	0.0	0.0	0.0	0.0	0.0	0.0	0.0	0.0	0.0	0.0	0.0	0.0	0.0	0.0	0.0
chr1	110550367	110550850	MLT1D	LTR	-	ERVL-MaLR	0.0	0.0	0.0	0.0	40.8843	23.0635	0.0	0.0	0.0	0.0	0.0	0.0	0.0	0.0	0.0	0.0	0.0	0.0	0.0	0.0	0.0	0.0
chr1	110557596	110557971	LTR16	LTR	-	ERVL	0.0	0.0	0.0	0.0	0.0	23.0635	0.0	5.1992	0.0	0.0	0.0	0.0	0.0	0.0	0.0	0.0	0.0	0.0	6.4622	0.0	0.0	7.5687
chr1	110742352	110743078	LTR8	LTR	-	ERV1	0.0	0.0	0.0	0.0	10.2211	0.0	0.0	0.0	0.0	0.0	0.0	0.0	0.0	0.0	0.0	0.0	0.0	0.0	6.8732	0.0	6.3918	0.0
chr1	110887847	110888270	MLT1D	LTR	+	ERVL-MaLR	0.0	0.0	0.0	0.0	10.2211	23.0635	0.0	0.0	0.0	0.0	0.0	0.0	0.0	0.0	0.0	0.0	0.0	0.0	4.9096	0.0	0.0	0.0
chr1	110919149	110919585	MLT2A1	LTR	+	ERVL	0.0	0.0	0.0	6.37706	20.4422	0.0	0.0	0.0	0.0	0.0	0.0	0.0	0.0	0.0	0.0	0.0	0.0	0.0	0.0	0.0	7.3832	8.5649
chr1	110925052	110925498	MLT2D	LTR	+	ERVL	0.0	0.0	0.0	12.7541	0.0	0.0	0.0	0.0	0.0	0.0	0.0	0.0	0.0	0.0	0.0	0.0	0.0	0.0	0.0	0.0	0.0	4.4743
chr1	110968582	110969219	MER67B	LTR	-	ERV1	0.0	0.0	0.0	0.0	0.0	11.5317	0.0	0.0	0.0	0.0	0.0	0.0	0.0	0.0	0.0	0.0	0.0	0.0	0.0	0.0	0.0	0.0
chr1	111001023	111001395	THE1B	LTR	+	ERVL-MaLR	0.0	0.0	0.0	0.0	10.2211	0.0	0.0	0.0	0.0	0.0	0.0	0.0	0.0	0.0	0.0	0.0	0.0	0.0	0.0	0.0	0.0	0.0
chr1	111066125	111066891	LTR1F1	LTR	+	ERV1	0.0	0.0	0.0	12.7541	0.0	0.0	0.0	0.0	0.0	0.0	0.0	0.0	0.0	0.0	0.0	0.0	0.0	0.0	0.0	0.0	0.0	0.0
chr1	111123608	111124030	MSTB1	LTR	+	ERVL-MaLR	0.0	0.0	0.0	0.0	0.0	23.0635	0.0	0.0	0.0	0.0	0.0	0.0	0.0	0.0	0.0	0.0	6.6502	7.8369	4.9096	-2.8084	0.0	0.0
chr1	111131930	111132670	MER21C	LTR	+	ERVL	12.3393	0.0	0.0	0.0	0.0	34.5952	0.0	0.0	0.0	0.0	0.0	0.0	0.0	0.0	0.0	0.0	0.0	1.8925	0.0	1.4092	0.0	4.0028
chr1	111213354	111214060	MER50	LTR	-	ERV1	0.0	0.0	0.0	0.0	0.0	103.786	0.0	0.0	0.0	0.0	7.0889	0.0	0.0	0.0	0.0	0.0	0.0	0.0	0.0	0.0	0.0	8.5649
chr1	111234205	111234660	MER31B	LTR	-	ERV1	0.0	0.0	0.0	0.0	40.8843	34.5952	0.0	0.0	0.0	0.0	0.0	0.0	0.0	0.0	0.0	0.0	0.0	0.0	0.0	0.0	0.0	0.0
chr1	111237704	111238294	MER4B	LTR	+	ERV1	0.0	0.0	0.0	0.0	20.4422	0.0	0.0	0.0	0.0	0.0	0.0	0.0	0.0	0.0	0.0	0.0	0.0	0.0	0.0	0.0	0.0	0.0
chr1	111245187	111245553	MER57D	LTR	-	ERV1	0.0	0.0	0.0	0.0	0.0	23.0635	0.0	0.0	0.0	0.0	0.0	0.0	0.0	0.0	0.0	0.0	0.0	0.0	0.0	0.0	0.0	0.0
chr1	111466982	111467381	MLT1A1	LTR	-	ERVL-MaLR	12.3393	0.0	0.0	0.0	0.0	0.0	0.0	0.0	0.0	0.0	0.0	0.0	0.0	0.0	0.0	0.0	0.0	0.0	0.0	0.0	0.0	0.0
chr1	111467928	111468507	MLT1E1A	LTR	+	ERVL-MaLR	0.0	0.0	17.7333	25.5082	0.0	0.0	0.0	6.1795	0.0	0.0	3.3105	0.0	0.0	0.0	0.0	0.0	0.0	0.0	0.0	7.3558	0.0	0.0
chr1	111526205	111526583	THE1C	LTR	+	ERVL-MaLR	0.0	0.0	0.0	0.0	0.0	92.254	0.0	0.0	0.0	0.0	0.0	0.0	0.0	0.0	0.0	0.0	0.0	0.0	0.0	0.0	0.0	0.0
chr1	111578644	111579422	MER21C	LTR	-	ERVL	0.0	0.0	0.0	12.7541	0.0	23.0635	0.0	0.0	0.0	0.0	0.0	0.0	0.0	0.0	0.0	0.0	0.0	0.0	0.0	0.0	0.0	0.0
chr1	111700213	111700600	MSTB	LTR	-	ERVL-MaLR	0.0	0.0	0.0	0.0	20.4422	23.0635	0.0	0.0	0.0	0.0	0.0	0.0	0.0	0.0	0.0	0.0	0.0	0.0	0.0	0.0	0.0	0.0
chr1	111751821	111752304	MLT1J	LTR	+	ERVL-MaLR	0.0	0.0	0.0	0.0	10.2211	0.0	0.0	0.0	0.0	0.0	0.0	0.0	0.0	0.0	0.0	0.0	0.0	0.0	0.0	0.0	8.6999	0.0
chr1	111835351	111835970	MER41B	LTR	+	ERV1	0.0	0.0	0.0	12.7541	0.0	0.0	0.0	0.0	0.0	0.0	0.0	0.0	8.3951	0.0	0.0	0.0	0.0	0.0	0.0	0.0	0.0	0.0
chr1	111932954	111933314	THE1D	LTR	+	ERVL-MaLR	0.0	0.0	0.0	0.0	0.0	11.5317	0.0	0.0	0.0	0.0	0.0	0.0	0.0	0.0	0.0	0.0	0.0	0.0	0.0	0.0	0.0	0.0
chr1	111962711	111963266	MLT1H	LTR	+	ERVL-MaLR	0.0	0.0	0.0	0.0	10.2211	23.0635	0.0	0.0	0.0	0.0	0.0	0.0	0.0	0.0	0.0	0.0	0.0	0.0	0.0	0.0	0.0	0.0
chr1	112033743	112034215	MLT2B1	LTR	-	ERVL	0.0	0.0	0.0	0.0	0.0	23.0635	0.0	0.0	0.0	0.0	0.0	0.0	0.0	0.0	0.0	0.0	0.0	0.0	0.0	0.0	8.9624	8.5649
chr1	112090086	112090701	MER39	LTR	-	ERV1	0.0	0.0	0.0	0.0	0.0	23.0635	0.0	0.0	0.0	0.0	0.0	0.0	0.0	0.0	0.0	0.0	0.0	0.0	0.0	0.0	0.0	0.0
chr1	112096322	112102573	ERVL-E-int__LTR16E2	LTR	+	ERVL	0.0	0.0	0.0	0.0	0.0	23.0635	0.0	0.0	0.0	0.0	0.0	0.0	0.0	0.0	0.0	0.0	0.0	0.0	0.0	0.0	0.0	0.0
chr1	112126002	112132607	HERVL-int__MLT2A1	LTR	-	ERVL	0.0	0.0	0.0	0.0	20.4422	46.127	0.0	0.0	0.0	0.0	0.0	0.0	8.3951	0.0	0.0	0.0	0.0	0.0	5.8854	0.0	6.3918	7.5687
chr1	112148317	112150666	THE1D__THE1D-int	LTR	+	ERVL-MaLR	0.0	0.0	0.0	0.0	0.0	69.1905	0.0	0.0	0.0	0.0	0.0	0.0	0.0	0.0	0.0	0.0	0.0	0.0	0.0	0.0	0.0	0.0
chr1	112269106	112269519	MLT1A0	LTR	+	ERVL-MaLR	0.0	0.0	0.0	0.0	0.0	11.5317	0.0	0.0	0.0	0.0	0.0	0.0	0.0	0.0	0.0	0.0	0.0	0.0	0.0	0.0	0.0	0.0
chr1	112367454	112367849	MSTB	LTR	+	ERVL-MaLR	0.0	0.0	0.0	0.0	0.0	23.0635	0.0	0.0	0.0	0.0	0.0	0.0	0.0	0.0	0.0	0.0	0.0	0.0	0.0	0.0	0.0	0.0
chr1	112444846	112445338	MLT1F	LTR	+	ERVL-MaLR	37.018	0.0	0.0	0.0	0.0	0.0	0.0	0.0	0.0	0.0	0.0	0.0	0.0	0.0	0.0	7.4351	0.0	0.0	0.0	0.0	7.3832	0.0
chr1	112791643	112792000	MER57E1	LTR	-	ERV1	0.0	0.0	0.0	0.0	81.7686	0.0	0.0	0.0	0.0	0.0	0.0	0.0	0.0	0.0	7.6497	0.0	0.0	0.0	0.0	0.0	-2.9921	0.0
chr1	112809666	112815325	HERVH-int__LTR7	LTR	+	ERV1	0.0	0.0	0.0	0.0	51.1054	46.127	0.0	0.0	0.0	0.0	0.0	0.0	0.0	0.0	8.6461	0.0	6.6502	6.5244	5.8854	3.5562	7.3832	9.3706
chr1	112816777	112817803	LTR5A	LTR	-	ERVK	0.0	0.0	0.0	12.7541	51.1054	115.317	0.0	0.0	0.0	0.0	0.0	0.0	0.0	0.0	0.0	0.0	5.6644	0.0	0.0	6.3646	0.0	0.0
chr1	112852178	112852808	LTR9D	LTR	-	ERV1	0.0	0.0	0.0	0.0	0.0	46.127	0.0	0.0	0.0	0.0	0.0	0.0	0.0	0.0	0.0	0.0	5.6644	1.8925	0.0	0.0	0.0	0.0
chr1	112853056	112853594	MER41A	LTR	+	ERV1	0.0	0.0	0.0	12.7541	102.211	0.0	0.0	0.0	0.0	0.0	0.0	0.0	0.0	0.0	0.0	1.4587	6.6502	7.5165	4.9096	0.0	0.0	8.5649
chr1	112853688	112855084	LTR12C	LTR	-	ERV1	0.0	0.0	0.0	12.7541	132.874	276.762	0.0	0.0	0.0	0.0	0.0	0.0	0.0	0.0	8.6461	9.2365	1.0917	5.54	0.0	0.0	0.0	0.0
chr1	112855330	112856118	MER21B	LTR	+	ERVL	0.0	0.0	0.0	0.0	0.0	11.5317	0.0	0.0	0.0	0.0	0.0	0.0	0.0	0.0	0.0	0.0	5.6644	6.5244	3.1075	0.0	7.3832	6.5763
chr1	112868738	112869244	LTR2C	LTR	+	ERV1	0.0	0.0	0.0	0.0	0.0	46.127	0.0	0.0	0.0	0.0	0.0	0.0	0.0	0.0	0.0	0.0	0.0	0.0	0.0	0.0	0.0	0.0
chr1	112872727	112873259	LTR48	LTR	+	ERV1	0.0	0.0	0.0	0.0	0.0	69.1905	0.0	0.0	0.0	0.0	0.0	0.0	0.0	0.0	0.0	0.0	0.0	0.0	0.0	0.0	0.0	0.0
chr1	112880260	112880695	LTR54	LTR	-	ERV1	0.0	0.0	0.0	0.0	40.8843	0.0	0.0	0.0	0.0	0.0	0.0	0.0	0.0	0.0	0.0	0.0	0.0	0.0	0.0	0.0	0.0	0.0
chr1	112893638	112894317	LTR8	LTR	-	ERV1	0.0	0.0	0.0	0.0	40.8843	0.0	0.0	0.0	0.0	0.0	0.0	0.0	0.0	0.0	0.0	0.0	0.0	0.0	0.0	0.0	0.0	0.0
chr1	112894525	112895956	LTR12C	LTR	+	ERV1	0.0	0.0	0.0	0.0	20.4422	46.127	0.0	0.0	0.0	0.0	0.0	0.0	0.0	0.0	4.1615	10.5152	6.6502	0.0	0.0	0.0	0.0	0.0
chr1	112903939	112904611	LTR8	LTR	-	ERV1	0.0	0.0	0.0	0.0	40.8843	69.1905	0.0	0.0	0.0	0.0	0.0	0.0	7.3994	0.0	0.0	7.4351	0.0	5.54	0.0	0.0	0.0	7.5687
chr1	112988111	112988461	MLT1A1	LTR	-	ERVL-MaLR	0.0	0.0	0.0	0.0	10.2211	0.0	0.0	0.0	0.0	0.0	0.0	0.0	0.0	0.0	0.0	0.0	0.0	0.0	2.1317	0.0	0.0	0.0
chr1	113019430	113019798	LTR16A	LTR	+	ERVL	0.0	0.0	0.0	0.0	10.2211	0.0	0.0	0.0	0.0	0.0	0.0	0.0	0.0	0.0	0.0	0.0	0.0	0.0	0.0	0.0	0.0	0.0
chr1	113134842	113135229	MSTA	LTR	-	ERVL-MaLR	24.6787	0.0	0.0	0.0	40.8843	0.0	0.0	0.0	0.0	0.0	0.0	0.0	0.0	0.0	0.0	0.0	0.0	0.0	0.0	0.0	0.0	0.0
chr1	113156090	113156502	MSTA	LTR	-	ERVL-MaLR	0.0	0.0	0.0	0.0	10.2211	46.127	0.0	0.0	0.0	0.0	0.0	0.0	0.0	0.0	0.0	0.0	0.0	0.0	0.0	0.0	0.0	0.0
chr1	113165684	113166114	MLT1C	LTR	-	ERVL-MaLR	0.0	0.0	0.0	0.0	0.0	11.5317	0.0	0.0	0.0	0.0	0.0	0.0	0.0	0.0	0.0	0.0	0.0	7.5165	4.9096	0.0	0.0	0.0
chr1	113196827	113197289	MLT1J	LTR	-	ERVL-MaLR	0.0	0.0	5.9111	38.2624	0.0	23.0635	0.0	0.0	0.0	0.0	0.0	0.0	0.0	2.251	0.0	0.0	0.0	0.0	0.0	0.0	0.0	0.0
chr1	113217758	113218338	LTR36	LTR	+	ERV1	0.0	0.0	0.0	0.0	0.0	23.0635	0.0	0.0	0.0	0.0	0.0	0.0	0.0	0.0	0.0	0.0	0.0	0.0	0.0	0.0	6.3918	0.0
chr1	113218901	113219355	MER4A1	LTR	+	ERV1	0.0	0.0	0.0	0.0	0.0	23.0635	0.0	0.0	0.0	0.0	0.0	0.0	0.0	0.0	0.0	0.0	0.0	0.0	0.0	0.0	0.0	0.0
chr1	113245248	113245639	MLT2D	LTR	+	ERVL	0.0	0.0	0.0	0.0	0.0	11.5317	0.0	0.0	0.0	0.0	0.0	0.0	0.0	0.0	0.0	0.0	0.0	0.0	0.0	0.0	0.0	0.0
chr1	113388618	113389011	LTR33	LTR	+	ERVL	0.0	0.0	0.0	0.0	0.0	34.5952	0.0	0.0	0.0	0.0	0.0	0.0	0.0	0.0	0.0	0.0	0.0	0.0	0.0	0.0	0.0	0.0
chr1	113429280	113429905	MER51A	LTR	-	ERV1	0.0	0.0	0.0	0.0	20.4422	0.0	0.0	0.0	0.0	0.0	0.0	0.0	0.0	0.0	0.0	0.0	0.0	0.0	0.0	0.0	0.0	0.0
chr1	113438459	113438821	MSTB	LTR	-	ERVL-MaLR	0.0	0.0	0.0	0.0	0.0	23.0635	0.0	0.0	0.0	0.0	0.0	0.0	0.0	0.0	0.0	0.0	0.0	0.0	0.0	0.0	0.0	0.0
chr1	113447177	113447534	MSTD	LTR	-	ERVL-MaLR	0.0	0.0	0.0	0.0	0.0	23.0635	0.0	0.0	0.0	0.0	0.0	0.0	0.0	0.0	0.0	0.0	0.0	0.0	-2.7779	0.0	0.0	6.5763
chr1	113483272	113483620	MLT1A0	LTR	+	ERVL-MaLR	0.0	0.0	0.0	0.0	40.8843	23.0635	0.0	0.0	0.0	0.0	0.0	0.0	0.0	0.0	0.0	0.0	0.0	0.0	0.0	0.0	0.0	0.0
chr1	113519495	113519992	MER68	LTR	-	ERVL	0.0	0.0	0.0	0.0	0.0	23.0635	0.0	0.0	0.0	0.0	0.0	0.0	0.0	0.0	0.0	0.0	0.0	5.54	0.0	0.0	0.0	0.0
chr1	113522930	113525196	THE1B__THE1B-int	LTR	+	ERVL-MaLR	0.0	0.0	0.0	0.0	20.4422	92.254	0.0	0.0	0.0	0.0	0.0	0.0	0.0	0.0	0.0	8.431	5.6644	7.1041	5.8854	0.0	8.3788	0.0
chr1	113717565	113720147	THE1A__THE1A-int	LTR	-	ERVL-MaLR	24.6787	0.0	0.0	6.37706	40.8843	126.849	0.0	0.0	7.5471	6.3567	0.0	0.0	0.0	0.0	0.0	7.4351	6.6502	6.5244	6.8732	7.9378	8.6999	7.5687
chr1	113733478	113735028	MLT1A0__MLT1A0-int	LTR	+	ERVL-MaLR	12.3393	0.0	29.5555	38.2624	20.4422	11.5317	0.0	0.0	0.0	0.0	0.0	3.6687	0.0	0.0	0.0	0.0	0.0	0.0	5.8854	0.0	0.0	0.0
chr1	113768734	113769345	LTR26B	LTR	+	ERV1	0.0	0.0	0.0	0.0	0.0	23.0635	0.0	0.0	0.0	0.0	0.0	0.0	0.0	0.0	0.0	0.0	0.0	0.0	0.0	0.0	0.0	4.4743
chr1	113769942	113770502	MLT1L	LTR	+	ERVL-MaLR	0.0	0.0	0.0	0.0	20.4422	23.0635	0.0	0.0	0.0	0.0	0.0	0.0	0.0	0.0	0.0	0.0	0.0	0.0	0.0	0.0	0.0	0.0
chr1	113786300	113786686	MLT1D	LTR	+	ERVL-MaLR	0.0	0.0	0.0	0.0	10.2211	0.0	0.0	0.0	0.0	0.0	0.0	0.0	0.0	0.0	0.0	0.0	0.0	0.0	5.8854	0.0	6.3918	0.0
chr1	113987576	113987920	THE1B	LTR	-	ERVL-MaLR	0.0	0.0	0.0	0.0	10.2211	0.0	0.0	0.0	0.0	0.0	0.0	0.0	0.0	0.0	0.0	0.0	0.0	0.0	4.9096	0.0	0.0	0.0
chr1	113989000	113989378	MSTA	LTR	-	ERVL-MaLR	0.0	0.0	0.0	0.0	0.0	11.5317	0.0	0.0	0.0	0.0	0.0	0.0	0.0	0.0	0.0	0.0	0.0	0.0	0.0	0.0	0.0	0.0
chr1	114004643	114005058	MSTB	LTR	-	ERVL-MaLR	0.0	0.0	0.0	0.0	20.4422	0.0	0.0	0.0	0.0	0.0	0.0	0.0	0.0	0.0	0.0	0.0	0.0	0.0	0.0	0.0	0.0	2.5689
chr1	114006852	114007213	THE1D	LTR	-	ERVL-MaLR	0.0	0.0	0.0	0.0	0.0	11.5317	0.0	0.0	0.0	0.0	0.0	0.0	0.0	0.0	0.0	0.0	0.0	0.0	7.454	0.0	0.0	7.5687
chr1	114015983	114016381	MSTA	LTR	-	ERVL-MaLR	0.0	0.0	0.0	0.0	10.2211	0.0	0.0	0.0	0.0	0.0	0.0	0.0	0.0	0.0	0.0	0.0	0.0	0.0	0.0	0.0	0.0	0.0
chr1	114019090	114021368	THE1A__THE1A-int	LTR	+	ERVL-MaLR	0.0	0.0	0.0	0.0	0.0	46.127	0.0	0.0	0.0	0.0	0.0	0.0	0.0	0.0	0.0	0.0	0.0	0.0	0.0	0.0	0.0	7.5687
chr1	114037074	114037525	LTR7	LTR	+	ERV1	0.0	0.0	0.0	0.0	61.3265	0.0	0.0	0.0	0.0	0.0	0.0	0.0	0.0	0.0	0.0	0.0	0.0	5.54	0.0	6.3646	0.0	0.0
chr1	114058147	114059120	LTR5_Hs	LTR	+	ERVK	0.0	0.0	0.0	0.0	0.0	46.127	0.0	0.0	0.0	0.0	0.0	0.0	0.0	0.0	0.0	0.0	6.6502	0.0	0.0	0.0	0.0	0.0
chr1	114136779	114137173	MLT1I	LTR	+	ERVL-MaLR	0.0	0.0	0.0	0.0	0.0	23.0635	0.0	0.0	0.0	0.0	0.0	0.0	0.0	0.0	0.0	9.0145	0.0	0.0	5.0401	5.7124	0.0	0.0
chr1	114297116	114297531	MLT2D	LTR	+	ERVL	0.0	0.0	0.0	12.7541	0.0	0.0	0.0	0.0	0.0	0.0	0.0	0.0	0.0	0.0	0.0	0.0	0.0	0.0	0.0	0.0	0.0	0.0
chr1	114338417	114338990	LTR9	LTR	-	ERV1	0.0	0.0	0.0	0.0	20.4422	11.5317	0.0	0.0	0.0	0.0	0.0	0.0	0.0	0.0	0.0	0.0	0.0	0.0	0.0	0.0	0.0	0.0
chr1	114340717	114341114	MLT1A1	LTR	-	ERVL-MaLR	0.0	0.0	0.0	0.0	20.4422	0.0	0.0	0.0	0.0	0.0	0.0	0.0	0.0	0.0	0.0	0.0	0.0	0.0	0.0	0.0	0.0	0.0
chr1	114349329	114349972	LTR65	LTR	-	ERV1	12.3393	0.0	0.0	0.0	10.2211	0.0	0.0	0.0	0.0	0.0	0.0	0.0	0.0	0.0	0.0	0.0	0.0	0.0	0.0	0.0	0.0	0.0
chr1	114362967	114369592	Harlequin-int__LTR2	LTR	-	ERV1	0.0	0.0	0.0	0.0	81.7686	0.0	0.0	0.0	0.0	0.0	0.0	0.0	0.0	0.0	0.0	0.0	0.0	6.5244	5.8854	8.6724	7.3832	2.6069
chr1	114409709	114410125	MLT2D	LTR	+	ERVL	0.0	0.0	0.0	12.7541	0.0	69.1905	0.0	0.0	0.0	0.0	0.0	0.0	0.0	0.0	0.0	0.0	1.0917	0.0	-3.6687	-2.8084	0.0	2.5689
chr1	114418010	114418355	THE1D	LTR	-	ERVL-MaLR	0.0	0.0	0.0	0.0	0.0	92.254	0.0	0.0	0.0	0.0	0.0	0.0	0.0	0.0	0.0	0.0	0.0	0.0	-2.7779	0.0	3.4847	0.0
chr1	114453513	114454151	MER77	LTR	+	ERVL	0.0	0.0	0.0	0.0	20.4422	80.7222	0.0	0.0	0.0	0.0	0.0	0.0	0.0	0.0	0.0	0.0	0.0	0.0	0.0	0.0	0.0	0.0
chr1	114457968	114458781	LTR8B	LTR	+	ERV1	0.0	0.0	0.0	0.0	0.0	23.0635	0.0	0.0	0.0	0.0	0.0	0.0	0.0	0.0	0.0	0.0	6.6502	0.0	0.0	0.0	0.0	0.0
chr1	114464619	114465106	MLT1D	LTR	+	ERVL-MaLR	0.0	0.0	0.0	0.0	0.0	230.635	0.0	0.0	0.0	0.0	0.0	0.0	0.0	0.0	0.0	0.0	0.0	0.0	0.0	0.0	0.0	0.0
chr1	114482592	114482966	MSTA	LTR	+	ERVL-MaLR	0.0	0.0	0.0	0.0	0.0	23.0635	0.0	0.0	0.0	0.0	0.0	0.0	0.0	0.0	0.0	0.0	3.0026	2.8769	-2.7779	-4.2491	0.0	-3.0944
chr1	114555900	114556319	LTR16	LTR	+	ERVL	0.0	0.0	0.0	0.0	0.0	23.0635	0.0	0.0	0.0	0.0	0.0	0.0	0.0	0.0	0.0	0.0	0.0	0.0	0.0	0.0	7.3832	6.5763
chr1	114641356	114641775	MSTB	LTR	+	ERVL-MaLR	0.0	0.0	0.0	0.0	20.4422	11.5317	0.0	0.0	0.0	0.0	0.0	0.0	0.0	0.0	0.0	0.0	0.0	0.0	0.0	0.0	0.0	0.0
chr1	114767571	114767963	MLT1C	LTR	+	ERVL-MaLR	0.0	0.0	0.0	0.0	20.4422	0.0	0.0	0.0	0.0	0.0	0.0	0.0	0.0	0.0	0.0	0.0	0.0	0.0	0.0	0.0	0.0	0.0
chr1	114797249	114797711	MLT1C	LTR	+	ERVL-MaLR	0.0	0.0	0.0	0.0	102.211	0.0	0.0	0.0	0.0	0.0	0.0	0.0	0.0	0.0	0.0	0.0	0.0	0.0	0.0	0.0	0.0	0.0
chr1	114896809	114902666	MER61-int__MER61A	LTR	-	ERV1	0.0	0.0	0.0	0.0	0.0	23.0635	0.0	6.1795	0.0	0.0	0.0	0.0	0.0	0.0	0.0	0.0	0.0	0.0	0.0	6.3646	0.0	0.0
chr1	114928848	114929211	MLT1A0	LTR	-	ERVL-MaLR	0.0	0.0	0.0	0.0	0.0	46.127	0.0	0.0	0.0	0.0	0.0	0.0	0.0	0.0	0.0	0.0	0.0	0.0	0.0	0.0	0.0	6.5763
chr1	114952863	114953227	MLT1A1	LTR	-	ERVL-MaLR	0.0	0.0	0.0	0.0	20.4422	0.0	0.0	0.0	0.0	0.0	0.0	0.0	0.0	0.0	0.0	0.0	0.0	0.0	0.0	0.0	0.0	0.0
chr1	114978003	114978513	LTR79	LTR	-	ERVL	0.0	0.0	0.0	0.0	0.0	57.6587	0.0	0.0	0.0	0.0	0.0	0.0	0.0	0.0	0.0	0.0	0.0	0.0	0.0	0.0	0.0	0.0
chr1	115011033	115013421	MSTA__MSTA-int	LTR	+	ERVL-MaLR	0.0	0.0	0.0	0.0	20.4422	69.1905	0.0	0.0	0.0	0.0	0.0	0.0	0.0	0.0	0.0	0.0	0.0	0.0	0.0	0.0	0.0	0.0
chr1	115011327	115011767	LTR7C	LTR	-	ERV1	0.0	0.0	0.0	0.0	20.4422	0.0	0.0	0.0	0.0	0.0	0.0	0.0	0.0	0.0	0.0	0.0	0.0	0.0	0.0	0.0	0.0	0.0
chr1	115020868	115021417	MLT1F	LTR	-	ERVL-MaLR	0.0	0.0	0.0	0.0	0.0	23.0635	0.0	0.0	0.0	0.0	0.0	0.0	0.0	0.0	0.0	0.0	0.0	0.0	0.0	0.0	0.0	0.0
chr1	115036803	115037516	MER61E	LTR	-	ERV1	0.0	0.0	0.0	0.0	10.2211	0.0	0.0	0.0	0.0	0.0	0.0	0.0	0.0	0.0	0.0	0.0	0.0	0.0	0.0	0.0	5.3867	0.0
chr1	115069222	115069730	MLT1K	LTR	+	ERVL-MaLR	0.0	0.0	0.0	0.0	0.0	34.5952	0.0	0.0	0.0	0.0	0.0	0.0	0.0	0.0	0.0	0.0	0.0	0.0	0.0	0.0	0.0	0.0
chr1	115109289	115109646	MLT1A0	LTR	-	ERVL-MaLR	0.0	0.0	0.0	0.0	0.0	11.5317	0.0	0.0	0.0	0.0	0.0	0.0	0.0	0.0	0.0	0.0	0.0	0.0	0.0	0.0	0.0	0.0
chr1	115119134	115121609	MSTA__MSTA-int	LTR	-	ERVL-MaLR	0.0	0.0	0.0	0.0	20.4422	0.0	0.0	0.0	0.0	0.0	0.0	0.0	0.0	0.0	0.0	9.0145	0.0	0.0	0.0	0.0	0.0	6.5763
chr1	115351726	115352110	MLT1I	LTR	-	ERVL-MaLR	0.0	0.0	0.0	0.0	0.0	46.127	0.0	0.0	0.0	0.0	0.0	0.0	0.0	0.0	0.0	0.0	0.0	0.0	0.0	0.0	0.0	0.0
chr1	115380043	115380406	ERV3-16A3_LTR	LTR	+	ERVL	0.0	0.0	0.0	0.0	20.4422	0.0	0.0	0.0	0.0	0.0	0.0	0.0	0.0	0.0	0.0	0.0	0.0	0.0	0.0	0.0	0.0	0.0
chr1	115394436	115396712	THE1A__THE1A-int	LTR	-	ERVL-MaLR	0.0	0.0	0.0	0.0	61.3265	0.0	0.0	0.0	0.0	0.0	0.0	0.0	0.0	0.0	0.0	0.0	0.0	0.0	0.0	0.0	0.0	6.5763
chr1	115399742	115400110	MLT1A0	LTR	+	ERVL-MaLR	0.0	0.0	0.0	0.0	0.0	11.5317	0.0	0.0	0.0	0.0	0.0	0.0	0.0	0.0	0.0	0.0	0.0	0.0	0.0	0.0	0.0	0.0
chr1	115451642	115451944	MLT1A0	LTR	-	ERVL-MaLR	0.0	0.0	0.0	0.0	10.2211	0.0	0.0	0.0	0.0	0.0	0.0	0.0	0.0	0.0	0.0	0.0	0.0	0.0	0.0	0.0	0.0	0.0
chr1	115509140	115515447	HERVH-int__LTR7	LTR	-	ERV1	0.0	0.0	0.0	0.0	20.4422	23.0635	0.0	0.0	0.0	0.0	0.0	0.0	0.0	0.0	0.0	0.0	0.0	0.0	5.8854	0.0	4.3911	3.5613
chr1	115531457	115532073	MER41B	LTR	+	ERV1	0.0	0.0	0.0	0.0	10.2211	0.0	0.0	0.0	0.0	0.0	0.0	0.0	0.0	0.0	0.0	0.0	0.0	0.0	0.0	0.0	0.0	0.0
chr1	115533718	115534367	PABL_B	LTR	-	ERV1	0.0	0.0	0.0	0.0	10.2211	0.0	0.0	0.0	0.0	0.0	0.0	0.0	0.0	0.0	0.0	0.0	0.0	0.0	5.8854	0.0	7.9653	0.0
chr1	115534523	115535306	LTR1E	LTR	+	ERV1	0.0	0.0	0.0	0.0	20.4422	0.0	0.0	0.0	0.0	0.0	0.0	0.0	0.0	0.0	0.0	0.0	0.0	0.0	0.0	0.0	6.3918	0.0
chr1	115587186	115593011	MER61-int__MER61B	LTR	+	ERV1	0.0	0.0	0.0	0.0	20.4422	0.0	0.0	0.0	0.0	0.0	0.0	0.0	0.0	0.0	0.0	0.0	0.0	0.0	0.0	0.0	0.0	6.5763
chr1	115669924	115670307	MLT1B	LTR	+	ERVL-MaLR	0.0	0.0	0.0	0.0	0.0	23.0635	0.0	0.0	0.0	0.0	0.0	0.0	0.0	0.0	0.0	0.0	0.0	0.0	0.0	0.0	-2.9921	0.0
chr1	115698895	115699329	MSTB1	LTR	+	ERVL-MaLR	0.0	0.0	0.0	0.0	0.0	34.5952	0.0	0.0	0.0	0.0	0.0	0.0	0.0	0.0	0.0	0.0	0.0	0.0	0.0	0.0	0.0	0.0
[truncated: 57,197,406 more chars]
